# Supplementary material for: Proteome Analysis of Condensed Barley Mitotic Chromosomes
Source: Front Plant Sci. 2021 Aug 23;12:723674. doi: 10.3389/fpls.2021.723674 (PMC8419432; doi:10.3389/fpls.2021.723674)
Supplement: Supplementary file 1 [file Table_1.XLSX]

## Sheet: Sorted Chromosomes In Gel Dig.
Supplementary table S1. Results obtained by peptide MS/MS analyses of in-gel digested protein samples from flow-cytometry sorted chromosomes.
The description of table columns is self-explanatory otherwise additional information is provided below. Table data start at line 50.
HORVU		this attribute belongs to proteins from barley (Hordeum vulgare)
ARATH		this attribute belongs to proteins from Arabidopsis thaliana
Gel slice number		refers to the position of the respective protein band on gel; see the figure in the second sheet of this Excel file.
Protein group number		automatically PEAKS X software added number of group of indistinguishable, proteins identified with the same peptides and by overlapped parts of their sequence represent a single group
Accession number		accession number in the SwissProt/TrEMBL database
-10lgP		score value from the PEAKS X search
SAF		spectral abundance factor; number of matched peptide spectra for each protein divided by the protein length
NSAF		normalized spectral abundance factor; the corresponding SAF number is divided by all summed SAF numbers
Gene ontology terms were obtained for each accession number directly from the Uniprot database or using the online tool DAVID:
GO - CC		gene ontology - cellular component
GO - MF		gene ontology - molecular function
GO - BP		gene ontology - biological process
CD SEARCH EVALUATION			This evaluation reflects conserved domain (CD) search results.
DATA CD SEARCH DOMAIN SCORING		Domain score is based on an occurence of each protein domain in group of nuclear or cytosolic protein group (Possibly nuclear, Predicted nuclear and Nuclear protein group or CYTOSOLIC group) from Data search evaluation 1; The score reach 0-1 value, when <1;0.5) = nuclear and (0.5;0.0) = CYTOSOLIC, not nuclear. Data from expriments on Sorted chromosomes using MKG separation of peptides were used t…
CD100		domain score = 1
CD80		domain score = <0.8;1.0)
CD70		domain score = <0.7;0.8)
CD50+		domain score (0.5;0.7)
CD50/50		domain score = 0.5
CD Not nuclear		domain score = (0.0;0.5)
CD Unknown domain		domain has no score
DATA SEARCH EVALUATION 1			This evaluation reflects by a verbal term the number of attributed nuclear localization predictors and available database information on nuclear localization.
POSSIBLY NUCLEAR		= 2 predictors + Uniprot (H. vulgare and/or A. thaliana)
DISCREPANCY PREDICTION		< 2 predictors + Uniprot (H. vulgare and/or A. thaliana)
DISCREPANCY UNIPROT		> 2 predictors + non-nuclear localization data in Uniprot (H. vulgare and/or A. thaliana)
PREDICTED NUCLEAR		> 2 predictors - missing localization information in Uniprot
NUCLEAR		> 2 predictors + Uniprot (H. vulgare and/or A. thaliana)
CYTOSOLIC		< 2 predictors (nuclear) + Uniprot (non nuclear) (H. vulgare and/or A. thaliana)
NON-CLASSIFIED		proteins not classified in any established group
DATA SEARCH EVALUATION 2			This evaluation reflects by a verbal term the number of attributed nuclear localization predictors, available database information on nuclear localization and positive CD search results.
NUCLEAR		> 2 predictors + Uniprot (H. vulgare) + CD domain score 100/80/70
NUCLEAR (BLAST)		> 2 predictors + Uniprot (A. thaliana) + CD domain score 100/80/70
UNSUFFICIENT CD INFO		> 2 predictors + Uniprot (H. vulgare) + CD unknown domain (no protein domain is included in reference domain database)
POSSIBLY NUCLEAR		< 3 predictors + Uniprot (H. vulgare) + CD 100/80/70
DISCREPANCY UNIPROT		> 2 predictors + CD 100/80/70 (no Uniprot info available)
NON-CLASSIFIED		proteins not classified in any established group
	PEAKS X	PEAKS X	PEAKS X	PEAKS X	PEAKS X	PEAKS X	PEAKS X	PEAKS X, additionally calculated	PEAKS X, additionally calculated	BLASTP	BLASTP	BLASTP	Uniprot	Uniprot	Uniprot	Uniprot	Uniprot	Uniprot	Uniprot	Uniprot	Uniprot	Uniprot	Uniprot	Uniprot	Uniprot	Uniprot	Uniprot	Uniprot	Uniprot	Uniprot	DAVID	DAVID	DAVID	DAVID	DAVID	DAVID	DAVID	DAVID	DAVID	DAVID	DAVID	DAVID	CDD	CDD	CDD	CDD	CDD	CDD	CDD
Gel slice number	Protein group number	Accession no. (SwissProt/TrEMBL)	-10lgP	Sequence coverage (%)	Matched peptides	Unique matched peptides	Matched peptide MS/MS spectra	SAF	NSAF	BLASTP identity (%)	BLASTP E value	BLASTP Max score	Accession no. (HORVU)	Protein name (HORVU)	Accession annotation status (HORVU)	Length - a.a. (HORVU)	Molecular mass in kDa (HORVU)	Uniprot GO - CC (HORVU)	Uniprot Subcellular location (HORVU)	Uniprot GO - BP (HORVU)	Uniprot GO - MF (HORVU)	Accesion no. (ARATH)	Protein name (ARATH)	Accession annotation status (ARATH)	Length - a.a. (ARATH)	Molecular mass in kDa (ARATH)	Uniprot GO -CC (ARATH)	Uniprot Subcellular location (ARATH)	Uniprot GO - BP (ARATH)	Uniprot GO - MF (ARATH)	Accession no. used (ARATH)	Gene name	GOTERM_BP_DIRECT	GOTERM_CC_DIRECT	GOTERM_MF_DIRECT	INTERPRO	KEGG_PATHWAY	PIR_SUPERFAMILY	SMART	UP_KEYWORDS	UP_SEQ_FEATURE	Species	CDD Search Accession no. used (HORVU)	Hit type	PSSM-ID	Interval From	Interval To	E-Value	Bitscore
D	63	A0A191TDI3	61.08	6	3	3	8	0.0157171	0.000404914	91.304	0	940	A0A191TDI3	ATP synthase subunit alpha	unreviewed	509	55,306	mitochondrion [GO:0005739];proton-transporting ATP synthase complex, catalytic core F(1) [GO:0045261]	SUBCELLULAR LOCATION: Mitochondrion {ECO:0000256|RuleBase:RU000342}.	ATP synthesis coupled proton transport [GO:0015986]	ATP binding [GO:0005524];proton-transporting ATP synthase activity, rotational mechanism [GO:0046933]	P92549	ATP synthase subunit alpha, mitochondrial	reviewed	507	55,045	mitochondrial inner membrane [GO:0005743];proton-transporting ATP synthase complex, catalytic core F(1) [GO:0045261]	SUBCELLULAR LOCATION: Mitochondrion {ECO:0000269|PubMed:11743114, ECO:0000269|PubMed:14671022}. Mitochondrion inner membrane {ECO:0000305}. Note=Peripheral membrane protein. {ECO:0000305}.	ATP synthesis coupled proton transport [GO:0015986]	ATP binding [GO:0005524];proton-transporting ATP synthase activity, rotational mechanism [GO:0046933]	P92549	ATPase subunit 1(atp1)	GO:0015986~ATP synthesis coupled proton transport,GO:0015991~ATP hydrolysis coupled proton transport,	GO:0005739~mitochondrion,GO:0005743~mitochondrial inner membrane,GO:0045261~proton-transporting ATP synthase complex, catalytic core F(1),	GO:0005524~ATP binding,GO:0046933~proton-transporting ATP synthase activity, rotational mechanism,GO:0046961~proton-transporting ATPase activity, rotational mechanism,	IPR000194:ATPase, F1/V1/A1 complex, alpha/beta subunit, nucleotide-binding domain,IPR000793:ATPase, F1/V1/A1 complex, alpha/beta subunit, C-terminal,IPR004100:ATPase, alpha/beta subunit, N-terminal,IPR005294:ATPase, F1 complex, alpha subunit,IPR020003:ATPase, alpha/beta subunit, nucleotide-binding domain, active site,IPR023366:ATPase, F1/A1 complex, alpha subunit, N-terminal,IPR027417:P-loop cont…	ath00190:Oxidative phosphorylation,ath01100:Metabolic pathways,			ATP synthesis,ATP-binding,CF(1),Complete proteome,Direct protein sequencing,Hydrogen ion transport,Ion transport,Membrane,Mitochondrion,Mitochondrion inner membrane,Nucleotide-binding,Reference proteome,RNA editing,Transport,	chain:ATP synthase subunit alpha, mitochondrial,nucleotide phosphate-binding region:ATP,sequence conflict,site:Required for activity,	Arabidopsis thaliana	A0A191TDI3	specific	236448	6	503	0	946.423
4	110	A0A287DVR8	31.47	6	1	1	2	0.0103093	0.000265594	77.564	1.36e-78	231	A0A287DVR8	S10_plectin domain-containing protein	unreviewed	194	21,164					Q9SW09	40S ribosomal protein S10-1	reviewed	177	19,447	cytosol [GO:0005829];CYTOSOLIC ribosome [GO:0022626];CYTOSOLIC small ribosomal subunit [GO:0022627]	SUBCELLULAR LOCATION: Cytoplasm {ECO:0000250}.	ribosomal small subunit assembly [GO:0000028]	mRNA binding [GO:0003729];RNA binding [GO:0003723];structural constituent of ribosome [GO:0003735]	Q9SW09	RNA binding Plectin/S10 domain-containing protein(AT4G25740)	GO:0000028~ribosomal small subunit assembly,GO:0006412~translation,	GO:0005829~cytosol,GO:0005840~ribosome,GO:0016020~membrane,GO:0022626~CYTOSOLIC ribosome,GO:0022627~CYTOSOLIC small ribosomal subunit,	GO:0003729~mRNA binding,GO:0003735~structural constituent of ribosome,	IPR005326:Plectin/S10, N-terminal,	ath03010:Ribosome,			Alternative splicing,Complete proteome,Cytoplasm,Reference proteome,Ribonucleoprotein,Ribosomal protein,	chain:40S ribosomal protein S10-1,	Arabidopsis thaliana	A0A287DVR8	specific	367530	8	99	3.66e-61	185.013
7	52	A0A287ERJ5	69.36	16	3	3	12	0.0552995	0.00142466	49.038	7.13e-70	211	A0A287ERJ5	Uncharacterized protein	unreviewed	217	24,680					Q9LZI9	Glutathione S-transferase F13 (AtGSTF13) (EC 2.5.1.18) (GST class-phi member 13)	reviewed	219	24,652	cytoplasm [GO:0005737];cytosol [GO:0005829]	SUBCELLULAR LOCATION: Cytoplasm, cytosol {ECO:0000305}.	glutathione metabolic process [GO:0006749];toxin catabolic process [GO:0009407]	glutathione binding [GO:0043295];glutathione transferase activity [GO:0004364]	Q9LZI9	Glutathione S-transferase family protein(ATGSTF13)	GO:0006749~glutathione metabolic process,GO:0009407~toxin catabolic process,GO:0009636~response to toxic substance,	GO:0005737~cytoplasm,GO:0005829~cytosol,	GO:0004364~glutathione transferase activity,	IPR004045:Glutathione S-transferase, N-terminal,IPR004046:Glutathione S-transferase, C-terminal,IPR010987:Glutathione S-transferase, C-terminal-like,IPR012336:Thioredoxin-like fold,	ath00480:Glutathione metabolism,			Complete proteome,Cytoplasm,Detoxification,Reference proteome,Transferase,		Arabidopsis thaliana	A0A287ERJ5;A0A287ERJ5	specific;specific	198296;239351	91;5	209;76	6.50E-62;2.47E-37	188.591;124.685
9	69	A0A287EVG4	40.31	8	2	2	5	0.025	0.000644066	87.817	1.13e-131	369	A0A287EVG4	40S ribosomal protein S4	unreviewed	200	22,563	ribosome [GO:0005840]		translation [GO:0006412]	RNA binding [GO:0003723];structural constituent of ribosome [GO:0003735]	Q8VYK6	40S ribosomal protein S4-3	reviewed	262	29,816	cytosol [GO:0005829];CYTOSOLIC ribosome [GO:0022626];CYTOSOLIC small ribosomal subunit [GO:0022627];nucleolus [GO:0005730];plastid [GO:0009536]	SUBCELLULAR LOCATION: Cytoplasm {ECO:0000250}.	translation [GO:0006412]	RNA binding [GO:0003723];rRNA binding [GO:0019843];structural constituent of ribosome [GO:0003735]	Q8VYK6	Ribosomal protein S4 (RPS4A) family protein(AT5G58420)	GO:0006412~translation,	GO:0005730~nucleolus,GO:0005737~cytoplasm,GO:0005794~Golgi apparatus,GO:0005829~cytosol,GO:0005840~ribosome,GO:0016020~membrane,GO:0022626~CYTOSOLIC ribosome,GO:0022627~CYTOSOLIC small ribosomal subunit,	GO:0003735~structural constituent of ribosome,GO:0019843~rRNA binding,	IPR000876:Ribosomal protein S4e,IPR002942:RNA-binding S4 domain,IPR005824:KOW,IPR013843:Ribosomal protein S4e, N-terminal,IPR013845:Ribosomal protein S4e, central region,IPR018199:Ribosomal protein S4e, N-terminal, conserved site,	ath03010:Ribosome,	PIRSF002116:ribosomal protein S4a/S4e,	SM00739:KOW,	Complete proteome,Cytoplasm,Reference proteome,Ribonucleoprotein,Ribosomal protein,RNA-binding,rRNA-binding,	chain:40S ribosomal protein S4-3,domain:S4 RNA-binding,sequence conflict,	Arabidopsis thaliana	A0A287EVG4	specific	177670	1	191	3.2e-135	378.673
2	22	A0A287IFH6	115.85	23	3	1	69	0.456954	0.0117723	90.511	1.38e-91	261	A0A287IFH6	Uncharacterized protein	unreviewed	151	16,316	ribosome [GO:0005840]		translation [GO:0006412]	structural constituent of ribosome [GO:0003735]	P42036	40S ribosomal protein S14-3	reviewed	150	16,238	cytosol [GO:0005829];ribosome [GO:0005840]	SUBCELLULAR LOCATION: Cytoplasm.	maturation of SSU-rRNA from tricistronic rRNA transcript (SSU-rRNA, 5.8S rRNA, LSU-rRNA) [GO:0000462];ribosomal small subunit assembly [GO:0000028];translation [GO:0006412]	mRNA 5'-UTR binding [GO:0048027];small ribosomal subunit rRNA binding [GO:0070181];structural constituent of ribosome [GO:0003735]	P42036	Ribosomal protein S11 family protein(AT3G52580)	GO:0000028~ribosomal small subunit assembly,GO:0000462~maturation of SSU-rRNA from tricistronic rRNA transcript (SSU-rRNA, 5.8S rRNA, LSU-rRNA),GO:0006412~translation,	GO:0005737~cytoplasm,GO:0005829~cytosol,GO:0022627~CYTOSOLIC small ribosomal subunit,	GO:0003735~structural constituent of ribosome,GO:0048027~mRNA 5'-UTR binding,GO:0070181~small ribosomal subunit rRNA binding,	IPR001971:Ribosomal protein S11,IPR018102:Ribosomal S11, conserved site,	ath03010:Ribosome,	PIRSF002131:ribosomal protein, S11p/S11a/S14e/organellar S11 types,		Complete proteome,Cytoplasm,Reference proteome,Ribonucleoprotein,Ribosomal protein,	chain:40S ribosomal protein S14-3,sequence conflict,	Arabidopsis thaliana	A0A287IFH6	specific	185465	2	140	6.99e-83	240.148
2	12	A0A287IKX4	107.45	35	6	1	188	1.66372	0.0428618	100	1.12e-79	229	A0A287IKX4	Histone H3	unreviewed	113	12,940	nucleosome [GO:0000786];nucleus [GO:0005634]	SUBCELLULAR LOCATION: Chromosome {ECO:0000256|SAAS:SAAS00597685}. Nucleus {ECO:0000256|SAAS:SAAS00597723}.		DNA binding [GO:0003677];protein heterodimerization activity [GO:0046982]	P59169	Histone H3.3 (Histone H3.2)	reviewed	136	15,406	nucleolus [GO:0005730];nucleosome [GO:0000786];nucleus [GO:0005634];plasma membrane [GO:0005886];rDNA protrusion [GO:0030875]	SUBCELLULAR LOCATION: Nucleus {ECO:0000269|PubMed:17439305, ECO:0000269|PubMed:25086063}. Chromosome {ECO:0000269|PubMed:17439305}. Nucleus, nucleolus {ECO:0000269|PubMed:25086063}. Note=Localized at rDNA loci in the nucleolus. {ECO:0000269|PubMed:25086063}.		DNA binding [GO:0003677];protein heterodimerization activity [GO:0046982]	P59169	Histone superfamily protein(AT4G40030)	GO:0006334~nucleosome assembly,	GO:0000786~nucleosome,GO:0005634~nucleus,	GO:0003677~DNA binding,GO:0031492~nucleosomal DNA binding,	IPR000164:Histone H3,IPR007125:Histone core,IPR009072:Histone-fold,			SM00428:H3,	3D-structure,Acetylation,Alternative splicing,Chromosome,Complete proteome,DNA-binding,Methylation,Nucleosome core,Nucleus,Phosphoprotein,Reference proteome,	chain:Histone H3.3,modified residue,site:Not N6-acetylated,site:Not N6-methylated,	Arabidopsis thaliana	A0A287IKX4	specific	185400	2	113	1.35e-76	222.087
3	74	A0A287ISF7	51.43	32	1	1	6	0.146341	0.00377014	92.683	1.58e-21	79.3	A0A287ISF7	Uncharacterized protein	unreviewed	41	4,621	ribosome [GO:0005840]		translation [GO:0006412]	structural constituent of ribosome [GO:0003735]	Q8LD46	60S ribosomal protein L23a-1 (AtRPL23A-1)	reviewed	154	17,441	cell wall [GO:0005618];cytosol [GO:0005829];CYTOSOLIC large ribosomal subunit [GO:0022625];CYTOSOLIC ribosome [GO:0022626];Golgi apparatus [GO:0005794];nucleolus [GO:0005730];plasmodesma [GO:0009506]		response to cold [GO:0009409];response to high light intensity [GO:0009644];response to oxidative stress [GO:0006979];ribosomal large subunit assembly [GO:0000027];translation [GO:0006412]	rRNA binding [GO:0019843];structural constituent of ribosome [GO:0003735]	Q8LD46	ribosomal protein L23AA(RPL23AA)	GO:0000027~ribosomal large subunit assembly,GO:0006412~translation,GO:0006979~response to oxidative stress,GO:0009409~response to cold,GO:0009644~response to high light intensity,GO:0042254~ribosome biogenesis,	GO:0005618~cell wall,GO:0005622~intracellular,GO:0005730~nucleolus,GO:0005737~cytoplasm,GO:0005794~Golgi apparatus,GO:0005829~cytosol,GO:0005840~ribosome,GO:0009506~plasmodesma,GO:0015934~large ribosomal subunit,GO:0022625~CYTOSOLIC large ribosomal subunit,GO:0022626~CYTOSOLIC ribosome,	GO:0000166~nucleotide binding,GO:0003723~RNA binding,GO:0003735~structural constituent of ribosome,GO:0019843~rRNA binding,	IPR001014:Ribosomal protein L23/L25, conserved site,IPR005633:Ribosomal protein L23/L25, N-terminal,IPR012677:Nucleotide-binding, alpha-beta plait,IPR012678:Ribosomal protein L23/L15e core domain,IPR013025:Ribosomal protein L25/L23,IPR019985:Ribosomal protein L23,	ath03010:Ribosome,			Complete proteome,Reference proteome,Ribonucleoprotein,Ribosomal protein,RNA-binding,rRNA-binding,	chain:60S ribosomal protein L23a-1,compositionally biased region:Lys-rich,sequence conflict,	Arabidopsis thaliana	A0A287ISF7	superfamily	185507	1	41	3.38e-16	65.8769
3	42	A0A287J8A4	63.58	13	2	2	19	0.0994764	0.00256278	89.024	7.19e-106	300	A0A287J8A4	Uncharacterized protein	unreviewed	191	20,372	CYTOSOLIC large ribosomal subunit [GO:0022625];large ribosomal subunit [GO:0015934];ribosome [GO:0005840]		ribosomal large subunit assembly [GO:0000027];translation [GO:0006412]	large ribosomal subunit rRNA binding [GO:0070180];rRNA binding [GO:0019843];structural constituent of ribosome [GO:0003735]	P50883	60S ribosomal protein L12-1	reviewed	166	17,942	chloroplast [GO:0009507];cytosol [GO:0005829];CYTOSOLIC large ribosomal subunit [GO:0022625];CYTOSOLIC ribosome [GO:0022626];endoplasmic reticulum [GO:0005783];large ribosomal subunit [GO:0015934];nucleolus [GO:0005730];nucleus [GO:0005634];plasmodesma [GO:0009506];ribosome [GO:0005840];vacuole [GO:0005773]		response to cold [GO:0009409];ribosomal large subunit assembly [GO:0000027];translation [GO:0006412]	large ribosomal subunit rRNA binding [GO:0070180];rRNA binding [GO:0019843];structural constituent of ribosome [GO:0003735];zinc ion binding [GO:0008270]	P50883	Ribosomal protein L11 family protein(AT2G37190)	GO:0006412~translation,GO:0009409~response to cold,GO:0042254~ribosome biogenesis,	GO:0005634~nucleus,GO:0005730~nucleolus,GO:0005737~cytoplasm,GO:0005773~vacuole,GO:0005794~Golgi apparatus,GO:0005829~cytosol,GO:0005840~ribosome,GO:0009506~plasmodesma,GO:0009507~chloroplast,GO:0022625~CYTOSOLIC large ribosomal subunit,GO:0022626~CYTOSOLIC ribosome,	GO:0003735~structural constituent of ribosome,GO:0008270~zinc ion binding,GO:0019843~rRNA binding,	IPR000911:Ribosomal protein L11,IPR020783:Ribosomal protein L11, C-terminal,IPR020784:Ribosomal protein L11, N-terminal,IPR020785:Ribosomal protein L11, conserved site,	ath03010:Ribosome,		SM00649:RL11,	Complete proteome,Reference proteome,Ribonucleoprotein,Ribosomal protein,RNA-binding,rRNA-binding,	chain:60S ribosomal protein L12-1,sequence conflict,	Arabidopsis thaliana	A0A287J8A4	specific	178621	26	191	3.84e-110	311.357
B	82	A0A287K7G2	38.86	11	2	2	2	0.0114286	0.00029443	75.789	5.95e-104	296	A0A287K7G2	Ribosomal_S7 domain-containing protein	unreviewed	175	19,490	small ribosomal subunit [GO:0015935]		translation [GO:0006412]	structural constituent of ribosome [GO:0003735]	Q9ZUT9	40S ribosomal protein S5-1 (AtRPS5B)	reviewed	207	22,991	cell wall [GO:0005618];chloroplast [GO:0009507];cytosol [GO:0005829];CYTOSOLIC ribosome [GO:0022626];CYTOSOLIC small ribosomal subunit [GO:0022627];endoplasmic reticulum [GO:0005783];plasma membrane [GO:0005886];plasmodesma [GO:0009506];polysomal ribosome [GO:0042788];ribosome [GO:0005840];vacuolar membrane [GO:0005774]		ribosomal small subunit assembly [GO:0000028];translation [GO:0006412]	mRNA binding [GO:0003729];rRNA binding [GO:0019843];structural constituent of ribosome [GO:0003735]	Q9ZUT9	ribosomal protein 5B(RPS5B)	GO:0000028~ribosomal small subunit assembly,GO:0006412~translation,GO:0009735~response to cytokinin,	GO:0005618~cell wall,GO:0005774~vacuolar membrane,GO:0005829~cytosol,GO:0005840~ribosome,GO:0005886~plasma membrane,GO:0009506~plasmodesma,GO:0009507~chloroplast,GO:0015935~small ribosomal subunit,GO:0016020~membrane,GO:0022626~CYTOSOLIC ribosome,GO:0022627~CYTOSOLIC small ribosomal subunit,	GO:0003723~RNA binding,GO:0003729~mRNA binding,GO:0003735~structural constituent of ribosome,GO:0019843~rRNA binding,	IPR000235:Ribosomal protein S5/S7,IPR005716:Ribosomal protein S5/S7, eukaryotic/archaeal,IPR020606:Ribosomal protein S7, conserved site,IPR023798:Ribosomal protein S7 domain,	ath03010:Ribosome,	PIRSF002122:ribosomal protein, S7p/S7a/S5e/organellar S7 types,		Acetylation,Complete proteome,Reference proteome,Ribonucleoprotein,Ribosomal protein,	chain:40S ribosomal protein S5-1,sequence conflict,	Arabidopsis thaliana	A0A287K7G2	specific	271246	13	175	5.74e-107	303.321
C	75	A0A287L8C5	61.49	9	2	2	4	0.0177778	0.000458003	75.229	1.76e-116	330	A0A287L8C5	Uncharacterized protein	unreviewed	225	26,071	proton-transporting two-sector ATPase complex, catalytic domain [GO:0033178]			proton-transporting ATPase activity, rotational mechanism [GO:0046961]	Q39258	V-type proton ATPase subunit E1 (V-ATPase subunit E1) (Protein EMBRYO DEFECTIVE 2448) (Vacuolar H()-ATPase subunit E isoform 1) (Vacuolar proton pump subunit E1)	reviewed	230	26,060	cytosol [GO:0005829];CYTOSOLIC ribosome [GO:0022626];Golgi apparatus [GO:0005794];plant-type vacuole [GO:0000325];plant-type vacuole membrane [GO:0009705];polysomal ribosome [GO:0042788];proton-transporting two-sector ATPase complex, catalytic domain [GO:0033178];vacuolar membrane [GO:0005774];vacuole [GO:0005773]	SUBCELLULAR LOCATION: Vacuole membrane {ECO:0000269|PubMed:15610355};Peripheral membrane protein {ECO:0000269|PubMed:15610355}.	defense response to bacterium [GO:0042742];embryo development ending in seed dormancy [GO:0009793];Golgi organization [GO:0007030];plant-type cell wall biogenesis [GO:0009832];response to cold [GO:0009409]	proton-exporting ATPase activity, phosphorylative mechanism [GO:0008553];proton-transporting ATPase activity, rotational mechanism [GO:0046961];structural constituent of ribosome [GO:0003735]	Q39258	vacuolar ATP synthase subunit E1(TUF)	GO:0007030~Golgi organization,GO:0009409~response to cold,GO:0009651~response to salt stress,GO:0009735~response to cytokinin,GO:0009793~embryo development ending in seed dormancy,GO:0009832~plant-type cell wall biogenesis,GO:0015986~ATP synthesis coupled proton transport,GO:0015991~ATP hydrolysis coupled proton transport,GO:0042742~defense response to bacterium,	GO:0000325~plant-type vacuole,GO:0005753~mitochondrial proton-transporting ATP synthase complex,GO:0005773~vacuole,GO:0005774~vacuolar membrane,GO:0005794~Golgi apparatus,GO:0005829~cytosol,GO:0009705~plant-type vacuole membrane,GO:0022626~CYTOSOLIC ribosome,GO:0033178~proton-transporting two-sector ATPase complex, catalytic domain,	GO:0046961~proton-transporting ATPase activity, rotational mechanism,	IPR002842:ATPase, V1/A1 complex, subunit E,	ath00190:Oxidative phosphorylation,ath01100:Metabolic pathways,ath04145:Phagosome,			Acetylation,Coiled coil,Complete proteome,Hydrogen ion transport,Ion transport,Membrane,Phosphoprotein,Reference proteome,Transport,Vacuole,	chain:V-type proton ATPase subunit E1,compositionally biased region:Poly-Pro,sequence conflict,	Arabidopsis thaliana	A0A287L8C5	specific	366869	16	219	2.9e-58	182.579
4	40	A0A287MPZ9	65.82	32	2	2	27	0.397059	0.0102293	76.087	3.95e-16	67.4	A0A287MPZ9	Uncharacterized protein	unreviewed	68	7,327					Q9SW09	40S ribosomal protein S10-1	reviewed	177	19,447	cytosol [GO:0005829];CYTOSOLIC ribosome [GO:0022626];CYTOSOLIC small ribosomal subunit [GO:0022627]	SUBCELLULAR LOCATION: Cytoplasm {ECO:0000250}.	ribosomal small subunit assembly [GO:0000028]	mRNA binding [GO:0003729];RNA binding [GO:0003723];structural constituent of ribosome [GO:0003735]	Q9SW09	RNA binding Plectin/S10 domain-containing protein(AT4G25740)	GO:0000028~ribosomal small subunit assembly,GO:0006412~translation,	GO:0005829~cytosol,GO:0005840~ribosome,GO:0016020~membrane,GO:0022626~CYTOSOLIC ribosome,GO:0022627~CYTOSOLIC small ribosomal subunit,	GO:0003729~mRNA binding,GO:0003735~structural constituent of ribosome,	IPR005326:Plectin/S10, N-terminal,	ath03010:Ribosome,			Alternative splicing,Complete proteome,Cytoplasm,Reference proteome,Ribonucleoprotein,Ribosomal protein,	chain:40S ribosomal protein S10-1,	Arabidopsis thaliana
7	105	A0A287MWN5	34.16	5	1	1	1	0.0042735	0.000110097	85.253	8.93e-125	351	A0A287MWN5	Ribosomal protein	unreviewed	234	26,256	large ribosomal subunit [GO:0015934]		translation [GO:0006412]	RNA binding [GO:0003723];structural constituent of ribosome [GO:0003735]	P59231	60S ribosomal protein L10a-3	reviewed	217	24,532	CYTOSOLIC large ribosomal subunit [GO:0022625];CYTOSOLIC ribosome [GO:0022626];nucleolus [GO:0005730];plastid [GO:0009536];polysomal ribosome [GO:0042788]		maturation of LSU-rRNA [GO:0000470];translation [GO:0006412]	RNA binding [GO:0003723];structural constituent of ribosome [GO:0003735]	P59231	Ribosomal protein L1p/L10e family(AT5G22440)	GO:0000470~maturation of LSU-rRNA,GO:0006412~translation,	GO:0005730~nucleolus,GO:0005737~cytoplasm,GO:0005829~cytosol,GO:0005840~ribosome,GO:0015934~large ribosomal subunit,GO:0022625~CYTOSOLIC large ribosomal subunit,GO:0022626~CYTOSOLIC ribosome,	GO:0003723~RNA binding,GO:0003735~structural constituent of ribosome,	IPR002143:Ribosomal protein L1,IPR016094:Ribosomal protein L1, 2-layer alpha/beta-sandwich,IPR016095:Ribosomal protein L1, 3-layer alpha/beta-sandwich,IPR023673:Ribosomal protein L1, conserved site,IPR023674:Ribosomal protein L1, superfamily,	ath03010:Ribosome,	PIRSF002155:ribosomal protein, L1p/L1a/L10e/organellar L1 types,		Complete proteome,Reference proteome,Ribonucleoprotein,Ribosomal protein,	chain:60S ribosomal protein L10a-3,sequence conflict,	Arabidopsis thaliana	A0A287MWN5	specific	185405	19	234	1.98e-119	338.636
D	26	A0A287P692	101.68	25	7	7	64	0.21843	0.00562734	92.808	0	565	A0A287P692	Elongation factor 1-alpha	unreviewed	293	31,969				GTP binding [GO:0005525]	P0DH99	Elongation factor 1-alpha 1 (EF-1-alpha 1) (eEF-1A1)	reviewed	449	49,502	mitochondrion [GO:0005739];plasma membrane [GO:0005886];plasmodesma [GO:0009506]	SUBCELLULAR LOCATION: Cytoplasm.	translation [GO:0006412];translational elongation [GO:0006414]	GTPase activity [GO:0003924];GTP binding [GO:0005525];translation elongation factor activity [GO:0003746]	P0DH99	GTP binding Elongation factor Tu family protein(AT5G60390)	GO:0006414~translational elongation,GO:0046686~response to cadmium ion,	GO:0005622~intracellular,GO:0005634~nucleus,GO:0005730~nucleolus,GO:0005737~cytoplasm,GO:0005739~mitochondrion,GO:0005773~vacuole,GO:0005774~vacuolar membrane,GO:0005794~Golgi apparatus,GO:0005829~cytosol,GO:0005886~plasma membrane,GO:0009506~plasmodesma,GO:0009507~chloroplast,GO:0016020~membrane,	GO:0003746~translation elongation factor activity,GO:0003924~GTPase activity,GO:0005516~calmodulin binding,GO:0005525~GTP binding,	IPR000795:Elongation factor, GTP-binding domain,IPR004160:Translation elongation factor EFTu/EF1A, C-terminal,IPR004161:Translation elongation factor EFTu/EF1A, domain 2,IPR004539:Translation elongation factor EF1A, eukaryotic/archaeal,IPR009000:Translation elongation/initiation factor/Ribosomal, beta-barrel,IPR009001:Translation elongation factor EF1A/initiation factor IF2gamma, C-terminal,IPR02…	ath03013:RNA transport,			Alternative splicing,Complete proteome,Cytoplasm,Elongation factor,GTP-binding,Isopeptide bond,Nucleotide-binding,Protein biosynthesis,Reference proteome,Ubl conjugation,	chain:Elongation factor 1-alpha,nucleotide phosphate-binding region:GTP,	Arabidopsis thaliana	A0A287P692	superfamily	185474	1	292	0	562.446
4	14	A0A287P917	98.95	29	5	1	80	0.503145	0.0129623	80.597	9.09e-74	217	A0A287P917	Histone H2A	unreviewed	159	16,695	nucleosome [GO:0000786];nucleus [GO:0005634]	SUBCELLULAR LOCATION: Chromosome {ECO:0000256|SAAS:SAAS00534031}. Nucleus {ECO:0000256|RuleBase:RU003767, ECO:0000256|SAAS:SAAS00534029}.		DNA binding [GO:0003677];protein heterodimerization activity [GO:0046982]	Q9LZ46	Probable histone H2A.4 (HTA12)	reviewed	153	16,218	nuclear chromatin [GO:0000790];nucleosome [GO:0000786]	SUBCELLULAR LOCATION: Nucleus {ECO:0000250}. Chromosome {ECO:0000250}.	chromatin organization [GO:0006325];chromatin silencing [GO:0006342]	DNA binding [GO:0003677];protein heterodimerization activity [GO:0046982]	Q9LZ46	histone H2A 12(HTA12)	GO:0006342~chromatin silencing,GO:0070828~heterochromatin organization,	GO:0000775~chromosome, centromeric region,GO:0000786~nucleosome,GO:0000790~nuclear chromatin,GO:0000792~heterochromatin,GO:0005634~nucleus,	GO:0003677~DNA binding,GO:0003682~chromatin binding,GO:0046982~protein heterodimerization activity,	IPR002119:Histone H2A,IPR007125:Histone core,IPR009072:Histone-fold,			SM00414:H2A,	Alternative splicing,Chromosome,Complete proteome,DNA-binding,Nucleosome core,Nucleus,Reference proteome,	chain:Probable histone H2A.4,short sequence motif:SPKK motif,	Arabidopsis thaliana	A0A287P917	superfamily	185399	26	145	7.93e-65	194.193
E	80	A0A287PLB7	33.09	2	1	1	2	0.00280112	7.21643e-05	93.01	0	1357	A0A287PLB7	Uncharacterized protein	unreviewed	714	79,426				ATP binding [GO:0005524];hydrolase activity [GO:0016787]	Q9LZF6	Cell division control protein 48 homolog E (AtCDC48e) (Transitional endoplasmic reticulum ATPase E)	reviewed	810	89,958	cell wall [GO:0005618];cytoplasm [GO:0005737];cytoskeleton [GO:0005856];cytosol [GO:0005829];Golgi apparatus [GO:0005794];nucleus [GO:0005634];phragmoplast [GO:0009524];plasma membrane [GO:0005886];VCP-NPL4-UFD1 AAA ATPase complex [GO:0034098]	SUBCELLULAR LOCATION: Nucleus {ECO:0000250}. Cytoplasm, cytoskeleton, phragmoplast {ECO:0000250}. Note=Primarily localized to the nucleus and, during cytokinesis, to the phragmoplast, a site where membrane vesicles are targeted in the deposition of new cell wall materials. {ECO:0000250}.	autophagosome maturation [GO:0097352];cell division [GO:0051301];ER-associated misfolded protein catabolic process [GO:0071712];macroautophagy [GO:0016236];mitotic spindle disassembly [GO:0051228];retrograde protein transport, ER to cytosol [GO:0030970];ubiquitin-dependent ERAD pathway [GO:0030433]	ATPase activity [GO:0016887];ATP binding [GO:0005524];polyubiquitin modification-dependent protein binding [GO:0031593]	Q9LZF6	ATPase, AAA-type, CDC48 protein(AtCDC48C)	GO:0007049~cell cycle,GO:0015031~protein transport,GO:0051301~cell division,	GO:0005618~cell wall,GO:0005634~nucleus,GO:0005794~Golgi apparatus,GO:0005829~cytosol,GO:0005856~cytoskeleton,GO:0009524~phragmoplast,	GO:0005515~protein binding,GO:0005524~ATP binding,GO:0016787~hydrolase activity,GO:0016887~ATPase activity,	IPR003338:CDC48, N-terminal subdomain,IPR003593:AAA+ ATPase domain,IPR003959:ATPase, AAA-type, core,IPR003960:ATPase, AAA-type, conserved site,IPR004201:CDC48, domain 2,IPR005938:ATPase, AAA-type, CDC48,IPR009010:Aspartate decarboxylase-like domain,IPR027417:P-loop containing nucleoside triphosphate hydrolase,	ath04141:Protein processing in endoplasmic reticulum,		SM00382:AAA,SM01072:SM01072,SM01073:SM01073,	Acetylation,ATP-binding,Cell cycle,Cell division,Complete proteome,Cytoplasm,Cytoskeleton,Nucleotide-binding,Nucleus,Phosphoprotein,Protein transport,Reference proteome,Repeat,Transport,	chain:Cell division control protein 48 homolog E,nucleotide phosphate-binding region:ATP,	Arabidopsis thaliana	A0A287PLB7	superfamily	273521	28	711	0	759.443
5	48	A0A287PQV9	118.35	20	6	6	17	0.0421836	0.00108676	73.762	0	616	A0A287PQV9	Ribos_L4_asso_C domain-containing protein	unreviewed	403	44,106	ribosome [GO:0005840]		translation [GO:0006412]	structural constituent of ribosome [GO:0003735]	Q9SF40	60S ribosomal protein L4-1 (L1)	reviewed	406	44,702	cell wall [GO:0005618];cytosol [GO:0005829];CYTOSOLIC large ribosomal subunit [GO:0022625];CYTOSOLIC ribosome [GO:0022626];nucleolus [GO:0005730];plasma membrane [GO:0005886];plasmodesma [GO:0009506];polysomal ribosome [GO:0042788];vacuole [GO:0005773]		translation [GO:0006412]	mRNA binding [GO:0003729];RNA binding [GO:0003723];structural constituent of ribosome [GO:0003735]	Q9SF40	Ribosomal protein L4/L1 family(AT3G09630)	GO:0006412~translation,	GO:0005618~cell wall,GO:0005730~nucleolus,GO:0005737~cytoplasm,GO:0005773~vacuole,GO:0005829~cytosol,GO:0005840~ribosome,GO:0005886~plasma membrane,GO:0009506~plasmodesma,GO:0009507~chloroplast,GO:0016020~membrane,GO:0022625~CYTOSOLIC large ribosomal subunit,GO:0022626~CYTOSOLIC ribosome,	GO:0003729~mRNA binding,GO:0003735~structural constituent of ribosome,	IPR002136:Ribosomal protein L4/L1e,IPR013000:Ribosomal protein L4/L1e, eukaryotic/archaeal, conserved site,IPR023574:Ribosomal protein L4 domain,IPR025755:60S ribosomal protein L4, C-terminal domain,	ath03010:Ribosome,			Alternative splicing,Coiled coil,Complete proteome,Reference proteome,Ribonucleoprotein,Ribosomal protein,	chain:60S ribosomal protein L4-1,	Arabidopsis thaliana	A0A287PQV9	specific	177779	1	403	0	708.107
A	46	A0A287Q7C1	51.31	6	1	1	18	0.104046	0.00268051	77.108	4.7e-44	142	A0A287Q7C1	RRM domain-containing protein	unreviewed	173	18,282	nucleus [GO:0005634];ribonucleoprotein complex [GO:1990904]		mRNA processing [GO:0006397];regulation of RNA metabolic process [GO:0051252]	mRNA binding [GO:0003729];RNA binding [GO:0003723]	Q03251	Glycine-rich RNA-binding protein 8 (AtGR-RBP8) (AtRBG8) (Glycine-rich protein 8) (AtGRP8) (Protein COLD, CIRCADIAN RHYTHM, AND RNA BINDING 1) (Protein CCR1)	reviewed	169	16,579	cell wall [GO:0005618];cytosol [GO:0005829];Golgi apparatus [GO:0005794];nucleolus [GO:0005730];nucleus [GO:0005634];peroxisome [GO:0005777];plasma membrane [GO:0005886];plasmodesma [GO:0009506];ribonucleoprotein complex [GO:1990904]	SUBCELLULAR LOCATION: Cytoplasm {ECO:0000269|PubMed:17450127}. Nucleus {ECO:0000250}. Note=Shuttling between nucleus and cytoplasm. Relocalization from the cytoplasm into the nucleus is mediated by TRN1 (By similarity). {ECO:0000250}.	alternative mRNA splicing, via spliceosome [GO:0000380];innate immune response [GO:0045087];mRNA processing [GO:0006397];regulation of RNA metabolic process [GO:0051252];response to abscisic acid [GO:0009737];response to cold [GO:0009409];response to zinc ion [GO:0010043]	mRNA binding [GO:0003729];RNA binding [GO:0003723]	Q03251	cold, circadian rhythm, and RNA binding 1(CCR1)	GO:0000380~alternative mRNA splicing, via spliceosome,GO:0009409~response to cold,GO:0009651~response to salt stress,GO:0009735~response to cytokinin,GO:0009737~response to abscisic acid,GO:0010043~response to zinc ion,GO:0045087~innate immune response,	GO:0005618~cell wall,GO:0005634~nucleus,GO:0005730~nucleolus,GO:0005777~peroxisome,GO:0005794~Golgi apparatus,GO:0005829~cytosol,GO:0005886~plasma membrane,GO:0009506~plasmodesma,GO:0009507~chloroplast,GO:0048046~apoplast,	GO:0000166~nucleotide binding,GO:0003676~nucleic acid binding,GO:0003723~RNA binding,GO:0003729~mRNA binding,	IPR000504:RNA recognition motif domain,IPR012677:Nucleotide-binding, alpha-beta plait,			SM00360:RRM,	ADP-ribosylation,Alternative splicing,Complete proteome,Cytoplasm,mRNA processing,mRNA splicing,Nucleus,Phosphoprotein,Reference proteome,RNA-binding,	chain:Glycine-rich RNA-binding protein 8,compositionally biased region:Gly-rich,domain:RRM,modified residue,splice variant,	Arabidopsis thaliana	A0A287Q7C1	superfamily	388407	9	83	1.01e-30	106.544
9	36	A0A287QLG6	83.38	15	3	3	25	0.088968	0.00229205	91.86	1.68e-179	493	A0A287QLG6	Ribosomal_L2_C domain-containing protein	unreviewed	281	30,382	CYTOSOLIC large ribosomal subunit [GO:0022625]		cytoplasmic translation [GO:0002181]	RNA binding [GO:0003723];structural constituent of ribosome [GO:0003735]	Q42064	60S ribosomal protein L8-3	reviewed	258	27,948	CYTOSOLIC large ribosomal subunit [GO:0022625];CYTOSOLIC ribosome [GO:0022626];plasma membrane [GO:0005886];polysomal ribosome [GO:0042788];vacuole [GO:0005773]		cytoplasmic translation [GO:0002181]	RNA binding [GO:0003723];structural constituent of ribosome [GO:0003735]	Q42064	Ribosomal protein L2 family(AT4G36130)	GO:0002181~cytoplasmic translation,GO:0006412~translation,	GO:0005737~cytoplasm,GO:0005773~vacuole,GO:0005840~ribosome,GO:0005886~plasma membrane,GO:0015934~large ribosomal subunit,GO:0022625~CYTOSOLIC large ribosomal subunit,GO:0022626~CYTOSOLIC ribosome,	GO:0003723~RNA binding,GO:0003735~structural constituent of ribosome,	IPR002171:Ribosomal protein L2,IPR008991:Translation protein SH3-like domain,IPR012340:Nucleic acid-binding, OB-fold,IPR014722:Ribosomal protein L2 domain 2,IPR014726:Ribosomal protein L2, domain 3,IPR022666:Ribosomal Proteins L2, RNA binding domain,IPR022669:Ribosomal protein L2, C-terminal,IPR022671:Ribosomal protein L2, conserved site,IPR023672:Ribosomal protein L2, archaeal-type,	ath03010:Ribosome,	PIRSF002158:ribosomal protein, L2p/L2a/L8e/organellar L2 types,	SM01382:SM01382,SM01383:SM01383,	Complete proteome,Reference proteome,Ribonucleoprotein,Ribosomal protein,	chain:60S ribosomal protein L8-3,	Arabidopsis thaliana	A0A287QLG6	superfamily	173464	21	268	9.06e-158	439.554
A	23	A0A287QR85	54.92	23	2	1	62	0.666667	0.0171751	60.606	2.11e-41	131	A0A287QR85	Histone H2A	unreviewed	93	9,527	nucleosome [GO:0000786];nucleus [GO:0005634]	SUBCELLULAR LOCATION: Chromosome {ECO:0000256|SAAS:SAAS00579821}. Nucleus {ECO:0000256|RuleBase:RU003767, ECO:0000256|SAAS:SAAS00579805}.		DNA binding [GO:0003677];protein heterodimerization activity [GO:0046982]	Q9S9K7	Probable histone H2AXb (HTA3)	reviewed	142	14,783	nuclear chromatin [GO:0000790];nucleolus [GO:0005730];nucleosome [GO:0000786];nucleus [GO:0005634]	SUBCELLULAR LOCATION: Nucleus {ECO:0000250}. Chromosome {ECO:0000250}.	chromatin organization [GO:0006325];chromatin silencing [GO:0006342]	DNA binding [GO:0003677];protein heterodimerization activity [GO:0046982]	Q9S9K7	gamma histone variant H2AX(GAMMA-H2AX)	GO:0006342~chromatin silencing,	GO:0000786~nucleosome,GO:0000790~nuclear chromatin,GO:0005634~nucleus,GO:0005730~nucleolus,	GO:0003677~DNA binding,GO:0046982~protein heterodimerization activity,	IPR002119:Histone H2A,IPR007125:Histone core,IPR009072:Histone-fold,			SM00414:H2A,	Chromosome,Complete proteome,DNA-binding,Nucleosome core,Nucleus,Phosphoprotein,Reference proteome,	chain:Probable histone H2AXb,modified residue,short sequence motif:[ST]-Q motif,	Arabidopsis thaliana	A0A287QR85	superfamily	185399	1	78	5.93e-37	121.005
7	50	A0A287QUE3	61.17	9	2	2	15	0.0649351	0.0016729	88.444	4.19e-148	411	A0A287QUE3	KH type-2 domain-containing protein	unreviewed	231	25,744	small ribosomal subunit [GO:0015935]		translation [GO:0006412]	RNA binding [GO:0003723];structural constituent of ribosome [GO:0003735]	Q9FJA6	40S ribosomal protein S3-3	reviewed	248	27,458	cytosol [GO:0005829];CYTOSOLIC ribosome [GO:0022626];CYTOSOLIC small ribosomal subunit [GO:0022627];nucleolus [GO:0005730];nucleus [GO:0005634];plasmodesma [GO:0009506];plastid [GO:0009536]		DNA repair [GO:0006281];translation [GO:0006412]	damaged DNA binding [GO:0003684];DNA-(apurinic or apyrimidinic site) endonuclease activity [GO:0003906];RNA binding [GO:0003723];structural constituent of ribosome [GO:0003735]	Q9FJA6	Ribosomal protein S3 family protein(AT5G35530)	GO:0006281~DNA repair,GO:0006412~translation,GO:0009651~response to salt stress,	GO:0005634~nucleus,GO:0005730~nucleolus,GO:0005737~cytoplasm,GO:0005794~Golgi apparatus,GO:0005829~cytosol,GO:0009506~plasmodesma,GO:0015935~small ribosomal subunit,GO:0016020~membrane,GO:0022626~CYTOSOLIC ribosome,GO:0022627~CYTOSOLIC small ribosomal subunit,	GO:0003684~damaged DNA binding,GO:0003723~RNA binding,GO:0003735~structural constituent of ribosome,GO:0008534~oxidized purine nucleobase lesion DNA N-glycosylase activity,	IPR001351:Ribosomal protein S3, C-terminal,IPR004044:K Homology domain, type 2,IPR005703:Ribosomal protein S3, eukaryotic/archaeal,IPR009019:K homology domain, prokaryotic type,IPR015946:K homology domain-like, alpha/beta,	ath03010:Ribosome,			Complete proteome,Isopeptide bond,Phosphoprotein,Reference proteome,Ribonucleoprotein,Ribosomal protein,RNA-binding,	chain:40S ribosomal protein S3-3,domain:KH type-2,modified residue,	Arabidopsis thaliana	A0A287QUE3	specific	240260	7	222	1.55e-147	409.824
4	72	A0A287R7R1	51.34	11	2	2	4	0.025641	0.000660581	72.34	1.27e-75	221	A0A287R7R1	Uncharacterized protein	unreviewed	156	17,213	ribosome [GO:0005840]		translation [GO:0006412]	structural constituent of ribosome [GO:0003735]	Q9FNP8	40S ribosomal protein S19-3	reviewed	143	15,697	cytosol [GO:0005829];CYTOSOLIC ribosome [GO:0022626];CYTOSOLIC small ribosomal subunit [GO:0022627];plastid [GO:0009536];polysomal ribosome [GO:0042788];vacuole [GO:0005773]		ribosomal small subunit assembly [GO:0000028];translation [GO:0006412]	RNA binding [GO:0003723];structural constituent of ribosome [GO:0003735]	Q9FNP8	Ribosomal protein S19e family protein(AT5G61170)	GO:0006412~translation,	GO:0005634~nucleus,GO:0005773~vacuole,GO:0005829~cytosol,GO:0005840~ribosome,GO:0022626~CYTOSOLIC ribosome,GO:0022627~CYTOSOLIC small ribosomal subunit,	GO:0003735~structural constituent of ribosome,	IPR001266:Ribosomal protein S19e,IPR011991:Winged helix-turn-helix DNA-binding domain,IPR018277:Ribosomal protein S19e, conserved site,	ath03010:Ribosome,		SM01413:SM01413,	Complete proteome,Reference proteome,Ribonucleoprotein,Ribosomal protein,	chain:40S ribosomal protein S19-3,	Arabidopsis thaliana	A0A287R7R1	specific	376455	18	155	3.8e-77	225.381
E	81	A0A287RR54	59.01	4	2	2	3	0.00507614	0.000130775	91.47	0	936	A0A287RR54	HATPase_c domain-containing protein	unreviewed	591	68,220			protein folding [GO:0006457]	ATP binding [GO:0005524];unfolded protein binding [GO:0051082]	O03986	Heat shock protein 90-4 (AtHSP90.4) (AtHsp90-4) (Heat shock protein 81-4) (Hsp81-4)	reviewed	699	80,141	apoplast [GO:0048046];cell surface [GO:0009986];cell wall [GO:0005618];chloroplast stroma [GO:0009570];cytoplasm [GO:0005737];cytosol [GO:0005829];Golgi apparatus [GO:0005794];nucleus [GO:0005634];perinuclear region of cytoplasm [GO:0048471];plasma membrane [GO:0005886];plastid [GO:0009536];protein-containing complex [GO:0032991];vacuolar membrane [GO:0005774]	SUBCELLULAR LOCATION: Cytoplasm {ECO:0000305}.	cellular response to heat [GO:0034605];protein folding [GO:0006457];protein stabilization [GO:0050821]	ATP binding [GO:0005524];unfolded protein binding [GO:0051082]	O03986	HEAT SHOCK PROTEIN 81.4(Hsp81.4)	GO:0006457~protein folding,GO:0006950~response to stress,	GO:0005618~cell wall,GO:0005634~nucleus,GO:0005737~cytoplasm,GO:0005774~vacuolar membrane,GO:0005794~Golgi apparatus,GO:0005829~cytosol,GO:0005886~plasma membrane,GO:0009570~chloroplast stroma,GO:0048046~apoplast,	GO:0005524~ATP binding,GO:0051082~unfolded protein binding,	IPR001404:Heat shock protein Hsp90,IPR003594:Histidine kinase-like ATPase, ATP-binding domain,IPR019805:Heat shock protein Hsp90, conserved site,IPR020568:Ribosomal protein S5 domain 2-type fold,IPR020575:Heat shock protein Hsp90, N-terminal,	ath04141:Protein processing in endoplasmic reticulum,ath04626:Plant-pathogen interaction,	PIRSF002583:heat shock protein, HSP90/HTPG types,	SM00387:HATPase_c,	ATP-binding,Chaperone,Coiled coil,Complete proteome,Cytoplasm,Nucleotide-binding,Phosphoprotein,Reference proteome,Stress response,		Arabidopsis thaliana	A0A287RR54	superfamily	240341	35	583	0	764.99
D	102	A0A287RXA5	47.31	2	1	1	1	0.00149031	3.83944e-05	75.92	0	1024	A0A287RXA5	Uncharacterized protein	unreviewed	671	74,005	cytoplasm [GO:0005737];endoplasmic reticulum chaperone complex [GO:0034663];endoplasmic reticulum lumen [GO:0005788];membrane [GO:0016020];nucleus [GO:0005634]		cellular response to unfolded protein [GO:0034620];chaperone cofactor-dependent protein refolding [GO:0051085];endoplasmic reticulum unfolded protein response [GO:0030968];protein refolding [GO:0042026];response to unfolded protein [GO:0006986];ubiquitin-dependent ERAD pathway [GO:0030433]	ATPase activity [GO:0016887];ATPase activity, coupled [GO:0042623];ATP binding [GO:0005524];heat shock protein binding [GO:0031072];misfolded protein binding [GO:0051787];protein folding chaperone [GO:0044183];unfolded protein binding [GO:0051082]	Q39043	Heat shock 70 kDa protein BIP2 (Heat shock 70 kDa protein 12) (Heat shock protein 70-12) (AtHsp70-12) (Luminal-binding protein 2) (AtBP2) (BiP2)	reviewed	668	73,561	cell wall [GO:0005618];cytoplasm [GO:0005737];endoplasmic reticulum [GO:0005783];endoplasmic reticulum chaperone complex [GO:0034663];endoplasmic reticulum lumen [GO:0005788];mediator complex [GO:0016592];membrane [GO:0016020];nucleolus [GO:0005730];nucleus [GO:0005634];plasma membrane [GO:0005886];plasmodesma [GO:0009506];plastid [GO:0009536];secretory vesicle [GO:0099503];vacuolar membrane [GO:…	SUBCELLULAR LOCATION: Endoplasmic reticulum lumen {ECO:0000255|PROSITE-ProRule:PRU10138}. Nucleus {ECO:0000305}.	cellular response to unfolded protein [GO:0034620];chaperone cofactor-dependent protein refolding [GO:0051085];endoplasmic reticulum unfolded protein response [GO:0030968];protein refolding [GO:0042026];response to cadmium ion [GO:0046686];response to endoplasmic reticulum stress [GO:0034976];response to unfolded protein [GO:0006986];ubiquitin-dependent ERAD pathway [GO:0030433]	ATPase activity [GO:0016887];ATPase activity, coupled [GO:0042623];ATP binding [GO:0005524];heat shock protein binding [GO:0031072];misfolded protein binding [GO:0051787];protein folding chaperone [GO:0044183];unfolded protein binding [GO:0051082]	Q39043	Heat shock protein 70 (Hsp 70) family protein(BIP2)	GO:0006351~transcription, DNA-templated,GO:0006355~regulation of transcription, DNA-templated,GO:0006457~protein folding,GO:0009408~response to heat,GO:0009735~response to cytokinin,GO:0010197~polar nucleus fusion,GO:0034976~response to endoplasmic reticulum stress,GO:0046686~response to cadmium ion,	GO:0005618~cell wall,GO:0005634~nucleus,GO:0005730~nucleolus,GO:0005773~vacuole,GO:0005774~vacuolar membrane,GO:0005783~endoplasmic reticulum,GO:0005788~endoplasmic reticulum lumen,GO:0005794~Golgi apparatus,GO:0005829~cytosol,GO:0005886~plasma membrane,GO:0009506~plasmodesma,GO:0009507~chloroplast,GO:0016020~membrane,GO:0016592~mediator complex,	GO:0005524~ATP binding,	IPR013126:Heat shock protein 70 family,IPR018181:Heat shock protein 70, conserved site,	ath03060:Protein export,ath04141:Protein processing in endoplasmic reticulum,			Alternative splicing,ATP-binding,Chaperone,Coiled coil,Complete proteome,Endoplasmic reticulum,Isopeptide bond,Nucleotide-binding,Nucleus,Reference proteome,Signal,Transcription,Transcription regulation,	chain:Luminal-binding protein 2,sequence conflict,short sequence motif:Prevents secretion from ER,signal peptide,	Arabidopsis thaliana	A0A287RXA5	superfamily	240227	41	656	0	922.27
1	9	A0A287S4M2	121.1	39	6	6	278	2.18898	0.0563938	100	2.05e-69	202	A0A287S4M2	Histone H4	unreviewed	127	14,162	nucleosome [GO:0000786];nucleus [GO:0005634]	SUBCELLULAR LOCATION: Chromosome {ECO:0000256|SAAS:SAAS00846060}. Nucleus {ECO:0000256|SAAS:SAAS00846055}.		DNA binding [GO:0003677];protein heterodimerization activity [GO:0046982]	P59259	Histone H4	reviewed	103	11,409	chloroplast [GO:0009507];cytosol [GO:0005829];extracellular region [GO:0005576];nucleolus [GO:0005730];nucleosome [GO:0000786];peroxisome [GO:0005777];plasma membrane [GO:0005886];plasmodesma [GO:0009506];plastid [GO:0009536];thylakoid [GO:0009579];vacuolar membrane [GO:0005774];vacuole [GO:0005773]	SUBCELLULAR LOCATION: Nucleus {ECO:0000250}. Chromosome {ECO:0000250}.	nucleosome assembly [GO:0006334];response to water deprivation [GO:0009414]	DNA binding [GO:0003677];protein heterodimerization activity [GO:0046982]	P59259	histone H4(HIS4)	GO:0006334~nucleosome assembly,GO:0009414~response to water deprivation,	GO:0000786~nucleosome,GO:0005634~nucleus,GO:0005730~nucleolus,GO:0005773~vacuole,GO:0005774~vacuolar membrane,GO:0005794~Golgi apparatus,GO:0005829~cytosol,GO:0005886~plasma membrane,GO:0009506~plasmodesma,GO:0009507~chloroplast,GO:0009579~thylakoid,	GO:0003677~DNA binding,	IPR001951:Histone H4,IPR009072:Histone-fold,IPR019809:Histone H4, conserved site,			SM00417:H4,	Acetylation,Alternative splicing,Chromosome,Complete proteome,DNA-binding,Nucleosome core,Nucleus,Reference proteome,	chain:Histone H4,modified residue,	Arabidopsis thaliana	A0A287S4M2	specific	177669	25	127	4.08e-56	169.628
4	7	A0A287SBL5	149.42	31	7	2	296	1.39623	0.0359705	81.169	9.07e-74	219	A0A287SBL5	Histone H2B	unreviewed	212	22,854	nucleosome [GO:0000786];nucleus [GO:0005634]	SUBCELLULAR LOCATION: Chromosome {ECO:0000256|SAAS:SAAS01176634}. Nucleus {ECO:0000256|RuleBase:RU000451, ECO:0000256|SAAS:SAAS01185060}.	nucleosome assembly [GO:0006334]	DNA binding [GO:0003677];protein heterodimerization activity [GO:0046982]	O23629	Histone H2B.6 (H2BAt) (HTB9)	reviewed	150	16,436	chloroplast stroma [GO:0009570];chloroplast thylakoid [GO:0009534];cytosol [GO:0005829];nucleolus [GO:0005730];nucleosome [GO:0000786]	SUBCELLULAR LOCATION: Nucleus {ECO:0000250}. Chromosome {ECO:0000250}.	nucleosome assembly [GO:0006334]	DNA binding [GO:0003677];protein heterodimerization activity [GO:0046982]	O23629	Histone superfamily protein(HTB9)	GO:0006334~nucleosome assembly,	GO:0000786~nucleosome,GO:0000788~nuclear nucleosome,GO:0005634~nucleus,GO:0005730~nucleolus,GO:0009534~chloroplast thylakoid,GO:0009570~chloroplast stroma,	GO:0003677~DNA binding,GO:0046982~protein heterodimerization activity,	IPR000558:Histone H2B,IPR007125:Histone core,IPR009072:Histone-fold,			SM00427:H2B,	Acetylation,Chromosome,Complete proteome,DNA-binding,Isopeptide bond,Methylation,Nucleosome core,Nucleus,Reference proteome,Ubl conjugation,	chain:Histone H2B.6,cross-link:Glycyl lysine isopeptide (Lys-Gly) (interchain with G-Cter in ubiquitin),modified residue,	Arabidopsis thaliana	A0A287SBL5	specific	197718	121	211	7.87e-54	167.309
E	28	A0A287SMB0	113.63	21	5	1	53	0.20229	0.00521153	60.494	1.67e-25	100	A0A287SMB0	H15 domain-containing protein	unreviewed	262	27,014	nucleosome [GO:0000786];nucleus [GO:0005634]	SUBCELLULAR LOCATION: Chromosome {ECO:0000256|SAAS:SAAS00569684}. Nucleus {ECO:0000256|RuleBase:RU003894, ECO:0000256|SAAS:SAAS00569685}.	nucleosome assembly [GO:0006334]	DNA binding [GO:0003677]	P26569	Histone H1.2	reviewed	273	28,487	mitochondrion [GO:0005739];nucleolus [GO:0005730];nucleosome [GO:0000786];nucleus [GO:0005634]	SUBCELLULAR LOCATION: Nucleus. Chromosome.	chromosome condensation [GO:0030261];negative regulation of chromatin silencing [GO:0031936];negative regulation of DNA recombination [GO:0045910];nucleosome assembly [GO:0006334];nucleosome positioning [GO:0016584];regulation of transcription, DNA-templated [GO:0006355]	double-stranded DNA binding [GO:0003690];nucleosomal DNA binding [GO:0031492]	P26569	winged-helix DNA-binding transcription factor family protein(AT2G30620)	GO:0006334~nucleosome assembly,	GO:0000786~nucleosome,GO:0005634~nucleus,GO:0005730~nucleolus,GO:0005739~mitochondrion,	GO:0003677~DNA binding,	IPR005818:Histone H1/H5,IPR005819:Histone H5,IPR011991:Winged helix-turn-helix DNA-binding domain,			SM00526:H15,	Acetylation,Alternative splicing,Chromosome,Complete proteome,DNA-binding,Isopeptide bond,Nucleus,Phosphoprotein,Reference proteome,Ubl conjugation,	chain:Histone H1.2,modified residue,	Arabidopsis thaliana	A0A287SMB0	specific	197772	87	153	1.05e-24	93.4109
10	34	A0A287SMD0	96.11	11	4	4	34	0.155251	0.00399968	60.811	1.04e-23	94.7	A0A287SMD0	H15 domain-containing protein	unreviewed	219	24,000	nucleosome [GO:0000786];nucleus [GO:0005634]		nucleosome assembly [GO:0006334]	DNA binding [GO:0003677]	P26569	Histone H1.2	reviewed	273	28,487	mitochondrion [GO:0005739];nucleolus [GO:0005730];nucleosome [GO:0000786];nucleus [GO:0005634]	SUBCELLULAR LOCATION: Nucleus. Chromosome.	chromosome condensation [GO:0030261];negative regulation of chromatin silencing [GO:0031936];negative regulation of DNA recombination [GO:0045910];nucleosome assembly [GO:0006334];nucleosome positioning [GO:0016584];regulation of transcription, DNA-templated [GO:0006355]	double-stranded DNA binding [GO:0003690];nucleosomal DNA binding [GO:0031492]	P26569	winged-helix DNA-binding transcription factor family protein(AT2G30620)	GO:0006334~nucleosome assembly,	GO:0000786~nucleosome,GO:0005634~nucleus,GO:0005730~nucleolus,GO:0005739~mitochondrion,	GO:0003677~DNA binding,	IPR005818:Histone H1/H5,IPR005819:Histone H5,IPR011991:Winged helix-turn-helix DNA-binding domain,			SM00526:H15,	Acetylation,Alternative splicing,Chromosome,Complete proteome,DNA-binding,Isopeptide bond,Nucleus,Phosphoprotein,Reference proteome,Ubl conjugation,	chain:Histone H1.2,modified residue,	Arabidopsis thaliana	A0A287SMD0	specific	238028	74	147	6.49e-24	90.7583
4	66	A0A287SMF7	60.82	18	2	2	11	0.0718954	0.00185222	84.459	1.82e-91	261	A0A287SMF7	Uncharacterized protein	unreviewed	153	17,174	small ribosomal subunit [GO:0015935]		translation [GO:0006412]	RNA binding [GO:0003723];structural constituent of ribosome [GO:0003735]	Q9FY65	40S ribosomal protein S15-3	reviewed	150	16,750	CYTOSOLIC small ribosomal subunit [GO:0022627]	SUBCELLULAR LOCATION: Cytoplasm.	ribosomal small subunit assembly [GO:0000028];translation [GO:0006412]	RNA binding [GO:0003723];structural constituent of ribosome [GO:0003735]	Q9FY65	Ribosomal protein S19 family protein(AT5G09500)	GO:0000028~ribosomal small subunit assembly,GO:0006412~translation,	GO:0005737~cytoplasm,GO:0005794~Golgi apparatus,GO:0015935~small ribosomal subunit,GO:0022627~CYTOSOLIC small ribosomal subunit,	GO:0003723~RNA binding,GO:0003735~structural constituent of ribosome,	IPR002222:Ribosomal protein S19/S15,IPR005713:Ribosomal protein S19A/S15e,IPR020934:Ribosomal protein S19 conserved site,IPR023575:Ribosomal protein S19, superfamily,	ath03010:Ribosome,	PIRSF002144:ribosomal protein, S19p/S19a/S15e/organellar S19 types,		Complete proteome,Cytoplasm,Reference proteome,Ribonucleoprotein,Ribosomal protein,	chain:40S ribosomal protein S15-3,	Arabidopsis thaliana	A0A287SMF7	specific	185442	9	151	4.62e-93	265.734
D	24	A0A287SML4	150.19	19	5	5	66	0.246269	0.00634453	56.701	1.67e-25	100	A0A287SML4	H15 domain-containing protein	unreviewed	268	27,338	nucleosome [GO:0000786];nucleus [GO:0005634]	SUBCELLULAR LOCATION: Chromosome {ECO:0000256|SAAS:SAAS00569684}. Nucleus {ECO:0000256|RuleBase:RU003894, ECO:0000256|SAAS:SAAS00569685}.	nucleosome assembly [GO:0006334]	DNA binding [GO:0003677]	P26569	Histone H1.2	reviewed	273	28,487	mitochondrion [GO:0005739];nucleolus [GO:0005730];nucleosome [GO:0000786];nucleus [GO:0005634]	SUBCELLULAR LOCATION: Nucleus. Chromosome.	chromosome condensation [GO:0030261];negative regulation of chromatin silencing [GO:0031936];negative regulation of DNA recombination [GO:0045910];nucleosome assembly [GO:0006334];nucleosome positioning [GO:0016584];regulation of transcription, DNA-templated [GO:0006355]	double-stranded DNA binding [GO:0003690];nucleosomal DNA binding [GO:0031492]	P26569	winged-helix DNA-binding transcription factor family protein(AT2G30620)	GO:0006334~nucleosome assembly,	GO:0000786~nucleosome,GO:0005634~nucleus,GO:0005730~nucleolus,GO:0005739~mitochondrion,	GO:0003677~DNA binding,	IPR005818:Histone H1/H5,IPR005819:Histone H5,IPR011991:Winged helix-turn-helix DNA-binding domain,			SM00526:H15,	Acetylation,Alternative splicing,Chromosome,Complete proteome,DNA-binding,Isopeptide bond,Nucleus,Phosphoprotein,Reference proteome,Ubl conjugation,	chain:Histone H1.2,modified residue,	Arabidopsis thaliana	A0A287SML4	specific	197772	61	127	1.2e-20	82.6253
B	100	A0A287SNU3	30.22	6	1	1	2	0.00961539	0.000247718	40.541	2.17e-37	128	A0A287SNU3	AAI domain-containing protein	unreviewed	208	22,105	integral component of membrane [GO:0016021]		lipid transport [GO:0006869]	lipid binding [GO:0008289]	O64864	Protein YLS3 (Protein YELLOW-LEAF-SPECIFIC GENE 3) (Xylogen-like protein 9) (AtXYLP9)	reviewed	205	21,579	anchored component of membrane [GO:0031225];cytosol [GO:0005829];plasma membrane [GO:0005886]		lipid transport [GO:0006869]	lipid binding [GO:0008289]	O64864	Bifunctional inhibitor/lipid-transfer protein/seed storage 2S albumin superfamily protein(AT2G44290)	GO:0006869~lipid transport,	GO:0005886~plasma membrane,GO:0031225~anchored component of membrane,	GO:0008289~lipid binding,	IPR000528:Plant lipid transfer protein/Par allergen,IPR016140:Bifunctional inhibitor/plant lipid transfer protein/seed storage helical domain,			SM00499:AAI,	Complete proteome,Disulfide bond,Glycoprotein,Reference proteome,Signal,		Arabidopsis thaliana	A0A287SNU3	specific	237980	87	152	3.88e-14	64.3702
8	30	A0A287SNZ6	88.41	28	6	1	21	0.109375	0.00281779	70.064	3.24e-68	204	A0A287SNZ6	Histone H2A	unreviewed	192	20,440	nuclear chromatin [GO:0000790];nucleosome [GO:0000786]	SUBCELLULAR LOCATION: Chromosome {ECO:0000256|SAAS:SAAS00534031}. Nucleus {ECO:0000256|RuleBase:RU003767, ECO:0000256|SAAS:SAAS00534029}.	chromatin organization [GO:0006325];chromatin silencing [GO:0006342]	DNA binding [GO:0003677];protein heterodimerization activity [GO:0046982]	Q9FJE8	Probable histone H2A.7 (HTA6)	reviewed	150	15,966	heterochromatin [GO:0000792];nuclear chromatin [GO:0000790];nucleolus [GO:0005730];nucleosome [GO:0000786];pericentric heterochromatin [GO:0005721];plasmodesma [GO:0009506];plastid [GO:0009536]	SUBCELLULAR LOCATION: Nucleus {ECO:0000250}. Chromosome {ECO:0000250}.	chromatin organization [GO:0006325];chromatin silencing [GO:0006342];heterochromatin organization [GO:0070828]	chromatin binding [GO:0003682];DNA binding [GO:0003677];protein heterodimerization activity [GO:0046982]	Q9FJE8	histone H2A 6(HTA6)	GO:0070828~heterochromatin organization,	GO:0000786~nucleosome,GO:0000792~heterochromatin,GO:0005634~nucleus,GO:0005721~pericentric heterochromatin,GO:0005730~nucleolus,GO:0009506~plasmodesma,	GO:0003677~DNA binding,GO:0003682~chromatin binding,GO:0046982~protein heterodimerization activity,	IPR002119:Histone H2A,IPR007125:Histone core,IPR009072:Histone-fold,			SM00414:H2A,	Chromosome,Complete proteome,DNA-binding,Nucleosome core,Nucleus,Phosphoprotein,Reference proteome,	chain:Probable histone H2A.7,modified residue,short sequence motif:SPKK motif,	Arabidopsis thaliana	A0A287SNZ6	superfamily	177758	60	184	3.82e-64	193.914
10	71	A0A287SQJ7	37.93	8	1	1	6	0.0350877	0.000903953				A0A287SQJ7	Cupin type-1 domain-containing protein	unreviewed	171	18,415				nutrient reservoir activity [GO:0045735]																						A0A287SQJ7	superfamily	394793	55	134	9.06e-28	101.44
D	57	A0A287SS50	63.8	4	2	1	11	0.0169753	0.000437329	91.204	0	1221	A0A287SS50	Uncharacterized protein	unreviewed	648	71,209	cytoplasm [GO:0005737]		cellular response to unfolded protein [GO:0034620];chaperone cofactor-dependent protein refolding [GO:0051085];protein refolding [GO:0042026];response to unfolded protein [GO:0006986]	ATPase activity [GO:0016887];ATPase activity, coupled [GO:0042623];ATP binding [GO:0005524];heat shock protein binding [GO:0031072];misfolded protein binding [GO:0051787];protein folding chaperone [GO:0044183];unfolded protein binding [GO:0051082]	P22953	Heat shock 70 kDa protein 1 (Heat shock cognate 70 kDa protein 1) (Heat shock cognate protein 70-1) (AtHsc70-1) (Heat shock protein 70-1) (AtHsp70-1) (Protein EARLY-RESPONSIVE TO DEHYDRATION 2)	reviewed	651	71,358	apoplast [GO:0048046];cell wall [GO:0005618];chloroplast [GO:0009507];cytoplasm [GO:0005737];cytosol [GO:0005829];CYTOSOLIC ribosome [GO:0022626];Golgi apparatus [GO:0005794];nucleolus [GO:0005730];nucleus [GO:0005634];plasma membrane [GO:0005886];plasmodesma [GO:0009506];vacuolar membrane [GO:0005774]	SUBCELLULAR LOCATION: Cytoplasm, cytosol {ECO:0000269|PubMed:28004282}. Nucleus {ECO:0000269|PubMed:28004282}.	cellular response to unfolded protein [GO:0034620];chaperone cofactor-dependent protein refolding [GO:0051085];defense response to bacterium [GO:0042742];defense response to fungus [GO:0050832];defense response to other organism [GO:0098542];negative regulation of seed germination [GO:0010187];protein refolding [GO:0042026];response to cadmium ion [GO:0046686];response to cold [GO:0009409];respon…	ATPase activity [GO:0016887];ATPase activity, coupled [GO:0042623];ATP binding [GO:0005524];heat shock protein binding [GO:0031072];misfolded protein binding [GO:0051787];protease binding [GO:0002020];protein folding chaperone [GO:0044183];unfolded protein binding [GO:0051082]	P22953	heat shock cognate protein 70-1(HSC70-1)	GO:0006351~transcription, DNA-templated,GO:0006355~regulation of transcription, DNA-templated,GO:0006457~protein folding,GO:0009408~response to heat,GO:0009409~response to cold,GO:0009615~response to virus,GO:0010187~negative regulation of seed germination,GO:0042742~defense response to bacterium,GO:0046686~response to cadmium ion,GO:0050832~defense response to fungus,GO:0090332~stomatal closure,…	GO:0005618~cell wall,GO:0005634~nucleus,GO:0005730~nucleolus,GO:0005737~cytoplasm,GO:0005774~vacuolar membrane,GO:0005794~Golgi apparatus,GO:0005829~cytosol,GO:0005886~plasma membrane,GO:0009506~plasmodesma,GO:0009507~chloroplast,GO:0016020~membrane,GO:0022626~CYTOSOLIC ribosome,GO:0048046~apoplast,	GO:0002020~protease binding,GO:0005515~protein binding,GO:0005524~ATP binding,	IPR013126:Heat shock protein 70 family,IPR018181:Heat shock protein 70, conserved site,	ath03040:Spliceosome,ath04141:Protein processing in endoplasmic reticulum,ath04144:Endocytosis,			Acetylation,Alternative splicing,ATP-binding,Chaperone,Complete proteome,Cytoplasm,Isopeptide bond,Nucleotide-binding,Nucleus,Plant defense,Reference proteome,Stress response,Transcription,Transcription regulation,	chain:Heat shock cognate 70 kDa protein 1,sequence conflict,	Arabidopsis thaliana	A0A287SS50	superfamily	240227	6	648	0	1183.44
D	47	A0A287SWB1	79.25	10	4	4	15	0.0410959	0.00105874	86.207	0	654	A0A287SWB1	Uncharacterized protein	unreviewed	365	40,356	cytoplasm [GO:0005737];cytoskeleton [GO:0005856]	SUBCELLULAR LOCATION: Cytoplasm, cytoskeleton {ECO:0000256|SAAS:SAAS00092513}.		ATP binding [GO:0005524]	P53492	Actin-7 (Actin-2)	reviewed	377	41,736	cell wall [GO:0005618];chloroplast envelope [GO:0009941];chloroplast stroma [GO:0009570];cytoskeleton [GO:0005856];cytosol [GO:0005829];mitochondrion [GO:0005739];nucleolus [GO:0005730];plasma membrane [GO:0005886];plasmodesma [GO:0009506]	SUBCELLULAR LOCATION: Cytoplasm, cytoskeleton.	cell division [GO:0051301];response to auxin [GO:0009733];response to light stimulus [GO:0009416];response to wounding [GO:0009611];root development [GO:0048364];root epidermal cell differentiation [GO:0010053];root hair elongation [GO:0048767];seed germination [GO:0009845]	ATP binding [GO:0005524];structural constituent of cytoskeleton [GO:0005200]	P53492	actin 7(ACT7)	GO:0007010~cytoskeleton organization,GO:0009416~response to light stimulus,GO:0009611~response to wounding,GO:0009733~response to auxin,GO:0009845~seed germination,GO:0010053~root epidermal cell differentiation,GO:0048364~root development,GO:0048767~root hair elongation,GO:0051301~cell division,	GO:0005618~cell wall,GO:0005730~nucleolus,GO:0005737~cytoplasm,GO:0005739~mitochondrion,GO:0005829~cytosol,GO:0005856~cytoskeleton,GO:0005886~plasma membrane,GO:0009506~plasmodesma,GO:0009570~chloroplast stroma,GO:0009941~chloroplast envelope,	GO:0005200~structural constituent of cytoskeleton,GO:0005515~protein binding,GO:0005524~ATP binding,	IPR004000:Actin-related protein,IPR004001:Actin, conserved site,IPR020902:Actin/actin-like conserved site,			SM00268:ACTIN,	Acetylation,ATP-binding,Complete proteome,Cytoplasm,Cytoskeleton,Nucleotide-binding,Reference proteome,	chain:Actin-7,	Arabidopsis thaliana	A0A287SWB1	superfamily	388382	41	365	0	630.964
7	58	A0A287T928	60.24	10	2	2	10	0.0505051	0.00130114	78.125	2.74e-109	310	A0A287T928	60S ribosomal protein L13	unreviewed	198	23,166	ribosome [GO:0005840]		translation [GO:0006412]	structural constituent of ribosome [GO:0003735]	P41127	60S ribosomal protein L13-1 (Protein BBC1 homolog)	reviewed	206	23,767	cell wall [GO:0005618];cytosol [GO:0005829];CYTOSOLIC large ribosomal subunit [GO:0022625];CYTOSOLIC ribosome [GO:0022626];nucleolus [GO:0005730];plasma membrane [GO:0005886];plasmodesma [GO:0009506];polysomal ribosome [GO:0042788];vacuolar membrane [GO:0005774]	SUBCELLULAR LOCATION: Cytoplasm.	translation [GO:0006412]	mRNA binding [GO:0003729];RNA binding [GO:0003723];structural constituent of ribosome [GO:0003735]	P41127	breast basic conserved 1(BBC1)	GO:0006412~translation,GO:0009735~response to cytokinin,GO:0042254~ribosome biogenesis,	GO:0005618~cell wall,GO:0005730~nucleolus,GO:0005737~cytoplasm,GO:0005774~vacuolar membrane,GO:0005794~Golgi apparatus,GO:0005829~cytosol,GO:0005840~ribosome,GO:0005886~plasma membrane,GO:0009506~plasmodesma,GO:0016020~membrane,GO:0022625~CYTOSOLIC large ribosomal subunit,GO:0022626~CYTOSOLIC ribosome,	GO:0003723~RNA binding,GO:0003729~mRNA binding,GO:0003735~structural constituent of ribosome,	IPR001380:Ribosomal protein L13e,IPR018256:Ribosomal protein L13e, conserved site,	ath03010:Ribosome,			Alternative splicing,Complete proteome,Cytoplasm,Reference proteome,Ribonucleoprotein,Ribosomal protein,	chain:60S ribosomal protein L13-1,modified residue,sequence conflict,	Arabidopsis thaliana	A0A287T928	specific	366562	7	177	2.81e-92	267.087
E	43	A0A287TCL5	90.72	20	3	3	18	0.105263	0.00271186	80	1.38e-101	288	A0A287TCL5	Peptidyl-prolyl cis-trans isomerase (PPIase) (EC 5.2.1.8)	unreviewed	171	18,393			protein folding [GO:0006457]	peptidyl-prolyl cis-trans isomerase activity [GO:0003755]	Q9SKQ0	Peptidyl-prolyl cis-trans isomerase CYP19-2 (PPIase CYP19-2) (EC 5.2.1.8) (Cyclophilin of 19 kDa 2) (Cyclophilin-2) (Rotamase cyclophilin-6)	reviewed	174	18,464	chloroplast [GO:0009507];cytosol [GO:0005829];Golgi apparatus [GO:0005794];mitochondrion [GO:0005739];plasma membrane [GO:0005886]	SUBCELLULAR LOCATION: Cytoplasm {ECO:0000305}.	protein refolding [GO:0042026]	cyclosporin A binding [GO:0016018];peptidyl-prolyl cis-trans isomerase activity [GO:0003755];unfolded protein binding [GO:0051082]	Q9SKQ0	Cyclophilin-like peptidyl-prolyl cis-trans isomerase family protein(AT2G21130)	GO:0000413~protein peptidyl-prolyl isomerization,GO:0006457~protein folding,	GO:0005737~cytoplasm,GO:0005829~cytosol,GO:0005886~plasma membrane,	GO:0003755~peptidyl-prolyl cis-trans isomerase activity,GO:0042277~peptide binding,	IPR002130:Cyclophilin-like peptidyl-prolyl cis-trans isomerase domain,IPR020892:Cyclophilin-type peptidyl-prolyl cis-trans isomerase, conserved site,IPR024936:Cyclophilin-type peptidyl-prolyl cis-trans isomerase,		PIRSF001467:peptidyl-prolyl cis-trans isomerase,		Chaperone,Complete proteome,Cyclosporin,Cytoplasm,Isomerase,Reference proteome,Rotamase,	chain:Peptidyl-prolyl cis-trans isomerase CYP19-2,domain:PPIase cyclophilin-type,sequence conflict,	Arabidopsis thaliana	A0A287TCL5	specific	238907	4	169	7.2e-119	332.299
4	33	A0A287TJF3	84.8	22	5	1	18	0.0978261	0.00252026	75.839	1.96e-72	214	A0A287TJF3	Histone H2A	unreviewed	184	19,258	nucleosome [GO:0000786];nucleus [GO:0005634]	SUBCELLULAR LOCATION: Nucleus {ECO:0000256|RuleBase:RU003767}.		DNA binding [GO:0003677];protein heterodimerization activity [GO:0046982]	Q9FJE8	Probable histone H2A.7 (HTA6)	reviewed	150	15,966	heterochromatin [GO:0000792];nuclear chromatin [GO:0000790];nucleolus [GO:0005730];nucleosome [GO:0000786];pericentric heterochromatin [GO:0005721];plasmodesma [GO:0009506];plastid [GO:0009536]	SUBCELLULAR LOCATION: Nucleus {ECO:0000250}. Chromosome {ECO:0000250}.	chromatin organization [GO:0006325];chromatin silencing [GO:0006342];heterochromatin organization [GO:0070828]	chromatin binding [GO:0003682];DNA binding [GO:0003677];protein heterodimerization activity [GO:0046982]	Q9FJE8	histone H2A 6(HTA6)	GO:0070828~heterochromatin organization,	GO:0000786~nucleosome,GO:0000792~heterochromatin,GO:0005634~nucleus,GO:0005721~pericentric heterochromatin,GO:0005730~nucleolus,GO:0009506~plasmodesma,	GO:0003677~DNA binding,GO:0003682~chromatin binding,GO:0046982~protein heterodimerization activity,	IPR002119:Histone H2A,IPR007125:Histone core,IPR009072:Histone-fold,			SM00414:H2A,	Chromosome,Complete proteome,DNA-binding,Nucleosome core,Nucleus,Phosphoprotein,Reference proteome,	chain:Probable histone H2A.7,modified residue,short sequence motif:SPKK motif,	Arabidopsis thaliana	A0A287TJF3	specific	185399	55	174	4.19e-67	201.127
4	32	A0A287TJG0	82.81	22	5	1	19	0.104396	0.00268951	76.51	5.04e-73	216	A0A287TJG0	Histone H2A	unreviewed	182	19,041	nuclear chromatin [GO:0000790];nucleosome [GO:0000786]	SUBCELLULAR LOCATION: Chromosome {ECO:0000256|SAAS:SAAS00534031}. Nucleus {ECO:0000256|RuleBase:RU003767, ECO:0000256|SAAS:SAAS00534029}.	chromatin organization [GO:0006325];chromatin silencing [GO:0006342]	DNA binding [GO:0003677];protein heterodimerization activity [GO:0046982]	Q9FJE8	Probable histone H2A.7 (HTA6)	reviewed	150	15,966	heterochromatin [GO:0000792];nuclear chromatin [GO:0000790];nucleolus [GO:0005730];nucleosome [GO:0000786];pericentric heterochromatin [GO:0005721];plasmodesma [GO:0009506];plastid [GO:0009536]	SUBCELLULAR LOCATION: Nucleus {ECO:0000250}. Chromosome {ECO:0000250}.	chromatin organization [GO:0006325];chromatin silencing [GO:0006342];heterochromatin organization [GO:0070828]	chromatin binding [GO:0003682];DNA binding [GO:0003677];protein heterodimerization activity [GO:0046982]	Q9FJE8	histone H2A 6(HTA6)	GO:0070828~heterochromatin organization,	GO:0000786~nucleosome,GO:0000792~heterochromatin,GO:0005634~nucleus,GO:0005721~pericentric heterochromatin,GO:0005730~nucleolus,GO:0009506~plasmodesma,	GO:0003677~DNA binding,GO:0003682~chromatin binding,GO:0046982~protein heterodimerization activity,	IPR002119:Histone H2A,IPR007125:Histone core,IPR009072:Histone-fold,			SM00414:H2A,	Chromosome,Complete proteome,DNA-binding,Nucleosome core,Nucleus,Phosphoprotein,Reference proteome,	chain:Probable histone H2A.7,modified residue,short sequence motif:SPKK motif,	Arabidopsis thaliana	A0A287TJG0	specific	185399	53	172	2.72e-68	203.823
2	10	A0A287TQX2	115.35	35	7	1	195	1.25	0.0322033	98.529	4.92e-95	270	A0A287TQX2	Histone domain-containing protein	unreviewed	156	17,430	nucleosome [GO:0000786];nucleus [GO:0005634]	SUBCELLULAR LOCATION: Chromosome {ECO:0000256|SAAS:SAAS00597685}. Nucleus {ECO:0000256|SAAS:SAAS00597723}.		DNA binding [GO:0003677];protein heterodimerization activity [GO:0046982]	P59226	Histone H3.2 (Histone H3.1)	reviewed	136	15,268	chromocenter [GO:0010369];cytosol [GO:0005829];extracellular region [GO:0005576];nucleosome [GO:0000786];nucleus [GO:0005634];plasma membrane [GO:0005886];plastid [GO:0009536]	SUBCELLULAR LOCATION: Nucleus {ECO:0000269|PubMed:17439305, ECO:0000269|PubMed:25086063}. Chromosome {ECO:0000269|PubMed:17439305, ECO:0000269|PubMed:25086063}. Note=Localized at chromocenters. {ECO:0000269|PubMed:25086063}.		DNA binding [GO:0003677];protein heterodimerization activity [GO:0046982]	P59226	Histone superfamily protein(AT3G27360)	GO:0006334~nucleosome assembly,	GO:0000786~nucleosome,GO:0005634~nucleus,	GO:0003677~DNA binding,GO:0031492~nucleosomal DNA binding,	IPR000164:Histone H3,IPR007125:Histone core,IPR009072:Histone-fold,			SM00428:H3,	3D-structure,Acetylation,Chromosome,Complete proteome,DNA-binding,Methylation,Nucleosome core,Nucleus,Phosphoprotein,Reference proteome,	chain:Histone H3.2,modified residue,site:Not N6-acetylated,site:Not N6-methylated,	Arabidopsis thaliana	A0A287TQX2	specific	185400	20	154	1.77e-93	266.771
D	55	A0A287TTB0	91.13	11	5	5	15	0.0274725	0.000707765	86.534	0	705	A0A287TTB0	Phosphoglycerate kinase (EC 2.7.2.3)	unreviewed	546	58,320	cytosol [GO:0005829]		gluconeogenesis [GO:0006094];glycolytic process [GO:0006096];positive regulation of oxidative phosphorylation [GO:1903862]	ADP binding [GO:0043531];ATP binding [GO:0005524];phosphoglycerate kinase activity [GO:0004618]	Q9SAJ4	Phosphoglycerate kinase 3, CYTOSOLIC (EC 2.7.2.3)	reviewed	401	42,132	apoplast [GO:0048046];chloroplast stroma [GO:0009570];cytosol [GO:0005829];mitochondrion [GO:0005739];nucleus [GO:0005634];plasma membrane [GO:0005886];plasmodesma [GO:0009506];vacuolar membrane [GO:0005774]	SUBCELLULAR LOCATION: Cytoplasm {ECO:0000250|UniProtKB:P00560}.	gluconeogenesis [GO:0006094];glycolytic process [GO:0006096];positive regulation of oxidative phosphorylation [GO:1903862];response to glucose [GO:0009749];response to heat [GO:0009408];response to light stimulus [GO:0009416];response to molecule of bacterial origin [GO:0002237]	ADP binding [GO:0043531];ATP binding [GO:0005524];phosphoglycerate kinase activity [GO:0004618];protein kinase activity [GO:0004672]	Q9SAJ4	phosphoglycerate kinase(PGK)	GO:0002237~response to molecule of bacterial origin,GO:0006096~glycolytic process,GO:0009408~response to heat,GO:0009416~response to light stimulus,GO:0009749~response to glucose,	GO:0005634~nucleus,GO:0005737~cytoplasm,GO:0005774~vacuolar membrane,GO:0005794~Golgi apparatus,GO:0005829~cytosol,GO:0005886~plasma membrane,GO:0009506~plasmodesma,GO:0009570~chloroplast stroma,GO:0016020~membrane,GO:0048046~apoplast,	GO:0004618~phosphoglycerate kinase activity,GO:0005524~ATP binding,	IPR001576:Phosphoglycerate kinase,IPR015824:Phosphoglycerate kinase, N-terminal,IPR015901:Phosphoglycerate kinase, C-terminal,	ath00010:Glycolysis / Gluconeogenesis,ath00710:Carbon fixation in photosynthetic organisms,ath01100:Metabolic pathways,ath01110:Biosynthesis of secondary metabolites,ath01130:Biosynthesis of antibiotics,ath01200:Carbon metabolism,ath01230:Biosynthesis of amino acids,	PIRSF000724:phosphoglycerate kinase,		Alternative splicing,ATP-binding,Complete proteome,Cytoplasm,Glycolysis,Kinase,Nucleotide-binding,Reference proteome,Transferase,		Arabidopsis thaliana	A0A287TTB0;A0A287TTB0	specific;superfamily	165923;373708	146;2	546;142	0;7.03E-05	783.773;44.7618
7	41	A0A287U6A1	83.36	12	3	3	19	0.0766129	0.00197375	67.907	3.06e-91	268	A0A287U6A1	Uncharacterized protein	unreviewed	248	27,493	ribosome [GO:0005840]		translation [GO:0006412]	structural constituent of ribosome [GO:0003735]	Q9C9C5	60S ribosomal protein L6-3	reviewed	233	26,107	cytosol [GO:0005829];CYTOSOLIC large ribosomal subunit [GO:0022625];mitochondrion [GO:0005739];plasma membrane [GO:0005886];plasmodesma [GO:0009506]		cytoplasmic translation [GO:0002181];ribosomal large subunit assembly [GO:0000027]	RNA binding [GO:0003723];structural constituent of ribosome [GO:0003735]	Q9C9C5	Ribosomal protein L6 family protein(AT1G74050)	GO:0000027~ribosomal large subunit assembly,GO:0002181~cytoplasmic translation,GO:0006412~translation,	GO:0005622~intracellular,GO:0005737~cytoplasm,GO:0005829~cytosol,GO:0005840~ribosome,GO:0005886~plasma membrane,GO:0009506~plasmodesma,GO:0016020~membrane,GO:0022625~CYTOSOLIC large ribosomal subunit,	GO:0003735~structural constituent of ribosome,	IPR000915:Ribosomal protein L6E,IPR005568:Ribosomal protein L6, N-terminal,IPR008991:Translation protein SH3-like domain,IPR014722:Ribosomal protein L2 domain 2,	ath03010:Ribosome,			Complete proteome,Reference proteome,Ribonucleoprotein,Ribosomal protein,	chain:60S ribosomal protein L6-3,	Arabidopsis thaliana	A0A287U6A1	specific	240520	96	248	1.17e-90	264.025
E	35	A0A287U7Z5	78.25	9	3	3	21	0.0586592	0.00151122	87.273	0	600	A0A287U7Z5	Glyceraldehyde-3-phosphate dehydrogenase (EC 1.2.1.-)	unreviewed	358	38,909			glucose metabolic process [GO:0006006]	NAD binding [GO:0051287];NADP binding [GO:0050661];oxidoreductase activity, acting on the aldehyde or oxo group of donors, NAD or NADP as acceptor [GO:0016620]	P25858	Glyceraldehyde-3-phosphate dehydrogenase GAPC1, CYTOSOLIC (EC 1.2.1.12) (NAD-dependent glyceraldehydephosphate dehydrogenase C subunit 1)	reviewed	338	36,914	apoplast [GO:0048046];chloroplast [GO:0009507];cytosol [GO:0005829];mitochondrial envelope [GO:0005740];mitochondrion [GO:0005739];nucleus [GO:0005634];plasma membrane [GO:0005886];vacuolar membrane [GO:0005774]	SUBCELLULAR LOCATION: Cytoplasm. Nucleus.	fruit development [GO:0010154];gluconeogenesis [GO:0006094];glycolytic process [GO:0006096];response to cadmium ion [GO:0046686];response to heat [GO:0009408];response to hydrogen peroxide [GO:0042542];response to oxidative stress [GO:0006979];response to redox state [GO:0051775];response to sucrose [GO:0009744];seed development [GO:0048316]	copper ion binding [GO:0005507];DNA binding [GO:0003677];glyceraldehyde-3-phosphate dehydrogenase (NAD) (phosphorylating) activity [GO:0004365];glyceraldehyde-3-phosphate dehydrogenase (NADP) (non-phosphorylating) activity [GO:0008886];NAD binding [GO:0051287];NADP binding [GO:0050661]	P25858	glyceraldehyde-3-phosphate dehydrogenase C subunit 1(GAPC1)	GO:0006094~gluconeogenesis,GO:0006096~glycolytic process,GO:0006979~response to oxidative stress,GO:0009408~response to heat,GO:0009651~response to salt stress,GO:0009744~response to sucrose,GO:0010154~fruit development,GO:0042542~response to hydrogen peroxide,GO:0046686~response to cadmium ion,GO:0048316~seed development,GO:0051775~response to redox state,GO:0055114~oxidation-reduction process,	GO:0005634~nucleus,GO:0005737~cytoplasm,GO:0005739~mitochondrion,GO:0005740~mitochondrial envelope,GO:0005774~vacuolar membrane,GO:0005794~Golgi apparatus,GO:0005829~cytosol,GO:0005886~plasma membrane,GO:0009507~chloroplast,GO:0016020~membrane,GO:0048046~apoplast,	GO:0003677~DNA binding,GO:0004365~glyceraldehyde-3-phosphate dehydrogenase (NAD+) (phosphorylating) activity,GO:0005507~copper ion binding,GO:0008886~glyceraldehyde-3-phosphate dehydrogenase (NADP+) (non-phosphorylating) activity,GO:0050661~NADP binding,GO:0051287~NAD binding,	IPR006424:Glyceraldehyde-3-phosphate dehydrogenase, type I,IPR016040:NAD(P)-binding domain,IPR020828:Glyceraldehyde 3-phosphate dehydrogenase, NAD(P) binding domain,IPR020829:Glyceraldehyde 3-phosphate dehydrogenase, catalytic domain,IPR020830:Glyceraldehyde 3-phosphate dehydrogenase, active site,IPR020831:Glyceraldehyde/Erythrose phosphate dehydrogenase family,	ath00010:Glycolysis / Gluconeogenesis,ath00710:Carbon fixation in photosynthetic organisms,ath01100:Metabolic pathways,ath01110:Biosynthesis of secondary metabolites,ath01130:Biosynthesis of antibiotics,ath01200:Carbon metabolism,ath01230:Biosynthesis of amino acids,	PIRSF000149:glyceraldehyde-3-phosphate dehydrogenase,	SM00846:SM00846,	3D-structure,Complete proteome,Cytoplasm,DNA-binding,Glutathionylation,Glycolysis,NAD,Nucleus,Oxidoreductase,Reference proteome,S-nitrosylation,Stress response,	active site:Nucleophile,binding site:Glyceraldehyde 3-phosphate,binding site:NAD,binding site:NAD;via carbonyl oxygen,chain:Glyceraldehyde-3-phosphate dehydrogenase, CYTOSOLIC,nucleotide phosphate-binding region:NAD,region of interest:Glyceraldehyde 3-phosphate binding,sequence conflict,site:Activates thiol group during catalysis,	Arabidopsis thaliana	A0A287U7Z5	superfamily	177912	8	354	0	611.862
A	67	A0A287UY47	42.44	11	1	1	8	0.0714286	0.00184019	82.143	2.14e-67	197	A0A287UY47	Uncharacterized protein	unreviewed	112	12,681	ribosome [GO:0005840]		translation [GO:0006412]	structural constituent of ribosome [GO:0003735]	Q9C912	60S ribosomal protein L35a-3	reviewed	112	12,916	CYTOSOLIC large ribosomal subunit [GO:0022625];mitochondrion [GO:0005739]		cytoplasmic translation [GO:0002181];ribosomal large subunit biogenesis [GO:0042273]	structural constituent of ribosome [GO:0003735]	Q9C912	Ribosomal protein L35Ae family protein(AT1G74270)	GO:0002181~cytoplasmic translation,GO:0006412~translation,GO:0042254~ribosome biogenesis,GO:0042273~ribosomal large subunit biogenesis,	GO:0005737~cytoplasm,GO:0005829~cytosol,GO:0005840~ribosome,GO:0022625~CYTOSOLIC large ribosomal subunit,	GO:0003735~structural constituent of ribosome,	IPR001780:Ribosomal protein L35A,IPR009000:Translation elongation/initiation factor/Ribosomal, beta-barrel,IPR018266:Ribosomal protein L35Ae, conserved site,	ath03010:Ribosome,			Complete proteome,Reference proteome,Ribonucleoprotein,Ribosomal protein,	chain:60S ribosomal protein L35a-3,	Arabidopsis thaliana	A0A287UY47	specific	240239	3	112	2.75e-53	162.55
A	49	A0A287V4V8	57.24	14	2	2	16	0.128	0.00329762	99.2	2.97e-88	251	A0A287V4V8	Uncharacterized protein	unreviewed	125	13,424	CYTOSOLIC large ribosomal subunit [GO:0022625]		translation [GO:0006412]	large ribosomal subunit rRNA binding [GO:0070180];structural constituent of ribosome [GO:0003735]	P49690	60S ribosomal protein L23 (Protein EMBRYO DEFECTIVE 2171)	reviewed	140	15,027	cytosol [GO:0005829];CYTOSOLIC large ribosomal subunit [GO:0022625];endoplasmic reticulum [GO:0005783];extracellular region [GO:0005576];nucleolus [GO:0005730]		translation [GO:0006412]	large ribosomal subunit rRNA binding [GO:0070180];structural constituent of ribosome [GO:0003735]	P49690	Ribosomal protein L14p/L23e family protein(AT2G33370)	GO:0006412~translation,	GO:0005730~nucleolus,GO:0005840~ribosome,GO:0009507~chloroplast,GO:0022625~CYTOSOLIC large ribosomal subunit,	GO:0003735~structural constituent of ribosome,GO:0070180~large ribosomal subunit rRNA binding,	IPR000218:Ribosomal protein L14b/L23e,IPR019972:Ribosomal protein L14 conserved site,	ath03010:Ribosome,		SM01374:SM01374,	Alternative splicing,Complete proteome,Reference proteome,Ribonucleoprotein,Ribosomal protein,	chain:60S ribosomal protein L23,sequence conflict,	Arabidopsis thaliana	A0A287V4V8	specific	185418	1	125	1.38e-83	240.396
2	20	A0A287V776	62.67	16	2	1	62	0.413333	0.0106486	75.862	4.88e-71	209	A0A287V776	Histone H2A	unreviewed	150	15,262	nuclear chromatin [GO:0000790];nucleosome [GO:0000786]	SUBCELLULAR LOCATION: Chromosome {ECO:0000256|SAAS:SAAS00534031}. Nucleus {ECO:0000256|RuleBase:RU003767, ECO:0000256|SAAS:SAAS00534029}.	chromatin organization [GO:0006325];chromatin silencing [GO:0006342]	DNA binding [GO:0003677];protein heterodimerization activity [GO:0046982]	O04848	Probable histone H2AXa (HTA5)	reviewed	142	14,813	extracellular region [GO:0005576];nuclear chromatin [GO:0000790];nucleosome [GO:0000786];nucleus [GO:0005634]	SUBCELLULAR LOCATION: Nucleus {ECO:0000250}. Chromosome {ECO:0000250}.	chromatin organization [GO:0006325];chromatin silencing [GO:0006342]	DNA binding [GO:0003677];protein heterodimerization activity [GO:0046982]	O04848	Histone superfamily protein(H2AXA)	GO:0006342~chromatin silencing,	GO:0000786~nucleosome,GO:0000790~nuclear chromatin,GO:0005634~nucleus,	GO:0003677~DNA binding,GO:0046982~protein heterodimerization activity,	IPR002119:Histone H2A,IPR007125:Histone core,IPR009072:Histone-fold,			SM00414:H2A,	Chromosome,Complete proteome,DNA-binding,Nucleosome core,Nucleus,Phosphoprotein,Reference proteome,	chain:Probable histone H2AXa,modified residue,sequence conflict,short sequence motif:[ST]-Q motif,	Arabidopsis thaliana	A0A287V776	superfamily	185399	27	130	1.27e-65	195.734
2	44	A0A287VV58	87.12	24	3	3	19	0.149606	0.00385426	80.952	2.33e-68	201	A0A287VV58	Ribosomal_S10 domain-containing protein	unreviewed	127	14,105	CYTOSOLIC small ribosomal subunit [GO:0022627];small ribosomal subunit [GO:0015935]		translation [GO:0006412]	structural constituent of ribosome [GO:0003735]	P49200	40S ribosomal protein S20-1	reviewed	124	13,878	cell wall [GO:0005618];cytosol [GO:0005829];CYTOSOLIC small ribosomal subunit [GO:0022627];plastid [GO:0009536];small ribosomal subunit [GO:0015935]		translation [GO:0006412]	mRNA binding [GO:0003729];structural constituent of ribosome [GO:0003735]	P49200	Ribosomal protein S10p/S20e family protein(AT3G45030)	GO:0006412~translation,	GO:0005618~cell wall,GO:0005794~Golgi apparatus,GO:0005829~cytosol,GO:0009507~chloroplast,GO:0015935~small ribosomal subunit,GO:0022627~CYTOSOLIC small ribosomal subunit,	GO:0003723~RNA binding,GO:0003735~structural constituent of ribosome,	IPR001848:Ribosomal protein S10,IPR005729:Ribosomal protein S10, eukaryotic/archaeal,IPR018268:Ribosomal protein S10, conserved site,IPR027486:Ribosomal protein S10 domain,	ath03010:Ribosome,		SM01403:SM01403,	Complete proteome,Reference proteome,Ribonucleoprotein,Ribosomal protein,	chain:40S ribosomal protein S20-1,sequence conflict,	Arabidopsis thaliana	A0A287VV58	superfamily	381939	12	124	2.13e-60	181.166
4	15	A0A287VWP0	88.51	25	5	1	78	0.421622	0.0108621	76.027	1.88e-71	212	A0A287VWP0	Histone H2A	unreviewed	185	19,531	nucleosome [GO:0000786];nucleus [GO:0005634]	SUBCELLULAR LOCATION: Chromosome {ECO:0000256|SAAS:SAAS00534031}. Nucleus {ECO:0000256|RuleBase:RU003767, ECO:0000256|SAAS:SAAS00534029}.		DNA binding [GO:0003677];protein heterodimerization activity [GO:0046982]	Q9FJE8	Probable histone H2A.7 (HTA6)	reviewed	150	15,966	heterochromatin [GO:0000792];nuclear chromatin [GO:0000790];nucleolus [GO:0005730];nucleosome [GO:0000786];pericentric heterochromatin [GO:0005721];plasmodesma [GO:0009506];plastid [GO:0009536]	SUBCELLULAR LOCATION: Nucleus {ECO:0000250}. Chromosome {ECO:0000250}.	chromatin organization [GO:0006325];chromatin silencing [GO:0006342];heterochromatin organization [GO:0070828]	chromatin binding [GO:0003682];DNA binding [GO:0003677];protein heterodimerization activity [GO:0046982]	Q9FJE8	histone H2A 6(HTA6)	GO:0070828~heterochromatin organization,	GO:0000786~nucleosome,GO:0000792~heterochromatin,GO:0005634~nucleus,GO:0005721~pericentric heterochromatin,GO:0005730~nucleolus,GO:0009506~plasmodesma,	GO:0003677~DNA binding,GO:0003682~chromatin binding,GO:0046982~protein heterodimerization activity,	IPR002119:Histone H2A,IPR007125:Histone core,IPR009072:Histone-fold,			SM00414:H2A,	Chromosome,Complete proteome,DNA-binding,Nucleosome core,Nucleus,Phosphoprotein,Reference proteome,	chain:Probable histone H2A.7,modified residue,short sequence motif:SPKK motif,	Arabidopsis thaliana	A0A287VWP0	superfamily	177758	54	172	1.94e-67	202.003
3	64	A0A287WPQ1	46.61	8	1	1	11	0.0670732	0.00172798	81.752	3.78e-78	227	A0A287WPQ1	60S ribosomal protein L27	unreviewed	164	18,241	CYTOSOLIC large ribosomal subunit [GO:0022625]		translation [GO:0006412]	structural constituent of ribosome [GO:0003735]	P51419	60S ribosomal protein L27-3	reviewed	135	15,608	cytosol [GO:0005829];CYTOSOLIC large ribosomal subunit [GO:0022625];CYTOSOLIC ribosome [GO:0022626];polysomal ribosome [GO:0042788]		translation [GO:0006412]	structural constituent of ribosome [GO:0003735]	P51419	Ribosomal L27e protein family(AT4G15000)	GO:0006412~translation,	GO:0005622~intracellular,GO:0005737~cytoplasm,GO:0005829~cytosol,GO:0005840~ribosome,GO:0022625~CYTOSOLIC large ribosomal subunit,GO:0022626~CYTOSOLIC ribosome,	GO:0003735~structural constituent of ribosome,	IPR001141:Ribosomal protein L27e,IPR008991:Translation protein SH3-like domain,IPR014722:Ribosomal protein L2 domain 2,IPR018262:Ribosomal protein L27e, conserved site,	ath03010:Ribosome,			Alternative splicing,Coiled coil,Complete proteome,Reference proteome,Ribonucleoprotein,Ribosomal protein,	chain:60S ribosomal protein L27-3,sequence conflict,	Arabidopsis thaliana	A0A287WPQ1;A0A287WPQ1	specific;specific	240514;366803	33;79	115;164	5.06E-43;8.47E-31	137.315;106.489
3	61	A0A287WXI0	66.38	10	2	2	8	0.0434783	0.00112012	88.079	2.53e-93	267	A0A287WXI0	Ribosomal_S13_N domain-containing protein	unreviewed	184	20,727	CYTOSOLIC small ribosomal subunit [GO:0022627];nucleolus [GO:0005730]		translation [GO:0006412]	small ribosomal subunit rRNA binding [GO:0070181];structural constituent of ribosome [GO:0003735]	P59224	40S ribosomal protein S13-2	reviewed	151	17,085	cytosol [GO:0005829];CYTOSOLIC small ribosomal subunit [GO:0022627];endoplasmic reticulum [GO:0005783];nucleolus [GO:0005730]		cytokinesis by cell plate formation [GO:0000911];leaf morphogenesis [GO:0009965];translation [GO:0006412];trichome morphogenesis [GO:0010090]	small ribosomal subunit rRNA binding [GO:0070181];structural constituent of ribosome [GO:0003735]	P59224	ribosomal protein S13A(RPS13A)	GO:0000911~cytokinesis by cell plate formation,GO:0006412~translation,GO:0009965~leaf morphogenesis,GO:0010090~trichome morphogenesis,	GO:0005730~nucleolus,GO:0005783~endoplasmic reticulum,GO:0005794~Golgi apparatus,GO:0005829~cytosol,GO:0005840~ribosome,GO:0009507~chloroplast,GO:0016020~membrane,GO:0022627~CYTOSOLIC small ribosomal subunit,	GO:0003735~structural constituent of ribosome,GO:0070181~small ribosomal subunit rRNA binding,	IPR000589:Ribosomal protein S15,IPR009068:S15/NS1, RNA-binding,IPR012606:Ribosomal protein S13/S15, N-terminal,IPR023029:Ribosomal protein S15P,	ath03010:Ribosome,		SM01386:SM01386,SM01387:SM01387,	Complete proteome,Reference proteome,Ribonucleoprotein,Ribosomal protein,	chain:40S ribosomal protein S13-2,	Arabidopsis thaliana	A0A287WXI0	specific	185427	37	184	7.8e-100	284.249
2	38	A0A287X7Y0	73.24	12	2	2	25	0.163399	0.00420958	79.487	3.93e-65	194	A0A287X7Y0	Uncharacterized protein	unreviewed	153	17,546	cytosol [GO:0005829];small ribosomal subunit [GO:0015935]		translation [GO:0006412]	RNA binding [GO:0003723];structural constituent of ribosome [GO:0003735]	P34788	40S ribosomal protein S18	reviewed	152	17,545	cell wall [GO:0005618];cytosol [GO:0005829];CYTOSOLIC ribosome [GO:0022626];CYTOSOLIC small ribosomal subunit [GO:0022627];nucleolus [GO:0005730];nucleus [GO:0005634];plasma membrane [GO:0005886];plasmodesma [GO:0009506];ribosome [GO:0005840];small ribosomal subunit [GO:0015935];vacuolar membrane [GO:0005774];vacuole [GO:0005773]	SUBCELLULAR LOCATION: Cytoplasm.	translational initiation [GO:0006413]	mRNA binding [GO:0003729];rRNA binding [GO:0019843];structural constituent of ribosome [GO:0003735]	P34788	S18 ribosomal protein(RPS18C)	GO:0006412~translation,GO:0006413~translational initiation,GO:0042254~ribosome biogenesis,	GO:0005618~cell wall,GO:0005730~nucleolus,GO:0005737~cytoplasm,GO:0005773~vacuole,GO:0005774~vacuolar membrane,GO:0005794~Golgi apparatus,GO:0005829~cytosol,GO:0005840~ribosome,GO:0005886~plasma membrane,GO:0009506~plasmodesma,GO:0015935~small ribosomal subunit,GO:0016020~membrane,GO:0022626~CYTOSOLIC ribosome,GO:0022627~CYTOSOLIC small ribosomal subunit,	GO:0003723~RNA binding,GO:0003735~structural constituent of ribosome,GO:0019843~rRNA binding,	IPR001892:Ribosomal protein S13,IPR010979:Ribosomal protein S13-like, H2TH,IPR018269:Ribosomal protein S13, conserved site,IPR027437:30s ribosomal protein S13, C-terminal,	ath03010:Ribosome,	PIRSF002134:ribosomal protein, S13p/S13a/S18e/organellar S13 types,		Acetylation,Complete proteome,Cytoplasm,Direct protein sequencing,Reference proteome,Ribonucleoprotein,Ribosomal protein,RNA-binding,rRNA-binding,	chain:40S ribosomal protein S18,sequence conflict,	Arabidopsis thaliana	A0A287X7Y0	superfamily	381952	2	119	1.49e-59	181.38
2	19	A0A287XN12	111.19	35	4	2	79	0.585185	0.0150759	86.567	6.17e-81	234	A0A287XN12	Uncharacterized protein	unreviewed	135	14,573	ribosome [GO:0005840]		translation [GO:0006412]	structural constituent of ribosome [GO:0003735]	P42036	40S ribosomal protein S14-3	reviewed	150	16,238	cytosol [GO:0005829];ribosome [GO:0005840]	SUBCELLULAR LOCATION: Cytoplasm.	maturation of SSU-rRNA from tricistronic rRNA transcript (SSU-rRNA, 5.8S rRNA, LSU-rRNA) [GO:0000462];ribosomal small subunit assembly [GO:0000028];translation [GO:0006412]	mRNA 5'-UTR binding [GO:0048027];small ribosomal subunit rRNA binding [GO:0070181];structural constituent of ribosome [GO:0003735]	P42036	Ribosomal protein S11 family protein(AT3G52580)	GO:0000028~ribosomal small subunit assembly,GO:0000462~maturation of SSU-rRNA from tricistronic rRNA transcript (SSU-rRNA, 5.8S rRNA, LSU-rRNA),GO:0006412~translation,	GO:0005737~cytoplasm,GO:0005829~cytosol,GO:0022627~CYTOSOLIC small ribosomal subunit,	GO:0003735~structural constituent of ribosome,GO:0048027~mRNA 5'-UTR binding,GO:0070181~small ribosomal subunit rRNA binding,	IPR001971:Ribosomal protein S11,IPR018102:Ribosomal S11, conserved site,	ath03010:Ribosome,	PIRSF002131:ribosomal protein, S11p/S11a/S14e/organellar S11 types,		Complete proteome,Cytoplasm,Reference proteome,Ribonucleoprotein,Ribosomal protein,	chain:40S ribosomal protein S14-3,sequence conflict,	Arabidopsis thaliana	A0A287XN12	specific	185465	1	124	1.08e-78	228.978
B	106	F2CPL1	43.65	7	1	1	2	0.00952381	0.000245359	28.125	2.5	28.1	F2CPL1	Predicted protein	unreviewed	210	22,969					Q9CAN6	Pentatricopeptide repeat-containing protein At1g63070, mitochondrial	reviewed	590	66,072	mitochondrion [GO:0005739]	SUBCELLULAR LOCATION: Mitochondrion {ECO:0000305}.			Q9CAN6	pentatricopeptide (PPR) repeat-containing protein(AT1G63070)		GO:0005739~mitochondrion,		IPR002885:Pentatricopeptide repeat,IPR011990:Tetratricopeptide-like helical,				Alternative splicing,Complete proteome,Mitochondrion,Reference proteome,Repeat,Transit peptide,	chain:Pentatricopeptide repeat-containing protein At1g63070, mitochondrial,repeat:PPR 1,repeat:PPR 10,repeat:PPR 11,repeat:PPR 12,repeat:PPR 13,repeat:PPR 14,repeat:PPR 2,repeat:PPR 3,repeat:PPR 4,repeat:PPR 5,repeat:PPR 6,repeat:PPR 7,repeat:PPR 8,repeat:PPR 9,splice variant,transit peptide:Mitochondrion,	Arabidopsis thaliana
7	45	F2CSC5	54.82	10	2	2	19	0.0909091	0.00234206	80.861	6.33e-121	340	F2CSC5	Ribosomal protein L19	unreviewed	209	24,230	CYTOSOLIC large ribosomal subunit [GO:0022625]		translation [GO:0006412]	RNA binding [GO:0003723];structural constituent of ribosome [GO:0003735]	Q9LUQ6	60S ribosomal protein L19-2	reviewed	209	24,330	cytosol [GO:0005829];CYTOSOLIC large ribosomal subunit [GO:0022625];plasma membrane [GO:0005886]		translation [GO:0006412]	mRNA binding [GO:0003729];RNA binding [GO:0003723];structural constituent of ribosome [GO:0003735]	Q9LUQ6	Ribosomal protein L19e family protein(AT3G16780)	GO:0006412~translation,GO:0042254~ribosome biogenesis,	GO:0005737~cytoplasm,GO:0005840~ribosome,GO:0005886~plasma membrane,GO:0022625~CYTOSOLIC large ribosomal subunit,	GO:0003729~mRNA binding,GO:0003735~structural constituent of ribosome,	IPR000196:Ribosomal protein L19/L19e domain,IPR015972:Ribosomal protein L19/L19e, domain 1,IPR015974:Ribosomal protein L19/L19e, domain 3,IPR023638:Ribosomal protein L19/L19e conserved site,IPR027547:Ribosomal protein L19/L19e,	ath03010:Ribosome,		SM01416:SM01416,	Complete proteome,Reference proteome,Ribonucleoprotein,Ribosomal protein,	chain:60S ribosomal protein L19-2,	Arabidopsis thaliana	F2CSC5	specific	238705	4	167	4.7e-76	225.692
A	21	F2CXB8	62.2	14	2	1	63	0.453237	0.0116766	85.612	5.15e-79	228	F2CXB8	Histone H2A	unreviewed	139	14,643	nucleosome [GO:0000786];nucleus [GO:0005634]	SUBCELLULAR LOCATION: Nucleus {ECO:0000256|RuleBase:RU003767}.		DNA binding [GO:0003677];protein heterodimerization activity [GO:0046982]	O23628	Histone H2A variant 1 (H2A.F/Z 1) (H2AvAt) (HTA11)	reviewed	136	14,541	nuclear chromatin [GO:0000790];nucleosome [GO:0000786]	SUBCELLULAR LOCATION: Nucleus {ECO:0000250}. Chromosome {ECO:0000250}.	chromatin organization [GO:0006325];chromatin silencing [GO:0006342];defense response to bacterium [GO:0042742];detection of temperature stimulus [GO:0016048];flower development [GO:0009908];negative regulation of transcription, DNA-templated [GO:0045892];regulation of DNA methylation [GO:0044030];regulation of gene expression [GO:0010468];response to osmotic stress [GO:0006970]	DNA binding [GO:0003677];protein heterodimerization activity [GO:0046982]	O23628	histone H2A 11(HTA11)	GO:0006342~chromatin silencing,GO:0009908~flower development,GO:0010468~regulation of gene expression,GO:0016048~detection of temperature stimulus,GO:0042742~defense response to bacterium,GO:0044030~regulation of DNA methylation,	GO:0000786~nucleosome,GO:0000790~nuclear chromatin,GO:0005634~nucleus,	GO:0003677~DNA binding,GO:0046982~protein heterodimerization activity,	IPR002119:Histone H2A,IPR007125:Histone core,IPR009072:Histone-fold,			SM00414:H2A,	Chromosome,Complete proteome,DNA-binding,Nucleosome core,Nucleus,Reference proteome,	chain:Histone H2A variant 1,	Arabidopsis thaliana	F2CXB8	specific	177756	1	139	1.85e-73	215.193
6	56	F2D4L0	93.59	18	3	3	11	0.0514019	0.00132425	44.186	7.69e-59	183	F2D4L0	Predicted protein	unreviewed	214	23,572	cytoplasm [GO:0005737]		glutathione metabolic process [GO:0006749]	glutathione binding [GO:0043295];glutathione transferase activity [GO:0004364]	Q9LZI9	Glutathione S-transferase F13 (AtGSTF13) (EC 2.5.1.18) (GST class-phi member 13)	reviewed	219	24,652	cytoplasm [GO:0005737];cytosol [GO:0005829]	SUBCELLULAR LOCATION: Cytoplasm, cytosol {ECO:0000305}.	glutathione metabolic process [GO:0006749];toxin catabolic process [GO:0009407]	glutathione binding [GO:0043295];glutathione transferase activity [GO:0004364]	Q9LZI9	Glutathione S-transferase family protein(ATGSTF13)	GO:0006749~glutathione metabolic process,GO:0009407~toxin catabolic process,GO:0009636~response to toxic substance,	GO:0005737~cytoplasm,GO:0005829~cytosol,	GO:0004364~glutathione transferase activity,	IPR004045:Glutathione S-transferase, N-terminal,IPR004046:Glutathione S-transferase, C-terminal,IPR010987:Glutathione S-transferase, C-terminal-like,IPR012336:Thioredoxin-like fold,	ath00480:Glutathione metabolism,			Complete proteome,Cytoplasm,Detoxification,Reference proteome,Transferase,		Arabidopsis thaliana	F2D4L0	superfamily	166036	4	211	4.7e-61	189.69
E	51	F2D884	82.64	6	3	2	13	0.0200927	0.000517642	91.551	0	1231	F2D884	Predicted protein	unreviewed	647	71,122	cytoplasm [GO:0005737]		cellular response to unfolded protein [GO:0034620];chaperone cofactor-dependent protein refolding [GO:0051085];protein refolding [GO:0042026];response to unfolded protein [GO:0006986]	ATPase activity [GO:0016887];ATPase activity, coupled [GO:0042623];ATP binding [GO:0005524];heat shock protein binding [GO:0031072];misfolded protein binding [GO:0051787];protein folding chaperone [GO:0044183];unfolded protein binding [GO:0051082]	P22953	Heat shock 70 kDa protein 1 (Heat shock cognate 70 kDa protein 1) (Heat shock cognate protein 70-1) (AtHsc70-1) (Heat shock protein 70-1) (AtHsp70-1) (Protein EARLY-RESPONSIVE TO DEHYDRATION 2)	reviewed	651	71,358	apoplast [GO:0048046];cell wall [GO:0005618];chloroplast [GO:0009507];cytoplasm [GO:0005737];cytosol [GO:0005829];CYTOSOLIC ribosome [GO:0022626];Golgi apparatus [GO:0005794];nucleolus [GO:0005730];nucleus [GO:0005634];plasma membrane [GO:0005886];plasmodesma [GO:0009506];vacuolar membrane [GO:0005774]	SUBCELLULAR LOCATION: Cytoplasm, cytosol {ECO:0000269|PubMed:28004282}. Nucleus {ECO:0000269|PubMed:28004282}.	cellular response to unfolded protein [GO:0034620];chaperone cofactor-dependent protein refolding [GO:0051085];defense response to bacterium [GO:0042742];defense response to fungus [GO:0050832];defense response to other organism [GO:0098542];negative regulation of seed germination [GO:0010187];protein refolding [GO:0042026];response to cadmium ion [GO:0046686];response to cold [GO:0009409];respon…	ATPase activity [GO:0016887];ATPase activity, coupled [GO:0042623];ATP binding [GO:0005524];heat shock protein binding [GO:0031072];misfolded protein binding [GO:0051787];protease binding [GO:0002020];protein folding chaperone [GO:0044183];unfolded protein binding [GO:0051082]	P22953	heat shock cognate protein 70-1(HSC70-1)	GO:0006351~transcription, DNA-templated,GO:0006355~regulation of transcription, DNA-templated,GO:0006457~protein folding,GO:0009408~response to heat,GO:0009409~response to cold,GO:0009615~response to virus,GO:0010187~negative regulation of seed germination,GO:0042742~defense response to bacterium,GO:0046686~response to cadmium ion,GO:0050832~defense response to fungus,GO:0090332~stomatal closure,…	GO:0005618~cell wall,GO:0005634~nucleus,GO:0005730~nucleolus,GO:0005737~cytoplasm,GO:0005774~vacuolar membrane,GO:0005794~Golgi apparatus,GO:0005829~cytosol,GO:0005886~plasma membrane,GO:0009506~plasmodesma,GO:0009507~chloroplast,GO:0016020~membrane,GO:0022626~CYTOSOLIC ribosome,GO:0048046~apoplast,	GO:0002020~protease binding,GO:0005515~protein binding,GO:0005524~ATP binding,	IPR013126:Heat shock protein 70 family,IPR018181:Heat shock protein 70, conserved site,	ath03040:Spliceosome,ath04141:Protein processing in endoplasmic reticulum,ath04144:Endocytosis,			Acetylation,Alternative splicing,ATP-binding,Chaperone,Complete proteome,Cytoplasm,Isopeptide bond,Nucleotide-binding,Nucleus,Plant defense,Reference proteome,Stress response,Transcription,Transcription regulation,	chain:Heat shock cognate 70 kDa protein 1,sequence conflict,	Arabidopsis thaliana	F2D884	superfamily	240227	5	647	0	1187.67
10	76	F2DBD4	43.24	10	2	2	2	0.00625	0.000161017	75.625	8.52e-173	480	F2DBD4	60S acidic ribosomal protein P0	unreviewed	320	34,550	CYTOSOLIC large ribosomal subunit [GO:0022625]		cytoplasmic translation [GO:0002181];ribosomal large subunit assembly [GO:0000027]	large ribosomal subunit rRNA binding [GO:0070180];structural constituent of ribosome [GO:0003735]	O04204	60S acidic ribosomal protein P0-1	reviewed	317	33,667	CYTOSOLIC large ribosomal subunit [GO:0022625];CYTOSOLIC ribosome [GO:0022626];Golgi apparatus [GO:0005794]		cytoplasmic translation [GO:0002181];ribosomal large subunit assembly [GO:0000027]	large ribosomal subunit rRNA binding [GO:0070180];structural constituent of ribosome [GO:0003735]	O04204	Ribosomal protein L10 family protein(AT2G40010)	GO:0002181~cytoplasmic translation,GO:0006412~translation,GO:0006414~translational elongation,GO:0042254~ribosome biogenesis,	GO:0005737~cytoplasm,GO:0005794~Golgi apparatus,GO:0005840~ribosome,GO:0022625~CYTOSOLIC large ribosomal subunit,GO:0022626~CYTOSOLIC ribosome,GO:0030687~preribosome, large subunit precursor,	GO:0003735~structural constituent of ribosome,GO:0070180~large ribosomal subunit rRNA binding,	IPR001790:Ribosomal protein L10/acidic P0,	ath03010:Ribosome,			Complete proteome,Phosphoprotein,Reference proteome,Ribonucleoprotein,Ribosomal protein,	chain:60S acidic ribosomal protein P0-1,	Arabidopsis thaliana	F2DBD4	superfamily	381979	4	319	4.51e-123	355.094
3	60	F2EFL8	32.13	8	1	1	9	0.0849057	0.00218739	53.846	5.48e-10	52	F2EFL8	40S ribosomal protein S26	unreviewed	106	11,809	ribosome [GO:0005840]		translation [GO:0006412]	structural constituent of ribosome [GO:0003735]	Q9LYK9	40S ribosomal protein S26-3	reviewed	130	14,628	cytosol [GO:0005829];CYTOSOLIC ribosome [GO:0022626];CYTOSOLIC small ribosomal subunit [GO:0022627]		translation [GO:0006412]	mRNA binding [GO:0003729];structural constituent of ribosome [GO:0003735]	Q9LYK9	Ribosomal protein S26e family protein(AT3G56340)	GO:0006412~translation,GO:0042254~ribosome biogenesis,	GO:0005737~cytoplasm,GO:0005829~cytosol,GO:0005840~ribosome,GO:0016020~membrane,GO:0022626~CYTOSOLIC ribosome,GO:0022627~CYTOSOLIC small ribosomal subunit,	GO:0003729~mRNA binding,GO:0003735~structural constituent of ribosome,	IPR000892:Ribosomal protein S26e,	ath03010:Ribosome,			Complete proteome,Reference proteome,Ribonucleoprotein,Ribosomal protein,	chain:40S ribosomal protein S26-3,	Arabidopsis thaliana	F2EFL8	superfamily	321763	55	83	6.37e-12	57.0751
9	59	F2EFR1	44.34	5	1	1	14	0.056	0.00144271	85.141	2.76e-159	441	F2EFR1	40S ribosomal protein S6	unreviewed	250	28,419	ribosome [GO:0005840]		translation [GO:0006412]	structural constituent of ribosome [GO:0003735]	P51430	40S ribosomal protein S6-2 (Protein EMBRYO DEFECTIVE 3010)	reviewed	249	28,162	cytosol [GO:0005829];CYTOSOLIC ribosome [GO:0022626];CYTOSOLIC small ribosomal subunit [GO:0022627];plasma membrane [GO:0005886];plasmodesma [GO:0009506];polysomal ribosome [GO:0042788]		translation [GO:0006412]	mRNA binding [GO:0003729];structural constituent of ribosome [GO:0003735]	P51430	Ribosomal protein S6e(EMB3010)	GO:0006364~rRNA processing,GO:0006412~translation,GO:0009735~response to cytokinin,GO:0009793~embryo development ending in seed dormancy,GO:0040007~growth,GO:0042274~ribosomal small subunit biogenesis,	GO:0005634~nucleus,GO:0005829~cytosol,GO:0005840~ribosome,GO:0005886~plasma membrane,GO:0009506~plasmodesma,GO:0022626~CYTOSOLIC ribosome,GO:0022627~CYTOSOLIC small ribosomal subunit,	GO:0003729~mRNA binding,GO:0003735~structural constituent of ribosome,	IPR001377:Ribosomal protein S6e,IPR014401:Ribosomal protein S6, eukaryotic,IPR018282:Ribosomal protein S6e, conserved site,	ath03010:Ribosome,	PIRSF002129:ribosomal protein S6e,	SM01405:SM01405,	Alternative splicing,Coiled coil,Complete proteome,Phosphoprotein,Reference proteome,Ribonucleoprotein,Ribosomal protein,	chain:40S ribosomal protein S6-2,modified residue,sequence conflict,	Arabidopsis thaliana	F2EFR1	superfamily	382290	1	225	1.39e-95	279.002
7	62	M0UFI4	33.55	5	1	1	8	0.038835	0.00100049	87.437	2.9e-131	367	M0UFI4	GTP-binding nuclear protein	unreviewed	206	23,554	nucleus [GO:0005634]	SUBCELLULAR LOCATION: Nucleus {ECO:0000256|RuleBase:RU363057}.	nucleocytoplasmic transport [GO:0006913];protein transport [GO:0015031]	GTPase activity [GO:0003924];GTP binding [GO:0005525]	Q8H156	GTP-binding nuclear protein Ran-3 (Ras-related nuclear protein 3)	reviewed	221	25,080	cytoplasm [GO:0005737];Golgi apparatus [GO:0005794];nucleus [GO:0005634];plasmodesma [GO:0009506];plastid [GO:0009536]	SUBCELLULAR LOCATION: Nucleus {ECO:0000250}.	protein import into nucleus [GO:0006606];ribosomal subunit export from nucleus [GO:0000054]	GTPase activity [GO:0003924];GTP binding [GO:0005525]	Q8H156	RAN GTPase 3(RAN3)	GO:0000054~ribosomal subunit export from nucleus,GO:0006606~protein import into nucleus,GO:0006886~intracellular protein transport,GO:0006913~nucleocytoplasmic transport,GO:0007264~small GTPase mediated signal transduction,	GO:0005622~intracellular,GO:0005623~cell,GO:0005634~nucleus,GO:0005794~Golgi apparatus,GO:0005829~cytosol,GO:0009506~plasmodesma,	GO:0003924~GTPase activity,GO:0005515~protein binding,GO:0005525~GTP binding,	IPR001806:Small GTPase superfamily,IPR002041:Ran GTPase,IPR005225:Small GTP-binding protein domain,IPR027417:P-loop containing nucleoside triphosphate hydrolase,	ath03008:Ribosome biogenesis in eukaryotes,ath03013:RNA transport,			Complete proteome,GTP-binding,Nucleotide-binding,Nucleus,Protein transport,Reference proteome,Transport,	chain:GTP-binding nuclear protein Ran-3,nucleotide phosphate-binding region:GTP,sequence conflict,	Arabidopsis thaliana	M0UFI4	specific	178620	1	199	4.21e-161	443.039
A	65	M0VYX8	33.39	6	1	1	2	0.0153846	0.000396349	99.231	6.12e-94	265	M0VYX8	Uncharacterized protein	unreviewed	130	14,790	CYTOSOLIC small ribosomal subunit [GO:0022627]		translation [GO:0006412]	structural constituent of ribosome [GO:0003735]	P42798	40S ribosomal protein S15a-1	reviewed	130	14,804	cell wall [GO:0005618];cytosol [GO:0005829];CYTOSOLIC ribosome [GO:0022626];CYTOSOLIC small ribosomal subunit [GO:0022627];plasma membrane [GO:0005886];plasmodesma [GO:0009506];polysomal ribosome [GO:0042788];vacuolar membrane [GO:0005774]	SUBCELLULAR LOCATION: Cytoplasm.	translation [GO:0006412]	structural constituent of ribosome [GO:0003735]	P42798	Ribosomal protein S8 family protein(AT5G59850)	GO:0006412~translation,	GO:0005618~cell wall,GO:0005774~vacuolar membrane,GO:0005794~Golgi apparatus,GO:0005829~cytosol,GO:0005840~ribosome,GO:0005886~plasma membrane,GO:0009506~plasmodesma,GO:0009507~chloroplast,GO:0016020~membrane,GO:0022626~CYTOSOLIC ribosome,GO:0022627~CYTOSOLIC small ribosomal subunit,	GO:0003735~structural constituent of ribosome,	IPR000630:Ribosomal protein S8,	ath03010:Ribosome,			Complete proteome,Cytoplasm,Reference proteome,Ribonucleoprotein,Ribosomal protein,	chain:40S ribosomal protein S15a-1,	Arabidopsis thaliana	M0VYX8	specific	215075	1	130	8.64e-93	263.396
9	79	M0YH86	60.43	16	3	3	4	0.0186916	0.000481545	88.384	1.86e-128	362	M0YH86	14_3_3 domain-containing protein	unreviewed	214	24,215				protein domain specific binding [GO:0019904]	Q96300	14-3-3-like protein GF14 nu (General regulatory factor 7)	reviewed	265	29,824	cytosol [GO:0005829];Golgi apparatus [GO:0005794];nucleus [GO:0005634];plasma membrane [GO:0005886];plasmodesma [GO:0009506]	SUBCELLULAR LOCATION: Nucleus {ECO:0000250|UniProtKB:P48349}. Cytoplasm {ECO:0000250|UniProtKB:P48349}. Note=Translocates from the cytosol to the nucleus when phosphorylated. {ECO:0000250|UniProtKB:P48349}.		protein domain specific binding [GO:0019904]	Q96300	general regulatory factor 7(GRF7)		GO:0005635~nuclear envelope,GO:0005737~cytoplasm,GO:0005794~Golgi apparatus,GO:0005829~cytosol,GO:0005886~plasma membrane,GO:0009506~plasmodesma,GO:0009507~chloroplast,GO:0009570~chloroplast stroma,	GO:0019904~protein domain specific binding,GO:0045309~protein phosphorylated amino acid binding,	IPR000308:14-3-3 protein,IPR023409:14-3-3 protein, conserved site,IPR023410:14-3-3 domain,		PIRSF000868:14-3-3 protein,	SM00101:14_3_3,	Complete proteome,Reference proteome,	chain:14-3-3-like protein GF14 nu,	Arabidopsis thaliana	M0YH86	superfamily	382840	8	203	1.75e-135	379.378
C	84	M0YVB7	30.61	5	1	1	2	0.00884956	0.000227988	69.658	4.07e-96	279	M0YVB7	EF1_GNE domain-containing protein	unreviewed	226	24,561	eukaryotic translation elongation factor 1 complex [GO:0005853]			translation elongation factor activity [GO:0003746]	Q9SI20	Elongation factor 1-delta 2 (EF-1-delta 2) (Elongation factor 1B-beta 2) (eEF-1B beta 2)	reviewed	231	25,266	cytosol [GO:0005829];eukaryotic translation elongation factor 1 complex [GO:0005853];mitochondrion [GO:0005739]		translational elongation [GO:0006414]	guanyl-nucleotide exchange factor activity [GO:0005085];translation elongation factor activity [GO:0003746]	Q9SI20	Translation elongation factor EF1B/ribosomal protein S6 family protein(AT2G18110)	GO:0006414~translational elongation,	GO:0005829~cytosol,GO:0005853~eukaryotic translation elongation factor 1 complex,GO:0005886~plasma membrane,	GO:0003746~translation elongation factor activity,	IPR001326:Translation elongation factor EF1B, beta/delta chains, conserved site,IPR010987:Glutathione S-transferase, C-terminal-like,IPR014038:Translation elongation factor EF1B, beta/delta subunit, guanine nucleotide exchange,IPR014717:Translation elongation factor EF1B/ribosomal protein S6,			SM00888:SM00888,	Acetylation,Complete proteome,Elongation factor,Protein biosynthesis,Reference proteome,	chain:Elongation factor 1-delta 2,compositionally biased region:Poly-Asp,domain:GST C-terminal,sequence conflict,	Arabidopsis thaliana	M0YVB7;M0YVB7	specific;superfamily	376378;383119	140;5	226;63	2.09E-40;2.32E-19	132.957;79.0048
[truncated: 8 more columns]
