# Supplementary material for: Proteome Analysis of Condensed Barley Mitotic Chromosomes
Source: Front Plant Sci. 2021 Aug 23;12:723674. doi: 10.3389/fpls.2021.723674 (PMC8419432; doi:10.3389/fpls.2021.723674)
Supplement: Supplementary file 2 [file Table_2.XLSX]

## Sheet: Sorted ChromosomesSCX PEAKSX33
Supplementary table S2. Results obtained by peptide MS/MS analyses of in-solution digested protein samples from flow cytometry sorted chromosomes (including SCX pre-separation of peptides from digests).
The description of table columns is self-explanatory otherwise additional information is provided below. Table data start at line 50.
HORVU		this attribute belongs to proteins from barley (Hordeum vulgare)
ARATH		this attribute belongs to proteins from Arabidopsis thaliana
Protein group number		automatically PEAKS X software added number of group of indistinguishable, proteins identified with the same peptides and by overlapped parts of their sequence represent a single group
Accession number		accession number in the SwissProt/TrEMBL database
-10lgP		score value from the PEAKS X search
SAF		spectral abundance factor; number of matched peptide spectra for each protein divided by the protein length
NSAF		normalized spectral abundance factor; the corresponding SAF number is divided by all summed SAF numbers
Gene ontology terms were obtained for each accession number directly from the Uniprot database or using the online tool DAVID:
GO - CC		gene ontology - cellular component
GO - MF		gene ontology - molecular function
GO - BP		gene ontology - biological process
CD SEARCH EVALUATION			This evaluation reflects conserved domain (CD) search results.
DATA CD SEARCH DOMAIN SCORING		Domain score is based on an occurence of each protein domain in group of nuclear or cytosolic protein group (Possibly nuclear, Predicted nuclear and Nuclear protein group or Cytosolic group) from Data search evaluation 1; The score reach 0-1 value, when <1;0.5) = nuclear and (0.5;0.0) = cytosolic, not nuclear. Data from expriments on Sorted chromosomes using MKG separation of peptides were used t…
CD100		domain score = 1
CD80		domain score = <0.8;1.0)
CD70		domain score = <0.7;0.8)
CD50+		domain score (0.5;0.7)
CD50/50		domain score = 0.5
CD Not nuclear		domain score = (0.0;0.5)
CD Unknown domain		domain has no score
DATA SEARCH EVALUATION 1			This evaluation reflects by a verbal term the number of attributed nuclear localization predictors and available database information on nuclear localization.
POSSIBLY NUCLEAR		= 2 predictors + Uniprot (H. vulgare and/or A. thaliana)
DISCREPANCY PREDICTION		< 2 predictors + Uniprot (H. vulgare and/or A. thaliana)
DISCREPANCY UNIPROT		> 2 predictors + non-nuclear localization data in Uniprot (H. vulgare and/or A. thaliana)
PREDICTED NUCLEAR		> 2 predictors - missing localization information in Uniprot
NUCLEAR		> 2 predictors + Uniprot (H. vulgare and/or A. thaliana)
CYTOSOLIC		< 2 predictors (nuclear) + Uniprot (non nuclear) (H. vulgare and/or A. thaliana)
NON-CLASSIFIED		proteins not classified in any established group
DATA SEARCH EVALUATION 2			This evaluation reflects by a verbal term the number of attributed nuclear localization predictors, available database information on nuclear localization and positive CD search results.
NUCLEAR		> 2 predictors + Uniprot (H. vulgare) + CD domain score 100/80/70
NUCLEAR (BLAST)		> 2 predictors + Uniprot (A. thaliana) + CD domain score 100/80/70
UNSUFFICIENT CD INFO		> 2 predictors + Uniprot (H. vulgare) + CD unknown domain (no protein domain is included in reference domain database)
POSSIBLY NUCLEAR		< 3 predictors + Uniprot (H. vulgare) + CD 100/80/70
DISCREPANCY UNIPROT		> 2 predictors + CD 100/80/70 (no Uniprot info available)
NON-CLASSIFIED		proteins not classified in any established group
	PEAKS X	PEAKS X	PEAKS X	PEAKS X	PEAKS X	PEAKS X	PEAKS X	PEAKS X, additionally calculated	PEAKS X, additionally calculated	BLASTP	BLASTP	BLASTP	Uniprot	Uniprot	Uniprot	Uniprot	Uniprot	Uniprot	Uniprot	Uniprot	Uniprot	Uniprot	Uniprot	Uniprot	Uniprot	Uniprot	Uniprot	Uniprot	Uniprot	Uniprot	DAVID	DAVID	DAVID	DAVID	DAVID	DAVID	DAVID	DAVID	DAVID	DAVID	DAVID	DAVID	CDD	CDD	CDD	CDD	CDD	CDD	CDD
	Protein group number	Accession no. (SwissProt/TrEMBL)	-10lgP	Sequence coverage (%)	Matched peptides	Unique matched peptides	Matched peptide MS/MS spectra	SAF	NSAF	BLASTP identity (%)	BLASTP E value	BLASTP Max score	Accession no. (HORVU)	Protein name (HORVU)	Accession annotation status (HORVU)	Length - a.a. (HORVU)	Molecular mass in kDa (HORVU)	Uniprot GO - CC (HORVU)	Uniprot Subcellular location (HORVU)	Uniprot GO - BP (HORVU)	Uniprot GO - MF (HORVU)	Accesion no. (ARATH)	Protein name (ARATH)	Accession annotation status (ARATH)	Length - a.a. (ARATH)	Molecular mass in kDa (ARATH)	Uniprot GO -CC (ARATH)	Uniprot Subcellular location (ARATH)	Uniprot GO - BP (ARATH)	Uniprot GO - MF (ARATH)	Accession no. used (ARATH)	Gene name	GOTERM_BP_DIRECT	GOTERM_CC_DIRECT	GOTERM_MF_DIRECT	INTERPRO	KEGG_PATHWAY	PIR_SUPERFAMILY	SMART	UP_KEYWORDS	UP_SEQ_FEATURE	Species	CDD Search Accession no. used (HORVU)	Hit type	PSSM-ID	Interval From	Interval To	E-Value	Bitscore
	63	A0A191TDI3	171.87	28	13	13	86	0.168959	0.00254506	91.304	0	940	A0A191TDI3	ATP synthase subunit alpha	unreviewed	509	55,306	mitochondrion [GO:0005739];proton-transporting ATP synthase complex, catalytic core F(1) [GO:0045261]	SUBCELLULAR LOCATION: Mitochondrion {ECO:0000256|RuleBase:RU000342}.	ATP synthesis coupled proton transport [GO:0015986]	ATP binding [GO:0005524];proton-transporting ATP synthase activity, rotational mechanism [GO:0046933]	P92549	ATP synthase subunit alpha, mitochondrial	reviewed	507	55,045	mitochondrial inner membrane [GO:0005743];proton-transporting ATP synthase complex, catalytic core F(1) [GO:0045261]	SUBCELLULAR LOCATION: Mitochondrion {ECO:0000269|PubMed:11743114, ECO:0000269|PubMed:14671022}. Mitochondrion inner membrane {ECO:0000305}. Note=Peripheral membrane protein. {ECO:0000305}.	ATP synthesis coupled proton transport [GO:0015986]	ATP binding [GO:0005524];proton-transporting ATP synthase activity, rotational mechanism [GO:0046933]	P92549	ATPase subunit 1(atp1)	GO:0015986~ATP synthesis coupled proton transport,GO:0015991~ATP hydrolysis coupled proton transport,	GO:0005739~mitochondrion,GO:0005743~mitochondrial inner membrane,GO:0045261~proton-transporting ATP synthase complex, catalytic core F(1),	GO:0005524~ATP binding,GO:0046933~proton-transporting ATP synthase activity, rotational mechanism,GO:0046961~proton-transporting ATPase activity, rotational mechanism,	IPR000194:ATPase, F1/V1/A1 complex, alpha/beta subunit, nucleotide-binding domain,IPR000793:ATPase, F1/V1/A1 complex, alpha/beta subunit, C-terminal,IPR004100:ATPase, alpha/beta subunit, N-terminal,IPR005294:ATPase, F1 complex, alpha subunit,IPR020003:ATPase, alpha/beta subunit, nucleotide-binding domain, active site,IPR023366:ATPase, F1/A1 complex, alpha subunit, N-terminal,IPR027417:P-loop cont…	ath00190:Oxidative phosphorylation,ath01100:Metabolic pathways,			ATP synthesis,ATP-binding,CF(1),Complete proteome,Direct protein sequencing,Hydrogen ion transport,Ion transport,Membrane,Mitochondrion,Mitochondrion inner membrane,Nucleotide-binding,Reference proteome,RNA editing,Transport,	chain:ATP synthase subunit alpha, mitochondrial,nucleotide phosphate-binding region:ATP,sequence conflict,site:Required for activity,	Arabidopsis thaliana	A0A191TDI3	specific	236448	6	503	0	946.423
	278	A0A287DVN5	46.29	21	2	2	3	0.0454545	0.00068469	60.656	1.58e-21	79.3	A0A287DVN5	Uncharacterized protein	unreviewed	66	7,180					Q9LUK2	60S acidic ribosomal protein P2-5	reviewed	114	11,759	cytosol [GO:0005829];cytosolic ribosome [GO:0022626]		translational elongation [GO:0006414]	structural constituent of ribosome [GO:0003735]	Q9LUK2	60S acidic ribosomal protein family(AT5G40040)	GO:0002181~cytoplasmic translation,GO:0006414~translational elongation,	GO:0005737~cytoplasm,GO:0005829~cytosol,GO:0005840~ribosome,GO:0022625~cytosolic large ribosomal subunit,GO:0022626~cytosolic ribosome,GO:0030687~preribosome, large subunit precursor,	GO:0003735~structural constituent of ribosome,GO:0070180~large ribosomal subunit rRNA binding,	IPR027534:Ribosomal protein L12 family,	ath03010:Ribosome,			Complete proteome,Phosphoprotein,Reference proteome,Ribonucleoprotein,Ribosomal protein,	chain:60S acidic ribosomal protein P2-5,	Arabidopsis thaliana	A0A287DVN5	superfamily	389779	1	61	2.14e-25	89.7322
	205	A0A287DVR8	95.61	19	3	1	19	0.0979381	0.00147526	77.564	1.36e-78	231	A0A287DVR8	S10_plectin domain-containing protein	unreviewed	194	21,164					Q9SW09	40S ribosomal protein S10-1	reviewed	177	19,447	cytosol [GO:0005829];cytosolic ribosome [GO:0022626];cytosolic small ribosomal subunit [GO:0022627]	SUBCELLULAR LOCATION: Cytoplasm {ECO:0000250}.	ribosomal small subunit assembly [GO:0000028]	mRNA binding [GO:0003729];RNA binding [GO:0003723];structural constituent of ribosome [GO:0003735]	Q9SW09	RNA binding Plectin/S10 domain-containing protein(AT4G25740)	GO:0000028~ribosomal small subunit assembly,GO:0006412~translation,	GO:0005829~cytosol,GO:0005840~ribosome,GO:0016020~membrane,GO:0022626~cytosolic ribosome,GO:0022627~cytosolic small ribosomal subunit,	GO:0003729~mRNA binding,GO:0003735~structural constituent of ribosome,	IPR005326:Plectin/S10, N-terminal,	ath03010:Ribosome,			Alternative splicing,Complete proteome,Cytoplasm,Reference proteome,Ribonucleoprotein,Ribosomal protein,	chain:40S ribosomal protein S10-1,	Arabidopsis thaliana	A0A287DVR8	specific	367530	8	99	3.66e-61	185.013
	440	A0A287DZR9	28.59	11	1	1	2	0.0134228	0.00020219				A0A287DZR9	Bet_v_1 domain-containing protein	unreviewed	149	15,514			defense response [GO:0006952]																							A0A287DZR9	specific	176858	6	144	4.09e-30	106.12
	351	A0A287E4A1	28.33	6	1	1	5	0.0177936	0.000268028	81.206	1.52e-166	478	A0A287E4A1	DNA helicase	unreviewed	281	30,419			DNA replication initiation [GO:0006270]	ATP binding [GO:0005524];DNA binding [GO:0003677]	O80786	DNA replication licensing factor MCM5 (EC 3.6.4.12) (Minichromosome maintenance protein 5) (AtMCM5)	reviewed	727	81,015	cytoplasm [GO:0005737];MCM complex [GO:0042555];nucleus [GO:0005634];THO complex [GO:0000347]	SUBCELLULAR LOCATION: Nucleus. Cytoplasm. Note=Localized in the nucleus during G1, S and G2 phases of the cell cycle, and released into the cytoplasmic compartment during mitosis.	DNA replication initiation [GO:0006270];DNA unwinding involved in DNA replication [GO:0006268];double-strand break repair via break-induced replication [GO:0000727];pre-replicative complex assembly involved in nuclear cell cycle DNA replication [GO:0006267]	ATP binding [GO:0005524];DNA helicase activity [GO:0003678];DNA replication origin binding [GO:0003688];single-stranded DNA binding [GO:0003697]	O80786	Minichromosome maintenance (MCM2/3/5) family protein(MCM5)	GO:0006268~DNA unwinding involved in DNA replication,GO:0006270~DNA replication initiation,GO:0007049~cell cycle,	GO:0000347~THO complex,GO:0005634~nucleus,GO:0005737~cytoplasm,GO:0042555~MCM complex,	GO:0003677~DNA binding,GO:0003678~DNA helicase activity,GO:0003682~chromatin binding,GO:0003688~DNA replication origin binding,GO:0005515~protein binding,GO:0005524~ATP binding,GO:0008094~DNA-dependent ATPase activity,	IPR001208:Mini-chromosome maintenance, DNA-dependent ATPase,IPR008048:DNA replication licensing factor Mcm,IPR012340:Nucleic acid-binding, OB-fold,IPR018525:Mini-chromosome maintenance, conserved site,IPR027417:P-loop containing nucleoside triphosphate hydrolase,	ath03030:DNA replication,		SM00350:MCM,	Alternative splicing,ATP-binding,Cell cycle,Complete proteome,Cytoplasm,DNA replication,DNA-binding,Helicase,Hydrolase,Nucleotide-binding,Nucleus,Reference proteome,		Arabidopsis thaliana	A0A287E4A1	superfamily	214631	10	281	5.5e-146	418.974
	234	A0A287E527	81.15	17	3	3	11	0.0555556	0.000836844	63.452	2.03e-88	259	A0A287E527	Uncharacterized protein	unreviewed	198	23,219			pollen development [GO:0009555]		Q9SJ12	Probable ATP synthase 24 kDa subunit, mitochondrial	reviewed	240	27,597	chloroplast [GO:0009507];mitochondrial proton-transporting ATP synthase complex [GO:0005753];mitochondrion [GO:0005739];nucleolus [GO:0005730];proton-transporting ATP synthase complex, coupling factor F(o) [GO:0045263];vacuole [GO:0005773]	SUBCELLULAR LOCATION: Mitochondrion. Mitochondrion inner membrane.	ion transport [GO:0006811];pollen development [GO:0009555]	cobalt ion binding [GO:0050897];copper ion binding [GO:0005507];zinc ion binding [GO:0008270]	Q9SJ12	MALE GAMETOPHYTE DEFECTIVE 1(MGP1)	GO:0009555~pollen development,GO:0015992~proton transport,	GO:0005730~nucleolus,GO:0005739~mitochondrion,GO:0005753~mitochondrial proton-transporting ATP synthase complex,GO:0009507~chloroplast,GO:0016020~membrane,GO:0045263~proton-transporting ATP synthase complex, coupling factor F(o),	GO:0005507~copper ion binding,GO:0008270~zinc ion binding,GO:0050897~cobalt ion binding,					Alternative splicing,CF(0),Complete proteome,Direct protein sequencing,Hydrogen ion transport,Ion transport,Membrane,Mitochondrion,Mitochondrion inner membrane,Reference proteome,Transit peptide,Transport,	chain:Probable ATP synthase 24 kDa subunit, mitochondrial,sequence conflict,transit peptide:Mitochondrion,	Arabidopsis thaliana	A0A287E527	specific	374035	1	177	1.68e-70	212.322
	141	A0A287E8A7	107.97	47	3	3	31	0.274336	0.00413238	76.19	1.98e-57	172	A0A287E8A7	Ribosomal_L7Ae domain-containing protein	unreviewed	113	12,452	cytosolic large ribosomal subunit [GO:0022625]			RNA binding [GO:0003723];structural constituent of ribosome [GO:0003735]	Q9LSA3	60S ribosomal protein L30-3	reviewed	112	12,279	cytosol [GO:0005829];cytosolic large ribosomal subunit [GO:0022625];cytosolic ribosome [GO:0022626];plasma membrane [GO:0005886];plasmodesma [GO:0009506];polysomal ribosome [GO:0042788]		response to fungus [GO:0009620]	mRNA binding [GO:0003729];RNA binding [GO:0003723];structural constituent of ribosome [GO:0003735]	Q9LSA3	Ribosomal protein L7Ae/L30e/S12e/Gadd45 family protein(RLK902)	GO:0006412~translation,GO:0009620~response to fungus,	GO:0005737~cytoplasm,GO:0005829~cytosol,GO:0005840~ribosome,GO:0005886~plasma membrane,GO:0009506~plasmodesma,GO:0022625~cytosolic large ribosomal subunit,GO:0022626~cytosolic ribosome,	GO:0003729~mRNA binding,GO:0003735~structural constituent of ribosome,	IPR000231:Ribosomal protein L30e,IPR004038:Ribosomal protein L7Ae/L30e/S12e/Gadd45,IPR022991:Ribosomal protein L30e, conserved site,	ath03010:Ribosome,			Complete proteome,Reference proteome,Ribonucleoprotein,Ribosomal protein,	chain:60S ribosomal protein L30-3,	Arabidopsis thaliana	A0A287E8A7	specific	185450	8	108	3.59e-63	187.207
	85	A0A287E965	159.38	28	10	1	58	0.133028	0.00200382	95.349	0	830	A0A287E965	Tubulin beta chain	unreviewed	436	49,138	cytoplasm [GO:0005737];microtubule [GO:0005874]	SUBCELLULAR LOCATION: Cytoplasm, cytoskeleton {ECO:0000256|SAAS:SAAS00361597}.	microtubule-based process [GO:0007017]	GTPase activity [GO:0003924];GTP binding [GO:0005525];structural constituent of cytoskeleton [GO:0005200]	P29514	Tubulin beta-6 chain (Beta-6-tubulin)	reviewed	449	50,586	cytoplasm [GO:0005737];microtubule [GO:0005874];microtubule cytoskeleton [GO:0015630];plasma membrane [GO:0005886];plastid [GO:0009536]	SUBCELLULAR LOCATION: Cytoplasm, cytoskeleton.	microtubule-based process [GO:0007017];microtubule cytoskeleton organization [GO:0000226];mitotic cell cycle [GO:0000278];response to cold [GO:0009409]	GTPase activity [GO:0003924];GTP binding [GO:0005525];structural constituent of cytoskeleton [GO:0005200]	P29514	beta-6 tubulin(TUB6)	GO:0007017~microtubule-based process,GO:0009409~response to cold,GO:0009651~response to salt stress,	GO:0005737~cytoplasm,GO:0005874~microtubule,GO:0005886~plasma membrane,GO:0015630~microtubule cytoskeleton,	GO:0003924~GTPase activity,GO:0005200~structural constituent of cytoskeleton,GO:0005525~GTP binding,	IPR000217:Tubulin,IPR002453:Beta tubulin,IPR003008:Tubulin/FtsZ, GTPase domain,IPR008280:Tubulin/FtsZ, C-terminal,IPR013838:Beta tubulin, autoregulation binding site,IPR017975:Tubulin, conserved site,IPR018316:Tubulin/FtsZ, 2-layer sandwich domain,IPR023123:Tubulin, C-terminal,	ath04145:Phagosome,		SM00864:SM00864,SM00865:SM00865,	Complete proteome,Cytoplasm,Cytoskeleton,GTP-binding,Microtubule,Nucleotide-binding,Reference proteome,	chain:Tubulin beta-6 chain,nucleotide phosphate-binding region:GTP,	Arabidopsis thaliana	A0A287E965	specific	215107	1	419	0	958.122
	367	A0A287E9X6	31.8	11	1	1	3	0.03	0.000451896	77	6.58e-47	159	A0A287E9X6	Kinesin motor domain-containing protein	unreviewed	100	10,944			microtubule-based movement [GO:0007018]	ATP binding [GO:0005524];microtubule binding [GO:0008017];microtubule motor activity [GO:0003777]	F4K0J3	Kinesin-like protein KIN-4C (AtKINESIN-4C)	reviewed	1300	145,364	kinesin complex [GO:0005871];microtubule [GO:0005874];plasmodesma [GO:0009506]		cell wall organization [GO:0071555];microtubule-based movement [GO:0007018];mitotic spindle organization [GO:0007052]	ATPase activity [GO:0016887];ATP binding [GO:0005524];microtubule binding [GO:0008017];microtubule motor activity [GO:0003777]	F4K0J3	P-loop containing nucleoside triphosphate hydrolases superfamily protein(AT5G60930)	GO:0007018~microtubule-based movement,GO:0071555~cell wall organization,	GO:0005634~nucleus,GO:0005871~kinesin complex,GO:0005874~microtubule,GO:0009506~plasmodesma,	GO:0003777~microtubule motor activity,GO:0005524~ATP binding,GO:0008017~microtubule binding,GO:0016887~ATPase activity,	IPR001752:Kinesin, motor domain,IPR019821:Kinesin, motor region, conserved site,IPR027417:P-loop containing nucleoside triphosphate hydrolase,			SM00129:KISc,	ATP-binding,Cell wall biogenesis/degradation,Coiled coil,Complete proteome,Microtubule,Motor protein,Nucleotide-binding,Reference proteome,		Arabidopsis thaliana	A0A287E9X6	superfamily	354959	1	100	4.45e-57	178.679
	282	A0A287EG90	88.3	3	2	2	9	0.00865385	0.000130355	65	0	1381	A0A287EG90	Methionine S-methyltransferase (EC 2.1.1.12)	unreviewed	1040	115,124			biosynthetic process [GO:0009058];methylation [GO:0032259]	methionine S-methyltransferase activity [GO:0030732];pyridoxal phosphate binding [GO:0030170]	Q9LTB2	Methionine S-methyltransferase (EC 2.1.1.12) (AdoMet:Met S-methyltransferase)	reviewed	1071	118,716	cytosol [GO:0005829];plastid [GO:0009536]	SUBCELLULAR LOCATION: Cytoplasm {ECO:0000250}.	biosynthetic process [GO:0009058];methylation [GO:0032259];S-adenosylmethionine metabolic process [GO:0046500];selenium compound metabolic process [GO:0001887]	methionine S-methyltransferase activity [GO:0030732];pyridoxal phosphate binding [GO:0030170];S-adenosylmethionine-dependent methyltransferase activity [GO:0008757]	Q9LTB2	methionine S-methyltransferase(MMT)	GO:0001887~selenium compound metabolic process,GO:0009058~biosynthetic process,GO:0032259~methylation,GO:0046500~S-adenosylmethionine metabolic process,	GO:0005737~cytoplasm,GO:0005829~cytosol,	GO:0008757~S-adenosylmethionine-dependent methyltransferase activity,GO:0030170~pyridoxal phosphate binding,GO:0030732~methionine S-methyltransferase activity,	IPR004839:Aminotransferase, class I/classII,IPR015421:Pyridoxal phosphate-dependent transferase, major region, subdomain 1,IPR015422:Pyridoxal phosphate-dependent transferase, major region, subdomain 2,IPR015424:Pyridoxal phosphate-dependent transferase,IPR025779:Methionine S-methyltransferase,	ath00450:Selenocompound metabolism,			Acetylation,Complete proteome,Cytoplasm,Methyltransferase,Reference proteome,S-adenosyl-L-methionine,Transferase,	chain:Methionine S-methyltransferase,sequence conflict,	Arabidopsis thaliana	A0A287EG90	specific	215360	1	1030	0	2013.52
	150	A0A287EGT4	141	33	7	1	27	0.0743802	0.0011204	93.634	0	730	A0A287EGT4	Uncharacterized protein	unreviewed	363	40,324	cytoplasm [GO:0005737];cytoskeleton [GO:0005856]	SUBCELLULAR LOCATION: Cytoplasm, cytoskeleton {ECO:0000256|SAAS:SAAS00092513}.		ATP binding [GO:0005524]	P53492	Actin-7 (Actin-2)	reviewed	377	41,736	cell wall [GO:0005618];chloroplast envelope [GO:0009941];chloroplast stroma [GO:0009570];cytoskeleton [GO:0005856];cytosol [GO:0005829];mitochondrion [GO:0005739];nucleolus [GO:0005730];plasma membrane [GO:0005886];plasmodesma [GO:0009506]	SUBCELLULAR LOCATION: Cytoplasm, cytoskeleton.	cell division [GO:0051301];response to auxin [GO:0009733];response to light stimulus [GO:0009416];response to wounding [GO:0009611];root development [GO:0048364];root epidermal cell differentiation [GO:0010053];root hair elongation [GO:0048767];seed germination [GO:0009845]	ATP binding [GO:0005524];structural constituent of cytoskeleton [GO:0005200]	P53492	actin 7(ACT7)	GO:0007010~cytoskeleton organization,GO:0009416~response to light stimulus,GO:0009611~response to wounding,GO:0009733~response to auxin,GO:0009845~seed germination,GO:0010053~root epidermal cell differentiation,GO:0048364~root development,GO:0048767~root hair elongation,GO:0051301~cell division,	GO:0005618~cell wall,GO:0005730~nucleolus,GO:0005737~cytoplasm,GO:0005739~mitochondrion,GO:0005829~cytosol,GO:0005856~cytoskeleton,GO:0005886~plasma membrane,GO:0009506~plasmodesma,GO:0009570~chloroplast stroma,GO:0009941~chloroplast envelope,	GO:0005200~structural constituent of cytoskeleton,GO:0005515~protein binding,GO:0005524~ATP binding,	IPR004000:Actin-related protein,IPR004001:Actin, conserved site,IPR020902:Actin/actin-like conserved site,			SM00268:ACTIN,	Acetylation,ATP-binding,Complete proteome,Cytoplasm,Cytoskeleton,Nucleotide-binding,Reference proteome,	chain:Actin-7,	Arabidopsis thaliana	A0A287EGT4	superfamily	388382	5	363	0	698.76
	476	A0A287EHY0	52.85	17	1	1	2	0.025974	0.000391252	32.692	0.27	28.1	A0A287EHY0	Uncharacterized protein	unreviewed	77	8,330			response to wounding [GO:0009611]	serine-type endopeptidase inhibitor activity [GO:0004867]	Q9C8Y5	FBD-associated F-box protein At1g66320	reviewed	457	52,689					Q9C8Y5	F-box/RNI-like superfamily protein(AT1G66320)		GO:0005634~nucleus,		IPR001810:F-box domain, cyclin-like,IPR006566:FBD,IPR013101:Leucine-rich repeat 2,			SM00256:FBOX,SM00579:FBD,	Complete proteome,Reference proteome,	chain:FBD-associated F-box protein At1g66320,domain:F-box,domain:FBD,	Arabidopsis thaliana	A0A287EHY0	specific	365997	18	77	2.75e-22	80.6054
	314	A0A287ENB5	51.16	36	1	1	8	0.222222	0.00334738	35.714	2.5	23.5	A0A287ENB5	Uncharacterized protein	unreviewed	36	3,859			response to wounding [GO:0009611]	serine-type endopeptidase inhibitor activity [GO:0004867]	Q9FIG2	Subtilisin-like protease SBT4.13 (EC 3.4.21.-) (Subtilase subfamily 4 member 13) (AtSBT4.13)	reviewed	732	76,869	extracellular region [GO:0005576]	SUBCELLULAR LOCATION: Secreted {ECO:0000250|UniProtKB:Q84WS0}.		serine-type endopeptidase activity [GO:0004252]	Q9FIG2	subtilase 4.13(SBT4.13)	GO:0006508~proteolysis,GO:0008152~metabolic process,	GO:0005576~extracellular region,GO:0005618~cell wall,	GO:0004252~serine-type endopeptidase activity,	IPR000209:Peptidase S8/S53 domain,IPR010259:Proteinase inhibitor I9,IPR015500:Peptidase S8, subtilisin-related,IPR023828:Peptidase S8, subtilisin, Ser-active site,				Autocatalytic cleavage,Complete proteome,Glycoprotein,Hydrolase,Protease,Reference proteome,Secreted,Serine protease,Signal,Zymogen,		Arabidopsis thaliana	A0A287ENB5	superfamily	365997	3	36	1.94e-10	49.0191
	460	A0A287ESQ9	46.5	11	1	1	1	0.00452489	6.81592e-05	81.043	1.13e-124	362	A0A287ESQ9	Aminotran_1_2 domain-containing protein	unreviewed	221	23,958			biosynthetic process [GO:0009058]	catalytic activity [GO:0003824];pyridoxal phosphate binding [GO:0030170]	F4I7I0	Alanine aminotransferase 1, mitochondrial (AtAlaAT1) (AtAlaATc) (EC 2.6.1.2) (Alanine-2-oxoglutarate aminotransferase 4) (EC 2.6.1.-)	reviewed	543	59,821	mitochondrion [GO:0005739];nucleus [GO:0005634]	SUBCELLULAR LOCATION: Mitochondrion {ECO:0000269|PubMed:14671022}.	biosynthetic process [GO:0009058];cellular response to hypoxia [GO:0071456];L-alanine catabolic process, by transamination [GO:0019481];response to cadmium ion [GO:0046686];response to hypoxia [GO:0001666]	ATP binding [GO:0005524];L-alanine:2-oxoglutarate aminotransferase activity [GO:0004021];pyridoxal phosphate binding [GO:0030170]	F4I7I0	alanine aminotransferas(AlaAT1)	GO:0001666~response to hypoxia,GO:0009058~biosynthetic process,GO:0019481~L-alanine catabolic process, by transamination,GO:0046686~response to cadmium ion,	GO:0005739~mitochondrion,GO:0005829~cytosol,GO:0009507~chloroplast,	GO:0004021~L-alanine:2-oxoglutarate aminotransferase activity,GO:0005524~ATP binding,GO:0030170~pyridoxal phosphate binding,	IPR004839:Aminotransferase, class I/classII,IPR015421:Pyridoxal phosphate-dependent transferase, major region, subdomain 1,IPR015422:Pyridoxal phosphate-dependent transferase, major region, subdomain 2,IPR015424:Pyridoxal phosphate-dependent transferase,	ath00220:Arginine biosynthesis,ath00250:Alanine, aspartate and glutamate metabolism,ath00710:Carbon fixation in photosynthetic organisms,ath01100:Metabolic pathways,ath01200:Carbon metabolism,ath01210:2-Oxocarboxylic acid metabolism,ath01230:Biosynthesis of amino acids,			Acetylation,Aminotransferase,Complete proteome,Mitochondrion,Pyridoxal phosphate,Reference proteome,Transferase,Transit peptide,		Arabidopsis thaliana	A0A287ESQ9	superfamily	177876	10	220	8.85e-154	437.064
	321	A0A287EUU0	49.61	11	2	2	4	0.0168067	0.000253163	44.444	6.58e-38	130	A0A287EUU0	GST C-terminal domain-containing protein	unreviewed	238	26,367					Q9LZI9	Glutathione S-transferase F13 (AtGSTF13) (EC 2.5.1.18) (GST class-phi member 13)	reviewed	219	24,652	cytoplasm [GO:0005737];cytosol [GO:0005829]	SUBCELLULAR LOCATION: Cytoplasm, cytosol {ECO:0000305}.	glutathione metabolic process [GO:0006749];toxin catabolic process [GO:0009407]	glutathione binding [GO:0043295];glutathione transferase activity [GO:0004364]	Q9LZI9	Glutathione S-transferase family protein(ATGSTF13)	GO:0006749~glutathione metabolic process,GO:0009407~toxin catabolic process,GO:0009636~response to toxic substance,	GO:0005737~cytoplasm,GO:0005829~cytosol,	GO:0004364~glutathione transferase activity,	IPR004045:Glutathione S-transferase, N-terminal,IPR004046:Glutathione S-transferase, C-terminal,IPR010987:Glutathione S-transferase, C-terminal-like,IPR012336:Thioredoxin-like fold,	ath00480:Glutathione metabolism,			Complete proteome,Cytoplasm,Detoxification,Reference proteome,Transferase,		Arabidopsis thaliana	A0A287EUU0	specific	198296	106	222	1.56e-57	178.19
	353	A0A287EUU8	74.3	3	1	1	4	0.00706714	0.000106454	68.348	0	820	A0A287EUU8	Uncharacterized protein	unreviewed	566	63,255			asparaginyl-tRNA aminoacylation [GO:0006421]	asparagine-tRNA ligase activity [GO:0004816];ATP binding [GO:0005524];nucleic acid binding [GO:0003676]	Q9SW96	Asparagine--tRNA ligase, cytoplasmic 1 (EC 6.1.1.22) (Asparaginyl-tRNA synthetase 1) (AsnRS 1) (Protein EMBRYO DEFECTIVE 2755)	reviewed	572	63,783	chloroplast [GO:0009507];cytosol [GO:0005829];mitochondrion [GO:0005739];plastid [GO:0009536]	SUBCELLULAR LOCATION: Cytoplasm, cytosol {ECO:0000305|PubMed:16251277}.	asparaginyl-tRNA aminoacylation [GO:0006421];embryo development ending in seed dormancy [GO:0009793];response to cadmium ion [GO:0046686]	asparagine-tRNA ligase activity [GO:0004816];ATP binding [GO:0005524];DNA binding [GO:0003677]	Q9SW96	Class II aminoacyl-tRNA and biotin synthetases superfamily protein(SYNC1)	GO:0006421~asparaginyl-tRNA aminoacylation,GO:0009793~embryo development ending in seed dormancy,GO:0046686~response to cadmium ion,	GO:0005737~cytoplasm,GO:0005739~mitochondrion,GO:0005829~cytosol,GO:0009507~chloroplast,	GO:0003677~DNA binding,GO:0004816~asparagine-tRNA ligase activity,GO:0005524~ATP binding,	IPR000738:WHEP-TRS,IPR002312:Aspartyl/Asparaginyl-tRNA synthetase, class IIb,IPR004364:Aminoacyl-tRNA synthetase, class II (D/K/N),IPR004365:Nucleic acid binding, OB-fold, tRNA/helicase-type,IPR004522:Asparagine-tRNA ligase, class IIb,IPR006195:Aminoacyl-tRNA synthetase, class II,IPR009068:S15/NS1, RNA-binding,IPR012340:Nucleic acid-binding, OB-fold,IPR018150:Aminoacyl-tRNA synthetase, class II (…	ath00970:Aminoacyl-tRNA biosynthesis,		SM00991:SM00991,	Acetylation,Aminoacyl-tRNA synthetase,ATP-binding,Complete proteome,Cytoplasm,DNA-binding,Ligase,Nucleotide-binding,Protein biosynthesis,Reference proteome,	chain:Asparaginyl-tRNA synthetase, cytoplasmic 1,domain:WHEP-TRS,	Arabidopsis thaliana	A0A287EUU8	superfamily	177867	1	566	0	951.359
	64	A0A287EVH7	200.96	57	16	16	87	0.330798	0.00498288	88.803	6.5e-178	489	A0A287EVH7	40S ribosomal protein S4	unreviewed	263	29,984	ribosome [GO:0005840]		translation [GO:0006412]	rRNA binding [GO:0019843];structural constituent of ribosome [GO:0003735]	Q8VYK6	40S ribosomal protein S4-3	reviewed	262	29,816	cytosol [GO:0005829];cytosolic ribosome [GO:0022626];cytosolic small ribosomal subunit [GO:0022627];nucleolus [GO:0005730];plastid [GO:0009536]	SUBCELLULAR LOCATION: Cytoplasm {ECO:0000250}.	translation [GO:0006412]	RNA binding [GO:0003723];rRNA binding [GO:0019843];structural constituent of ribosome [GO:0003735]	Q8VYK6	Ribosomal protein S4 (RPS4A) family protein(AT5G58420)	GO:0006412~translation,	GO:0005730~nucleolus,GO:0005737~cytoplasm,GO:0005794~Golgi apparatus,GO:0005829~cytosol,GO:0005840~ribosome,GO:0016020~membrane,GO:0022626~cytosolic ribosome,GO:0022627~cytosolic small ribosomal subunit,	GO:0003735~structural constituent of ribosome,GO:0019843~rRNA binding,	IPR000876:Ribosomal protein S4e,IPR002942:RNA-binding S4 domain,IPR005824:KOW,IPR013843:Ribosomal protein S4e, N-terminal,IPR013845:Ribosomal protein S4e, central region,IPR018199:Ribosomal protein S4e, N-terminal, conserved site,	ath03010:Ribosome,	PIRSF002116:ribosomal protein S4a/S4e,	SM00739:KOW,	Complete proteome,Cytoplasm,Reference proteome,Ribonucleoprotein,Ribosomal protein,RNA-binding,rRNA-binding,	chain:40S ribosomal protein S4-3,domain:S4 RNA-binding,sequence conflict,	Arabidopsis thaliana	A0A287EVH7	specific	177670	1	260	0	525.048
	11	A0A287EW35	153.89	41	10	1	225	1.25	0.018829	99.265	7.84e-96	273	A0A287EW35	Histone domain-containing protein	unreviewed	180	19,867	nucleosome [GO:0000786];nucleus [GO:0005634]	SUBCELLULAR LOCATION: Chromosome {ECO:0000256|SAAS:SAAS00597685}. Nucleus {ECO:0000256|SAAS:SAAS00597723}.		DNA binding [GO:0003677];protein heterodimerization activity [GO:0046982]	P59226	Histone H3.2 (Histone H3.1)	reviewed	136	15,268	chromocenter [GO:0010369];cytosol [GO:0005829];extracellular region [GO:0005576];nucleosome [GO:0000786];nucleus [GO:0005634];plasma membrane [GO:0005886];plastid [GO:0009536]	SUBCELLULAR LOCATION: Nucleus {ECO:0000269|PubMed:17439305, ECO:0000269|PubMed:25086063}. Chromosome {ECO:0000269|PubMed:17439305, ECO:0000269|PubMed:25086063}. Note=Localized at chromocenters. {ECO:0000269|PubMed:25086063}.		DNA binding [GO:0003677];protein heterodimerization activity [GO:0046982]	P59226	Histone superfamily protein(AT3G27360)	GO:0006334~nucleosome assembly,	GO:0000786~nucleosome,GO:0005634~nucleus,	GO:0003677~DNA binding,GO:0031492~nucleosomal DNA binding,	IPR000164:Histone H3,IPR007125:Histone core,IPR009072:Histone-fold,			SM00428:H3,	3D-structure,Acetylation,Chromosome,Complete proteome,DNA-binding,Methylation,Nucleosome core,Nucleus,Phosphoprotein,Reference proteome,	chain:Histone H3.2,modified residue,site:Not N6-acetylated,site:Not N6-methylated,	Arabidopsis thaliana	A0A287EW35	specific	185400	45	180	9.87e-93	266
	181	A0A287EWL1	144.74	19	4	2	20	0.0921659	0.00138831	81.383	7.64e-112	317	A0A287EWL1	Ribosomal_L18e/L15P domain-containing protein	unreviewed	217	24,182	cytosolic large ribosomal subunit [GO:0022625]		translation [GO:0006412]	RNA binding [GO:0003723];structural constituent of ribosome [GO:0003735]	P42791	60S ribosomal protein L18-2	reviewed	187	20,926	chloroplast [GO:0009507];cytosol [GO:0005829];cytosolic large ribosomal subunit [GO:0022625];large ribosomal subunit [GO:0015934];plasma membrane [GO:0005886];vacuolar membrane [GO:0005774];vacuole [GO:0005773]	SUBCELLULAR LOCATION: Cytoplasm.	translation [GO:0006412]	RNA binding [GO:0003723];structural constituent of ribosome [GO:0003735]	P42791	ribosomal protein L18(RPL18)	GO:0006412~translation,	GO:0005737~cytoplasm,GO:0005773~vacuole,GO:0005774~vacuolar membrane,GO:0005794~Golgi apparatus,GO:0005840~ribosome,GO:0005886~plasma membrane,GO:0009507~chloroplast,GO:0015934~large ribosomal subunit,GO:0022625~cytosolic large ribosomal subunit,	GO:0003723~RNA binding,GO:0003735~structural constituent of ribosome,GO:0005515~protein binding,	IPR000039:Ribosomal protein L18e,IPR021131:Ribosomal protein L18e/L15P,	ath03010:Ribosome,			Complete proteome,Cytoplasm,Reference proteome,Ribonucleoprotein,Ribosomal protein,	chain:60S ribosomal protein L18-2,sequence conflict,	Arabidopsis thaliana	A0A287EWL1	specific	375011	31	217	7.55e-123	345.305
	300	A0A287EWS1	66.99	4	2	2	5	0.00931099	0.000140253	78.295	0	827	A0A287EWS1	Importin subunit alpha	unreviewed	537	59,366	cytoplasm [GO:0005737];nucleus [GO:0005634]		protein import into nucleus [GO:0006606]	nuclear import signal receptor activity [GO:0061608]	Q96321	Importin subunit alpha-1 (IMPa-1) (Karyopherin subunit alpha-1) (KAP-alpha-1)	reviewed	532	58,645	cell wall [GO:0005618];cytosol [GO:0005829];nuclear envelope [GO:0005635];nuclear pore [GO:0005643];nucleolus [GO:0005730];nucleoplasm [GO:0005654]	SUBCELLULAR LOCATION: Nucleus envelope {ECO:0000269|PubMed:8776900}.	NLS-bearing protein import into nucleus [GO:0006607];protein import into nucleus [GO:0006606]	nuclear import signal receptor activity [GO:0061608];nuclear localization sequence binding [GO:0008139]	Q96321	importin alpha isoform 1(IMPA-1)	GO:0006606~protein import into nucleus,GO:0006607~NLS-bearing protein import into nucleus,GO:0006886~intracellular protein transport,	GO:0005618~cell wall,GO:0005634~nucleus,GO:0005635~nuclear envelope,GO:0005643~nuclear pore,GO:0005654~nucleoplasm,GO:0005730~nucleolus,GO:0005737~cytoplasm,GO:0005829~cytosol,	GO:0005515~protein binding,GO:0008139~nuclear localization sequence binding,GO:0008565~protein transporter activity,	IPR000225:Armadillo,IPR002652:Importin-alpha, importin-beta-binding domain,IPR011989:Armadillo-like helical,IPR016024:Armadillo-type fold,IPR024931:Importin subunit alpha,		PIRSF005673:importin subunit alpha,	SM00185:ARM,	Complete proteome,Nucleus,Protein transport,Reference proteome,Repeat,Transport,	chain:Importin subunit alpha-1,compositionally biased region:Asp/Glu-rich (acidic),domain:IBB,repeat:ARM 1,repeat:ARM 2,repeat:ARM 3,repeat:ARM 4,repeat:ARM 5,repeat:ARM 6,repeat:ARM 7,repeat:ARM 8,sequence conflict,	Arabidopsis thaliana	A0A287EWS1	superfamily	227396	10	513	0	606.887
	182	A0A287EYB0	92.4	24	4	4	18	0.0821918	0.00123807	85.981	7.34e-137	381	A0A287EYB0	Ribosomal_L16 domain-containing protein	unreviewed	219	24,577	ribosome [GO:0005840]		translation [GO:0006412]	structural constituent of ribosome [GO:0003735]	Q08770	60S ribosomal protein L10-2 (Wilms tumor suppressor protein homolog)	reviewed	221	24,909	chloroplast envelope [GO:0009941];cytoplasm [GO:0005737];cytosolic large ribosomal subunit [GO:0022625];nucleus [GO:0005634];ribosome [GO:0005840]		developmental process [GO:0032502];response to UV-B [GO:0010224];ribosomal large subunit assembly [GO:0000027];translation [GO:0006412]	structural constituent of ribosome [GO:0003735]	Q08770	Ribosomal protein L16p/L10e family protein(RPL10B)	GO:0000027~ribosomal large subunit assembly,GO:0006412~translation,GO:0010224~response to UV-B,GO:0032502~developmental process,	GO:0005634~nucleus,GO:0005737~cytoplasm,GO:0005794~Golgi apparatus,GO:0005829~cytosol,GO:0005840~ribosome,GO:0009941~chloroplast envelope,GO:0016020~membrane,GO:0022625~cytosolic large ribosomal subunit,	GO:0003735~structural constituent of ribosome,	IPR001197:Ribosomal protein L10e,IPR016180:Ribosomal protein L10e/L16,IPR018255:Ribosomal protein L10e, conserved site,	ath03010:Ribosome,	PIRSF005590:ribosomal protein L10a/L10e types,		Complete proteome,Reference proteome,Ribonucleoprotein,Ribosomal protein,	chain:60S ribosomal protein L10-2,sequence conflict,	Arabidopsis thaliana	A0A287EYB0	specific	185498	5	211	2.18e-137	383.228
	290	A0A287EZQ9	73.29	5	3	3	8	0.00961539	0.000144838	70.496	0	1205	A0A287EZQ9	Uncharacterized protein	unreviewed	832	92,415					Q9S7C0	Heat shock 70 kDa protein 14 (Heat shock protein 70-14) (AtHsp70-14) (Heat shock protein 91)	reviewed	831	91,750	cytoplasm [GO:0005737];cytosol [GO:0005829];mitochondrion [GO:0005739];nucleus [GO:0005634];plasma membrane [GO:0005886]	SUBCELLULAR LOCATION: Cytoplasm {ECO:0000269|PubMed:21418353, ECO:0000269|PubMed:24728648}. Nucleus {ECO:0000269|PubMed:21418353, ECO:0000269|PubMed:24728648}. Note=Predominantly detected in the cytoplasm. {ECO:0000269|PubMed:21418353}.	response to cadmium ion [GO:0046686];response to heat [GO:0009408]	ATP binding [GO:0005524]	Q9S7C0	heat shock protein 91(HSP91)	GO:0006457~protein folding,GO:0009408~response to heat,GO:0046686~response to cadmium ion,	GO:0005634~nucleus,GO:0005737~cytoplasm,GO:0005829~cytosol,GO:0005886~plasma membrane,	GO:0005524~ATP binding,	IPR013126:Heat shock protein 70 family,				Alternative splicing,ATP-binding,Chaperone,Complete proteome,Cytoplasm,Nucleotide-binding,Nucleus,Phosphoprotein,Reference proteome,Stress response,		Arabidopsis thaliana	A0A287EZQ9	specific	212670	2	381	0	695.81
	293	A0A287F6T0	72.03	6	3	1	9	0.0181818	0.000273876	89.293	0	892	A0A287F6T0	Uncharacterized protein	unreviewed	495	52,652			protein refolding [GO:0042026]	ATP binding [GO:0005524]	P29197	Chaperonin CPN60, mitochondrial (HSP60)	reviewed	577	61,281	cytosol [GO:0005829];cytosolic ribosome [GO:0022626];mitochondrial matrix [GO:0005759];mitochondrion [GO:0005739];polysomal ribosome [GO:0042788];vacuolar membrane [GO:0005774]	SUBCELLULAR LOCATION: Mitochondrion {ECO:0000269|PubMed:14671022, ECO:0000305|PubMed:25732537}.	'de novo' protein folding [GO:0006458];Group II intron splicing [GO:0000373];mitochondrion organization [GO:0007005];protein import into mitochondrial intermembrane space [GO:0045041];protein refolding [GO:0042026];response to cadmium ion [GO:0046686];response to heat [GO:0009408]	ATP binding [GO:0005524];copper ion binding [GO:0005507];RNA binding [GO:0003723];structural constituent of ribosome [GO:0003735];unfolded protein binding [GO:0051082]	P29197	heat shock protein 60(HSP60)	GO:0007005~mitochondrion organization,GO:0009408~response to heat,GO:0042026~protein refolding,GO:0046686~response to cadmium ion,GO:0051131~chaperone-mediated protein complex assembly,	GO:0005737~cytoplasm,GO:0005739~mitochondrion,GO:0005759~mitochondrial matrix,GO:0005774~vacuolar membrane,GO:0005794~Golgi apparatus,GO:0005829~cytosol,GO:0022626~cytosolic ribosome,	GO:0005507~copper ion binding,GO:0005524~ATP binding,	IPR001844:Chaperonin Cpn60,IPR002423:Chaperonin Cpn60/TCP-1,IPR018370:Chaperonin Cpn60, conserved site,IPR027409:GroEL-like apical domain,IPR027413:GroEL-like equatorial domain,	ath03018:RNA degradation,			ATP-binding,Chaperone,Complete proteome,Mitochondrion,Nucleotide-binding,Phosphoprotein,Reference proteome,Stress response,Transit peptide,	chain:Chaperonin CPN60, mitochondrial,sequence conflict,transit peptide:Mitochondrion,	Arabidopsis thaliana	A0A287F6T0	specific	239460	1	495	0	830.562
	581	A0A287F7Z7	35.71	3	1	1	1	0.0020284	3.05541e-05	63.968	1.42e-101	310	A0A287F7Z7	Uncharacterized protein	unreviewed	493	49,556				RNA binding [GO:0003723]	Q8W034	Heterogeneous nuclear ribonucleoprotein 1 (hnRNP1)	reviewed	411	42,353	cytosol [GO:0005829];nucleus [GO:0005634];ribonucleoprotein complex [GO:1990904];spliceosomal complex [GO:0005681]	SUBCELLULAR LOCATION: Nucleus {ECO:0000269|PubMed:14756317}. Cytoplasm {ECO:0000269|PubMed:14756317}. Note=Localized in cytoplasmic mRNP granules containing untranslated mRNAs. Shuttles continuously between the nucleus and the cytoplasm along with mRNA. Component of ribonucleosomes. Relocalization from the cytoplasm into the nucleus is mediated by TRN1 (By similarity). {ECO:0000250}.	mRNA processing [GO:0006397];mRNA transport [GO:0051028];regulation of response to salt stress [GO:1901000];regulation of response to water deprivation [GO:2000070];regulation of RNA metabolic process [GO:0051252];RNA splicing [GO:0008380];vegetative to reproductive phase transition of meristem [GO:0010228]	mRNA binding [GO:0003729];RNA binding [GO:0003723]	Q8W034	RNA-binding (RRM/RBD/RNP motifs) family protein(AT4G14300)	GO:0006397~mRNA processing,GO:0008380~RNA splicing,GO:0010228~vegetative to reproductive phase transition of meristem,GO:0051028~mRNA transport,GO:1901000~regulation of response to salt stress,GO:2000070~regulation of response to water deprivation,	GO:0005634~nucleus,GO:0005681~spliceosomal complex,GO:0005829~cytosol,	GO:0000166~nucleotide binding,GO:0003723~RNA binding,GO:0003729~mRNA binding,	IPR000504:RNA recognition motif domain,IPR012677:Nucleotide-binding, alpha-beta plait,	ath03015:mRNA surveillance pathway,		SM00360:RRM,	Complete proteome,Cytoplasm,mRNA processing,mRNA splicing,mRNA transport,Nucleus,Reference proteome,Repeat,Ribonucleoprotein,RNA-binding,Spliceosome,Transport,		Arabidopsis thaliana	A0A287F7Z7;A0A287F7Z7;A0A287F7Z7	specific;specific;superfamily	240773;240771;130689	156;48;56	235;118;389	7.71E-45;1.65E-38;9.93E-21	151.749;134.636;95.2589
	76	A0A287FAD4	122.55	18	6	6	75	0.426136	0.00641897	72.727	1.19e-70	209	A0A287FAD4	Uncharacterized protein	unreviewed	176	19,652	ribosome [GO:0005840]		translation [GO:0006412]	structural constituent of ribosome [GO:0003735]	Q9LZ17	40S ribosomal protein S17-4	reviewed	141	16,019	plasma membrane [GO:0005886];ribosome [GO:0005840]		translation [GO:0006412]	mRNA binding [GO:0003729];structural constituent of ribosome [GO:0003735]	Q9LZ17	Ribosomal S17 family protein(AT5G04800)	GO:0000028~ribosomal small subunit assembly,GO:0006412~translation,GO:0006414~translational elongation,	GO:0005737~cytoplasm,GO:0005794~Golgi apparatus,GO:0005829~cytosol,GO:0005840~ribosome,GO:0022627~cytosolic small ribosomal subunit,	GO:0003729~mRNA binding,GO:0003735~structural constituent of ribosome,	IPR001210:Ribosomal protein S17e,IPR018273:Ribosomal protein S17e, conserved site,	ath03010:Ribosome,			Complete proteome,Reference proteome,Ribonucleoprotein,Ribosomal protein,	chain:40S ribosomal protein S17-4,sequence conflict,	Arabidopsis thaliana	A0A287FAD4	specific	366326	34	155	8.28e-79	229.798
	598	A0A287FCJ9	32.95	1	1	1	1	0.00116686	1.75767e-05	62.299	0	944	A0A287FCJ9	DNA ligase (EC 6.5.1.1)	unreviewed	857	94,349			DNA biosynthetic process [GO:0071897];DNA ligation involved in DNA repair [GO:0051103];DNA recombination [GO:0006310];DNA replication [GO:0006260]	ATP binding [GO:0005524];DNA binding [GO:0003677];DNA ligase (ATP) activity [GO:0003910]	Q42572	DNA ligase 1 (AtLIG1) (EC 6.5.1.1) (DNA ligase I) (Polydeoxyribonucleotide synthase [ATP] 1)	reviewed	790	87,740	cytoplasm [GO:0005737];mitochondrion [GO:0005739];nucleolus [GO:0005730];nucleus [GO:0005634]	SUBCELLULAR LOCATION: [Isoform 1]: Mitochondrion.;SUBCELLULAR LOCATION: [Isoform 2]: Nucleus.;SUBCELLULAR LOCATION: [Isoform 3]: Nucleus.	cell cycle [GO:0007049];cell division [GO:0051301];DNA biosynthetic process [GO:0071897];DNA demethylation [GO:0080111];DNA ligation [GO:0006266];DNA ligation involved in DNA repair [GO:0051103];DNA recombination [GO:0006310];DNA repair [GO:0006281];DNA replication [GO:0006260];double-strand break repair [GO:0006302];lagging strand elongation [GO:0006273];single strand break repair [GO:0000012]	ATP binding [GO:0005524];DNA binding [GO:0003677];DNA ligase (ATP) activity [GO:0003910];metal ion binding [GO:0046872]	Q42572	DNA ligase 1(LIG1)	GO:0000012~single strand break repair,GO:0006260~DNA replication,GO:0006266~DNA ligation,GO:0006273~lagging strand elongation,GO:0006302~double-strand break repair,GO:0006310~DNA recombination,GO:0007049~cell cycle,GO:0051103~DNA ligation involved in DNA repair,GO:0051301~cell division,GO:0071897~DNA biosynthetic process,GO:0080111~DNA demethylation,	GO:0005634~nucleus,GO:0005730~nucleolus,GO:0005739~mitochondrion,	GO:0003677~DNA binding,GO:0003910~DNA ligase (ATP) activity,GO:0005524~ATP binding,GO:0046872~metal ion binding,	IPR000977:DNA ligase, ATP-dependent,IPR012308:DNA ligase, ATP-dependent, N-terminal,IPR012309:DNA ligase, ATP-dependent, C-terminal,IPR012310:DNA ligase, ATP-dependent, central,IPR012340:Nucleic acid-binding, OB-fold,IPR016059:DNA ligase, ATP-dependent, conserved site,	ath03030:DNA replication,ath03410:Base excision repair,ath03420:Nucleotide excision repair,ath03430:Mismatch repair,			Alternative initiation,ATP-binding,Cell cycle,Cell division,Complete proteome,DNA damage,DNA recombination,DNA repair,DNA replication,Ligase,Magnesium,Metal-binding,Mitochondrion,Nucleotide-binding,Nucleus,Reference proteome,Repeat,Transit peptide,	active site:N6-AMP-lysine intermediate,binding site:ATP,chain:DNA ligase 1,metal ion-binding site:Magnesium 1,metal ion-binding site:Magnesium 2,region of interest:Interaction with target DNA,sequence conflict,site:Interaction with target DNA,	Arabidopsis thaliana	A0A287FCJ9;A0A287FCJ9	superfamily;superfamily	215584;235906	167;54	857;214	0;8.91E-06	1069.99;49.4628
	378	A0A287FGU5	51.66	12	2	2	4	0.0210526	0.00031712	73.864	1.59e-80	243	A0A287FGU5	Uncharacterized protein	unreviewed	190	21,858	nucleus [GO:0005634]		nucleosome assembly [GO:0006334]		Q9ZUP3	Nucleosome assembly protein 1;2 (AtNAP1;2) (Nucleosome/chromatin assembly factor group A2)	reviewed	379	43,543	cytoplasm [GO:0005737];cytosol [GO:0005829];mitochondrion [GO:0005739];nucleus [GO:0005634];plasma membrane [GO:0005886]	SUBCELLULAR LOCATION: Nucleus {ECO:0000250}. Cytoplasm {ECO:0000269|PubMed:19228338}. Note=Predominantly located in cytoplasm.	DNA mediated transformation [GO:0009294];DNA repair [GO:0006281];double-strand break repair via homologous recombination [GO:0000724];nucleosome assembly [GO:0006334];response to cadmium ion [GO:0046686];somatic cell DNA recombination [GO:0016444]	histone binding [GO:0042393];identical protein binding [GO:0042802]	Q9ZUP3	nucleosome assembly protein 1;2(NAP1;2)	GO:0000724~double-strand break repair via homologous recombination,GO:0006281~DNA repair,GO:0006334~nucleosome assembly,GO:0009294~DNA mediated transformation,GO:0016444~somatic cell DNA recombination,GO:0046686~response to cadmium ion,	GO:0005634~nucleus,GO:0005737~cytoplasm,GO:0005829~cytosol,GO:0005886~plasma membrane,	GO:0003677~DNA binding,GO:0005515~protein binding,GO:0042393~histone binding,	IPR002164:Nucleosome assembly protein (NAP),				Alternative splicing,Chaperone,Coiled coil,Complete proteome,Cytoplasm,Lipoprotein,Methylation,Nucleus,Phosphoprotein,Prenylation,Reference proteome,		Arabidopsis thaliana	A0A287FGU5	specific	366386	15	190	3.2e-42	140.356
	470	A0A287FGZ3	31.29	5	1	1	2	0.00843882	0.000127116	48.472	5.38e-75	226	A0A287FGZ3	Uncharacterized protein	unreviewed	237	25,551	cytoplasm [GO:0005737]		glutathione metabolic process [GO:0006749]	glutathione transferase activity [GO:0004364]	Q9FUS9	Glutathione S-transferase U18 (AtGSTU18) (EC 2.5.1.18) (GST class-tau member 18) (Glutathione S-transferase 29)	reviewed	227	25,911	cytoplasm [GO:0005737];cytosol [GO:0005829]	SUBCELLULAR LOCATION: Cytoplasm, cytosol {ECO:0000305}.	glutathione metabolic process [GO:0006749];toxin catabolic process [GO:0009407]	glutathione transferase activity [GO:0004364]	Q9FUS9	glutathione S-transferase TAU 18(GSTU18)	GO:0006749~glutathione metabolic process,GO:0009407~toxin catabolic process,GO:0009636~response to toxic substance,	GO:0005737~cytoplasm,GO:0005829~cytosol,	GO:0004364~glutathione transferase activity,	IPR004045:Glutathione S-transferase, N-terminal,IPR004046:Glutathione S-transferase, C-terminal,IPR010987:Glutathione S-transferase, C-terminal-like,IPR012336:Thioredoxin-like fold,	ath00480:Glutathione metabolism,			Complete proteome,Cytoplasm,Detoxification,Reference proteome,Transferase,		Arabidopsis thaliana	A0A287FGZ3;A0A287FGZ3	specific;specific	198294;239356	92;7	223;80	7.36E-50;5.88E-47	158.881;149.736
	568	A0A287FJ41	33.67	4	1	1	1	0.00431035	6.49275e-05	68.261	1.19e-119	345	A0A287FJ41	Uncharacterized protein	unreviewed	232	26,494					Q8GYA6	26S proteasome non-ATPase regulatory subunit 13 homolog B (26S proteasome regulatory subunit RPN9b) (AtRNP9b) (26S proteasome regulatory subunit S11 homolog B)	reviewed	386	44,021	cytosol [GO:0005829];nucleus [GO:0005634];proteasome complex [GO:0000502];proteasome regulatory particle, lid subcomplex [GO:0008541]		proteasome assembly [GO:0043248];protein catabolic process [GO:0030163];ubiquitin-dependent protein catabolic process [GO:0006511]	structural molecule activity [GO:0005198]	Q8GYA6	Proteasome component (PCI) domain protein(AT4G19006)	GO:0006511~ubiquitin-dependent protein catabolic process,GO:0030163~protein catabolic process,GO:0043248~proteasome assembly,	GO:0000502~proteasome complex,GO:0005634~nucleus,GO:0005737~cytoplasm,GO:0005829~cytosol,GO:0008541~proteasome regulatory particle, lid subcomplex,	GO:0005198~structural molecule activity,	IPR000717:Proteasome component (PCI) domain,IPR011991:Winged helix-turn-helix DNA-binding domain,	ath03050:Proteasome,		SM00088:PINT,	Acetylation,Complete proteome,Proteasome,Reference proteome,		Arabidopsis thaliana
	222	A0A287FPH8	69.7	9	2	2	14	0.041543	0.000625771	46.629	1.76e-87	270	A0A287FPH8	Uncharacterized protein	unreviewed	337	36,442				RNA binding [GO:0003723]	Q9SZH4	RNA-binding KH domain-containing protein PEPPER	reviewed	495	54,025	nucleus [GO:0005634]	SUBCELLULAR LOCATION: Nucleus {ECO:0000269|PubMed:19576878}.	gynoecium development [GO:0048467];mRNA transcription [GO:0009299];negative regulation of long-day photoperiodism, flowering [GO:0048579];negative regulation of short-day photoperiodism, flowering [GO:0048577];RNA processing [GO:0006396];shoot system development [GO:0048367]	RNA binding [GO:0003723]	Q9SZH4	RNA-binding KH domain-containing protein(PEP)	GO:0006355~regulation of transcription, DNA-templated,GO:0006396~RNA processing,GO:0009299~mRNA transcription,GO:0048367~shoot system development,GO:0048467~gynoecium development,GO:0048577~negative regulation of short-day photoperiodism, flowering,GO:0048579~negative regulation of long-day photoperiodism, flowering,	GO:0005634~nucleus,	GO:0003676~nucleic acid binding,GO:0003723~RNA binding,	IPR004087:K Homology domain,IPR004088:K Homology domain, type 1,			SM00322:KH,	Complete proteome,Nucleus,Reference proteome,Repeat,RNA-binding,Transcription,Transcription regulation,		Arabidopsis thaliana	A0A287FPH8;A0A287FPH8	specific;specific	239089;365809	34;212	98;275	9.05E-15;7.41E-12	67.8867;59.9677
	599	A0A287FRQ3	26.99	3	1	1	1	0.00355872	5.36057e-05	29.545	1.7e-22	95.1	A0A287FRQ3	Uncharacterized protein	unreviewed	281	31,016				RNA binding [GO:0003723]	Q8W034	Heterogeneous nuclear ribonucleoprotein 1 (hnRNP1)	reviewed	411	42,353	cytosol [GO:0005829];nucleus [GO:0005634];ribonucleoprotein complex [GO:1990904];spliceosomal complex [GO:0005681]	SUBCELLULAR LOCATION: Nucleus {ECO:0000269|PubMed:14756317}. Cytoplasm {ECO:0000269|PubMed:14756317}. Note=Localized in cytoplasmic mRNP granules containing untranslated mRNAs. Shuttles continuously between the nucleus and the cytoplasm along with mRNA. Component of ribonucleosomes. Relocalization from the cytoplasm into the nucleus is mediated by TRN1 (By similarity). {ECO:0000250}.	mRNA processing [GO:0006397];mRNA transport [GO:0051028];regulation of response to salt stress [GO:1901000];regulation of response to water deprivation [GO:2000070];regulation of RNA metabolic process [GO:0051252];RNA splicing [GO:0008380];vegetative to reproductive phase transition of meristem [GO:0010228]	mRNA binding [GO:0003729];RNA binding [GO:0003723]	Q8W034	RNA-binding (RRM/RBD/RNP motifs) family protein(AT4G14300)	GO:0006397~mRNA processing,GO:0008380~RNA splicing,GO:0010228~vegetative to reproductive phase transition of meristem,GO:0051028~mRNA transport,GO:1901000~regulation of response to salt stress,GO:2000070~regulation of response to water deprivation,	GO:0005634~nucleus,GO:0005681~spliceosomal complex,GO:0005829~cytosol,	GO:0000166~nucleotide binding,GO:0003723~RNA binding,GO:0003729~mRNA binding,	IPR000504:RNA recognition motif domain,IPR012677:Nucleotide-binding, alpha-beta plait,	ath03015:mRNA surveillance pathway,		SM00360:RRM,	Complete proteome,Cytoplasm,mRNA processing,mRNA splicing,mRNA transport,Nucleus,Reference proteome,Repeat,Ribonucleoprotein,RNA-binding,Spliceosome,Transport,		Arabidopsis thaliana	A0A287FRQ3;A0A287FRQ3	superfamily;superfamily	388407;388407	148;10	222;85	3.16E-28;4.04E-24	103.116;92.3304
	248	A0A287FSX6	117.22	14	4	2	13	0.0332481	0.000500822	88.496	0	627	A0A287FSX6	NAD(P)-bd_dom domain-containing protein	unreviewed	391	44,190					Q9LZI2	UDP-glucuronic acid decarboxylase 2 (EC 4.1.1.35) (UDP-XYL synthase 2) (UDP-glucuronate decarboxylase 2) (UGD) (UXS-2) (dTDP-glucose 4-6-dehydratase homolog D18)	reviewed	445	49,971	cytoplasm [GO:0005737];endosome [GO:0005768];Golgi apparatus [GO:0005794];Golgi cisterna membrane [GO:0032580];Golgi membrane [GO:0000139];Golgi trans cisterna [GO:0000138];integral component of membrane [GO:0016021];membrane [GO:0016020];plasma membrane [GO:0005886];trans-Golgi network [GO:0005802]	SUBCELLULAR LOCATION: Golgi apparatus, Golgi stack membrane {ECO:0000269|PubMed:15655675};Single-pass type II membrane protein {ECO:0000269|PubMed:15655675}.	dTDP-rhamnose biosynthetic process [GO:0019305];D-xylose metabolic process [GO:0042732];UDP-D-xylose biosynthetic process [GO:0033320]	dTDP-glucose 4,6-dehydratase activity [GO:0008460];NAD+ binding [GO:0070403];UDP-glucuronate decarboxylase activity [GO:0048040]	Q9LZI2	NAD(P)-binding Rossmann-fold superfamily protein(AUD1)	GO:0009225~nucleotide-sugar metabolic process,GO:0019305~dTDP-rhamnose biosynthetic process,GO:0033320~UDP-D-xylose biosynthetic process,GO:0042732~D-xylose metabolic process,	GO:0000139~Golgi membrane,GO:0005768~endosome,GO:0005794~Golgi apparatus,GO:0005802~trans-Golgi network,GO:0005829~cytosol,GO:0005886~plasma membrane,GO:0016020~membrane,GO:0016021~integral component of membrane,GO:0032580~Golgi cisterna membrane,	GO:0003824~catalytic activity,GO:0008460~dTDP-glucose 4,6-dehydratase activity,GO:0048040~UDP-glucuronate decarboxylase activity,	IPR016040:NAD(P)-binding domain,	ath00520:Amino sugar and nucleotide sugar metabolism,ath01100:Metabolic pathways,			Acetylation,Complete proteome,Decarboxylase,Golgi apparatus,Lyase,Membrane,NAD,Reference proteome,Signal-anchor,Transmembrane,Transmembrane helix,		Arabidopsis thaliana	A0A287FSX6	superfamily	177856	70	390	0	714.448
	228	A0A287FU94	118.03	11	3	3	15	0.0343249	0.000517043	73.387	0	517	A0A287FU94	Peptidase_M24 domain-containing protein	unreviewed	437	47,804	cytoplasm [GO:0005737];nucleolus [GO:0005730]			nucleic acid binding [GO:0003676]	Q96327	ERBB-3 BINDING PROTEIN 1 (AtEBP1) (Proliferation-associated protein G2p) (AtG2) (Protein CELL-PROLIFERATION-RELATED) (AtCPR)	reviewed	392	42,979	cytoplasm [GO:0005737];cytosol [GO:0005829];nucleolus [GO:0005730];nucleus [GO:0005634];plasma membrane [GO:0005886]	SUBCELLULAR LOCATION: Nucleus {ECO:0000269|PubMed:15689342}.	auxin-activated signaling pathway [GO:0009734];cell cycle G1/S phase transition [GO:0044843];multicellular organism development [GO:0007275];regulation of cell division [GO:0051302];regulation of cell growth [GO:0001558];rRNA processing [GO:0006364]	nucleic acid binding [GO:0003676];RNA binding [GO:0003723]	Q96327	metallopeptidase M24 family protein(ATG2)	GO:0001558~regulation of cell growth,GO:0006351~transcription, DNA-templated,GO:0006364~rRNA processing,GO:0006508~proteolysis,GO:0007275~multicellular organism development,GO:0009734~auxin-activated signaling pathway,GO:0009735~response to cytokinin,GO:0044843~cell cycle G1/S phase transition,GO:0051302~regulation of cell division,	GO:0005634~nucleus,GO:0005730~nucleolus,GO:0005829~cytosol,GO:0005886~plasma membrane,GO:0030529~intracellular ribonucleoprotein complex,	GO:0003723~RNA binding,GO:0005515~protein binding,GO:0008235~metalloexopeptidase activity,	IPR000994:Peptidase M24, structural domain,IPR001714:Peptidase M24, methionine aminopeptidase,IPR004545:Proliferation-associated protein 1,IPR011991:Winged helix-turn-helix DNA-binding domain,				Alternative splicing,Auxin signaling pathway,Complete proteome,Developmental protein,Nucleus,Reference proteome,Ribonucleoprotein,RNA-binding,rRNA processing,		Arabidopsis thaliana	A0A287FU94	superfamily	381919	87	437	1.64e-169	480.925
	148	A0A287FX66	104.4	10	4	4	30	0.07109	0.00107084	84.709	0	740	A0A287FX66	Uncharacterized protein	unreviewed	422	46,470			arginine biosynthetic process [GO:0006526]	argininosuccinate synthase activity [GO:0004055];ATP binding [GO:0005524]	Q9SZX3	Argininosuccinate synthase, chloroplastic (EC 6.3.4.5) (Citrulline--aspartate ligase)	reviewed	494	53,846	chloroplast [GO:0009507];chloroplast stroma [GO:0009570];cytoplasm [GO:0005737];plastid [GO:0009536]	SUBCELLULAR LOCATION: Plastid, chloroplast {ECO:0000305}.	arginine biosynthetic process [GO:0006526];argininosuccinate metabolic process [GO:0000053];urea cycle [GO:0000050]	argininosuccinate synthase activity [GO:0004055];ATP binding [GO:0005524]	Q9SZX3	arginosuccinate synthase family(AT4G24830)	GO:0000050~urea cycle,GO:0000053~argininosuccinate metabolic process,GO:0006526~arginine biosynthetic process,	GO:0005737~cytoplasm,GO:0009507~chloroplast,GO:0009536~plastid,GO:0009570~chloroplast stroma,	GO:0004055~argininosuccinate synthase activity,GO:0005524~ATP binding,	IPR001518:Argininosuccinate synthase,IPR014729:Rossmann-like alpha/beta/alpha sandwich fold,IPR018223:Argininosuccinate synthase, conserved site,IPR023434:Argininosuccinate synthase, type 1 subfamily,IPR024074:Argininosuccinate synthetase, catalytic/multimerisation domain body,	ath00220:Arginine biosynthesis,ath00250:Alanine, aspartate and glutamate metabolism,ath01100:Metabolic pathways,ath01110:Biosynthesis of secondary metabolites,ath01130:Biosynthesis of antibiotics,ath01230:Biosynthesis of amino acids,			Acetylation,Alternative splicing,Amino-acid biosynthesis,Arginine biosynthesis,ATP-binding,Chloroplast,Complete proteome,Ligase,Nucleotide-binding,Plastid,Reference proteome,Transit peptide,	binding site:Aspartate,binding site:ATP;via amide nitrogen,binding site:ATP;via amide nitrogen and carbonyl oxygen,binding site:Citrulline,chain:Argininosuccinate synthase, chloroplastic,nucleotide phosphate-binding region:ATP,transit peptide:Chloroplast,	Arabidopsis thaliana	A0A287FX66	specific	177791	20	422	0	813.208
	380	A0A287FYI2	54.81	4	2	2	3	0.00412655	6.2159e-05	82.077	0	1205	A0A287FYI2	DNA helicase (EC 3.6.4.12)	unreviewed	727	82,555	MCM complex [GO:0042555];nucleus [GO:0005634]	SUBCELLULAR LOCATION: Nucleus {ECO:0000256|SAAS:SAAS00536536}.	DNA replication initiation [GO:0006270];negative regulation of DNA helicase activity [GO:1905775]	ATP binding [GO:0005524];DNA binding [GO:0003677];DNA helicase activity [GO:0003678]	Q9LPD9	DNA replication licensing factor MCM2 (EC 3.6.4.12) (Minichromosome maintenance protein 2) (AtMCM2)	reviewed	936	105,584	cytosol [GO:0005829];MCM complex [GO:0042555];nucleus [GO:0005634];THO complex [GO:0000347]	SUBCELLULAR LOCATION: Nucleus {ECO:0000305}.	DNA unwinding involved in DNA replication [GO:0006268];double-strand break repair via break-induced replication [GO:0000727];embryo development ending in seed dormancy [GO:0009793];mitotic DNA replication initiation [GO:1902975];negative regulation of DNA helicase activity [GO:1905775];pre-replicative complex assembly involved in nuclear cell cycle DNA replication [GO:0006267];regulation of cell …	ATP binding [GO:0005524];DNA helicase activity [GO:0003678];DNA replication origin binding [GO:0003688];metal ion binding [GO:0046872];single-stranded DNA binding [GO:0003697]	Q9LPD9	minichromosome maintenance (MCM2/3/5) family protein(MCM2)	GO:0006268~DNA unwinding involved in DNA replication,GO:0006270~DNA replication initiation,GO:0007049~cell cycle,GO:0009793~embryo development ending in seed dormancy,GO:0010082~regulation of root meristem growth,GO:0016032~viral process,GO:0042127~regulation of cell proliferation,GO:0048364~root development,	GO:0000347~THO complex,GO:0005634~nucleus,GO:0005829~cytosol,GO:0042555~MCM complex,	GO:0003677~DNA binding,GO:0003678~DNA helicase activity,GO:0005515~protein binding,GO:0005524~ATP binding,GO:0008094~DNA-dependent ATPase activity,GO:0046872~metal ion binding,	IPR001208:Mini-chromosome maintenance, DNA-dependent ATPase,IPR008045:DNA replication licensing factor Mcm2,IPR012340:Nucleic acid-binding, OB-fold,IPR018525:Mini-chromosome maintenance, conserved site,IPR027417:P-loop containing nucleoside triphosphate hydrolase,	ath03030:DNA replication,		SM00350:MCM,	Alternative splicing,ATP-binding,Cell cycle,Complete proteome,DNA replication,DNA-binding,Helicase,Host-virus interaction,Hydrolase,Metal-binding,Nucleotide-binding,Nucleus,Reference proteome,Zinc,Zinc-finger,		Arabidopsis thaliana	A0A287FYI2;A0A287FYI2	specific;specific	214631;379644	125;27	636;118	0;7.23E-16	749.09;73.0521
	304	A0A287FYU7	48.34	16	2	2	4	0.0149813	0.000225666	63.514	7.42e-27	105	A0A287FYU7	CSD_1 domain-containing protein	unreviewed	267	26,433				nucleic acid binding [GO:0003676]	O65639	Cold shock protein 1 (AtCSP1) (Cold shock domain-containing protein 1)	reviewed	299	30,088	cytoplasm [GO:0005737];nucleus [GO:0005634];plasma membrane [GO:0005886]	SUBCELLULAR LOCATION: Nucleus {ECO:0000250}. Cytoplasm {ECO:0000250}.	cold acclimation [GO:0009631];DNA duplex unwinding [GO:0032508];response to cold [GO:0009409];response to salt stress [GO:0009651];response to water deprivation [GO:0009414];RNA secondary structure unwinding [GO:0010501]	double-stranded DNA binding [GO:0003690];mRNA binding [GO:0003729];RNA binding [GO:0003723];single-stranded DNA binding [GO:0003697];zinc ion binding [GO:0008270]	O65639	cold shock domain protein 1(CSDP1)	GO:0006355~regulation of transcription, DNA-templated,GO:0009409~response to cold,GO:0009414~response to water deprivation,GO:0009631~cold acclimation,GO:0009651~response to salt stress,GO:0010501~RNA secondary structure unwinding,GO:0032508~DNA duplex unwinding,	GO:0005634~nucleus,GO:0005737~cytoplasm,	GO:0003676~nucleic acid binding,GO:0003690~double-stranded DNA binding,GO:0003697~single-stranded DNA binding,GO:0003723~RNA binding,GO:0003729~mRNA binding,GO:0008270~zinc ion binding,	IPR001878:Zinc finger, CCHC-type,IPR002059:Cold-shock protein, DNA-binding,IPR011129:Cold shock protein,IPR012340:Nucleic acid-binding, OB-fold,IPR019844:Cold-shock conserved site,			SM00343:ZnF_C2HC,SM00357:CSP,	Acetylation,Chaperone,Complete proteome,Cytoplasm,DNA-binding,Metal-binding,Nucleus,Reference proteome,Repeat,RNA-binding,Zinc,Zinc-finger,		Arabidopsis thaliana	A0A287FYU7	specific	278729	42	108	2.45e-31	110.41
	224	A0A287G1T2	113.57	6	5	5	13	0.0123106	0.000185437	65.752	0	1344	A0A287G1T2	Structural maintenance of chromosomes protein	unreviewed	1056	120,559	chromosome [GO:0005694]		chromosome organization [GO:0051276]	ATP binding [GO:0005524]	Q9FJL0	Structural maintenance of chromosomes protein 4 (AtSMC4) (SMC protein 4) (SMC-4) (Chromosome-associated protein C) (AtCAP-C)	reviewed	1241	141,130	chromosome [GO:0005694];nucleus [GO:0005634]	SUBCELLULAR LOCATION: Nucleus. Note=Associates with chromatin. {ECO:0000250}.	cell division [GO:0051301];embryo development ending in seed dormancy [GO:0009793];meiotic cell cycle [GO:0051321];mitotic chromosome condensation [GO:0007076];mitotic sister chromatid segregation [GO:0000070]	ATP binding [GO:0005524]	Q9FJL0	structural maintenance of chromosome 3(SMC3)	GO:0000070~mitotic sister chromatid segregation,GO:0007059~chromosome segregation,GO:0007076~mitotic chromosome condensation,GO:0009793~embryo development ending in seed dormancy,GO:0051276~chromosome organization,GO:0051301~cell division,GO:0051321~meiotic cell cycle,	GO:0005634~nucleus,GO:0005694~chromosome,	GO:0005215~transporter activity,GO:0005524~ATP binding,	IPR003395:RecF/RecN/SMC,IPR010935:SMCs flexible hinge,IPR024704:Structural maintenance of chromosomes protein,IPR027417:P-loop containing nucleoside triphosphate hydrolase,		PIRSF005719:structural maintenance of chromosomes protein,	SM00968:SM00968,	Acetylation,Alternative splicing,ATP-binding,Cell cycle,Cell division,Coiled coil,Complete proteome,DNA condensation,Meiosis,Mitosis,Nucleotide-binding,Nucleus,Reference proteome,	chain:Structural maintenance of chromosomes protein 4,nucleotide phosphate-binding region:ATP,region of interest:Flexible hinge,	Arabidopsis thaliana	A0A287G1T2	specific	224117	1	1055	9.9e-107	360.184
	478	A0A287G2F1	49.33	8	1	1	2	0.00917431	0.000138194	41.294	6.41e-24	97.4	A0A287G2F1	Uncharacterized protein	unreviewed	218	22,823					Q39067	Cyclin-B1-2 (Cyc1b-At) (Cyclin-1b) (G2/mitotic-specific cyclin-B1-2) (CycB1;2)	reviewed	445	49,847	cyclin-dependent protein kinase holoenzyme complex [GO:0000307];cytoplasm [GO:0005737];nucleus [GO:0005634]		cell division [GO:0051301];mitotic cell cycle phase transition [GO:0044772];protein phosphorylation [GO:0006468];regulation of cyclin-dependent protein serine/threonine kinase activity [GO:0000079];response to gamma radiation [GO:0010332]	cyclin-dependent protein serine/threonine kinase regulator activity [GO:0016538];protein kinase binding [GO:0019901]	Q39067	Cyclin family protein(CYC1BAT)	GO:0007067~mitotic nuclear division,GO:0010332~response to gamma radiation,GO:0051301~cell division,GO:0051726~regulation of cell cycle,	GO:0005634~nucleus,GO:0005737~cytoplasm,	GO:0005515~protein binding,GO:0016538~cyclin-dependent protein serine/threonine kinase regulator activity,	IPR004367:Cyclin, C-terminal domain,IPR006671:Cyclin, N-terminal,IPR013763:Cyclin-like,			SM00385:CYCLIN,SM01332:SM01332,	Cell cycle,Cell division,Complete proteome,Cyclin,Mitosis,Reference proteome,	chain:Cyclin-B1-2,sequence conflict,	Arabidopsis thaliana	A0A287G2F1	superfamily	381775	191	218	0.000907246	37.8778
	114	A0A287G5M3	41.71	19	1	1	42	0.65625	0.00988522	97.872	2.59e-26	92.4	A0A287G5M3	Uncharacterized protein	unreviewed	64	7,142	ribosome [GO:0005840]		translation [GO:0006412]	structural constituent of ribosome [GO:0003735]	Q9SF35	40S ribosomal protein S23-1 (S12)	reviewed	142	15,770	cytosol [GO:0005829];cytosolic ribosome [GO:0022626];cytosolic small ribosomal subunit [GO:0022627];nucleolus [GO:0005730];polysomal ribosome [GO:0042788];ribosome [GO:0005840]		translation [GO:0006412]	structural constituent of ribosome [GO:0003735]	Q9SF35	Ribosomal protein S12/S23 family protein(AT3G09680)	GO:0006412~translation,	GO:0005730~nucleolus,GO:0005737~cytoplasm,GO:0005794~Golgi apparatus,GO:0005840~ribosome,GO:0015935~small ribosomal subunit,GO:0022626~cytosolic ribosome,GO:0022627~cytosolic small ribosomal subunit,	GO:0003735~structural constituent of ribosome,	IPR005680:Ribosomal protein S23, eukaryotic/archaeal,IPR006032:Ribosomal protein S12/S23,IPR012340:Nucleic acid-binding, OB-fold,	ath03010:Ribosome,	PIRSF002133:ribosomal protein, S12p/S12a/S23e/organellar S12 types,		Complete proteome,Hydroxylation,Reference proteome,Ribonucleoprotein,Ribosomal protein,	chain:40S ribosomal protein S23-1,	Arabidopsis thaliana	A0A287G5M3	superfamily	351017	19	64	5.94e-27	94.425
	370	A0A287G9U1	40.2	12	1	1	5	0.0568182	0.000855863	63.953	1.05e-38	124	A0A287G9U1	Thioredoxin	unreviewed	88	9,670	cell [GO:0005623]		cell redox homeostasis [GO:0045454];glycerol ether metabolic process [GO:0006662]	protein disulfide oxidoreductase activity [GO:0015035]	Q39241	Thioredoxin H5 (AtTrxh5) (Protein LOCUS OF INSENSITIVITY TO VICTORIN 1) (Thioredoxin 5) (AtTRX5)	reviewed	118	13,122	cell [GO:0005623];cytosol [GO:0005829];nucleus [GO:0005634];plasma membrane [GO:0005886];plasmodesma [GO:0009506]	SUBCELLULAR LOCATION: Cytoplasm {ECO:0000250}.	cell redox homeostasis [GO:0045454];defense response to fungus [GO:0050832];glycerol ether metabolic process [GO:0006662];response to cadmium ion [GO:0046686];response to microbial phytotoxin [GO:0010188];response to oxidative stress [GO:0006979]	oxidoreductase activity, acting on a sulfur group of donors, disulfide as acceptor [GO:0016671];protein disulfide oxidoreductase activity [GO:0015035]	Q39241	thioredoxin H-type 5(TRX5)	GO:0000103~sulfate assimilation,GO:0006457~protein folding,GO:0006662~glycerol ether metabolic process,GO:0006979~response to oxidative stress,GO:0010188~response to microbial phytotoxin,GO:0034599~cellular response to oxidative stress,GO:0045454~cell redox homeostasis,GO:0046686~response to cadmium ion,GO:0050832~defense response to fungus,GO:0055114~oxidation-reduction process,	GO:0005623~cell,GO:0005737~cytoplasm,GO:0005829~cytosol,GO:0005886~plasma membrane,GO:0009506~plasmodesma,GO:0048046~apoplast,	GO:0004791~thioredoxin-disulfide reductase activity,GO:0015035~protein disulfide oxidoreductase activity,GO:0016671~oxidoreductase activity, acting on a sulfur group of donors, disulfide as acceptor,GO:0047134~protein-disulfide reductase activity,	IPR005746:Thioredoxin,IPR012336:Thioredoxin-like fold,IPR013766:Thioredoxin domain,IPR017937:Thioredoxin, conserved site,				Acetylation,Complete proteome,Cytoplasm,Disulfide bond,Electron transport,Redox-active center,Reference proteome,Transport,	chain:Thioredoxin H-type 5,disulfide bond,domain:Thioredoxin,sequence conflict,	Arabidopsis thaliana	A0A287G9U1	specific	239245	1	81	5.66e-34	111.881
	412	A0A287GA50	83.22	6	2	1	3	0.00655022	9.86672e-05	71.347	0	521	A0A287GA50	Phosphotransferase (EC 2.7.1.-)	unreviewed	458	49,701	cell [GO:0005623];cytosol [GO:0005829];integral component of membrane [GO:0016021];mitochondrion [GO:0005739]		cellular glucose homeostasis [GO:0001678];glycolytic process [GO:0006096];response to glucose [GO:0009749]	ATP binding [GO:0005524];fructokinase activity [GO:0008865];glucokinase activity [GO:0004340];glucose binding [GO:0005536];mannokinase activity [GO:0019158]	Q42525	Hexokinase-1 (EC 2.7.1.1) (Protein GLUCOSE INSENSITIVE 2)	reviewed	496	53,707	cell [GO:0005623];cytosol [GO:0005829];integral component of membrane [GO:0016021];mitochondrial outer membrane [GO:0005741];mitochondrion [GO:0005739];nucleus [GO:0005634];plastid [GO:0009536];protein-containing complex [GO:0032991];vacuolar membrane [GO:0005774];vacuole [GO:0005773]	SUBCELLULAR LOCATION: Mitochondrion outer membrane;Single-pass membrane protein. Nucleus {ECO:0000255}.	cellular glucose homeostasis [GO:0001678];glucose mediated signaling pathway [GO:0010255];glycolytic process [GO:0006096];hexose catabolic process [GO:0019320];programmed cell death [GO:0012501];regulation of transcription by RNA polymerase II [GO:0006357];stomatal closure [GO:0090332];sugar mediated signaling pathway [GO:0010182];transpiration [GO:0010148]	ATP binding [GO:0005524];core promoter binding [GO:0001047];fructokinase activity [GO:0008865];glucokinase activity [GO:0004340];glucose binding [GO:0005536];hexokinase activity [GO:0004396];mannokinase activity [GO:0019158];zinc ion binding [GO:0008270]	Q42525	hexokinase 1(HXK1)	GO:0001678~cellular glucose homeostasis,GO:0006096~glycolytic process,GO:0009750~response to fructose,GO:0010148~transpiration,GO:0010182~sugar mediated signaling pathway,GO:0010255~glucose mediated signaling pathway,GO:0012501~programmed cell death,GO:0019320~hexose catabolic process,GO:0046835~carbohydrate phosphorylation,GO:0090332~stomatal closure,	GO:0005623~cell,GO:0005634~nucleus,GO:0005739~mitochondrion,GO:0005741~mitochondrial outer membrane,GO:0005773~vacuole,GO:0005774~vacuolar membrane,GO:0005829~cytosol,GO:0009536~plastid,GO:0016020~membrane,GO:0016021~integral component of membrane,	GO:0004340~glucokinase activity,GO:0004396~hexokinase activity,GO:0005515~protein binding,GO:0005524~ATP binding,GO:0005536~glucose binding,GO:0008270~zinc ion binding,GO:0008865~fructokinase activity,GO:0019158~mannokinase activity,	IPR001312:Hexokinase,IPR019807:Hexokinase, conserved site,IPR022672:Hexokinase, N-terminal,IPR022673:Hexokinase, C-terminal,	ath00010:Glycolysis / Gluconeogenesis,ath00051:Fructose and mannose metabolism,ath00052:Galactose metabolism,ath00500:Starch and sucrose metabolism,ath00520:Amino sugar and nucleotide sugar metabolism,ath01100:Metabolic pathways,ath01110:Biosynthesis of secondary metabolites,ath01130:Biosynthesis of antibiotics,ath01200:Carbon metabolism,			3D-structure,ATP-binding,Complete proteome,Glycolysis,Kinase,Membrane,Mitochondrion,Mitochondrion outer membrane,Nucleotide-binding,Nucleus,Reference proteome,Transferase,Transmembrane,Transmembrane helix,	chain:Hexokinase-1,mutagenesis site,nucleotide phosphate-binding region:ATP,region of interest:Glucose-binding,transmembrane region,	Arabidopsis thaliana	A0A287GA50	superfamily	215226	98	451	0	590.265
	3	A0A287GDL3	189.54	42	16	1	338	1.96512	0.0296009	76.25	9.41e-70	207	A0A287GDL3	Histone H2B	unreviewed	172	18,491	nucleosome [GO:0000786];nucleus [GO:0005634]	SUBCELLULAR LOCATION: Chromosome {ECO:0000256|SAAS:SAAS01176634}. Nucleus {ECO:0000256|RuleBase:RU000451, ECO:0000256|SAAS:SAAS01185060}.		DNA binding [GO:0003677];protein heterodimerization activity [GO:0046982]	O23629	Histone H2B.6 (H2BAt) (HTB9)	reviewed	150	16,436	chloroplast stroma [GO:0009570];chloroplast thylakoid [GO:0009534];cytosol [GO:0005829];nucleolus [GO:0005730];nucleosome [GO:0000786]	SUBCELLULAR LOCATION: Nucleus {ECO:0000250}. Chromosome {ECO:0000250}.	nucleosome assembly [GO:0006334]	DNA binding [GO:0003677];protein heterodimerization activity [GO:0046982]	O23629	Histone superfamily protein(HTB9)	GO:0006334~nucleosome assembly,	GO:0000786~nucleosome,GO:0000788~nuclear nucleosome,GO:0005634~nucleus,GO:0005730~nucleolus,GO:0009534~chloroplast thylakoid,GO:0009570~chloroplast stroma,	GO:0003677~DNA binding,GO:0046982~protein heterodimerization activity,	IPR000558:Histone H2B,IPR007125:Histone core,IPR009072:Histone-fold,			SM00427:H2B,	Acetylation,Chromosome,Complete proteome,DNA-binding,Isopeptide bond,Methylation,Nucleosome core,Nucleus,Reference proteome,Ubl conjugation,	chain:Histone H2B.6,cross-link:Glycyl lysine isopeptide (Lys-Gly) (interchain with G-Cter in ubiquitin),modified residue,	Arabidopsis thaliana	A0A287GDL3	specific	197718	77	171	6.07e-52	160.76
	417	A0A287GF83	66.09	14	2	2	3	0.0157068	0.000236595	81.928	1.87e-80	243	A0A287GF83	Uncharacterized protein	unreviewed	191	22,498	nucleus [GO:0005634]		nucleosome assembly [GO:0006334]		Q9ZUP3	Nucleosome assembly protein 1;2 (AtNAP1;2) (Nucleosome/chromatin assembly factor group A2)	reviewed	379	43,543	cytoplasm [GO:0005737];cytosol [GO:0005829];mitochondrion [GO:0005739];nucleus [GO:0005634];plasma membrane [GO:0005886]	SUBCELLULAR LOCATION: Nucleus {ECO:0000250}. Cytoplasm {ECO:0000269|PubMed:19228338}. Note=Predominantly located in cytoplasm.	DNA mediated transformation [GO:0009294];DNA repair [GO:0006281];double-strand break repair via homologous recombination [GO:0000724];nucleosome assembly [GO:0006334];response to cadmium ion [GO:0046686];somatic cell DNA recombination [GO:0016444]	histone binding [GO:0042393];identical protein binding [GO:0042802]	Q9ZUP3	nucleosome assembly protein 1;2(NAP1;2)	GO:0000724~double-strand break repair via homologous recombination,GO:0006281~DNA repair,GO:0006334~nucleosome assembly,GO:0009294~DNA mediated transformation,GO:0016444~somatic cell DNA recombination,GO:0046686~response to cadmium ion,	GO:0005634~nucleus,GO:0005737~cytoplasm,GO:0005829~cytosol,GO:0005886~plasma membrane,	GO:0003677~DNA binding,GO:0005515~protein binding,GO:0042393~histone binding,	IPR002164:Nucleosome assembly protein (NAP),				Alternative splicing,Chaperone,Coiled coil,Complete proteome,Cytoplasm,Lipoprotein,Methylation,Nucleus,Phosphoprotein,Prenylation,Reference proteome,		Arabidopsis thaliana	A0A287GF83	specific	366386	2	163	5.08e-72	216.24
	213	A0A287GFW2	100.08	9	4	4	16	0.0273504	0.000411985	76.289	0	763	A0A287GFW2	6-phosphogluconate dehydrogenase, decarboxylating (EC 1.1.1.44)	unreviewed	585	62,654	cytosol [GO:0005829]		D-gluconate catabolic process [GO:0046177];pentose-phosphate shunt, oxidative branch [GO:0009051];response to abscisic acid [GO:0009737];response to cold [GO:0009409];response to salt stress [GO:0009651];response to water deprivation [GO:0009414]	NADP binding [GO:0050661];phosphogluconate 2-dehydrogenase activity [GO:0008114];phosphogluconate dehydrogenase (decarboxylating) activity [GO:0004616]	Q9SH69	6-phosphogluconate dehydrogenase, decarboxylating 1, chloroplastic (EC 1.1.1.44)	reviewed	487	53,378	chloroplast [GO:0009507];chloroplast stroma [GO:0009570];cytosol [GO:0005829];plastid [GO:0009536];secretory vesicle [GO:0099503]	SUBCELLULAR LOCATION: Plastid, chloroplast {ECO:0000269|PubMed:26941195}. Cytoplasm, cytosol {ECO:0000269|PubMed:26941195}.	D-gluconate catabolic process [GO:0046177];pentose-phosphate shunt, oxidative branch [GO:0009051]	NADP binding [GO:0050661];phosphogluconate 2-dehydrogenase activity [GO:0008114];phosphogluconate dehydrogenase (decarboxylating) activity [GO:0004616]	Q9SH69	6-phosphogluconate dehydrogenase family protein(AT1G64190)	GO:0009051~pentose-phosphate shunt, oxidative branch,GO:0009651~response to salt stress,GO:0019521~D-gluconate metabolic process,GO:0055114~oxidation-reduction process,	GO:0005737~cytoplasm,GO:0005829~cytosol,GO:0009507~chloroplast,GO:0009536~plastid,GO:0009570~chloroplast stroma,GO:0016020~membrane,	GO:0004616~phosphogluconate dehydrogenase (decarboxylating) activity,GO:0005515~protein binding,GO:0008114~phosphogluconate 2-dehydrogenase activity,	IPR006113:6-phosphogluconate dehydrogenase, decarboxylating,IPR006114:6-phosphogluconate dehydrogenase, C-terminal,IPR006115:6-phosphogluconate dehydrogenase, NADP-binding,IPR008927:6-phosphogluconate dehydrogenase, C-terminal-like,IPR012284:Fibritin/6-phosphogluconate dehydrogenase, C-terminal extension,IPR013328:Dehydrogenase, multihelical,IPR016040:NAD(P)-binding domain,	ath00030:Pentose phosphate pathway,ath00480:Glutathione metabolism,ath01100:Metabolic pathways,ath01110:Biosynthesis of secondary metabolites,ath01130:Biosynthesis of antibiotics,ath01200:Carbon metabolism,	PIRSF000109:phosphogluconate dehydrogenase (decarboxylating),	SM01350:SM01350,	Acetylation,Chloroplast,Complete proteome,Gluconate utilization,NADP,Oxidoreductase,Pentose shunt,Plastid,Reference proteome,		Arabidopsis thaliana	A0A287GFW2	specific	215200	104	582	0	990.37
	42	A0A287GJ71	232.27	55	22	22	130	0.23766	0.00357992	81.75	0	875	A0A287GJ71	ATP synthase subunit beta (EC 7.1.2.2)	unreviewed	547	58,659	mitochondrial proton-transporting ATP synthase complex, catalytic core F(1) [GO:0000275]		ATP synthesis coupled proton transport [GO:0015986]	ATPase activity [GO:0016887];ATP binding [GO:0005524];proton-transporting ATP synthase activity, rotational mechanism [GO:0046933]	Q9C5A9	ATP synthase subunit beta-3, mitochondrial (EC 7.1.2.2)	reviewed	559	59,859	mitochondrial proton-transporting ATP synthase complex [GO:0005753];mitochondrial proton-transporting ATP synthase complex, catalytic core F(1) [GO:0000275];mitochondrion [GO:0005739];plasma membrane [GO:0005886];proton-transporting ATP synthase complex, catalytic core F(1) [GO:0045261]	SUBCELLULAR LOCATION: Mitochondrion {ECO:0000305|PubMed:25732537}. Mitochondrion inner membrane {ECO:0000250}. Note=Peripheral membrane protein.	mitochondrial ATP synthesis coupled proton transport [GO:0042776];response to cadmium ion [GO:0046686]	ATPase activity [GO:0016887];ATP binding [GO:0005524];copper ion binding [GO:0005507];proton-transporting ATP synthase activity, rotational mechanism [GO:0046933]	Q9C5A9	ATP synthase alpha/beta family protein(AT5G08680)	GO:0015986~ATP synthesis coupled proton transport,GO:0015991~ATP hydrolysis coupled proton transport,GO:0046686~response to cadmium ion,	GO:0000275~mitochondrial proton-transporting ATP synthase complex, catalytic core F(1),GO:0005739~mitochondrion,GO:0005753~mitochondrial proton-transporting ATP synthase complex,GO:0005794~Golgi apparatus,GO:0005829~cytosol,GO:0016020~membrane,	GO:0005507~copper ion binding,GO:0005524~ATP binding,GO:0046933~proton-transporting ATP synthase activity, rotational mechanism,	IPR000194:ATPase, F1/V1/A1 complex, alpha/beta subunit, nucleotide-binding domain,IPR000793:ATPase, F1/V1/A1 complex, alpha/beta subunit, C-terminal,IPR003593:AAA+ ATPase domain,IPR004100:ATPase, alpha/beta subunit, N-terminal,IPR005722:ATPase, F1 complex, beta subunit,IPR020003:ATPase, alpha/beta subunit, nucleotide-binding domain, active site,IPR020971:ATP synthase, F1 beta subunit,IPR024034:AT…	ath00190:Oxidative phosphorylation,ath01100:Metabolic pathways,		SM00382:AAA,	ATP synthesis,ATP-binding,CF(1),Complete proteome,Hydrogen ion transport,Hydrolase,Ion transport,Membrane,Mitochondrion,Mitochondrion inner membrane,Nucleotide-binding,Phosphoprotein,Reference proteome,Transit peptide,Transport,	chain:ATP synthase subunit beta-3, mitochondrial,nucleotide phosphate-binding region:ATP,transit peptide:Mitochondrion,	Arabidopsis thaliana	A0A287GJ71	specific	236447	82	543	0	952.651
	354	A0A287GK50	51.72	6	3	3	4	0.00598802	9.01987e-05	82.623	0	1071	A0A287GK50	Uncharacterized protein	unreviewed	668	75,090				GTPase activity [GO:0003924];GTP binding [GO:0005525]	P42697	Dynamin-related protein 1A (Dynamin-like protein 1) (Dynamin-like protein A) (Protein RADIAL SWELLING 9)	reviewed	610	68,172	cell plate [GO:0009504];chloroplast thylakoid membrane [GO:0009535];cytoplasm [GO:0005737];cytosol [GO:0005829];membrane [GO:0016020];microtubule [GO:0005874];phragmoplast [GO:0009524];plasma membrane [GO:0005886];plasmodesma [GO:0009506];plastid [GO:0009536];vacuolar membrane [GO:0005774];vacuole [GO:0005773]	SUBCELLULAR LOCATION: Cytoplasm. Cytoplasm, cytoskeleton. Cytoplasm, cytoskeleton, phragmoplast. Note=Microtubule-associated and localized in the forming cell plate during cytokinesis.	cell plate formation involved in plant-type cell wall biogenesis [GO:0009920];clathrin-dependent endocytosis [GO:0072583];cytokinesis by cell plate formation [GO:0000911];embryo development ending in seed dormancy [GO:0009793];mitochondrial fission [GO:0000266];organelle fission [GO:0048285];regulation of establishment of cell polarity [GO:2000114];root hair initiation [GO:0048766];trichome branc…	clathrin binding [GO:0030276];GTPase activity [GO:0003924];GTP binding [GO:0005525];microtubule binding [GO:0008017];protein histidine kinase binding [GO:0043424]	P42697	dynamin-like protein(DL1)	GO:0000266~mitochondrial fission,GO:0000911~cytokinesis by cell plate formation,GO:0009793~embryo development ending in seed dormancy,GO:0009920~cell plate formation involved in plant-type cell wall biogenesis,GO:0010051~xylem and phloem pattern formation,GO:0010091~trichome branching,GO:0048766~root hair initiation,GO:0072583~clathrin-mediated endocytosis,GO:2000114~regulation of establishment o…	GO:0005737~cytoplasm,GO:0005773~vacuole,GO:0005774~vacuolar membrane,GO:0005829~cytosol,GO:0005874~microtubule,GO:0005886~plasma membrane,GO:0009504~cell plate,GO:0009506~plasmodesma,GO:0009524~phragmoplast,GO:0009535~chloroplast thylakoid membrane,	GO:0003924~GTPase activity,GO:0005515~protein binding,GO:0005525~GTP binding,GO:0008017~microtubule binding,GO:0030276~clathrin binding,GO:0043424~protein histidine kinase binding,	IPR000375:Dynamin central domain,IPR001401:Dynamin, GTPase domain,IPR003130:Dynamin GTPase effector,IPR019762:Dynamin, GTPase region, conserved site,IPR020850:GTPase effector domain, GED,IPR022812:Dynamin,IPR027417:P-loop containing nucleoside triphosphate hydrolase,			SM00053:DYNc,SM00302:GED,	3D-structure,Acetylation,Alternative splicing,Cell cycle,Cell division,Complete proteome,Cytoplasm,Cytoskeleton,GTP-binding,Hydrolase,Microtubule,Motor protein,Nucleotide-binding,Reference proteome,	chain:Dynamin-related protein 1A,domain:GED,nucleotide phosphate-binding region:GTP,sequence conflict,splice variant,	Arabidopsis thaliana	A0A287GK50;A0A287GK50;A0A287GK50	specific;specific;specific	206738;366427;128597	92;280;571	358;553;664	3.62E-129;2.76E-58;2.12E-27	382.363;196.564;105.781
	25	A0A287GKF2	140.94	33	8	1	173	0.96648	0.0145583	73.292	4.29e-69	206	A0A287GKF2	Histone H2B	unreviewed	179	19,145	nucleosome [GO:0000786];nucleus [GO:0005634]	SUBCELLULAR LOCATION: Chromosome {ECO:0000256|SAAS:SAAS01176634}. Nucleus {ECO:0000256|RuleBase:RU000451, ECO:0000256|SAAS:SAAS01185060}.	nucleosome assembly [GO:0006334]	DNA binding [GO:0003677];protein heterodimerization activity [GO:0046982]	O23629	Histone H2B.6 (H2BAt) (HTB9)	reviewed	150	16,436	chloroplast stroma [GO:0009570];chloroplast thylakoid [GO:0009534];cytosol [GO:0005829];nucleolus [GO:0005730];nucleosome [GO:0000786]	SUBCELLULAR LOCATION: Nucleus {ECO:0000250}. Chromosome {ECO:0000250}.	nucleosome assembly [GO:0006334]	DNA binding [GO:0003677];protein heterodimerization activity [GO:0046982]	O23629	Histone superfamily protein(HTB9)	GO:0006334~nucleosome assembly,	GO:0000786~nucleosome,GO:0000788~nuclear nucleosome,GO:0005634~nucleus,GO:0005730~nucleolus,GO:0009534~chloroplast thylakoid,GO:0009570~chloroplast stroma,	GO:0003677~DNA binding,GO:0046982~protein heterodimerization activity,	IPR000558:Histone H2B,IPR007125:Histone core,IPR009072:Histone-fold,			SM00427:H2B,	Acetylation,Chromosome,Complete proteome,DNA-binding,Isopeptide bond,Methylation,Nucleosome core,Nucleus,Reference proteome,Ubl conjugation,	chain:Histone H2B.6,cross-link:Glycyl lysine isopeptide (Lys-Gly) (interchain with G-Cter in ubiquitin),modified residue,	Arabidopsis thaliana	A0A287GKF2	specific	197718	84	178	5.83e-52	161.145
	279	A0A287GKL3	105.61	13	4	4	9	0.0223881	0.000337236	33.981	6.32e-13	66.6	A0A287GKL3	Uncharacterized protein	unreviewed	402	44,383					Q8VZB9	60S ribosomal protein L10a-1	reviewed	216	24,469	cytosol [GO:0005829];cytosolic large ribosomal subunit [GO:0022625];cytosolic ribosome [GO:0022626];extracellular region [GO:0005576];plasma membrane [GO:0005886];plasmodesma [GO:0009506];polysomal ribosome [GO:0042788]		maturation of LSU-rRNA [GO:0000470];translation [GO:0006412]	RNA binding [GO:0003723];structural constituent of ribosome [GO:0003735]	Q8VZB9	Ribosomal protein L1p/L10e family(AT1G08360)	GO:0000470~maturation of LSU-rRNA,GO:0006412~translation,	GO:0005737~cytoplasm,GO:0005829~cytosol,GO:0005840~ribosome,GO:0005886~plasma membrane,GO:0009506~plasmodesma,GO:0015934~large ribosomal subunit,GO:0022625~cytosolic large ribosomal subunit,GO:0022626~cytosolic ribosome,	GO:0003723~RNA binding,GO:0003735~structural constituent of ribosome,	IPR002143:Ribosomal protein L1,IPR016094:Ribosomal protein L1, 2-layer alpha/beta-sandwich,IPR016095:Ribosomal protein L1, 3-layer alpha/beta-sandwich,IPR023673:Ribosomal protein L1, conserved site,IPR023674:Ribosomal protein L1, superfamily,	ath03010:Ribosome,	PIRSF002155:ribosomal protein, L1p/L1a/L10e/organellar L1 types,		Complete proteome,Reference proteome,Ribonucleoprotein,Ribosomal protein,	chain:60S ribosomal protein L10a-1,	Arabidopsis thaliana	A0A287GKL3	specific	376367	40	241	3.67e-43	149.19
	217	A0A287GLR7	69.09	5	4	4	15	0.0132159	0.000199073	35.632	0.045	37	A0A287GLR7	GB1/RHD3-type G domain-containing protein	unreviewed	1135	127,443	membrane [GO:0016020]			GTPase activity [GO:0003924];GTP binding [GO:0005525]	Q0WPJ7	Putative E3 ubiquitin-protein ligase RF298 (EC 2.3.2.27) (RING finger protein 298) (RING-type E3 ubiquitin transferase RF298)	reviewed	814	90,159			protein ubiquitination [GO:0016567]	metal ion binding [GO:0046872];transferase activity [GO:0016740]	Q0WPJ7	RING/U-box superfamily protein(AT4G03000)	GO:0009966~regulation of signal transduction,GO:0016567~protein ubiquitination,	GO:0005634~nucleus,GO:0005737~cytoplasm,	GO:0004842~ubiquitin-protein transferase activity,GO:0008270~zinc ion binding,GO:0016874~ligase activity,	IPR001841:Zinc finger, RING-type,IPR013083:Zinc finger, RING/FYVE/PHD-type,				Coiled coil,Complete proteome,Ligase,Metal-binding,Reference proteome,Ubl conjugation pathway,Zinc,Zinc-finger,		Arabidopsis thaliana	A0A287GLR7;A0A287GLR7;A0A287GLR7;A0A287GLR7	superfamily;superfamily;superfamily;superfamily	393306;308475;274008;274009	89;353;700;553	352;831;1028;768	5.72E-64;2.31E-43;3.86E-17;6.02E-05	217.626;159.763;87.0342;47.3699
	131	A0A287GM61	101.61	24	4	2	31	0.17033	0.00256571	90.728	8.55e-88	253	A0A287GM61	Ubiquitin-like domain-containing protein	unreviewed	182	20,200	ribosome [GO:0005840]		translation [GO:0006412]	structural constituent of ribosome [GO:0003735]	P59271	Ubiquitin-40S ribosomal protein S27a-1 [Cleaved into: Ubiquitin;40S ribosomal protein S27a-1]	reviewed	156	17,672	cytoplasm [GO:0005737];cytosol [GO:0005829];cytosolic small ribosomal subunit [GO:0022627];Golgi apparatus [GO:0005794];nucleus [GO:0005634];plasma membrane [GO:0005886];plasmodesma [GO:0009506]	SUBCELLULAR LOCATION: [Ubiquitin]: Cytoplasm {ECO:0000250}. Nucleus {ECO:0000250}.	modification-dependent protein catabolic process [GO:0019941];protein ubiquitination [GO:0016567];translation [GO:0006412]	metal ion binding [GO:0046872];protein tag [GO:0031386];structural constituent of ribosome [GO:0003735];ubiquitin protein ligase binding [GO:0031625]	P59271	Ribosomal protein S27a / Ubiquitin family protein(AT1G23410)	GO:0006412~translation,GO:0042787~protein ubiquitination involved in ubiquitin-dependent protein catabolic process,	GO:0005634~nucleus,GO:0005794~Golgi apparatus,GO:0005840~ribosome,GO:0005886~plasma membrane,GO:0009506~plasmodesma,GO:0022627~cytosolic small ribosomal subunit,	GO:0003735~structural constituent of ribosome,GO:0046872~metal ion binding,	IPR000626:Ubiquitin,IPR002906:Ribosomal protein S27a,IPR011332:Ribosomal protein, zinc-binding domain,IPR019954:Ubiquitin conserved site,IPR019956:Ubiquitin subgroup,	ath03010:Ribosome,		SM00213:UBQ,SM01402:SM01402,	Complete proteome,Cytoplasm,Isopeptide bond,Metal-binding,Nucleus,Reference proteome,Ribonucleoprotein,Ribosomal protein,Zinc,Zinc-finger,	chain:40S ribosomal protein S27a-1,chain:40S ribosomal protein S27a-3,chain:NEDD8-like protein RUB1,chain:Ubiquitin,compositionally biased region:Lys-rich (highly basic),cross-link:Glycyl lysine isopeptide (Gly-Lys) (interchain with K-? in acceptor proteins),cross-link:Glycyl lysine isopeptide (Lys-Gly) (interchain with G-Cter in ubiquitin),helix,strand,zinc finger region:C4-type,	Arabidopsis thaliana	A0A287GM61;A0A287GM61	specific;specific	340501;376572	28;129	103;175	7.15E-56;3.01E-26	170.703;94.1909
	139	A0A287GM94	79.78	41	7	7	20	0.11236	0.00169249	89.655	1.76e-117	329	A0A287GM94	60S ribosomal protein L18a	unreviewed	178	21,273	ribosome [GO:0005840]		translation [GO:0006412]	structural constituent of ribosome [GO:0003735]	P51418	60S ribosomal protein L18a-2	reviewed	178	21,307	cytosol [GO:0005829];cytosolic large ribosomal subunit [GO:0022625];cytosolic ribosome [GO:0022626];endoplasmic reticulum [GO:0005783];nucleus [GO:0005634];plasma membrane [GO:0005886];polysomal ribosome [GO:0042788];vacuolar membrane [GO:0005774]		embryo development ending in seed dormancy [GO:0009793];pollen tube growth [GO:0009860];translation [GO:0006412]	mRNA binding [GO:0003729];structural constituent of ribosome [GO:0003735]	P51418	Ribosomal protein L18ae/LX family protein(AT2G34480)	GO:0006412~translation,GO:0009793~embryo development ending in seed dormancy,GO:0009860~pollen tube growth,GO:0042254~ribosome biogenesis,	GO:0005634~nucleus,GO:0005737~cytoplasm,GO:0005774~vacuolar membrane,GO:0005829~cytosol,GO:0005840~ribosome,GO:0005886~plasma membrane,GO:0022625~cytosolic large ribosomal subunit,GO:0022626~cytosolic ribosome,	GO:0003729~mRNA binding,GO:0003735~structural constituent of ribosome,	IPR021138:Ribosomal protein L18a,IPR023573:Ribosomal protein L18a/LX,	ath03010:Ribosome,	PIRSF002190:ribosomal protein L18a,		Complete proteome,Reference proteome,Ribonucleoprotein,Ribosomal protein,	chain:60S ribosomal protein L18a-2,sequence conflict,	Arabidopsis thaliana	A0A287GM94	specific	376612	84	129	2.75e-18	74.1499
	543	A0A287GML3	36.78	4	1	1	1	0.00246914	3.71931e-05	82.02	0	690	A0A287GML3	Epimerase domain-containing protein	unreviewed	405	45,828				GDP-mannose 3,5-epimerase activity [GO:0047918];NAD binding [GO:0051287]	Q93VR3	GDP-mannose 3,5-epimerase (GDP-Man 3,5-epimerase) (EC 5.1.3.18)	reviewed	377	42,758	cytosol [GO:0005829];plastid [GO:0009536]		L-ascorbic acid biosynthetic process [GO:0019853]	GDP-mannose 3,5-epimerase activity [GO:0047918];NAD binding [GO:0051287]	Q93VR3	GDP-D-mannose 3',5'-epimerase(GME)	GO:0009225~nucleotide-sugar metabolic process,GO:0019853~L-ascorbic acid biosynthetic process,	GO:0005737~cytoplasm,GO:0005829~cytosol,	GO:0003824~catalytic activity,GO:0047918~GDP-mannose 3,5-epimerase activity,GO:0051287~NAD binding,	IPR001509:NAD-dependent epimerase/dehydratase,IPR016040:NAD(P)-binding domain,	ath00053:Ascorbate and aldarate metabolism,ath00520:Amino sugar and nucleotide sugar metabolism,ath01100:Metabolic pathways,ath01110:Biosynthesis of secondary metabolites,			3D-structure,Acetylation,Ascorbate biosynthesis,Complete proteome,Isomerase,NAD,Nucleotide-binding,Phosphoprotein,Reference proteome,	active site:Proton acceptor,binding site:NAD,binding site:Substrate,binding site:Substrate;via carbonyl oxygen,chain:GDP-mannose 3,5-epimerase,helix,modified residue,mutagenesis site,nucleotide phosphate-binding region:NAD,region of interest:Substrate binding,strand,turn,	Arabidopsis thaliana	A0A287GML3	specific	178298	2	405	0	804.415
	553	A0A287GN26	55.86	3	1	1	1	0.0019685	2.9652e-05	69.822	0	745	A0A287GN26	Uncharacterized protein	unreviewed	508	54,226			lipid metabolic process [GO:0006629]	aspartic-type endopeptidase activity [GO:0004190]	O65390	Aspartic proteinase A1 (EC 3.4.23.-)	reviewed	506	54,614	cytosol [GO:0005829];extracellular region [GO:0005576];plasmodesma [GO:0009506];secretory vesicle [GO:0099503];vacuole [GO:0005773]	SUBCELLULAR LOCATION: Vacuole {ECO:0000269|PubMed:17012602}. Note=Located in protein storage vacuoles (PSV) of the embryo.	lipid metabolic process [GO:0006629];protein catabolic process [GO:0030163];proteolysis [GO:0006508]	aspartic-type endopeptidase activity [GO:0004190];endopeptidase activity [GO:0004175]	O65390	aspartic proteinase A1(APA1)	GO:0006508~proteolysis,GO:0006629~lipid metabolic process,GO:0009651~response to salt stress,GO:0009735~response to cytokinin,GO:0030163~protein catabolic process,	GO:0005576~extracellular region,GO:0005773~vacuole,GO:0005829~cytosol,GO:0009506~plasmodesma,	GO:0004175~endopeptidase activity,GO:0004190~aspartic-type endopeptidase activity,	IPR001461:Peptidase A1,IPR001969:Peptidase aspartic, active site,IPR007856:Saposin-like type B, 1,IPR008138:Saposin-like type B, 2,IPR008139:Saposin B,IPR011001:Saposin-like,IPR021109:Aspartic peptidase,			SM00741:SapB,	Aspartyl protease,Complete proteome,Disulfide bond,Glycoprotein,Hydrolase,Protease,Reference proteome,Repeat,Signal,Vacuole,Zymogen,		Arabidopsis thaliana	A0A287GN26;A0A287GN26;A0A287GN26	specific;specific;specific	133162;368325;367521	74;380;317	506;417;350	0;2.63E-12;4.47E-12	639.804;61.0501;60.2394
	237	A0A287GP52	82.38	9	4	4	11	0.0176282	0.000265537	86.168	0	963	A0A287GP52	Uncharacterized protein	unreviewed	624	67,179			isoleucine biosynthetic process [GO:0009097];valine biosynthetic process [GO:0009099]	ketol-acid reductoisomerase activity [GO:0004455];metal ion binding [GO:0046872]	Q05758	Ketol-acid reductoisomerase, chloroplastic (EC 1.1.1.86) (Acetohydroxy-acid reductoisomerase) (Alpha-keto-beta-hydroxylacyl reductoisomerase)	reviewed	591	63,812	apoplast [GO:0048046];cell wall [GO:0005618];chloroplast [GO:0009507];chloroplast envelope [GO:0009941];chloroplast stroma [GO:0009570];cytosol [GO:0005829];mitochondrion [GO:0005739];plastid [GO:0009536]	SUBCELLULAR LOCATION: Plastid, chloroplast {ECO:0000305}.	branched-chain amino acid biosynthetic process [GO:0009082];isoleucine biosynthetic process [GO:0009097];response to cadmium ion [GO:0046686];valine biosynthetic process [GO:0009099]	copper ion binding [GO:0005507];ketol-acid reductoisomerase activity [GO:0004455]	Q05758	ketol-acid reductoisomerase(AT3G58610)	GO:0008652~cellular amino acid biosynthetic process,GO:0009082~branched-chain amino acid biosynthetic process,GO:0009097~isoleucine biosynthetic process,GO:0009099~valine biosynthetic process,GO:0046686~response to cadmium ion,GO:0055114~oxidation-reduction process,	GO:0005618~cell wall,GO:0005739~mitochondrion,GO:0005829~cytosol,GO:0009507~chloroplast,GO:0009536~plastid,GO:0009570~chloroplast stroma,GO:0009941~chloroplast envelope,GO:0048046~apoplast,	GO:0004455~ketol-acid reductoisomerase activity,GO:0005507~copper ion binding,GO:0046872~metal ion binding,	IPR000506:Acetohydroxy acid isomeroreductase C-terminal,IPR008927:6-phosphogluconate dehydrogenase, C-terminal-like,IPR013023:Acetohydroxy acid isomeroreductase,IPR013116:Acetohydroxy acid isomeroreductase, catalytic,IPR013328:Dehydrogenase, multihelical,IPR016040:NAD(P)-binding domain,IPR016206:Ketol-acid reductoisomerase,	ath00290:Valine, leucine and isoleucine biosynthesis,ath00770:Pantothenate and CoA biosynthesis,ath01100:Metabolic pathways,ath01110:Biosynthesis of secondary metabolites,ath01130:Biosynthesis of antibiotics,ath01210:2-Oxocarboxylic acid metabolism,ath01230:Biosynthesis of amino acids,	PIRSF000118:ketol-acid reductoisomerase, plant type,		Amino-acid biosynthesis,Branched-chain amino acid biosynthesis,Chloroplast,Complete proteome,Magnesium,Metal-binding,NADP,Oxidoreductase,Plastid,Reference proteome,Transit peptide,	chain:Ketol-acid reductoisomerase, chloroplastic,metal ion-binding site:Magnesium 1,metal ion-binding site:Magnesium 2,nucleotide phosphate-binding region:NADP,sequence conflict,transit peptide:Chloroplast,	Arabidopsis thaliana	A0A287GP52;A0A287GP52	superfamily;superfamily	273093;392107	150;497	483;562	7.27E-61;9.56E-07	204.919;48.199
	474	A0A287GPL7	59.98	13	2	2	2	0.0083682	0.000126052	79.144	4.05e-111	318	A0A287GPL7	Proteasome subunit beta (EC 3.4.25.1)	unreviewed	239	25,664	cytoplasm [GO:0005737];nucleus [GO:0005634];proteasome core complex [GO:0005839]	SUBCELLULAR LOCATION: Cytoplasm {ECO:0000256|RuleBase:RU004203}. Nucleus {ECO:0000256|RuleBase:RU004203, ECO:0000256|SAAS:SAAS00551005}.	proteolysis involved in cellular protein catabolic process [GO:0051603]	threonine-type endopeptidase activity [GO:0004298]	Q8LD27	Proteasome subunit beta type-6 (EC 3.4.25.1) (20S proteasome beta subunit A-1) (Proteasome component D) (Proteasome subunit beta type-1)	reviewed	233	25,151	cytoplasm [GO:0005737];nucleus [GO:0005634];proteasome core complex [GO:0005839];proteasome core complex, beta-subunit complex [GO:0019774]	SUBCELLULAR LOCATION: Cytoplasm {ECO:0000255|PROSITE-ProRule:PRU00809}. Nucleus {ECO:0000250}.	proteasomal protein catabolic process [GO:0010498];proteasomal ubiquitin-independent protein catabolic process [GO:0010499];proteasome-mediated ubiquitin-dependent protein catabolic process [GO:0043161]	endopeptidase activity [GO:0004175];threonine-type endopeptidase activity [GO:0004298]	Q8LD27	N-terminal nucleophile aminohydrolases (Ntn hydrolases) superfamily protein(PBA1)	GO:0006511~ubiquitin-dependent protein catabolic process,GO:0009651~response to salt stress,GO:0010043~response to zinc ion,GO:0010363~regulation of plant-type hypersensitive response,GO:0051603~proteolysis involved in cellular protein catabolic process,	GO:0000502~proteasome complex,GO:0005634~nucleus,GO:0005737~cytoplasm,GO:0005773~vacuole,GO:0005774~vacuolar membrane,GO:0005829~cytosol,GO:0005839~proteasome core complex,	GO:0004298~threonine-type endopeptidase activity,GO:0008233~peptidase activity,	IPR000243:Peptidase T1A, proteasome beta-subunit,IPR001353:Proteasome, subunit alpha/beta,IPR016050:Proteasome, beta-type subunit, conserved site,IPR023333:Proteasome B-type subunit,	ath03050:Proteasome,			Alternative splicing,Complete proteome,Cytoplasm,Hydrolase,Nucleus,Protease,Proteasome,Reference proteome,Threonine protease,Zymogen,	active site:Nucleophile,chain:Proteasome subunit beta type-6,propeptide:Removed in mature form,sequence conflict,	Arabidopsis thaliana	A0A287GPL7	specific	239731	24	203	1.83e-111	317.629
	339	A0A287GTM8	76.26	2	2	2	4	0.00330306	4.97546e-05	26.747	3.03e-24	109	A0A287GTM8	Tr-type G domain-containing protein	unreviewed	1211	134,129				GTPase activity [GO:0003924];GTP binding [GO:0005525]	Q9SHI1	Translation initiation factor IF-2, chloroplastic	reviewed	1026	109,747	chloroplast [GO:0009507];chloroplast envelope [GO:0009941];chloroplast stroma [GO:0009570];nucleus [GO:0005634]	SUBCELLULAR LOCATION: Plastid, chloroplast.		GTPase activity [GO:0003924];GTP binding [GO:0005525];translation initiation factor activity [GO:0003743]	Q9SHI1	Translation initiation factor 2, small GTP-binding protein(FUG1)	GO:0006413~translational initiation,	GO:0009507~chloroplast,GO:0009570~chloroplast stroma,GO:0009941~chloroplast envelope,	GO:0003743~translation initiation factor activity,GO:0003924~GTPase activity,GO:0005525~GTP binding,	IPR000178:Translation initiation factor aIF-2, bacterial-like,IPR000795:Elongation factor, GTP-binding domain,IPR005225:Small GTP-binding protein domain,IPR009000:Translation elongation/initiation factor/Ribosomal, beta-barrel,IPR023115:Translation initiation factor IF- 2, domain 3,IPR027417:P-loop containing nucleoside triphosphate hydrolase,				Chloroplast,Complete proteome,GTP-binding,Initiation factor,Nucleotide-binding,Plastid,Protein biosynthesis,Reference proteome,Transit peptide,	chain:Translation initiation factor IF-2, chloroplastic,nucleotide phosphate-binding region:GTP,region of interest:G-domain,transit peptide:Chloroplast,	Arabidopsis thaliana	A0A287GTM8	superfamily	392272	616	1210	0	599.088
	203	A0A287GTZ8	73.31	10	4	4	17	0.0395349	0.000595521	93.095	0	763	A0A287GTZ8	Uncharacterized protein	unreviewed	430	48,649				ATP binding [GO:0005524];nucleic acid binding [GO:0003676]	Q56XG6	DEAD-box ATP-dependent RNA helicase 15 (EC 3.6.4.13) (UAP56 homolog A)	reviewed	427	48,337	cytosol [GO:0005829];nucleolus [GO:0005730];nucleus [GO:0005634];plasmodesma [GO:0009506];transcription export complex [GO:0000346]	SUBCELLULAR LOCATION: Nucleus {ECO:0000269|PubMed:22499202, ECO:0000269|PubMed:23555998}. Note=Localizes predominantly to euchromatic regions of the nucleoplasm.	mRNA splicing, via spliceosome [GO:0000398];mRNA transport [GO:0051028];response to cadmium ion [GO:0046686]	ATPase activity [GO:0016887];ATP binding [GO:0005524];double-stranded DNA binding [GO:0003690];double-stranded RNA binding [GO:0003725];RNA binding [GO:0003723];RNA helicase activity [GO:0003724];single-stranded DNA binding [GO:0003697]	Q56XG6	DEAD/DEAH box RNA helicase family protein(UAP56a)	GO:0000398~mRNA splicing, via spliceosome,GO:0006406~mRNA export from nucleus,GO:0006974~cellular response to DNA damage stimulus,GO:0010468~regulation of gene expression,GO:0010501~RNA secondary structure unwinding,GO:0046686~response to cadmium ion,	GO:0005634~nucleus,GO:0005681~spliceosomal complex,GO:0005730~nucleolus,GO:0005829~cytosol,GO:0009506~plasmodesma,	GO:0003676~nucleic acid binding,GO:0003690~double-stranded DNA binding,GO:0003697~single-stranded DNA binding,GO:0003723~RNA binding,GO:0003725~double-stranded RNA binding,GO:0004004~ATP-dependent RNA helicase activity,GO:0004386~helicase activity,GO:0005515~protein binding,GO:0005524~ATP binding,GO:0008026~ATP-dependent helicase activity,GO:0016887~ATPase activity,	IPR001650:Helicase, C-terminal,IPR011545:DNA/RNA helicase, DEAD/DEAH box type, N-terminal,IPR014001:Helicase, superfamily 1/2, ATP-binding domain,IPR014014:RNA helicase, DEAD-box type, Q motif,IPR027417:P-loop containing nucleoside triphosphate hydrolase,			SM00487:DEXDc,SM00490:HELICc,	Alternative splicing,ATP-binding,Complete proteome,Helicase,Hydrolase,mRNA processing,mRNA splicing,mRNA transport,Nucleotide-binding,Nucleus,Reference proteome,RNA-binding,Transport,	chain:DEAD-box ATP-dependent RNA helicase 15,chain:DEAD-box ATP-dependent RNA helicase 56,domain:Helicase ATP-binding,domain:Helicase C-terminal,nucleotide phosphate-binding region:ATP,sequence conflict,short sequence motif:DEAD box,short sequence motif:DECD box,short sequence motif:Q motif,splice variant,	Arabidopsis thaliana	A0A287GTZ8;A0A287GTZ8	specific;specific	350708;350174	48;266	255;395	9.81E-159;8.62E-56	446.021;180.396
	603	A0A287GU08	25.48	2	1	1	1	0.00094518	1.42374e-05	47.059	8.8	29.3	A0A287GU08	Uncharacterized protein	unreviewed	1058	110,504	chromatin [GO:0000785];nucleus [GO:0005634]		regulation of transcription, DNA-templated [GO:0006355]	DNA binding [GO:0003677]	Q9M153	GDSL esterase/lipase At4g01130 (EC 3.1.1.-) (Extracellular lipase At4g01130)	reviewed	382	42,013	cytosol [GO:0005829];extracellular region [GO:0005576]	SUBCELLULAR LOCATION: Secreted {ECO:0000305}.	lipid catabolic process [GO:0016042]	hydrolase activity, acting on ester bonds [GO:0016788]	Q9M153	GDSL-like Lipase/Acylhydrolase superfamily protein(AT4G01130)	GO:0016042~lipid catabolic process,	GO:0005576~extracellular region,	GO:0016788~hydrolase activity, acting on ester bonds,GO:0052689~carboxylic ester hydrolase activity,	IPR001087:Lipase, GDSL,				Complete proteome,Glycoprotein,Hydrolase,Lipid degradation,Lipid metabolism,Reference proteome,Secreted,Signal,	chain:GDSL esterase/lipase At4g01130,glycosylation site:N-linked (GlcNAc...),signal peptide,	Arabidopsis thaliana	A0A287GU08;A0A287GU08;A0A287GU08	superfamily;specific;superfamily	223065;197772;236090	474;1;471	653;50;907	4.70E-08;1.25E-06;3.32E-06	57.3844;46.4166;51.1401
	277	A0A287GUL5	38.67	6	1	1	7	0.0451613	0.000680273	87.097	2.87e-102	292	A0A287GUL5	Nucleoside diphosphate kinase (EC 2.7.4.6)	unreviewed	155	17,243			CTP biosynthetic process [GO:0006241];GTP biosynthetic process [GO:0006183];UTP biosynthetic process [GO:0006228]	ATP binding [GO:0005524];nucleoside diphosphate kinase activity [GO:0004550]	O49203	Nucleoside diphosphate kinase III, chloroplastic/mitochondrial (NDK III) (NDP kinase III) (NDPK III) (EC 2.7.4.6)	reviewed	238	25,734	chloroplast thylakoid lumen [GO:0009543];cytosol [GO:0005829];mitochondrial inner membrane [GO:0005743];mitochondrial intermembrane space [GO:0005758];mitochondrion [GO:0005739];plastid [GO:0009536]	SUBCELLULAR LOCATION: Plastid, chloroplast thylakoid lumen. Mitochondrion intermembrane space.	CTP biosynthetic process [GO:0006241];GTP biosynthetic process [GO:0006183];purine nucleotide metabolic process [GO:0006163];pyrimidine nucleotide metabolic process [GO:0006220];response to oxidative stress [GO:0006979];UTP biosynthetic process [GO:0006228]	ATP binding [GO:0005524];cobalt ion binding [GO:0050897];nucleoside diphosphate kinase activity [GO:0004550];zinc ion binding [GO:0008270]	O49203	nucleoside diphosphate kinase 3(NDPK3)	GO:0006163~purine nucleotide metabolic process,GO:0006165~nucleoside diphosphate phosphorylation,GO:0006183~GTP biosynthetic process,GO:0006220~pyrimidine nucleotide metabolic process,GO:0006228~UTP biosynthetic process,GO:0006241~CTP biosynthetic process,GO:0006979~response to oxidative stress,GO:0009142~nucleoside triphosphate biosynthetic process,	GO:0005739~mitochondrion,GO:0005743~mitochondrial inner membrane,GO:0005758~mitochondrial intermembrane space,GO:0005794~Golgi apparatus,GO:0005829~cytosol,GO:0009507~chloroplast,GO:0009536~plastid,GO:0009543~chloroplast thylakoid lumen,	GO:0004550~nucleoside diphosphate kinase activity,GO:0005524~ATP binding,GO:0008270~zinc ion binding,GO:0050897~cobalt ion binding,	IPR001564:Nucleoside diphosphate kinase,IPR023005:Nucleoside diphosphate kinase, active site,	ath00230:Purine metabolism,ath00240:Pyrimidine metabolism,ath01100:Metabolic pathways,ath01110:Biosynthesis of secondary metabolites,ath01130:Biosynthesis of antibiotics,		SM00562:NDK,	ATP-binding,Chloroplast,Complete proteome,Direct protein sequencing,Kinase,Magnesium,Metal-binding,Mitochondrion,Nucleotide metabolism,Nucleotide-binding,Plastid,Reference proteome,Thylakoid,Transferase,Transit peptide,	active site:Pros-phosphohistidine intermediate,binding site:ATP,chain:Nucleoside diphosphate kinase III, chloroplastic/mitochondrial,transit peptide:Chloroplast and mitochondrion,	Arabidopsis thaliana	A0A287GUL5	superfamily	178228	1	155	1.44e-127	356.467
	212	A0A287GX22	119.33	14	4	4	13	0.0305164	0.000459675	47.643	2.47e-123	365	A0A287GX22	Uncharacterized protein	unreviewed	426	45,752				ATP binding [GO:0005524];hydrolase activity [GO:0016787]	Q9SQG2	Apyrase 1 (AtAPY1) (EC 3.6.1.5) (ATP-diphosphatase) (ATP-diphosphohydrolase) (Adenosine diphosphatase) (ADPase) (NTPDase) (Nucleoside triphosphate diphosphohydrolase 1)	reviewed	471	51,194	endosome [GO:0005768];Golgi apparatus [GO:0005794];Golgi medial cisterna [GO:0005797];Golgi membrane [GO:0000139];integral component of membrane [GO:0016021];trans-Golgi network [GO:0005802]	SUBCELLULAR LOCATION: Golgi apparatus membrane {ECO:0000269|PubMed:22430844};Single-pass type II membrane protein {ECO:0000269|PubMed:22430844}. Membrane {ECO:0000305|PubMed:22430844};Single-pass type II membrane protein {ECO:0000305|PubMed:22430844}. Note=As cell membrane protein, the functional domain could be at the extracellular side.	pollen germination [GO:0009846]	8-oxo-dGTP phosphohydrolase activity [GO:0102490];ATP binding [GO:0005524];dATP phosphohydrolase activity [GO:0102485];dCTP phosphohydrolase activity [GO:0102486];dGTP phosphohydrolase activity [GO:0102491];dTTP phosphohydrolase activity [GO:0102488];dUTP phosphohydrolase activity [GO:0102487];GTP phosphohydrolase activity [GO:0102489];guanosine-diphosphatase activity [GO:0004382];uridine-diphosp…	Q9SQG2	apyrase 1(APY1)	GO:0009846~pollen germination,GO:0035587~purinergic receptor signaling pathway,	GO:0000139~Golgi membrane,GO:0005615~extracellular space,GO:0005737~cytoplasm,GO:0005768~endosome,GO:0005794~Golgi apparatus,GO:0005802~trans-Golgi network,GO:0005886~plasma membrane,GO:0016021~integral component of membrane,	GO:0004382~guanosine-diphosphatase activity,GO:0005516~calmodulin binding,GO:0005524~ATP binding,GO:0016887~ATPase activity,GO:0017110~nucleoside-diphosphatase activity,GO:0045134~uridine-diphosphatase activity,GO:0090450~inosine-diphosphatase activity,	IPR000407:Nucleoside phosphatase GDA1/CD39,	ath00230:Purine metabolism,ath00240:Pyrimidine metabolism,			ATP-binding,Calcium,Complete proteome,Glycoprotein,Golgi apparatus,Hydrolase,Membrane,Nucleotide-binding,Reference proteome,Signal-anchor,Transmembrane,Transmembrane helix,		Arabidopsis thaliana	A0A287GX22	superfamily	388382	44	424	7e-85	265.444
	115	A0A287H2A2	104.53	20	4	1	38	0.165217	0.0024887	85.333	9.57e-140	390	A0A287H2A2	40S ribosomal protein S6	unreviewed	230	26,364	ribosome [GO:0005840]		translation [GO:0006412]	structural constituent of ribosome [GO:0003735]	P51430	40S ribosomal protein S6-2 (Protein EMBRYO DEFECTIVE 3010)	reviewed	249	28,162	cytosol [GO:0005829];cytosolic ribosome [GO:0022626];cytosolic small ribosomal subunit [GO:0022627];plasma membrane [GO:0005886];plasmodesma [GO:0009506];polysomal ribosome [GO:0042788]		translation [GO:0006412]	mRNA binding [GO:0003729];structural constituent of ribosome [GO:0003735]	P51430	Ribosomal protein S6e(EMB3010)	GO:0006364~rRNA processing,GO:0006412~translation,GO:0009735~response to cytokinin,GO:0009793~embryo development ending in seed dormancy,GO:0040007~growth,GO:0042274~ribosomal small subunit biogenesis,	GO:0005634~nucleus,GO:0005829~cytosol,GO:0005840~ribosome,GO:0005886~plasma membrane,GO:0009506~plasmodesma,GO:0022626~cytosolic ribosome,GO:0022627~cytosolic small ribosomal subunit,	GO:0003729~mRNA binding,GO:0003735~structural constituent of ribosome,	IPR001377:Ribosomal protein S6e,IPR014401:Ribosomal protein S6, eukaryotic,IPR018282:Ribosomal protein S6e, conserved site,	ath03010:Ribosome,	PIRSF002129:ribosomal protein S6e,	SM01405:SM01405,	Alternative splicing,Coiled coil,Complete proteome,Phosphoprotein,Reference proteome,Ribonucleoprotein,Ribosomal protein,	chain:40S ribosomal protein S6-2,modified residue,sequence conflict,	Arabidopsis thaliana	A0A287H2A2	superfamily	382290	7	205	4.8e-82	243.949
	434	A0A287H404	44.67	3	1	1	3	0.00656455	9.88831e-05	36.643	7.46e-92	285	A0A287H404	Tr-type G domain-containing protein	unreviewed	457	51,281				GTPase activity [GO:0003924];GTP binding [GO:0005525]	P0DH99	Elongation factor 1-alpha 1 (EF-1-alpha 1) (eEF-1A1)	reviewed	449	49,502	mitochondrion [GO:0005739];plasma membrane [GO:0005886];plasmodesma [GO:0009506]	SUBCELLULAR LOCATION: Cytoplasm.	translation [GO:0006412];translational elongation [GO:0006414]	GTPase activity [GO:0003924];GTP binding [GO:0005525];translation elongation factor activity [GO:0003746]	P0DH99	GTP binding Elongation factor Tu family protein(AT5G60390)	GO:0006414~translational elongation,GO:0046686~response to cadmium ion,	GO:0005622~intracellular,GO:0005634~nucleus,GO:0005730~nucleolus,GO:0005737~cytoplasm,GO:0005739~mitochondrion,GO:0005773~vacuole,GO:0005774~vacuolar membrane,GO:0005794~Golgi apparatus,GO:0005829~cytosol,GO:0005886~plasma membrane,GO:0009506~plasmodesma,GO:0009507~chloroplast,GO:0016020~membrane,	GO:0003746~translation elongation factor activity,GO:0003924~GTPase activity,GO:0005516~calmodulin binding,GO:0005525~GTP binding,	IPR000795:Elongation factor, GTP-binding domain,IPR004160:Translation elongation factor EFTu/EF1A, C-terminal,IPR004161:Translation elongation factor EFTu/EF1A, domain 2,IPR004539:Translation elongation factor EF1A, eukaryotic/archaeal,IPR009000:Translation elongation/initiation factor/Ribosomal, beta-barrel,IPR009001:Translation elongation factor EF1A/initiation factor IF2gamma, C-terminal,IPR02…	ath03013:RNA transport,			Alternative splicing,Complete proteome,Cytoplasm,Elongation factor,GTP-binding,Isopeptide bond,Nucleotide-binding,Protein biosynthesis,Reference proteome,Ubl conjugation,	chain:Elongation factor 1-alpha,nucleotide phosphate-binding region:GTP,	Arabidopsis thaliana	A0A287H404	specific	227581	20	443	3.24e-159	456.76
	40	A0A287H4Q8	190.75	30	11	3	130	0.302326	0.00455399	91.256	0	838	A0A287H4Q8	Elongation factor 1-alpha	unreviewed	430	47,351				GTPase activity [GO:0003924];GTP binding [GO:0005525];translation elongation factor activity [GO:0003746]	P0DH99	Elongation factor 1-alpha 1 (EF-1-alpha 1) (eEF-1A1)	reviewed	449	49,502	mitochondrion [GO:0005739];plasma membrane [GO:0005886];plasmodesma [GO:0009506]	SUBCELLULAR LOCATION: Cytoplasm.	translation [GO:0006412];translational elongation [GO:0006414]	GTPase activity [GO:0003924];GTP binding [GO:0005525];translation elongation factor activity [GO:0003746]	P0DH99	GTP binding Elongation factor Tu family protein(AT5G60390)	GO:0006414~translational elongation,GO:0046686~response to cadmium ion,	GO:0005622~intracellular,GO:0005634~nucleus,GO:0005730~nucleolus,GO:0005737~cytoplasm,GO:0005739~mitochondrion,GO:0005773~vacuole,GO:0005774~vacuolar membrane,GO:0005794~Golgi apparatus,GO:0005829~cytosol,GO:0005886~plasma membrane,GO:0009506~plasmodesma,GO:0009507~chloroplast,GO:0016020~membrane,	GO:0003746~translation elongation factor activity,GO:0003924~GTPase activity,GO:0005516~calmodulin binding,GO:0005525~GTP binding,	IPR000795:Elongation factor, GTP-binding domain,IPR004160:Translation elongation factor EFTu/EF1A, C-terminal,IPR004161:Translation elongation factor EFTu/EF1A, domain 2,IPR004539:Translation elongation factor EF1A, eukaryotic/archaeal,IPR009000:Translation elongation/initiation factor/Ribosomal, beta-barrel,IPR009001:Translation elongation factor EF1A/initiation factor IF2gamma, C-terminal,IPR02…	ath03013:RNA transport,			Alternative splicing,Complete proteome,Cytoplasm,Elongation factor,GTP-binding,Isopeptide bond,Nucleotide-binding,Protein biosynthesis,Reference proteome,Ubl conjugation,	chain:Elongation factor 1-alpha,nucleotide phosphate-binding region:GTP,	Arabidopsis thaliana	A0A287H4Q8	specific	185474	1	429	0	866.754
	297	A0A287H7E2	50.74	14	2	2	5	0.0174216	0.000262425	60.185	5.15e-42	145	A0A287H7E2	Uncharacterized protein	unreviewed	287	32,134					Q945P1	Ricin B-like lectin EULS3 (Euonymus lectin S3) (AtEULS3)	reviewed	317	35,648	cytoplasm [GO:0005737];Golgi apparatus [GO:0005794];nucleus [GO:0005634]	SUBCELLULAR LOCATION: Nucleus {ECO:0000269|PubMed:21945438}. Cytoplasm {ECO:0000269|PubMed:21945438}.	defense response to bacterium [GO:0042742];stomatal closure [GO:0090332]	carbohydrate binding [GO:0030246]	Q945P1	hydroxyproline-rich glycoprotein family protein(EULS3)	GO:0042742~defense response to bacterium,GO:0090332~stomatal closure,	GO:0005634~nucleus,GO:0005737~cytoplasm,	GO:0005515~protein binding,GO:0030246~carbohydrate binding,	IPR000772:Ricin B lectin domain,				Complete proteome,Lectin,Reference proteome,		Arabidopsis thaliana
	333	A0A287H7K2	68.66	17	2	2	7	0.035	0.000527212	50.847	6.3e-62	194	A0A287H7K2	Uncharacterized protein	unreviewed	200	22,691					Q945P1	Ricin B-like lectin EULS3 (Euonymus lectin S3) (AtEULS3)	reviewed	317	35,648	cytoplasm [GO:0005737];Golgi apparatus [GO:0005794];nucleus [GO:0005634]	SUBCELLULAR LOCATION: Nucleus {ECO:0000269|PubMed:21945438}. Cytoplasm {ECO:0000269|PubMed:21945438}.	defense response to bacterium [GO:0042742];stomatal closure [GO:0090332]	carbohydrate binding [GO:0030246]	Q945P1	hydroxyproline-rich glycoprotein family protein(EULS3)	GO:0042742~defense response to bacterium,GO:0090332~stomatal closure,	GO:0005634~nucleus,GO:0005737~cytoplasm,	GO:0005515~protein binding,GO:0030246~carbohydrate binding,	IPR000772:Ricin B lectin domain,				Complete proteome,Lectin,Reference proteome,		Arabidopsis thaliana
	160	A0A287H8G3	125.7	20	4	1	28	0.138614	0.00208797	83.756	2.24e-119	336	A0A287H8G3	Ribosomal protein L19	unreviewed	202	23,478	cytosolic large ribosomal subunit [GO:0022625]		translation [GO:0006412]	RNA binding [GO:0003723];structural constituent of ribosome [GO:0003735]	Q9LUQ6	60S ribosomal protein L19-2	reviewed	209	24,330	cytosol [GO:0005829];cytosolic large ribosomal subunit [GO:0022625];plasma membrane [GO:0005886]		translation [GO:0006412]	mRNA binding [GO:0003729];RNA binding [GO:0003723];structural constituent of ribosome [GO:0003735]	Q9LUQ6	Ribosomal protein L19e family protein(AT3G16780)	GO:0006412~translation,GO:0042254~ribosome biogenesis,	GO:0005737~cytoplasm,GO:0005840~ribosome,GO:0005886~plasma membrane,GO:0022625~cytosolic large ribosomal subunit,	GO:0003729~mRNA binding,GO:0003735~structural constituent of ribosome,	IPR000196:Ribosomal protein L19/L19e domain,IPR015972:Ribosomal protein L19/L19e, domain 1,IPR015974:Ribosomal protein L19/L19e, domain 3,IPR023638:Ribosomal protein L19/L19e conserved site,IPR027547:Ribosomal protein L19/L19e,	ath03010:Ribosome,		SM01416:SM01416,	Complete proteome,Reference proteome,Ribonucleoprotein,Ribosomal protein,	chain:60S ribosomal protein L19-2,	Arabidopsis thaliana	A0A287H8G3	specific	238705	4	167	3.61e-76	225.692
	283	A0A287H8R8	59.84	24	2	2	9	0.0873786	0.0013162	90.099	2.02e-52	159	A0A287H8R8	Uncharacterized protein	unreviewed	103	11,839	ribosome [GO:0005840]		cytoplasmic translation [GO:0002181]	RNA binding [GO:0003723];structural constituent of ribosome [GO:0003735]	Q9M9W1	60S ribosomal protein L22-2	reviewed	124	14,018	cytosol [GO:0005829];cytosolic large ribosomal subunit [GO:0022625];cytosolic ribosome [GO:0022626];nucleolus [GO:0005730];plasma membrane [GO:0005886];plasmodesma [GO:0009506];polysomal ribosome [GO:0042788]		cytoplasmic translation [GO:0002181]	mRNA binding [GO:0003729];RNA binding [GO:0003723];structural constituent of ribosome [GO:0003735]	Q9M9W1	Ribosomal L22e protein family(AT3G05560)	GO:0002181~cytoplasmic translation,GO:0006412~translation,	GO:0005730~nucleolus,GO:0005737~cytoplasm,GO:0005829~cytosol,GO:0005840~ribosome,GO:0005886~plasma membrane,GO:0009506~plasmodesma,GO:0022625~cytosolic large ribosomal subunit,GO:0022626~cytosolic ribosome,	GO:0003729~mRNA binding,GO:0003735~structural constituent of ribosome,	IPR002671:Ribosomal protein L22e,	ath03010:Ribosome,			Complete proteome,Reference proteome,Ribonucleoprotein,Ribosomal protein,	chain:60S ribosomal protein L22-2,	Arabidopsis thaliana	A0A287H8R8	specific	366802	2	96	9.86e-37	119.538
	166	A0A287H8V0	153.82	22	4	2	23	0.122995	0.00185269	83.333	6.35e-114	321	A0A287H8V0	60S ribosomal protein L18	unreviewed	187	21,171	cytosolic large ribosomal subunit [GO:0022625]		translation [GO:0006412]	RNA binding [GO:0003723];structural constituent of ribosome [GO:0003735]	P42791	60S ribosomal protein L18-2	reviewed	187	20,926	chloroplast [GO:0009507];cytosol [GO:0005829];cytosolic large ribosomal subunit [GO:0022625];large ribosomal subunit [GO:0015934];plasma membrane [GO:0005886];vacuolar membrane [GO:0005774];vacuole [GO:0005773]	SUBCELLULAR LOCATION: Cytoplasm.	translation [GO:0006412]	RNA binding [GO:0003723];structural constituent of ribosome [GO:0003735]	P42791	ribosomal protein L18(RPL18)	GO:0006412~translation,	GO:0005737~cytoplasm,GO:0005773~vacuole,GO:0005774~vacuolar membrane,GO:0005794~Golgi apparatus,GO:0005840~ribosome,GO:0005886~plasma membrane,GO:0009507~chloroplast,GO:0015934~large ribosomal subunit,GO:0022625~cytosolic large ribosomal subunit,	GO:0003723~RNA binding,GO:0003735~structural constituent of ribosome,GO:0005515~protein binding,	IPR000039:Ribosomal protein L18e,IPR021131:Ribosomal protein L18e/L15P,	ath03010:Ribosome,			Complete proteome,Cytoplasm,Reference proteome,Ribonucleoprotein,Ribosomal protein,	chain:60S ribosomal protein L18-2,sequence conflict,	Arabidopsis thaliana	A0A287H8V0	specific	375011	2	187	2.03e-121	340.297
	246	A0A287H8Z0	123.7	13	4	2	13	0.0420712	0.000633726	94.702	0	602	A0A287H8Z0	NAD(P)-bd_dom domain-containing protein	unreviewed	309	34,695					Q8S8T4	UDP-glucuronic acid decarboxylase 4 (EC 4.1.1.35) (UDP-XYL synthase 4) (UDP-glucuronate decarboxylase 4) (UGD) (UXS-4)	reviewed	443	49,945	cytoplasm [GO:0005737];Golgi cisterna membrane [GO:0032580];integral component of membrane [GO:0016021]	SUBCELLULAR LOCATION: Golgi apparatus, Golgi stack membrane {ECO:0000250};Single-pass type II membrane protein {ECO:0000250}.	D-xylose metabolic process [GO:0042732];UDP-D-xylose biosynthetic process [GO:0033320]	NAD+ binding [GO:0070403];UDP-glucuronate decarboxylase activity [GO:0048040]	Q8S8T4	UDP-xylose synthase 4(UXS4)	GO:0009225~nucleotide-sugar metabolic process,GO:0033320~UDP-D-xylose biosynthetic process,GO:0042732~D-xylose metabolic process,	GO:0005768~endosome,GO:0005773~vacuole,GO:0005774~vacuolar membrane,GO:0005794~Golgi apparatus,GO:0005802~trans-Golgi network,GO:0005829~cytosol,GO:0005886~plasma membrane,GO:0016020~membrane,GO:0016021~integral component of membrane,GO:0032580~Golgi cisterna membrane,	GO:0003824~catalytic activity,GO:0048040~UDP-glucuronate decarboxylase activity,	IPR016040:NAD(P)-binding domain,	ath00520:Amino sugar and nucleotide sugar metabolism,ath01100:Metabolic pathways,			Acetylation,Alternative splicing,Complete proteome,Decarboxylase,Golgi apparatus,Lyase,Membrane,NAD,Reference proteome,Signal-anchor,Transmembrane,Transmembrane helix,		Arabidopsis thaliana	A0A287H8Z0	superfamily	177856	1	303	0	688.255
	164	A0A287HAK5	134.8	21	7	7	19	0.0351852	0.000530001	78.222	0	734	A0A287HAK5	Nop domain-containing protein	unreviewed	540	59,616	box C/D snoRNP complex [GO:0031428];small-subunit processome [GO:0032040]			snoRNA binding [GO:0030515]	Q9MAB3	Probable nucleolar protein 5-2 (MAR-binding NOP56/58 homolog 2) (Nucleolar protein 58-2)	reviewed	533	59,003	box C/D snoRNP complex [GO:0031428];nucleolus [GO:0005730];small-subunit processome [GO:0032040]	SUBCELLULAR LOCATION: Nucleus, nucleolus {ECO:0000250}.	ribosome biogenesis [GO:0042254]	snoRNA binding [GO:0030515]	Q9MAB3	NOP56-like pre RNA processing ribonucleoprotein(AT3G05060)	GO:0000154~rRNA modification,	GO:0005634~nucleus,GO:0005730~nucleolus,GO:0016020~membrane,GO:0031428~box C/D snoRNP complex,GO:0032040~small-subunit processome,	GO:0003677~DNA binding,GO:0030515~snoRNA binding,	IPR002687:Nop domain,IPR012974:NOP5, N-terminal,IPR012976:NOSIC,	ath03008:Ribosome biogenesis in eukaryotes,		SM00931:SM00931,	Coiled coil,Complete proteome,Nucleus,Reference proteome,Ribosome biogenesis,	chain:Probable nucleolar protein 5-2,compositionally biased region:Glu-rich,compositionally biased region:Lys-rich,domain:Nop,	Arabidopsis thaliana	A0A287HAK5;A0A287HAK5	specific;specific	224415;369720	43;2	422;66	7.93E-126;7.20E-18	373.658;77.4834
	365	A0A287HBW7	52.31	16	2	2	3	0.015873	0.000239098	58.929	1.31e-85	251	A0A287HBW7	EF1_GNE domain-containing protein	unreviewed	189	20,185	eukaryotic translation elongation factor 1 complex [GO:0005853]			translation elongation factor activity [GO:0003746]	Q9SCX3	Elongation factor 1-beta 2 (EF-1-beta 2) (Elongation factor 1-beta' 2) (EF-1-beta' 2) (Elongation factor 1B-alpha 2) (eEF-1B alpha 2)	reviewed	224	24,201	apoplast [GO:0048046];cytosol [GO:0005829];eukaryotic translation elongation factor 1 complex [GO:0005853];plasmodesma [GO:0009506];plastid [GO:0009536];vacuole [GO:0005773]		defense response to bacterium [GO:0042742];translational elongation [GO:0006414]	guanyl-nucleotide exchange factor activity [GO:0005085];translation elongation factor activity [GO:0003746]	Q9SCX3	Translation elongation factor EF1B/ribosomal protein S6 family protein(AT5G19510)	GO:0006414~translational elongation,GO:0042742~defense response to bacterium,	GO:0005773~vacuole,GO:0005794~Golgi apparatus,GO:0005829~cytosol,GO:0005853~eukaryotic translation elongation factor 1 complex,GO:0005886~plasma membrane,GO:0009506~plasmodesma,GO:0048046~apoplast,	GO:0003746~translation elongation factor activity,	IPR001326:Translation elongation factor EF1B, beta/delta chains, conserved site,IPR010987:Glutathione S-transferase, C-terminal-like,IPR014038:Translation elongation factor EF1B, beta/delta subunit, guanine nucleotide exchange,IPR014717:Translation elongation factor EF1B/ribosomal protein S6,			SM00888:SM00888,	Acetylation,Cell membrane,Complete proteome,Direct protein sequencing,Elongation factor,Membrane,Protein biosynthesis,Reference proteome,	chain:Elongation factor 1-beta 2,compositionally biased region:Ala-rich,compositionally biased region:Poly-Asp,domain:GST C-terminal,	Arabidopsis thaliana	A0A287HBW7;A0A287HBW7	specific;superfamily	376378;383119	103;5	189;63	5.69E-40;3.18E-13	130.646;62.056
	137	A0A287HC63	149.89	23	9	9	29	0.0538033	0.00081045	44.66	9.32e-113	344	A0A287HC63	Nop domain-containing protein	unreviewed	539	59,998					Q9MAB3	Probable nucleolar protein 5-2 (MAR-binding NOP56/58 homolog 2) (Nucleolar protein 58-2)	reviewed	533	59,003	box C/D snoRNP complex [GO:0031428];nucleolus [GO:0005730];small-subunit processome [GO:0032040]	SUBCELLULAR LOCATION: Nucleus, nucleolus {ECO:0000250}.	ribosome biogenesis [GO:0042254]	snoRNA binding [GO:0030515]	Q9MAB3	NOP56-like pre RNA processing ribonucleoprotein(AT3G05060)	GO:0000154~rRNA modification,	GO:0005634~nucleus,GO:0005730~nucleolus,GO:0016020~membrane,GO:0031428~box C/D snoRNP complex,GO:0032040~small-subunit processome,	GO:0003677~DNA binding,GO:0030515~snoRNA binding,	IPR002687:Nop domain,IPR012974:NOP5, N-terminal,IPR012976:NOSIC,	ath03008:Ribosome biogenesis in eukaryotes,		SM00931:SM00931,	Coiled coil,Complete proteome,Nucleus,Reference proteome,Ribosome biogenesis,	chain:Probable nucleolar protein 5-2,compositionally biased region:Glu-rich,compositionally biased region:Lys-rich,domain:Nop,	Arabidopsis thaliana	A0A287HC63;A0A287HC63	specific;specific	224415;369720	46;4	414;69	1.14E-135;3.73E-21	398.696;86.7282
	397	A0A287HGH1	69.8	15	2	1	4	0.027027	0.000407113	80.769	1.63e-73	225	A0A287HGH1	NAD(P)-bd_dom domain-containing protein	unreviewed	148	16,677	cytoplasm [GO:0005737]		D-xylose metabolic process [GO:0042732]	NAD+ binding [GO:0070403];UDP-glucuronate decarboxylase activity [GO:0048040]	Q8S8T4	UDP-glucuronic acid decarboxylase 4 (EC 4.1.1.35) (UDP-XYL synthase 4) (UDP-glucuronate decarboxylase 4) (UGD) (UXS-4)	reviewed	443	49,945	cytoplasm [GO:0005737];Golgi cisterna membrane [GO:0032580];integral component of membrane [GO:0016021]	SUBCELLULAR LOCATION: Golgi apparatus, Golgi stack membrane {ECO:0000250};Single-pass type II membrane protein {ECO:0000250}.	D-xylose metabolic process [GO:0042732];UDP-D-xylose biosynthetic process [GO:0033320]	NAD+ binding [GO:0070403];UDP-glucuronate decarboxylase activity [GO:0048040]	Q8S8T4	UDP-xylose synthase 4(UXS4)	GO:0009225~nucleotide-sugar metabolic process,GO:0033320~UDP-D-xylose biosynthetic process,GO:0042732~D-xylose metabolic process,	GO:0005768~endosome,GO:0005773~vacuole,GO:0005774~vacuolar membrane,GO:0005794~Golgi apparatus,GO:0005802~trans-Golgi network,GO:0005829~cytosol,GO:0005886~plasma membrane,GO:0016020~membrane,GO:0016021~integral component of membrane,GO:0032580~Golgi cisterna membrane,	GO:0003824~catalytic activity,GO:0048040~UDP-glucuronate decarboxylase activity,	IPR016040:NAD(P)-binding domain,	ath00520:Amino sugar and nucleotide sugar metabolism,ath01100:Metabolic pathways,			Acetylation,Alternative splicing,Complete proteome,Decarboxylase,Golgi apparatus,Lyase,Membrane,NAD,Reference proteome,Signal-anchor,Transmembrane,Transmembrane helix,		Arabidopsis thaliana	A0A287HGH1	superfamily	177856	1	130	2.28e-83	251.439
	178	A0A287HI98	99.42	32	7	4	18	0.0927835	0.00139762	87.709	7.6e-112	316	A0A287HI98	S4 RNA-binding domain-containing protein	unreviewed	194	22,320	small ribosomal subunit [GO:0015935]		translation [GO:0006412]	rRNA binding [GO:0019843];structural constituent of ribosome [GO:0003735]	Q9FLF0	40S ribosomal protein S9-2	reviewed	197	23,161	cytosol [GO:0005829];cytosolic small ribosomal subunit [GO:0022627];plasmodesma [GO:0009506];plastid [GO:0009536];small ribosomal subunit [GO:0015935]		positive regulation of translational fidelity [GO:0045903];translation [GO:0006412]	rRNA binding [GO:0019843];structural constituent of ribosome [GO:0003735]	Q9FLF0	Ribosomal protein S4(AT5G39850)	GO:0006412~translation,GO:0045903~positive regulation of translational fidelity,	GO:0005794~Golgi apparatus,GO:0005829~cytosol,GO:0009506~plasmodesma,GO:0015935~small ribosomal subunit,GO:0016020~membrane,GO:0022627~cytosolic small ribosomal subunit,	GO:0003735~structural constituent of ribosome,GO:0005515~protein binding,GO:0019843~rRNA binding,	IPR001912:Ribosomal protein S4/S9, N-terminal,IPR002942:RNA-binding S4 domain,IPR005710:Ribosomal protein S4/S9, eukaryotic/archaeal,IPR018079:Ribosomal protein S4, conserved site,IPR022801:Ribosomal protein S4/S9,	ath03010:Ribosome,		SM00363:S4,SM01390:SM01390,	Complete proteome,Reference proteome,Ribonucleoprotein,Ribosomal protein,RNA-binding,rRNA-binding,	chain:40S ribosomal protein S9-2,domain:S4 RNA-binding,	Arabidopsis thaliana	A0A287HI98	specific	177783	9	182	2.06e-118	333.64
	358	A0A287HN23	44.62	5	1	1	4	0.0102828	0.000154891	64.589	5.06e-174	491	A0A287HN23	WD_REPEATS_REGION domain-containing protein	unreviewed	389	42,622					Q9LF27	Ribosome biogenesis protein WDR12 homolog (Pescadillo-interacting protein 2) (AtPEIP2)	reviewed	433	47,338	Cul4-RING E3 ubiquitin ligase complex [GO:0080008];nucleolus [GO:0005730];nucleoplasm [GO:0005654];PeBoW complex [GO:0070545];plasmodesma [GO:0009506];preribosome, large subunit precursor [GO:0030687]	SUBCELLULAR LOCATION: Nucleus, nucleolus {ECO:0000255|HAMAP-Rule:MF_03029, ECO:0000269|PubMed:23909681, ECO:0000269|PubMed:25443833}. Nucleus, nucleoplasm {ECO:0000255|HAMAP-Rule:MF_03029}.	maturation of 5.8S rRNA [GO:0000460];maturation of 5.8S rRNA from tricistronic rRNA transcript (SSU-rRNA, 5.8S rRNA, LSU-rRNA) [GO:0000466];maturation of LSU-rRNA [GO:0000470];maturation of LSU-rRNA from tricistronic rRNA transcript (SSU-rRNA, 5.8S rRNA, LSU-rRNA) [GO:0000463]	ribonucleoprotein complex binding [GO:0043021]	Q9LF27	Transducin/WD40 repeat-like superfamily protein(AT5G15550)	GO:0000460~maturation of 5.8S rRNA,GO:0000463~maturation of LSU-rRNA from tricistronic rRNA transcript (SSU-rRNA, 5.8S rRNA, LSU-rRNA),GO:0000466~maturation of 5.8S rRNA from tricistronic rRNA transcript (SSU-rRNA, 5.8S rRNA, LSU-rRNA),GO:0000470~maturation of LSU-rRNA,	GO:0005634~nucleus,GO:0005654~nucleoplasm,GO:0005730~nucleolus,GO:0005829~cytosol,GO:0005834~heterotrimeric G-protein complex,GO:0009506~plasmodesma,GO:0030687~preribosome, large subunit precursor,GO:0070545~PeBoW complex,GO:0080008~Cul4-RING E3 ubiquitin ligase complex,	GO:0000166~nucleotide binding,GO:0043021~ribonucleoprotein complex binding,	IPR001680:WD40 repeat,IPR012972:NLE,IPR015943:WD40/YVTN repeat-like-containing domain,IPR017986:WD40-repeat-containing domain,IPR019775:WD40 repeat, conserved site,IPR020472:G-protein beta WD-40 repeat,			SM00320:WD40,	Acetylation,Alternative splicing,Complete proteome,Nucleus,Reference proteome,Repeat,Ribosome biogenesis,rRNA processing,WD repeat,		Arabidopsis thaliana	A0A287HN23;A0A287HN23	superfamily;specific	392136;369718	52;3	353;22	4.56E-38;0.0016037	138.237;36.3123
	427	A0A287HQT4	30.59	1	1	1	1	0.00115207	1.73539e-05	29.323	2.5	30.8	A0A287HQT4	TOG domain-containing protein	unreviewed	868	95,931			protein import into nucleus [GO:0006606]		Q94FN2	Protein MOR1 (Protein GEM1) (Protein GEMINI POLLEN 1) (Protein MICROTUBULE ORGANIZATION 1) (Protein RID5) (Protein ROOT INITIATION DEFECTIVE 5)	reviewed	1978	217,550	cortical microtubule cytoskeleton [GO:0030981];kinetochore [GO:0000776];microtubule [GO:0005874];phragmoplast [GO:0009524];plasmodesma [GO:0009506];preprophase band [GO:0009574];spindle [GO:0005819];spindle pole [GO:0000922]	SUBCELLULAR LOCATION: Cytoplasm, cytoskeleton {ECO:0000269|PubMed:16377747, ECO:0000269|PubMed:19033380}. Cytoplasm, cytoskeleton, phragmoplast {ECO:0000269|PubMed:16377747}. Cytoplasm, cytoskeleton, spindle {ECO:0000269|PubMed:16377747}. Note=Associated with microtubules in interphase arrays, preprophase bands, spindles, and phragmoplasts. {ECO:0000269|PubMed:16377747}.	cell plate formation involved in plant-type cell wall biogenesis [GO:0009920];cytokinesis by cell plate formation [GO:0000911];establishment or maintenance of microtubule cytoskeleton polarity [GO:0030951];microtubule polymerization [GO:0046785];mitotic spindle organization [GO:0007052]	microtubule binding [GO:0008017];microtubule plus end polymerase [GO:0061863]	Q94FN2	ARM repeat superfamily protein(MOR1)	GO:0000226~microtubule cytoskeleton organization,GO:0000911~cytokinesis by cell plate formation,GO:0007051~spindle organization,GO:0009920~cell plate formation involved in plant-type cell wall biogenesis,GO:0030951~establishment or maintenance of microtubule cytoskeleton polarity,GO:0046785~microtubule polymerization,GO:0051298~centrosome duplication,	GO:0000776~kinetochore,GO:0000922~spindle pole,GO:0005634~nucleus,GO:0005813~centrosome,GO:0005819~spindle,GO:0005874~microtubule,GO:0009506~plasmodesma,GO:0009524~phragmoplast,GO:0009574~preprophase band,GO:0030981~cortical microtubule cytoskeleton,GO:0035371~microtubule plus-end,	GO:0008017~microtubule binding,GO:0051010~microtubule plus-end binding,	IPR011989:Armadillo-like helical,IPR016024:Armadillo-type fold,IPR021133:HEAT, type 2,IPR024395:CLASP N-terminal domain,				Cell cycle,Cell division,Complete proteome,Cytoplasm,Cytoskeleton,Microtubule,Mitosis,Reference proteome,Repeat,		Arabidopsis thaliana	A0A287HQT4;A0A287HQT4;A0A287HQT4	superfamily;superfamily;specific	376227;227540;372621	142;44;752	232;498;803	5.78E-23;6.52E-08;7.24E-05	93.6159;56.4855;41.1491
	303	A0A287HT04	98.08	9	3	3	8	0.018018	0.000271409	77.83	0	685	A0A287HT04	Pyruvate kinase (EC 2.7.1.40)	unreviewed	444	48,131	cytoplasm [GO:0005737]		glycolytic process [GO:0006096]	kinase activity [GO:0016301];magnesium ion binding [GO:0000287];potassium ion binding [GO:0030955];pyruvate kinase activity [GO:0004743]	O65595	Probable pyruvate kinase, cytosolic isozyme (PK) (EC 2.7.1.40)	reviewed	497	54,319	cytoplasm [GO:0005737];cytosol [GO:0005829]	SUBCELLULAR LOCATION: Cytoplasm, cytosol {ECO:0000250|UniProtKB:Q2RAK2}.	glycolytic process [GO:0006096]	ATP binding [GO:0005524];kinase activity [GO:0016301];magnesium ion binding [GO:0000287];potassium ion binding [GO:0030955];pyruvate kinase activity [GO:0004743]	O65595	Pyruvate kinase family protein(AT4G26390)	GO:0006096~glycolytic process,	GO:0005737~cytoplasm,GO:0005829~cytosol,	GO:0000287~magnesium ion binding,GO:0004743~pyruvate kinase activity,GO:0005524~ATP binding,GO:0016301~kinase activity,GO:0030955~potassium ion binding,	IPR001697:Pyruvate kinase,IPR011037:Pyruvate kinase-like, insert domain,IPR015793:Pyruvate kinase, barrel,IPR015794:Pyruvate kinase, alpha/beta,IPR015795:Pyruvate kinase, C-terminal,IPR015806:Pyruvate kinase, beta-barrel insert domain,IPR015813:Pyruvate/Phosphoenolpyruvate kinase-like domain,IPR018209:Pyruvate kinase, active site,	ath00010:Glycolysis / Gluconeogenesis,ath00230:Purine metabolism,ath00620:Pyruvate metabolism,ath01100:Metabolic pathways,ath01110:Biosynthesis of secondary metabolites,ath01130:Biosynthesis of antibiotics,ath01200:Carbon metabolism,ath01230:Biosynthesis of amino acids,			ATP-binding,Complete proteome,Cytoplasm,Glycolysis,Kinase,Magnesium,Metal-binding,Nucleotide-binding,Potassium,Pyruvate,Reference proteome,Transferase,	binding site:Substrate,binding site:Substrate;via amide nitrogen,chain:Probable pyruvate kinase, cytosolic isozyme,metal ion-binding site:Magnesium,metal ion-binding site:Potassium,site:Transition state stabilizer,	Arabidopsis thaliana	A0A287HT04	specific	215255	21	444	0	907.816
	281	A0A287HTX4	109.04	13	3	3	9	0.0276923	0.000417135	44.245	9.85e-49	168	A0A287HTX4	NTF2 domain-containing protein	unreviewed	325	35,088	integral component of membrane [GO:0016021]				Q9FME2	Nuclear transport factor 2 (AtNTF2)	reviewed	460	49,543	cytoplasm [GO:0005737];cytosol [GO:0005829];nucleus [GO:0005634];plastid [GO:0009536];ribonucleoprotein complex [GO:1990904]	SUBCELLULAR LOCATION: Cytoplasm {ECO:0000269|PubMed:28229965}. Nucleus {ECO:0000269|PubMed:28229965}.	gene silencing by RNA [GO:0031047];response to abscisic acid [GO:0009737]	mRNA binding [GO:0003729]	Q9FME2	Nuclear transport factor 2 (NTF2) family protein with RNA binding (RRM-RBD-RNP motifs) domain-containing protein(AT5G60980)	GO:0006810~transport,GO:0006913~nucleocytoplasmic transport,GO:0009737~response to abscisic acid,	GO:0005622~intracellular,GO:0005829~cytosol,GO:0030529~intracellular ribonucleoprotein complex,	GO:0000166~nucleotide binding,GO:0003676~nucleic acid binding,GO:0003723~RNA binding,GO:0003729~mRNA binding,	IPR000504:RNA recognition motif domain,IPR002075:Nuclear transport factor 2,IPR012677:Nucleotide-binding, alpha-beta plait,IPR018222:Nuclear transport factor 2, Eukaryote,			SM00360:RRM,	Complete proteome,Reference proteome,		Arabidopsis thaliana	A0A287HTX4;A0A287HTX4	specific;superfamily	238403;236768	22;179	140;271	6.46E-41;0.00975353	138.57;36.9693
	308	A0A287HUA7	49.58	22	2	2	5	0.0724638	0.00109154	88.406	3.18e-41	127	A0A287HUA7	Uncharacterized protein	unreviewed	69	8,050	ribosome [GO:0005840]		translation [GO:0006412]	structural constituent of ribosome [GO:0003735]	O22860	60S ribosomal protein L38	reviewed	69	8,122	cytosol [GO:0005829];cytosolic large ribosomal subunit [GO:0022625];cytosolic ribosome [GO:0022626]		ribonucleoprotein complex assembly [GO:0022618];translation [GO:0006412]	structural constituent of ribosome [GO:0003735]	O22860	Ribosomal L38e protein family(AT2G43460)	GO:0006412~translation,GO:0022618~ribonucleoprotein complex assembly,GO:0042254~ribosome biogenesis,	GO:0005737~cytoplasm,GO:0005840~ribosome,GO:0022625~cytosolic large ribosomal subunit,GO:0022626~cytosolic ribosome,	GO:0003723~RNA binding,GO:0003735~structural constituent of ribosome,	IPR002675:Ribosomal protein L38e,	ath03010:Ribosome,			Complete proteome,Reference proteome,Ribonucleoprotein,Ribosomal protein,	chain:60S ribosomal protein L38,	Arabidopsis thaliana	A0A287HUA7	specific	366806	2	68	8.95e-36	114.517
	364	A0A287I817	53.44	4	1	1	4	0.0177778	0.00026779	83.71	1.48e-133	380	A0A287I817	Uncharacterized protein	unreviewed	225	25,213			'de novo' pyrimidine nucleobase biosynthetic process [GO:0006207];cellular amino acid metabolic process [GO:0006520]	amino acid binding [GO:0016597];aspartate carbamoyltransferase activity [GO:0004070]	P49077	Aspartate carbamoyltransferase, chloroplastic (EC 2.1.3.2) (Aspartate transcarbamylase) (ATCase)	reviewed	390	43,167	chloroplast [GO:0009507];chloroplast stroma [GO:0009570];cytoplasm [GO:0005737];cytosol [GO:0005829]	SUBCELLULAR LOCATION: Plastid, chloroplast {ECO:0000305}.	'de novo' pyrimidine nucleobase biosynthetic process [GO:0006207];'de novo' UMP biosynthetic process [GO:0044205];cellular amino acid metabolic process [GO:0006520];cellular response to phosphate starvation [GO:0016036];nitrogen compound metabolic process [GO:0006807]	amino acid binding [GO:0016597];aspartate carbamoyltransferase activity [GO:0004070]	P49077	PYRIMIDINE B(PYRB)	GO:0000050~urea cycle,GO:0006207~'de novo' pyrimidine nucleobase biosynthetic process,GO:0006520~cellular amino acid metabolic process,GO:0009220~pyrimidine ribonucleotide biosynthetic process,GO:0016036~cellular response to phosphate starvation,GO:0044205~'de novo' UMP biosynthetic process,	GO:0005829~cytosol,GO:0009507~chloroplast,GO:0009570~chloroplast stroma,	GO:0004070~aspartate carbamoyltransferase activity,GO:0005515~protein binding,GO:0016597~amino acid binding,GO:0016743~carboxyl- or carbamoyltransferase activity,	IPR002082:Aspartate carbamoyltransferase,IPR006130:Aspartate/ornithine carbamoyltransferase,IPR006131:Aspartate/ornithine carbamoyltransferase, Asp/Orn-binding domain,IPR006132:Aspartate/ornithine carbamoyltransferase, carbamoyl-P binding,	ath00240:Pyrimidine metabolism,ath00250:Alanine, aspartate and glutamate metabolism,ath01100:Metabolic pathways,			Allosteric enzyme,Chloroplast,Complete proteome,Plastid,Pyrimidine biosynthesis,Reference proteome,Transferase,Transit peptide,	chain:Aspartate carbamoyltransferase, chloroplastic,sequence conflict,transit peptide:Chloroplast,	Arabidopsis thaliana	A0A287I817	superfamily	178142	7	225	3.24e-159	442.264
	111	A0A287IAX1	56.68	16	2	2	23	0.188525	0.00283978	88.43	1.59e-71	208	A0A287IAX1	Uncharacterized protein	unreviewed	122	14,150	ribosome [GO:0005840]		translation [GO:0006412]	structural constituent of ribosome [GO:0003735]	Q9LZ41	60S ribosomal protein L35-4	reviewed	123	14,331	cytosolic large ribosomal subunit [GO:0022625]		maturation of LSU-rRNA from tricistronic rRNA transcript (SSU-rRNA, 5.8S rRNA, LSU-rRNA) [GO:0000463];translation [GO:0006412]	mRNA binding [GO:0003729];structural constituent of ribosome [GO:0003735]	Q9LZ41	Ribosomal L29 family protein(AT5G02610)	GO:0000463~maturation of LSU-rRNA from tricistronic rRNA transcript (SSU-rRNA, 5.8S rRNA, LSU-rRNA),GO:0006412~translation,GO:0042254~ribosome biogenesis,	GO:0005737~cytoplasm,GO:0005774~vacuolar membrane,GO:0005794~Golgi apparatus,GO:0005840~ribosome,GO:0005886~plasma membrane,GO:0009506~plasmodesma,GO:0022625~cytosolic large ribosomal subunit,GO:0022626~cytosolic ribosome,	GO:0003729~mRNA binding,GO:0003735~structural constituent of ribosome,	IPR001854:Ribosomal protein L29,IPR018254:Ribosomal protein L29, conserved site,	ath03010:Ribosome,			Alternative splicing,Complete proteome,Reference proteome,Ribonucleoprotein,Ribosomal protein,	chain:60S ribosomal protein L35-4,	Arabidopsis thaliana	A0A287IAX1	specific	376397	7	63	1.04e-11	55.4636
	445	A0A287ICC8	49.05	3	2	2	2	0.00192678	2.90235e-05	23.611	0.29	34.3	A0A287ICC8	Transket_pyr domain-containing protein	unreviewed	1038	118,075	mitochondrion [GO:0005739];oxoglutarate dehydrogenase complex [GO:0045252]		tricarboxylic acid cycle [GO:0006099]	oxoglutarate dehydrogenase (succinyl-transferring) activity [GO:0004591];thiamine pyrophosphate binding [GO:0030976]	F4IY62	UTP--glucose-1-phosphate uridylyltransferase 3, chloroplastic (EC 2.7.7.9) (UDP-glucose pyrophosphorylase 3)	reviewed	883	99,043	chloroplast [GO:0009507]	SUBCELLULAR LOCATION: Plastid, chloroplast {ECO:0000269|PubMed:19286968}.	nucleotide-sugar biosynthetic process [GO:0009226];sulfolipid biosynthetic process [GO:0046506];UDP-glucose metabolic process [GO:0006011]	UTP:glucose-1-phosphate uridylyltransferase activity [GO:0003983]	F4IY62	UDP-glucose pyrophosphorylase 3(UGP3)	GO:0006048~UDP-N-acetylglucosamine biosynthetic process,GO:0008152~metabolic process,	GO:0005829~cytosol,GO:0009507~chloroplast,	GO:0003977~UDP-N-acetylglucosamine diphosphorylase activity,GO:0003983~UTP:glucose-1-phosphate uridylyltransferase activity,GO:0070569~uridylyltransferase activity,	IPR002618:UTP--glucose-1-phosphate uridylyltransferase,				Chloroplast,Complete proteome,Nucleotidyltransferase,Plastid,Reference proteome,Transferase,Transit peptide,		Arabidopsis thaliana	A0A287ICC8	specific	236499	26	964	0	1365.19
	401	A0A287ICN1	36.82	12	1	1	3	0.027027	0.000407113	65.138	9.64e-47	158	A0A287ICN1	3HCDH domain-containing protein	unreviewed	111	12,274			fatty acid metabolic process [GO:0006631]	3-hydroxyacyl-CoA dehydrogenase activity [GO:0003857]	Q9ZPI5	Peroxisomal fatty acid beta-oxidation multifunctional protein MFP2 (AtMPF2) [Includes: Enoyl-CoA hydratase/3-2-trans-enoyl-CoA isomerase/3-hydroxybutyryl-CoA epimerase (EC 4.2.1.17) (EC 5.1.2.3) (EC 5.3.3.8);3-hydroxyacyl-CoA dehydrogenase (EC 1.1.1.35)]	reviewed	725	78,840	cell wall [GO:0005618];cytosol [GO:0005829];glyoxysome [GO:0009514];nucleolus [GO:0005730];peroxisome [GO:0005777];plasmodesma [GO:0009506]	SUBCELLULAR LOCATION: Glyoxysome {ECO:0000305}. Peroxisome {ECO:0000305}.	fatty acid beta-oxidation [GO:0006635]	3-hydroxyacyl-CoA dehydrogenase activity [GO:0003857];3-hydroxybutyryl-CoA epimerase activity [GO:0008692];dodecenoyl-CoA delta-isomerase activity [GO:0004165];enoyl-CoA hydratase activity [GO:0004300];long-chain-enoyl-CoA hydratase activity [GO:0016508]	Q9ZPI5	multifunctional protein 2(MFP2)	GO:0006635~fatty acid beta-oxidation,	GO:0005618~cell wall,GO:0005730~nucleolus,GO:0005737~cytoplasm,GO:0005777~peroxisome,GO:0005829~cytosol,GO:0009506~plasmodesma,GO:0009514~glyoxysome,	GO:0003857~3-hydroxyacyl-CoA dehydrogenase activity,GO:0004165~dodecenoyl-CoA delta-isomerase activity,GO:0004300~enoyl-CoA hydratase activity,GO:0008692~3-hydroxybutyryl-CoA epimerase activity,GO:0016508~long-chain-enoyl-CoA hydratase activity,	IPR001753:Crotonase superfamily,IPR006108:3-hydroxyacyl-CoA dehydrogenase, C-terminal,IPR006176:3-hydroxyacyl-CoA dehydrogenase, NAD binding,IPR006180:3-hydroxyacyl-CoA dehydrogenase, conserved site,IPR008927:6-phosphogluconate dehydrogenase, C-terminal-like,IPR013328:Dehydrogenase, multihelical,IPR016040:NAD(P)-binding domain,IPR018376:Enoyl-CoA hydratase/isomerase, conserved site,	ath00071:Fatty acid degradation,ath00592:alpha-Linolenic acid metabolism,ath01100:Metabolic pathways,ath01110:Biosynthesis of secondary metabolites,ath01212:Fatty acid metabolism,			3D-structure,Complete proteome,Fatty acid metabolism,Glyoxysome,Isomerase,Lipid metabolism,Lyase,Multifunctional enzyme,NAD,Oxidoreductase,Peroxisome,Reference proteome,		Arabidopsis thaliana	A0A287ICN1	superfamily	236864	6	98	1.79e-23	93.0371
	35	A0A287IFH6	152.72	64	9	2	154	1.01987	0.0153625	90.511	1.38e-91	261	A0A287IFH6	Uncharacterized protein	unreviewed	151	16,316	ribosome [GO:0005840]		translation [GO:0006412]	structural constituent of ribosome [GO:0003735]	P42036	40S ribosomal protein S14-3	reviewed	150	16,238	cytosol [GO:0005829];ribosome [GO:0005840]	SUBCELLULAR LOCATION: Cytoplasm.	maturation of SSU-rRNA from tricistronic rRNA transcript (SSU-rRNA, 5.8S rRNA, LSU-rRNA) [GO:0000462];ribosomal small subunit assembly [GO:0000028];translation [GO:0006412]	mRNA 5'-UTR binding [GO:0048027];small ribosomal subunit rRNA binding [GO:0070181];structural constituent of ribosome [GO:0003735]	P42036	Ribosomal protein S11 family protein(AT3G52580)	GO:0000028~ribosomal small subunit assembly,GO:0000462~maturation of SSU-rRNA from tricistronic rRNA transcript (SSU-rRNA, 5.8S rRNA, LSU-rRNA),GO:0006412~translation,	GO:0005737~cytoplasm,GO:0005829~cytosol,GO:0022627~cytosolic small ribosomal subunit,	GO:0003735~structural constituent of ribosome,GO:0048027~mRNA 5'-UTR binding,GO:0070181~small ribosomal subunit rRNA binding,	IPR001971:Ribosomal protein S11,IPR018102:Ribosomal S11, conserved site,	ath03010:Ribosome,	PIRSF002131:ribosomal protein, S11p/S11a/S14e/organellar S11 types,		Complete proteome,Cytoplasm,Reference proteome,Ribonucleoprotein,Ribosomal protein,	chain:40S ribosomal protein S14-3,sequence conflict,	Arabidopsis thaliana	A0A287IFH6	specific	185465	2	140	6.99e-83	240.148
	127	A0A287IFK7	98.8	16	4	2	33	0.145374	0.0021898	78.571	1.67e-112	323	A0A287IFK7	Ribosomal_L18_c domain-containing protein	unreviewed	227	25,669	ribosome [GO:0005840]		translation [GO:0006412]	5S rRNA binding [GO:0008097];structural constituent of ribosome [GO:0003735]	Q8LBI1	60S ribosomal protein L5-1 (Ribosomal protein L5 A) (Protein ASYMMETRIC LEAVES1/2 ENHANCER 6) (Protein OLIGOCELLULA 5) (Protein PIGGYBACK 3)	reviewed	301	34,358	chloroplast [GO:0009507];cytoplasm [GO:0005737];cytosol [GO:0005829];cytosolic large ribosomal subunit [GO:0022625];cytosolic ribosome [GO:0022626];nucleolus [GO:0005730];nucleoplasm [GO:0005654];nucleus [GO:0005634];plasma membrane [GO:0005886];polysomal ribosome [GO:0042788];vacuole [GO:0005773]	SUBCELLULAR LOCATION: Cytoplasm {ECO:0000269|PubMed:18305007}. Nucleus {ECO:0000269|PubMed:18305007}. Nucleus, nucleolus {ECO:0000269|PubMed:18305007}. Nucleus, nucleoplasm {ECO:0000269|PubMed:18305007}.	adaxial/abaxial pattern specification [GO:0009955];cell division [GO:0051301];leaf morphogenesis [GO:0009965];nucleocytoplasmic transport [GO:0006913];ribosomal large subunit assembly [GO:0000027];root morphogenesis [GO:0010015];translation [GO:0006412]	5S rRNA binding [GO:0008097];RNA binding [GO:0003723];structural constituent of ribosome [GO:0003735]	Q8LBI1	ribosomal protein L5(ATL5)	GO:0000027~ribosomal large subunit assembly,GO:0006412~translation,GO:0006913~nucleocytoplasmic transport,GO:0008283~cell proliferation,GO:0009735~response to cytokinin,GO:0009955~adaxial/abaxial pattern specification,GO:0009965~leaf morphogenesis,GO:0010015~root morphogenesis,GO:0042254~ribosome biogenesis,	GO:0005634~nucleus,GO:0005730~nucleolus,GO:0005737~cytoplasm,GO:0005773~vacuole,GO:0005794~Golgi apparatus,GO:0005829~cytosol,GO:0005840~ribosome,GO:0005886~plasma membrane,GO:0009507~chloroplast,GO:0016020~membrane,GO:0022625~cytosolic large ribosomal subunit,GO:0022626~cytosolic ribosome,	GO:0003735~structural constituent of ribosome,GO:0008097~5S rRNA binding,	IPR005485:Ribosomal protein L5 eukaryotic/L18 archaeal,IPR025607:Ribosomal protein L5 eukaryotic/L18 archaeal, C-terminal,	ath03010:Ribosome,			Alternative splicing,Complete proteome,Cytoplasm,Nucleus,Reference proteome,Ribonucleoprotein,Ribosomal protein,RNA-binding,rRNA-binding,	chain:60S ribosomal protein L5-1,chain:RING-H2 finger protein ATL3L,compositionally biased region:Poly-Ser,compositionally biased region:Ser-rich,sequence conflict,transmembrane region,zinc finger region:RING-type;atypical,	Arabidopsis thaliana	A0A287IFK7	superfamily	240254	23	212	2.18e-92	273.098
	263	A0A287II98	59.19	5	2	2	10	0.017452	0.000262883	36.585	7.27e-05	45.1	A0A287II98	Uncharacterized protein	unreviewed	573	65,806	nucleus [GO:0005634]	SUBCELLULAR LOCATION: Nucleus {ECO:0000256|PROSITE-ProRule:PRU00475}.			F4HY56	Homeobox-DDT domain protein RLT1 (Protein HOMEOBOX-1) (Protein RINGLET 1)	reviewed	1705	191,990	nucleus [GO:0005634]	SUBCELLULAR LOCATION: Nucleus {ECO:0000255|PROSITE-ProRule:PRU00063}.	flower development [GO:0009908];negative regulation of transcription, DNA-templated [GO:0045892];regulation of timing of transition from vegetative to reproductive phase [GO:0048510];transcription, DNA-templated [GO:0006351];vegetative to reproductive phase transition of meristem [GO:0010228]	DNA binding [GO:0003677];DNA-binding transcription factor activity [GO:0003700]	F4HY56	homeobox-1(HB-1)	GO:0006351~transcription, DNA-templated,GO:0006355~regulation of transcription, DNA-templated,GO:0009908~flower development,GO:0010228~vegetative to reproductive phase transition of meristem,GO:0045892~negative regulation of transcription, DNA-templated,GO:0048510~regulation of timing of transition from vegetative to reproductive phase,	GO:0005634~nucleus,	GO:0003677~DNA binding,GO:0003700~transcription factor activity, sequence-specific DNA binding,GO:0005515~protein binding,	IPR001356:Homeodomain,IPR007759:DNA-directed RNA polymerase delta subunit,IPR009057:Homeodomain-like,IPR018501:DDT domain superfamily,			SM00389:HOX,SM00571:DDT,	Complete proteome,DNA-binding,Flowering,Homeobox,Nucleus,Reference proteome,Transcription,Transcription regulation,		Arabidopsis thaliana	A0A287II98;A0A287II98;A0A287II98;A0A287II98	specific;specific;specific;specific	371121;367184;373967;373966	23;283;505;383	118;339;547;416	5.52E-39;2.54E-19;8.71E-18;0.00703289	138.043;81.3545;77.5938;34.4222
	19	A0A287IKX2	151.44	51	10	2	201	1.38621	0.0208807	93.793	9.54e-94	266	A0A287IKX2	Histone H3	unreviewed	145	16,434	nucleosome [GO:0000786];nucleus [GO:0005634]	SUBCELLULAR LOCATION: Chromosome {ECO:0000256|SAAS:SAAS00597685}. Nucleus {ECO:0000256|SAAS:SAAS00597723}.		DNA binding [GO:0003677];protein heterodimerization activity [GO:0046982]	P59169	Histone H3.3 (Histone H3.2)	reviewed	136	15,406	nucleolus [GO:0005730];nucleosome [GO:0000786];nucleus [GO:0005634];plasma membrane [GO:0005886];rDNA protrusion [GO:0030875]	SUBCELLULAR LOCATION: Nucleus {ECO:0000269|PubMed:17439305, ECO:0000269|PubMed:25086063}. Chromosome {ECO:0000269|PubMed:17439305}. Nucleus, nucleolus {ECO:0000269|PubMed:25086063}. Note=Localized at rDNA loci in the nucleolus. {ECO:0000269|PubMed:25086063}.		DNA binding [GO:0003677];protein heterodimerization activity [GO:0046982]	P59169	Histone superfamily protein(AT4G40030)	GO:0006334~nucleosome assembly,	GO:0000786~nucleosome,GO:0005634~nucleus,	GO:0003677~DNA binding,GO:0031492~nucleosomal DNA binding,	IPR000164:Histone H3,IPR007125:Histone core,IPR009072:Histone-fold,			SM00428:H3,	3D-structure,Acetylation,Alternative splicing,Chromosome,Complete proteome,DNA-binding,Methylation,Nucleosome core,Nucleus,Phosphoprotein,Reference proteome,	chain:Histone H3.3,modified residue,site:Not N6-acetylated,site:Not N6-methylated,	Arabidopsis thaliana	A0A287IKX2	specific	185400	1	145	2.75e-88	252.903
	437	A0A287IRM3	51.14	5	1	1	2	0.00727273	0.00010955	37.069	2.41e-36	133	A0A287IRM3	RRM_3 domain-containing protein	unreviewed	275	30,192				RNA binding [GO:0003723]	Q93ZV7	La protein 1 (AtLa1)	reviewed	433	48,096	cell wall [GO:0005618];cytosol [GO:0005829];nucleolus [GO:0005730];nucleoplasm [GO:0005654];nucleus [GO:0005634];ribonucleoprotein complex [GO:1990904]	SUBCELLULAR LOCATION: Nucleus, nucleoplasm {ECO:0000269|PubMed:17459889}. Nucleus, nucleolus {ECO:0000269|PubMed:17459889}.	ncRNA processing [GO:0034470];rRNA processing [GO:0006364]	RNA binding [GO:0003723]	Q93ZV7	La protein 1(La1)	GO:0006396~RNA processing,GO:0034470~ncRNA processing,GO:0040008~regulation of growth,	GO:0005618~cell wall,GO:0005634~nucleus,GO:0005654~nucleoplasm,GO:0005730~nucleolus,GO:0005829~cytosol,GO:0005886~plasma membrane,GO:0016021~integral component of membrane,GO:0030529~intracellular ribonucleoprotein complex,	GO:0000166~nucleotide binding,GO:0003723~RNA binding,	IPR000504:RNA recognition motif domain,IPR002344:Lupus La protein,IPR006630:RNA-binding protein Lupus La,IPR011991:Winged helix-turn-helix DNA-binding domain,IPR012677:Nucleotide-binding, alpha-beta plait,IPR014886:RNA-binding motif,			SM00360:RRM,SM00715:LA,	Alternative splicing,Complete proteome,Nucleus,Reference proteome,RNA-binding,		Arabidopsis thaliana	A0A287IRM3	superfamily	388407	138	236	2.81e-19	80.4785
	276	A0A287ISC6	51.95	3	2	2	7	0.00943396	0.000142106	57.523	0	832	A0A287ISC6	MI domain-containing protein	unreviewed	742	82,318				RNA binding [GO:0003723]	Q93ZT6	Eukaryotic translation initiation factor isoform 4G-1 (eIF(iso)4G-1)	reviewed	780	85,572	cytoplasm [GO:0005737];cytosol [GO:0005829];eukaryotic translation initiation factor 4F complex [GO:0016281];nucleus [GO:0005634];plastid [GO:0009536]			mRNA binding [GO:0003729];translation initiation factor activity [GO:0003743]	Q93ZT6	MIF4G domain-containing protein / MA3 domain-containing protein(eIFiso4G1)	GO:0006412~translation,GO:0006413~translational initiation,GO:0006417~regulation of translation,	GO:0005634~nucleus,GO:0005737~cytoplasm,GO:0005829~cytosol,	GO:0003723~RNA binding,GO:0003729~mRNA binding,GO:0003743~translation initiation factor activity,	IPR003890:MIF4G-like, type 3,IPR003891:Initiation factor eIF-4 gamma, MA3,IPR016021:MIF4-like, type 1/2/3,IPR016024:Armadillo-type fold,	ath03013:RNA transport,		SM00543:MIF4G,SM00544:MA3,	Alternative splicing,Complete proteome,Initiation factor,Protein biosynthesis,Reference proteome,Translation regulation,		Arabidopsis thaliana	A0A287ISC6;A0A287ISC6;A0A287ISC6	specific;specific;superfamily	367217;367215;367969	164;577;414	389;688;561	1.71E-56;4.66E-36;0.000331692	191.411;131.623;43.0295
	270	A0A287ISE4	97.7	14	2	2	9	0.0849057	0.00127895	90.625	1.35e-28	100	A0A287ISE4	Uncharacterized protein	unreviewed	106	11,900	ribosome [GO:0005840]		translation [GO:0006412]	structural constituent of ribosome [GO:0003735]	Q8LD46	60S ribosomal protein L23a-1 (AtRPL23A-1)	reviewed	154	17,441	cell wall [GO:0005618];cytosol [GO:0005829];cytosolic large ribosomal subunit [GO:0022625];cytosolic ribosome [GO:0022626];Golgi apparatus [GO:0005794];nucleolus [GO:0005730];plasmodesma [GO:0009506]		response to cold [GO:0009409];response to high light intensity [GO:0009644];response to oxidative stress [GO:0006979];ribosomal large subunit assembly [GO:0000027];translation [GO:0006412]	rRNA binding [GO:0019843];structural constituent of ribosome [GO:0003735]	Q8LD46	ribosomal protein L23AA(RPL23AA)	GO:0000027~ribosomal large subunit assembly,GO:0006412~translation,GO:0006979~response to oxidative stress,GO:0009409~response to cold,GO:0009644~response to high light intensity,GO:0042254~ribosome biogenesis,	GO:0005618~cell wall,GO:0005622~intracellular,GO:0005730~nucleolus,GO:0005737~cytoplasm,GO:0005794~Golgi apparatus,GO:0005829~cytosol,GO:0005840~ribosome,GO:0009506~plasmodesma,GO:0015934~large ribosomal subunit,GO:0022625~cytosolic large ribosomal subunit,GO:0022626~cytosolic ribosome,	GO:0000166~nucleotide binding,GO:0003723~RNA binding,GO:0003735~structural constituent of ribosome,GO:0019843~rRNA binding,	IPR001014:Ribosomal protein L23/L25, conserved site,IPR005633:Ribosomal protein L23/L25, N-terminal,IPR012677:Nucleotide-binding, alpha-beta plait,IPR012678:Ribosomal protein L23/L15e core domain,IPR013025:Ribosomal protein L25/L23,IPR019985:Ribosomal protein L23,	ath03010:Ribosome,			Complete proteome,Reference proteome,Ribonucleoprotein,Ribosomal protein,RNA-binding,rRNA-binding,	chain:60S ribosomal protein L23a-1,compositionally biased region:Lys-rich,sequence conflict,	Arabidopsis thaliana	A0A287ISE4	superfamily	185507	43	106	1.08e-23	87.8333
	239	A0A287ISH2	62.55	14	3	3	8	0.056338	0.00084863	81.159	7.95e-31	107	A0A287ISH2	Ribosomal_L23eN domain-containing protein	unreviewed	142	15,813	cytosolic large ribosomal subunit [GO:0022625]		ribosomal large subunit assembly [GO:0000027]	structural constituent of ribosome [GO:0003735]	Q9M3C3	60S ribosomal protein L23a-2	reviewed	154	17,396	cytosol [GO:0005829];cytosolic large ribosomal subunit [GO:0022625];cytosolic ribosome [GO:0022626];polysomal ribosome [GO:0042788]		response to cold [GO:0009409];response to high light intensity [GO:0009644];response to oxidative stress [GO:0006979];ribosomal large subunit assembly [GO:0000027];translation [GO:0006412]	rRNA binding [GO:0019843];structural constituent of ribosome [GO:0003735]	Q9M3C3	ribosomal protein L23AB(RPL23AB)	GO:0000027~ribosomal large subunit assembly,GO:0006412~translation,GO:0006979~response to oxidative stress,GO:0009409~response to cold,GO:0009644~response to high light intensity,GO:0042254~ribosome biogenesis,	GO:0005622~intracellular,GO:0005737~cytoplasm,GO:0005794~Golgi apparatus,GO:0005829~cytosol,GO:0005840~ribosome,GO:0016020~membrane,GO:0022625~cytosolic large ribosomal subunit,GO:0022626~cytosolic ribosome,	GO:0000166~nucleotide binding,GO:0003723~RNA binding,GO:0003735~structural constituent of ribosome,GO:0019843~rRNA binding,	IPR001014:Ribosomal protein L23/L25, conserved site,IPR005633:Ribosomal protein L23/L25, N-terminal,IPR012677:Nucleotide-binding, alpha-beta plait,IPR012678:Ribosomal protein L23/L15e core domain,IPR013025:Ribosomal protein L25/L23,IPR019985:Ribosomal protein L23,	ath03010:Ribosome,			Alternative splicing,Complete proteome,Reference proteome,Ribonucleoprotein,Ribosomal protein,RNA-binding,rRNA-binding,	chain:60S ribosomal protein L23a-2,compositionally biased region:Lys-rich,	Arabidopsis thaliana	A0A287ISH2	superfamily	185507	36	101	6.92e-27	97.4633
	83	A0A287IV68	116.54	42	7	1	62	0.459259	0.00691791	82.576	5.28e-77	223	A0A287IV68	Ribosomal_L14e domain-containing protein	unreviewed	135	15,528	cytosolic large ribosomal subunit [GO:0022625]		ribosomal large subunit biogenesis [GO:0042273];translation [GO:0006412]	RNA binding [GO:0003723];structural constituent of ribosome [GO:0003735]	Q9SIM4	60S ribosomal protein L14-1	reviewed	134	15,506	cytosolic large ribosomal subunit [GO:0022625];endoplasmic reticulum [GO:0005783];mitochondrion [GO:0005739];plasmodesma [GO:0009506];vacuole [GO:0005773]		ribosomal large subunit biogenesis [GO:0042273];translation [GO:0006412]	RNA binding [GO:0003723];structural constituent of ribosome [GO:0003735]	Q9SIM4	Ribosomal protein L14(AT2G20450)	GO:0006412~translation,GO:0042254~ribosome biogenesis,GO:0042273~ribosomal large subunit biogenesis,	GO:0005737~cytoplasm,GO:0005773~vacuole,GO:0005783~endoplasmic reticulum,GO:0005794~Golgi apparatus,GO:0005840~ribosome,GO:0009506~plasmodesma,GO:0022625~cytosolic large ribosomal subunit,	GO:0003735~structural constituent of ribosome,	IPR002784:Ribosomal protein L14,IPR008991:Translation protein SH3-like domain,IPR014722:Ribosomal protein L2 domain 2,	ath03010:Ribosome,			Complete proteome,Reference proteome,Ribonucleoprotein,Ribosomal protein,	chain:60S ribosomal protein L14-1,	Arabidopsis thaliana	A0A287IV68	superfamily	391751	3	126	3.71e-33	112.929
	196	A0A287J037	58.71	17	3	1	13	0.0695187	0.00104717	56.122	7.54e-25	96.7	A0A287J037	H15 domain-containing protein	unreviewed	187	19,264	nucleosome [GO:0000786];nucleus [GO:0005634]	SUBCELLULAR LOCATION: Chromosome {ECO:0000256|SAAS:SAAS00569684}. Nucleus {ECO:0000256|RuleBase:RU003894, ECO:0000256|SAAS:SAAS00569685}.	nucleosome assembly [GO:0006334]	DNA binding [GO:0003677]	P26569	Histone H1.2	reviewed	273	28,487	mitochondrion [GO:0005739];nucleolus [GO:0005730];nucleosome [GO:0000786];nucleus [GO:0005634]	SUBCELLULAR LOCATION: Nucleus. Chromosome.	chromosome condensation [GO:0030261];negative regulation of chromatin silencing [GO:0031936];negative regulation of DNA recombination [GO:0045910];nucleosome assembly [GO:0006334];nucleosome positioning [GO:0016584];regulation of transcription, DNA-templated [GO:0006355]	double-stranded DNA binding [GO:0003690];nucleosomal DNA binding [GO:0031492]	P26569	winged-helix DNA-binding transcription factor family protein(AT2G30620)	GO:0006334~nucleosome assembly,	GO:0000786~nucleosome,GO:0005634~nucleus,GO:0005730~nucleolus,GO:0005739~mitochondrion,	GO:0003677~DNA binding,	IPR005818:Histone H1/H5,IPR005819:Histone H5,IPR011991:Winged helix-turn-helix DNA-binding domain,			SM00526:H15,	Acetylation,Alternative splicing,Chromosome,Complete proteome,DNA-binding,Isopeptide bond,Nucleus,Phosphoprotein,Reference proteome,Ubl conjugation,	chain:Histone H1.2,modified residue,	Arabidopsis thaliana	A0A287J037	specific	197772	36	100	3.64e-19	76.8473
	464	A0A287J4D9	39.08	1	1	1	2	0.00119118	1.79431e-05	31.884	0.62	33.5	A0A287J4D9	Uncharacterized protein	unreviewed	1679	189,286	integral component of membrane [GO:0016021]				Q9SHJ6	Peroxisomal and mitochondrial division factor 2 (Ubiquitin-interacting factor 7)	reviewed	323	36,119	extracellular region [GO:0005576];integral component of mitochondrial outer membrane [GO:0031307];mitochondrion [GO:0005739];plastid [GO:0009536];vacuolar membrane [GO:0005774]	SUBCELLULAR LOCATION: Mitochondrion outer membrane {ECO:0000269|PubMed:21896887, ECO:0000269|PubMed:22147290};Single-pass membrane protein {ECO:0000255}.	mitochondrion organization [GO:0007005]		Q9SHJ6	Tropomyosin-like protein(PMD2)	GO:0007005~mitochondrion organization,	GO:0005739~mitochondrion,GO:0005774~vacuolar membrane,GO:0005829~cytosol,GO:0009536~plastid,GO:0031307~integral component of mitochondrial outer membrane,	GO:0005515~protein binding,					Coiled coil,Complete proteome,Membrane,Mitochondrion,Mitochondrion outer membrane,Reference proteome,Transmembrane,Transmembrane helix,		Arabidopsis thaliana	A0A287J4D9;A0A287J4D9;A0A287J4D9	superfamily;superfamily;superfamily	274008;274009;224117	376;9;855	1214;738;1597	3.98E-26;1.51E-22;5.19E-15	117.465;105.535;80.9139
	91	A0A287J4J4	112.96	29	5	5	52	0.322981	0.00486513	85.987	3.53e-94	268	A0A287J4J4	Ribosomal_S17_N domain-containing protein	unreviewed	161	18,015	ribosome [GO:0005840]		translation [GO:0006412]	structural constituent of ribosome [GO:0003735]	P42733	40S ribosomal protein S11-3	reviewed	159	17,749	cytosolic small ribosomal subunit [GO:0022627];plastid [GO:0009536]	SUBCELLULAR LOCATION: Cytoplasm.	translation [GO:0006412]	rRNA binding [GO:0019843];structural constituent of ribosome [GO:0003735]	P42733	ribosomal protein S11-beta(RPS11-BETA)	GO:0006412~translation,	GO:0005737~cytoplasm,GO:0005829~cytosol,GO:0005840~ribosome,GO:0016020~membrane,GO:0022627~cytosolic small ribosomal subunit,	GO:0003735~structural constituent of ribosome,GO:0019843~rRNA binding,	IPR000266:Ribosomal protein S17,IPR012340:Nucleic acid-binding, OB-fold,IPR019979:Ribosomal protein S17, conserved site,	ath03010:Ribosome,			Complete proteome,Cytoplasm,Reference proteome,Ribonucleoprotein,Ribosomal protein,RNA-binding,rRNA-binding,	chain:40S ribosomal protein S11-3,sequence conflict,	Arabidopsis thaliana	A0A287J4J4	specific	240326	2	158	2.73e-90	259.632
	172	A0A287J6L1	116.79	28	6	2	19	0.0650685	0.000980139	78.243	3.9e-142	399	A0A287J6L1	Uncharacterized protein	unreviewed	292	33,582	cytosolic large ribosomal subunit [GO:0022625]		maturation of LSU-rRNA from tricistronic rRNA transcript (SSU-rRNA, 5.8S rRNA, LSU-rRNA) [GO:0000463]	RNA binding [GO:0003723];structural constituent of ribosome [GO:0003735]	P60040	60S ribosomal protein L7-2	reviewed	242	28,171	cell wall [GO:0005618];chloroplast [GO:0009507];cytosol [GO:0005829];cytosolic large ribosomal subunit [GO:0022625];cytosolic ribosome [GO:0022626];mitochondrion [GO:0005739];plasma membrane [GO:0005886];polysomal ribosome [GO:0042788];vacuolar membrane [GO:0005774];vacuole [GO:0005773]		maturation of LSU-rRNA from tricistronic rRNA transcript (SSU-rRNA, 5.8S rRNA, LSU-rRNA) [GO:0000463]	mRNA binding [GO:0003729];RNA binding [GO:0003723];structural constituent of ribosome [GO:0003735]	P60040	Ribosomal protein L30/L7 family protein(AT2G01250)	GO:0000463~maturation of LSU-rRNA from tricistronic rRNA transcript (SSU-rRNA, 5.8S rRNA, LSU-rRNA),GO:0002181~cytoplasmic translation,GO:0006412~translation,	GO:0005618~cell wall,GO:0005737~cytoplasm,GO:0005773~vacuole,GO:0005774~vacuolar membrane,GO:0005794~Golgi apparatus,GO:0005829~cytosol,GO:0005840~ribosome,GO:0005886~plasma membrane,GO:0009507~chloroplast,GO:0015934~large ribosomal subunit,GO:0016020~membrane,GO:0022625~cytosolic large ribosomal subunit,GO:0022626~cytosolic ribosome,	GO:0003729~mRNA binding,GO:0003735~structural constituent of ribosome,GO:0044822~poly(A) RNA binding,	IPR005998:Ribosomal protein L7, eukaryotic,IPR012988:Ribosomal protein L30, N-terminal,IPR016082:Ribosomal protein L30, ferredoxin-like fold domain,IPR018038:Ribosomal protein L30, conserved site,	ath03010:Ribosome,			Alternative splicing,Complete proteome,Reference proteome,Ribonucleoprotein,Ribosomal protein,	chain:60S ribosomal protein L7-2,sequence conflict,	Arabidopsis thaliana	A0A287J6L1	specific	273548	60	292	1.97e-106	308.906
	337	A0A287J8E4	47.99	4	1	1	7	0.0357143	0.000537971	55.556	0.005	36.6	A0A287J8E4	Uncharacterized protein	unreviewed	196	21,549					Q8RXS6	Chromatin-remodeling ATPase INO80 (AtINO80) (EC 3.6.4.-) (DNA helicase-related INO80 complex homolog 1)	reviewed	1507	172,172	Ino80 complex [GO:0031011]	SUBCELLULAR LOCATION: Nucleus {ECO:0000255|PROSITE-ProRule:PRU00746}.	ATP-dependent chromatin remodeling [GO:0043044];chromatin remodeling [GO:0006338];DNA duplex unwinding [GO:0032508];DNA repair [GO:0006281];nucleosome mobilization [GO:0042766];regulation of transcription from RNA polymerase II promoter in response to stress [GO:0043618];transcription, DNA-templated [GO:0006351]	ATPase activity [GO:0016887];ATP binding [GO:0005524];DNA binding [GO:0003677];histone binding [GO:0042393]	Q8RXS6	DNA helicase INO80-like protein(INO80)	GO:0006281~DNA repair,GO:0006351~transcription, DNA-templated,GO:0006355~regulation of transcription, DNA-templated,GO:0010228~vegetative to reproductive phase transition of meristem,GO:0016444~somatic cell DNA recombination,GO:0016569~covalent chromatin modification,GO:0045739~positive regulation of DNA repair,GO:1905168~positive regulation of double-strand break repair via homologous recombinat…	GO:0005634~nucleus,	GO:0003677~DNA binding,GO:0004386~helicase activity,GO:0005524~ATP binding,GO:0042393~histone binding,	IPR000330:SNF2-related,IPR001650:Helicase, C-terminal,IPR014001:Helicase, superfamily 1/2, ATP-binding domain,IPR020838:DBINO domain,IPR027417:P-loop containing nucleoside triphosphate hydrolase,			SM00487:DEXDc,SM00490:HELICc,	Activator,Alternative splicing,ATP-binding,Chromatin regulator,Coiled coil,Complete proteome,DNA damage,DNA repair,DNA-binding,Helicase,Hydrolase,Nucleotide-binding,Nucleus,Reference proteome,Transcription,Transcription regulation,	chain:DNA helicase INO80 complex homolog 1,compositionally biased region:Poly-Asp,domain:DBINO,domain:Helicase ATP-binding,domain:Helicase C-terminal,nucleotide phosphate-binding region:ATP,	Arabidopsis thaliana
	284	A0A287J8T7	67.43	7	3	3	8	0.0142603	0.000214805	55.556	0	616	A0A287J8T7	Uncharacterized protein	unreviewed	561	62,547	cell [GO:0005623]		cell redox homeostasis [GO:0045454]		O80763	Probable nucleoredoxin 1 (AtNrx1) (EC 1.8.1.8)	reviewed	578	65,170	cell [GO:0005623];cytosol [GO:0005829];nucleus [GO:0005634]		cell redox homeostasis [GO:0045454];pollen tube growth [GO:0009860];pollen tube guidance [GO:0010183];regulation of pollen tube growth [GO:0080092];response to cadmium ion [GO:0046686]	protein-disulfide reductase activity [GO:0047134]	O80763	DC1 domain-containing protein(AT1G60420)	GO:0009860~pollen tube growth,GO:0010183~pollen tube guidance,GO:0045454~cell redox homeostasis,GO:0046686~response to cadmium ion,GO:0055114~oxidation-reduction process,GO:0080092~regulation of pollen tube growth,	GO:0005829~cytosol,	GO:0004791~thioredoxin-disulfide reductase activity,GO:0047134~protein-disulfide reductase activity,	IPR004146:DC1,IPR012336:Thioredoxin-like fold,IPR013766:Thioredoxin domain,IPR017937:Thioredoxin, conserved site,				3D-structure,Complete proteome,NAD,Oxidoreductase,Reference proteome,Repeat,		Arabidopsis thaliana	A0A287J8T7;A0A287J8T7;A0A287J8T7;A0A287J8T7	specific;specific;superfamily;specific	239307;239307;381987;367338	332;16;170;488	461;138;301;530	4.71E-68;8.38E-62;2.43E-34;9.75E-08	215.998;199.434;126.246;48.5329
	153	A0A287JEP8	136.01	13	5	5	24	0.0450281	0.000678268	29.141	3.95e-31	124	A0A287JEP8	Uncharacterized protein	unreviewed	533	56,436				DNA binding [GO:0003677]	Q9FN03	Ultraviolet-B receptor UVR8 (Protein UV-B RESISTANCE 8) (RCC1 domain-containing protein UVR8)	reviewed	440	47,118	chromatin [GO:0000785];cytosol [GO:0005829];nucleus [GO:0005634];plastid [GO:0009536]	SUBCELLULAR LOCATION: Nucleus. Cytoplasm, cytosol. Note=UV-B promotes rapid accumulation of UVR8 in the nucleus.	entrainment of circadian clock [GO:0009649];protein-chromophore linkage [GO:0018298];response to UV [GO:0009411];response to UV-B [GO:0010224]	chromatin binding [GO:0003682];guanyl-nucleotide exchange factor activity [GO:0005085];identical protein binding [GO:0042802];photoreceptor activity [GO:0009881];protein homodimerization activity [GO:0042803]	Q9FN03	Regulator of chromosome condensation (RCC1) family protein(UVR8)	GO:0009408~response to heat,GO:0009411~response to UV,GO:0009649~entrainment of circadian clock,GO:0010224~response to UV-B,GO:0018298~protein-chromophore linkage,	GO:0000785~chromatin,GO:0005634~nucleus,GO:0005654~nucleoplasm,GO:0005737~cytoplasm,GO:0005829~cytosol,	GO:0003682~chromatin binding,GO:0005085~guanyl-nucleotide exchange factor activity,GO:0005515~protein binding,GO:0009881~photoreceptor activity,GO:0042803~protein homodimerization activity,GO:0046872~metal ion binding,	IPR000408:Regulator of chromosome condensation, RCC1,IPR009091:Regulator of chromosome condensation 1/beta-lactamase-inhibitor protein II,				3D-structure,Acetylation,Chromophore,Complete proteome,Cytoplasm,Nucleus,Photoreceptor protein,Receptor,Reference proteome,Repeat,Sensory transduction,		Arabidopsis thaliana	A0A287JEP8	superfamily	227511	49	412	6.63e-30	122.254
	56	A0A287JES9	195.38	39	16	15	97	0.19057	0.00287059	92.784	0	923	A0A287JES9	Adenosylhomocysteinase (EC 3.3.1.1)	unreviewed	509	55,756	cytosol [GO:0005829]		one-carbon metabolic process [GO:0006730];S-adenosylmethionine cycle [GO:0033353]	adenosylhomocysteinase activity [GO:0004013]	O23255	Adenosylhomocysteinase 1 (AdoHcyase 1) (EC 3.3.1.1) (Protein EMBRYO DEFECTIVE 1395) (Protein HOMOLOGY-DEPENDENT GENE SILENCING 1) (S-adenosyl-L-homocysteine hydrolase 1) (SAH hydrolase 1)	reviewed	485	53,379	cytosol [GO:0005829];plasma membrane [GO:0005886];plasmodesma [GO:0009506];vacuolar membrane [GO:0005774];vacuole [GO:0005773]		embryo development ending in seed dormancy [GO:0009793];methylation-dependent chromatin silencing [GO:0006346];one-carbon metabolic process [GO:0006730];posttranscriptional gene silencing [GO:0016441];S-adenosylmethionine cycle [GO:0033353]	adenosylhomocysteinase activity [GO:0004013];copper ion binding [GO:0005507]	O23255	S-adenosyl-L-homocysteine hydrolase(HOG1)	GO:0006346~methylation-dependent chromatin silencing,GO:0006730~one-carbon metabolic process,GO:0009793~embryo development ending in seed dormancy,GO:0016441~posttranscriptional gene silencing,GO:0019510~S-adenosylhomocysteine catabolic process,GO:0033353~S-adenosylmethionine cycle,	GO:0005737~cytoplasm,GO:0005773~vacuole,GO:0005774~vacuolar membrane,GO:0005794~Golgi apparatus,GO:0005829~cytosol,GO:0005886~plasma membrane,GO:0009506~plasmodesma,GO:0016020~membrane,GO:0048046~apoplast,	GO:0004013~adenosylhomocysteinase activity,GO:0005507~copper ion binding,GO:0005515~protein binding,GO:0051287~NAD binding,	IPR000043:Adenosylhomocysteinase,IPR015878:S-adenosyl-L-homocysteine hydrolase, NAD binding domain,IPR016040:NAD(P)-binding domain,IPR020082:S-adenosyl-L-homocysteine hydrolase, conserved site,	ath00270:Cysteine and methionine metabolism,ath01100:Metabolic pathways,	PIRSF001109:adenosylhomocysteine hydrolase, SAHH type,	SM00996:SM00996,SM00997:SM00997,	Alternative splicing,Complete proteome,Hydrolase,NAD,One-carbon metabolism,Reference proteome,	binding site:Substrate,chain:Adenosylhomocysteinase 1,mutagenesis site,region of interest:NAD binding,sequence conflict,	Arabidopsis thaliana	A0A287JES9	specific	178111	33	509	0	1045.6
	447	A0A287JF36	47.95	9	2	2	2	0.0078125	0.000117681	81.25	3.96e-158	446	A0A287JF36	Serine hydroxymethyltransferase	unreviewed	256	28,151			glycine biosynthetic process from serine [GO:0019264];tetrahydrofolate interconversion [GO:0035999]	glycine hydroxymethyltransferase activity [GO:0004372];pyridoxal phosphate binding [GO:0030170]	O23254	Serine hydroxymethyltransferase 4 (AtSHMT4) (EC 2.1.2.1) (Glycine hydroxymethyltransferase 4) (Serine methylase 4)	reviewed	471	51,718	cytosol [GO:0005829];plasma membrane [GO:0005886];plasmodesma [GO:0009506]	SUBCELLULAR LOCATION: Cytoplasm {ECO:0000305}.	cellular response to tetrahydrofolate [GO:1904482];circadian rhythm [GO:0007623];folic acid metabolic process [GO:0046655];glycine biosynthetic process from serine [GO:0019264];glycine metabolic process [GO:0006544];L-serine catabolic process [GO:0006565];one-carbon metabolic process [GO:0006730];response to cadmium ion [GO:0046686];tetrahydrofolate interconversion [GO:0035999];tetrahydrofolate m…	amino acid binding [GO:0016597];cobalt ion binding [GO:0050897];glycine hydroxymethyltransferase activity [GO:0004372];pyridoxal phosphate binding [GO:0030170];serine binding [GO:0070905];zinc ion binding [GO:0008270]	O23254	serine hydroxymethyltransferase 4(SHM4)	GO:0006544~glycine metabolic process,GO:0006563~L-serine metabolic process,GO:0007623~circadian rhythm,GO:0035999~tetrahydrofolate interconversion,GO:0046686~response to cadmium ion,	GO:0005737~cytoplasm,GO:0005829~cytosol,GO:0005886~plasma membrane,GO:0009506~plasmodesma,GO:0016020~membrane,	GO:0004372~glycine hydroxymethyltransferase activity,GO:0030170~pyridoxal phosphate binding,	IPR001085:Serine hydroxymethyltransferase,IPR015421:Pyridoxal phosphate-dependent transferase, major region, subdomain 1,IPR015422:Pyridoxal phosphate-dependent transferase, major region, subdomain 2,IPR015424:Pyridoxal phosphate-dependent transferase,IPR019798:Serine hydroxymethyltransferase, pyridoxal phosphate binding site,	ath00260:Glycine, serine and threonine metabolism,ath00460:Cyanoamino acid metabolism,ath00630:Glyoxylate and dicarboxylate metabolism,ath00670:One carbon pool by folate,ath01100:Metabolic pathways,ath01110:Biosynthesis of secondary metabolites,ath01130:Biosynthesis of antibiotics,ath01200:Carbon metabolism,ath01230:Biosynthesis of amino acids,	PIRSF000412:serine/glycine hydroxymethyltransferase,		Acetylation,Complete proteome,Cytoplasm,One-carbon metabolism,Pyridoxal phosphate,Reference proteome,Transferase,		Arabidopsis thaliana	A0A287JF36	superfamily	388495	1	256	0	537.258
	372	A0A287JG11	84.95	4	2	2	4	0.00584795	8.80888e-05	85.672	0	1192	A0A287JG11	Plasma membrane ATPase (EC 7.1.2.1)	unreviewed	684	74,225	integral component of membrane [GO:0016021];plasma membrane [GO:0005886]	SUBCELLULAR LOCATION: Cell membrane {ECO:0000256|RuleBase:RU362083};Multi-pass membrane protein {ECO:0000256|RuleBase:RU362083}.	proton export across plasma membrane [GO:0120029]	ATP binding [GO:0005524];proton-exporting ATPase activity, phosphorylative mechanism [GO:0008553]	Q9SJB3	ATPase 5, plasma membrane-type (EC 7.1.2.1) (Proton pump 5)	reviewed	949	104,739	cell [GO:0005623];integral component of membrane [GO:0016021];plasma membrane [GO:0005886]	SUBCELLULAR LOCATION: Membrane;Multi-pass membrane protein.	proton export across plasma membrane [GO:0120029];proton transmembrane transport [GO:1902600];regulation of intracellular pH [GO:0051453]	ATP binding [GO:0005524];metal ion binding [GO:0046872];proton-exporting ATPase activity, phosphorylative mechanism [GO:0008553]	Q9SJB3	plasma membrane H+-ATPase(HA5)	GO:0006754~ATP biosynthetic process,GO:0051453~regulation of intracellular pH,GO:1902600~hydrogen ion transmembrane transport,	GO:0005886~plasma membrane,GO:0005887~integral component of plasma membrane,GO:0043231~intracellular membrane-bounded organelle,	GO:0005524~ATP binding,GO:0008553~hydrogen-exporting ATPase activity, phosphorylative mechanism,GO:0016887~ATPase activity,GO:0046872~metal ion binding,	IPR001757:Cation-transporting P-type ATPase,IPR004014:Cation-transporting P-type ATPase, N-terminal,IPR006534:H+ transporting P-type ATPase, subfamily IIIA,IPR008250:P-type ATPase, A domain,IPR018303:P-type ATPase, phosphorylation site,IPR023214:HAD-like domain,IPR023298:P-type ATPase, transmembrane domain,IPR023299:P-type ATPase, cytoplasmic domain N,	ath00190:Oxidative phosphorylation,		SM00831:SM00831,	Acetylation,ATP-binding,Complete proteome,Hydrogen ion transport,Hydrolase,Ion transport,Magnesium,Membrane,Metal-binding,Nucleotide-binding,Phosphoprotein,Reference proteome,Transmembrane,Transmembrane helix,Transport,	active site:4-aspartylphosphate intermediate,chain:ATPase 5, plasma membrane-type,metal ion-binding site:Magnesium,modified residue,region of interest:Interaction with 14-3-3 proteins,topological domain:Cytoplasmic,topological domain:Extracellular,transmembrane region,	Arabidopsis thaliana	A0A287JG11	superfamily	273731	1	677	0	1018.02
	169	A0A287JGQ1	101.89	9	5	1	24	0.057554	0.000866946	69.779	0	604	A0A287JGQ1	Uncharacterized protein	unreviewed	417	45,963					P22953	Heat shock 70 kDa protein 1 (Heat shock cognate 70 kDa protein 1) (Heat shock cognate protein 70-1) (AtHsc70-1) (Heat shock protein 70-1) (AtHsp70-1) (Protein EARLY-RESPONSIVE TO DEHYDRATION 2)	reviewed	651	71,358	apoplast [GO:0048046];cell wall [GO:0005618];chloroplast [GO:0009507];cytoplasm [GO:0005737];cytosol [GO:0005829];cytosolic ribosome [GO:0022626];Golgi apparatus [GO:0005794];nucleolus [GO:0005730];nucleus [GO:0005634];plasma membrane [GO:0005886];plasmodesma [GO:0009506];vacuolar membrane [GO:0005774]	SUBCELLULAR LOCATION: Cytoplasm, cytosol {ECO:0000269|PubMed:28004282}. Nucleus {ECO:0000269|PubMed:28004282}.	cellular response to unfolded protein [GO:0034620];chaperone cofactor-dependent protein refolding [GO:0051085];defense response to bacterium [GO:0042742];defense response to fungus [GO:0050832];defense response to other organism [GO:0098542];negative regulation of seed germination [GO:0010187];protein refolding [GO:0042026];response to cadmium ion [GO:0046686];response to cold [GO:0009409];respon…	ATPase activity [GO:0016887];ATPase activity, coupled [GO:0042623];ATP binding [GO:0005524];heat shock protein binding [GO:0031072];misfolded protein binding [GO:0051787];protease binding [GO:0002020];protein folding chaperone [GO:0044183];unfolded protein binding [GO:0051082]	P22953	heat shock cognate protein 70-1(HSC70-1)	GO:0006351~transcription, DNA-templated,GO:0006355~regulation of transcription, DNA-templated,GO:0006457~protein folding,GO:0009408~response to heat,GO:0009409~response to cold,GO:0009615~response to virus,GO:0010187~negative regulation of seed germination,GO:0042742~defense response to bacterium,GO:0046686~response to cadmium ion,GO:0050832~defense response to fungus,GO:0090332~stomatal closure,…	GO:0005618~cell wall,GO:0005634~nucleus,GO:0005730~nucleolus,GO:0005737~cytoplasm,GO:0005774~vacuolar membrane,GO:0005794~Golgi apparatus,GO:0005829~cytosol,GO:0005886~plasma membrane,GO:0009506~plasmodesma,GO:0009507~chloroplast,GO:0016020~membrane,GO:0022626~cytosolic ribosome,GO:0048046~apoplast,	GO:0002020~protease binding,GO:0005515~protein binding,GO:0005524~ATP binding,	IPR013126:Heat shock protein 70 family,IPR018181:Heat shock protein 70, conserved site,	ath03040:Spliceosome,ath04141:Protein processing in endoplasmic reticulum,ath04144:Endocytosis,			Acetylation,Alternative splicing,ATP-binding,Chaperone,Complete proteome,Cytoplasm,Isopeptide bond,Nucleotide-binding,Nucleus,Plant defense,Reference proteome,Stress response,Transcription,Transcription regulation,	chain:Heat shock cognate 70 kDa protein 1,sequence conflict,	Arabidopsis thaliana	A0A287JGQ1	superfamily	240227	11	415	0	605.636
	424	A0A287JGV4	42.61	5	1	1	3	0.00946372	0.000142554	50.549	2.32e-93	278	A0A287JGV4	Uncharacterized protein	unreviewed	317	34,911			DNA catabolic process [GO:0006308]	endonuclease activity [GO:0004519];nucleic acid binding [GO:0003676]	F4JJL0	Endonuclease 4 (AtENDO4) (EC 3.1.30.1) (Deoxyribonuclease ENDO4) (Single-stranded-nucleate endonuclease ENDO4)	reviewed	299	34,204			DNA catabolic process [GO:0006308];RNA phosphodiester bond hydrolysis, endonucleolytic [GO:0090502]	endonuclease activity [GO:0004519];endoribonuclease activity [GO:0004521];metal ion binding [GO:0046872];nucleic acid binding [GO:0003676];single-stranded DNA endodeoxyribonuclease activity [GO:0000014]	F4JJL0	endonuclease 4(ENDO4)	GO:0006308~DNA catabolic process,	GO:0005576~extracellular region,	GO:0000014~single-stranded DNA endodeoxyribonuclease activity,GO:0003676~nucleic acid binding,GO:0004519~endonuclease activity,GO:0043765~T/G mismatch-specific endonuclease activity,GO:0046872~metal ion binding,	IPR003154:S1/P1 nuclease,IPR008947:Phospholipase C/P1 nuclease domain,				Complete proteome,Disulfide bond,Endonuclease,Glycoprotein,Hydrolase,Metal-binding,Nuclease,Reference proteome,Signal,Zinc,		Arabidopsis thaliana	A0A287JGV4	specific	367008	50	307	4.25e-99	291.918
	119	A0A287JHF7	110.65	17	6	6	38	0.0838852	0.00126358	84.106	0	785	A0A287JHF7	D-3-phosphoglycerate dehydrogenase (EC 1.1.1.95)	unreviewed	453	47,540	chloroplast stroma [GO:0009570]		cellular amino acid metabolic process [GO:0006520];L-serine biosynthetic process [GO:0006564]	NAD binding [GO:0051287];phosphoglycerate dehydrogenase activity [GO:0004617]	O49485	D-3-phosphoglycerate dehydrogenase 1, chloroplastic (EC 1.1.1.95) (Protein EMBRYO SAC DEVELOPMENT ARREST 9)	reviewed	603	63,325	chloroplast [GO:0009507];chloroplast stroma [GO:0009570];mitochondrion [GO:0005739];plasma membrane [GO:0005886];plastid [GO:0009536]	SUBCELLULAR LOCATION: Plastid, chloroplast {ECO:0000269|PubMed:24058165, ECO:0000269|PubMed:24368794}.	cellular amino acid metabolic process [GO:0006520];embryo development ending in seed dormancy [GO:0009793];L-serine biosynthetic process [GO:0006564];megagametogenesis [GO:0009561];pollen development [GO:0009555];sulfur amino acid metabolic process [GO:0000096]	ATP binding [GO:0005524];NAD binding [GO:0051287];phosphoglycerate dehydrogenase activity [GO:0004617]	O49485	D-3-phosphoglycerate dehydrogenase(EDA9)	GO:0006564~L-serine biosynthetic process,GO:0009070~serine family amino acid biosynthetic process,GO:0009555~pollen development,GO:0009561~megagametogenesis,GO:0009793~embryo development ending in seed dormancy,GO:0055114~oxidation-reduction process,	GO:0005739~mitochondrion,GO:0005829~cytosol,GO:0009507~chloroplast,GO:0009536~plastid,GO:0009570~chloroplast stroma,GO:0016020~membrane,	GO:0004617~phosphoglycerate dehydrogenase activity,GO:0005524~ATP binding,GO:0016597~amino acid binding,GO:0051287~NAD binding,	IPR002912:ACT domain,IPR006139:D-isomer specific 2-hydroxyacid dehydrogenase, catalytic domain,IPR006140:D-isomer specific 2-hydroxyacid dehydrogenase, NAD-binding,IPR006236:D-3-phosphoglycerate dehydrogenase,IPR015878:S-adenosyl-L-homocysteine hydrolase, NAD binding domain,IPR016040:NAD(P)-binding domain,	ath00260:Glycine, serine and threonine metabolism,ath01100:Metabolic pathways,ath01130:Biosynthesis of antibiotics,ath01200:Carbon metabolism,ath01230:Biosynthesis of amino acids,		SM00997:SM00997,	Amino-acid biosynthesis,Chloroplast,Complete proteome,NAD,Oxidoreductase,Plastid,Reference proteome,Serine biosynthesis,Transit peptide,		Arabidopsis thaliana	A0A287JHF7	specific	237436	1	453	0	535.806
	363	A0A287K0D8	46.01	1	1	1	4	0.00521512	7.85564e-05	67.282	0	1021	A0A287K0D8	Eukaryotic translation initiation factor 3 subunit A	unreviewed	767	90,064	eukaryotic translation initiation factor 3 complex [GO:0005852]	SUBCELLULAR LOCATION: Cytoplasm {ECO:0000256|SAAS:SAAS01080617}.		translation initiation factor activity [GO:0003743]	Q9LD55	Eukaryotic translation initiation factor 3 subunit A (eIF3a) (Eukaryotic translation initiation factor 3 large subunit) (Eukaryotic translation initiation factor 3 subunit 10) (eIF-3-theta) (p114)	reviewed	987	114,300	cytosol [GO:0005829];eukaryotic 43S preinitiation complex [GO:0016282];eukaryotic 48S preinitiation complex [GO:0033290];eukaryotic translation initiation factor 3 complex [GO:0005852];eukaryotic translation initiation factor 3 complex, eIF3e [GO:0071540];eukaryotic translation initiation factor 3 complex, eIF3m [GO:0071541];multi-eIF complex [GO:0043614];plasma membrane [GO:0005886]	SUBCELLULAR LOCATION: Cytoplasm {ECO:0000255|HAMAP-Rule:MF_03000}.	formation of cytoplasmic translation initiation complex [GO:0001732];translational initiation [GO:0006413];translation reinitiation [GO:0002188]	mRNA binding [GO:0003729];translation initiation factor activity [GO:0003743]	Q9LD55	eukaryotic translation initiation factor 3A(EIF3A)	GO:0001731~formation of translation preinitiation complex,GO:0001732~formation of cytoplasmic translation initiation complex,GO:0002188~translation reinitiation,GO:0006413~translational initiation,GO:0006446~regulation of translational initiation,	GO:0005737~cytoplasm,GO:0005829~cytosol,GO:0005852~eukaryotic translation initiation factor 3 complex,GO:0005886~plasma membrane,GO:0016282~eukaryotic 43S preinitiation complex,GO:0033290~eukaryotic 48S preinitiation complex,GO:0043614~multi-eIF complex,GO:0071540~eukaryotic translation initiation factor 3 complex, eIF3e,GO:0071541~eukaryotic translation initiation factor 3 complex, eIF3m,	GO:0003729~mRNA binding,GO:0003743~translation initiation factor activity,GO:0005515~protein binding,	IPR000717:Proteasome component (PCI) domain,IPR011991:Winged helix-turn-helix DNA-binding domain,IPR027512:Eukaryotic translation initiation factor 3 subunit A,	ath03013:RNA transport,		SM00088:PINT,	Coiled coil,Complete proteome,Cytoplasm,Initiation factor,Protein biosynthesis,Reference proteome,RNA-binding,	chain:Eukaryotic translation initiation factor 3 subunit A,cross-link:Glycyl lysine isopeptide (Lys-Gly) (interchain with G-Cter in ubiquitin),domain:PCI,	Arabidopsis thaliana	A0A287K0D8;A0A287K0D8	superfamily;superfamily	375164;382849	508;392	737;461	1.09E-10;0.00149526	65.1448;37.9919
	255	A0A287K4S5	79.55	4	4	4	11	0.0113519	0.000170996	81.363	0	1537	A0A287K4S5	Uncharacterized protein	unreviewed	969	112,247	nucleus [GO:0005634]	SUBCELLULAR LOCATION: Nucleus {ECO:0000256|SAAS:SAAS00548613}.	ATP-dependent chromatin remodeling [GO:0043044]	ATP binding [GO:0005524];DNA binding [GO:0003677];hydrolase activity, acting on acid anhydrides, in phosphorus-containing anhydrides [GO:0016818];nucleosome binding [GO:0031491]	Q8RWY3	ISWI chromatin-remodeling complex ATPase CHR11 (EC 3.6.4.-) (ISW2-like) (Protein CHROMATIN REMODELING 11) (Sucrose nonfermenting protein 2 homolog)	reviewed	1056	122,558	nucleus [GO:0005634]	SUBCELLULAR LOCATION: Nucleus {ECO:0000255|PROSITE-ProRule:PRU00624, ECO:0000269|PubMed:22694359}.	ATP-dependent chromatin remodeling [GO:0043044];flower development [GO:0009908];megagametogenesis [GO:0009561];nucleosome organization [GO:0034728];nucleosome positioning [GO:0016584];positive regulation of cellular response to heat [GO:1900036];regulation of timing of transition from vegetative to reproductive phase [GO:0048510]	ATP binding [GO:0005524];DNA binding [GO:0003677];DNA-dependent ATPase activity [GO:0008094];helicase activity [GO:0004386];nucleosome binding [GO:0031491]	Q8RWY3	chromatin-remodeling protein 11(CHR11)	GO:0009553~embryo sac development,GO:0009561~megagametogenesis,GO:0009908~flower development,GO:0010228~vegetative to reproductive phase transition of meristem,GO:0016049~cell growth,GO:0016569~covalent chromatin modification,GO:0016584~nucleosome positioning,GO:0034728~nucleosome organization,GO:0043044~ATP-dependent chromatin remodeling,GO:0048510~regulation of timing of transition from vegetat…	GO:0005634~nucleus,GO:0005829~cytosol,GO:0016589~NURF complex,	GO:0003677~DNA binding,GO:0004386~helicase activity,GO:0005515~protein binding,GO:0005524~ATP binding,GO:0008094~DNA-dependent ATPase activity,GO:0016887~ATPase activity,GO:0031491~nucleosome binding,	IPR000330:SNF2-related,IPR001005:SANT/Myb domain,IPR001650:Helicase, C-terminal,IPR009057:Homeodomain-like,IPR014001:Helicase, superfamily 1/2, ATP-binding domain,IPR015194:ISWI HAND domain,IPR015195:SLIDE domain,IPR017884:SANT domain,IPR027417:P-loop containing nucleoside triphosphate hydrolase,			SM00487:DEXDc,SM00490:HELICc,SM00717:SANT,	Alternative splicing,ATP-binding,Chromatin regulator,Coiled coil,Complete proteome,Flowering,Helicase,Hydrolase,Nucleotide-binding,Nucleus,Reference proteome,Repeat,	chain:Putative chromatin-remodeling complex ATPase chain,compositionally biased region:Asp-rich,compositionally biased region:Poly-Glu,domain:Helicase ATP-binding,domain:Helicase C-terminal,domain:SANT 1,domain:SANT 2,nucleotide phosphate-binding region:ATP,sequence conflict,short sequence motif:DEAH box,	Arabidopsis thaliana	A0A287K4S5	specific	215601	1	945	0	1738.9
	313	A0A287K619	55.18	3	2	2	8	0.0111576	0.000168069	66.245	0	984	A0A287K619	Uncharacterized protein	unreviewed	717	77,634			fatty acid metabolic process [GO:0006631]	3-hydroxyacyl-CoA dehydrogenase activity [GO:0003857]	Q9ZPI6	Peroxisomal fatty acid beta-oxidation multifunctional protein AIM1 (Protein ABNORMAL INFLORESCENCE MERISTEM 1) (AtAIM1) [Includes: Enoyl-CoA hydratase/3-2-trans-enoyl-CoA isomerase/3-hydroxybutyryl-CoA epimerase (EC 4.2.1.17) (EC 5.1.2.3) (EC 5.3.3.8);3-hydroxyacyl-CoA dehydrogenase (EC 1.1.1.35)]	reviewed	721	77,858	cell wall [GO:0005618];peroxisome [GO:0005777];plasma membrane [GO:0005886];plasmodesma [GO:0009506]	SUBCELLULAR LOCATION: Peroxisome {ECO:0000305}.	fatty acid beta-oxidation [GO:0006635];flower development [GO:0009908];jasmonic acid biosynthetic process [GO:0009695]	3-hydroxyacyl-CoA dehydratase activity [GO:0018812];3-hydroxyacyl-CoA dehydrogenase activity [GO:0003857];3-hydroxybutyryl-CoA epimerase activity [GO:0008692];dodecenoyl-CoA delta-isomerase activity [GO:0004165];enoyl-CoA hydratase activity [GO:0004300];microtubule binding [GO:0008017];mRNA binding [GO:0003729]	Q9ZPI6	Enoyl-CoA hydratase/isomerase family(AIM1)	GO:0006635~fatty acid beta-oxidation,GO:0007275~multicellular organism development,GO:0009695~jasmonic acid biosynthetic process,GO:0009845~seed germination,GO:0009908~flower development,	GO:0005618~cell wall,GO:0005737~cytoplasm,GO:0005777~peroxisome,GO:0009506~plasmodesma,GO:0009507~chloroplast,	GO:0003857~3-hydroxyacyl-CoA dehydrogenase activity,GO:0004165~dodecenoyl-CoA delta-isomerase activity,GO:0004300~enoyl-CoA hydratase activity,GO:0008692~3-hydroxybutyryl-CoA epimerase activity,	IPR001753:Crotonase superfamily,IPR006108:3-hydroxyacyl-CoA dehydrogenase, C-terminal,IPR006176:3-hydroxyacyl-CoA dehydrogenase, NAD binding,IPR006180:3-hydroxyacyl-CoA dehydrogenase, conserved site,IPR008927:6-phosphogluconate dehydrogenase, C-terminal-like,IPR013328:Dehydrogenase, multihelical,IPR016040:NAD(P)-binding domain,IPR018376:Enoyl-CoA hydratase/isomerase, conserved site,	ath00071:Fatty acid degradation,ath00592:alpha-Linolenic acid metabolism,ath01100:Metabolic pathways,ath01110:Biosynthesis of secondary metabolites,ath01212:Fatty acid metabolism,			Complete proteome,Fatty acid metabolism,Isomerase,Lipid metabolism,Lyase,Multifunctional enzyme,NAD,Oxidoreductase,Peroxisome,Reference proteome,		Arabidopsis thaliana	A0A287K619	superfamily	236864	10	712	1.41e-154	464.755
	126	A0A287K7G2	132.45	29	5	5	35	0.2	0.00301264	75.789	5.95e-104	296	A0A287K7G2	Ribosomal_S7 domain-containing protein	unreviewed	175	19,490	small ribosomal subunit [GO:0015935]		translation [GO:0006412]	structural constituent of ribosome [GO:0003735]	Q9ZUT9	40S ribosomal protein S5-1 (AtRPS5B)	reviewed	207	22,991	cell wall [GO:0005618];chloroplast [GO:0009507];cytosol [GO:0005829];cytosolic ribosome [GO:0022626];cytosolic small ribosomal subunit [GO:0022627];endoplasmic reticulum [GO:0005783];plasma membrane [GO:0005886];plasmodesma [GO:0009506];polysomal ribosome [GO:0042788];ribosome [GO:0005840];vacuolar membrane [GO:0005774]		ribosomal small subunit assembly [GO:0000028];translation [GO:0006412]	mRNA binding [GO:0003729];rRNA binding [GO:0019843];structural constituent of ribosome [GO:0003735]	Q9ZUT9	ribosomal protein 5B(RPS5B)	GO:0000028~ribosomal small subunit assembly,GO:0006412~translation,GO:0009735~response to cytokinin,	GO:0005618~cell wall,GO:0005774~vacuolar membrane,GO:0005829~cytosol,GO:0005840~ribosome,GO:0005886~plasma membrane,GO:0009506~plasmodesma,GO:0009507~chloroplast,GO:0015935~small ribosomal subunit,GO:0016020~membrane,GO:0022626~cytosolic ribosome,GO:0022627~cytosolic small ribosomal subunit,	GO:0003723~RNA binding,GO:0003729~mRNA binding,GO:0003735~structural constituent of ribosome,GO:0019843~rRNA binding,	IPR000235:Ribosomal protein S5/S7,IPR005716:Ribosomal protein S5/S7, eukaryotic/archaeal,IPR020606:Ribosomal protein S7, conserved site,IPR023798:Ribosomal protein S7 domain,	ath03010:Ribosome,	PIRSF002122:ribosomal protein, S7p/S7a/S5e/organellar S7 types,		Acetylation,Complete proteome,Reference proteome,Ribonucleoprotein,Ribosomal protein,	chain:40S ribosomal protein S5-1,sequence conflict,	Arabidopsis thaliana	A0A287K7G2	specific	271246	13	175	5.74e-107	303.321
	18	A0A287K7W3	159.69	50	9	1	214	1.82906	0.0275515	92.405	9.73e-50	154	A0A287K7W3	Histone H2B	unreviewed	117	12,370	nucleosome [GO:0000786];nucleus [GO:0005634]	SUBCELLULAR LOCATION: Chromosome {ECO:0000256|SAAS:SAAS01176634}. Nucleus {ECO:0000256|RuleBase:RU000451, ECO:0000256|SAAS:SAAS01185060}.		DNA binding [GO:0003677];protein heterodimerization activity [GO:0046982]	Q9FFC0	Histone H2B.10 (HTB2)	reviewed	145	15,732	nucleolus [GO:0005730];nucleosome [GO:0000786];nucleus [GO:0005634];plastid [GO:0009536]	SUBCELLULAR LOCATION: Nucleus {ECO:0000250}. Chromosome {ECO:0000250}.	nucleosome assembly [GO:0006334]	DNA binding [GO:0003677];protein heterodimerization activity [GO:0046982]	Q9FFC0	histone B2(HTB2)	GO:0006334~nucleosome assembly,	GO:0000786~nucleosome,GO:0000788~nuclear nucleosome,GO:0005634~nucleus,GO:0005730~nucleolus,	GO:0003677~DNA binding,GO:0005515~protein binding,GO:0046982~protein heterodimerization activity,	IPR000558:Histone H2B,IPR007125:Histone core,IPR009072:Histone-fold,			SM00427:H2B,	Acetylation,Chromosome,Complete proteome,DNA-binding,Isopeptide bond,Methylation,Nucleosome core,Nucleus,Reference proteome,Ubl conjugation,	chain:Histone H2B.10,cross-link:Glycyl lysine isopeptide (Lys-Gly) (interchain with G-Cter in ubiquitin),modified residue,sequence conflict,	Arabidopsis thaliana	A0A287K7W3	superfamily	355063	39	116	3.44e-44	139.189
	201	A0A287KC03	145.72	21	6	6	20	0.039604	0.000596562	53.971	0	517	A0A287KC03	Uncharacterized protein	unreviewed	505	53,660				catalytic activity [GO:0003824];metal ion binding [GO:0046872]	Q9ZU25	Probable mitochondrial-processing peptidase subunit alpha-1, mitochondrial (Alpha-MPP 1) (Complex III subunit II) (Core protein II) (Cytochrome b-c1 complex subunit 2-1, mitochondrial) (Inactive zinc metalloprotease alpha-1) (Ubiquinol-cytochrome c oxidoreductase core protein 2-1)	reviewed	503	54,402	mitochondrial inner membrane [GO:0005743];mitochondrial processing peptidase complex [GO:0017087];mitochondrial respiratory chain complex III [GO:0005750];mitochondrion [GO:0005739];nucleus [GO:0005634];plastid [GO:0009536];vacuolar membrane [GO:0005774]	SUBCELLULAR LOCATION: Mitochondrion matrix {ECO:0000250|UniProtKB:P11914}. Mitochondrion inner membrane {ECO:0000269|PubMed:18189341};Peripheral membrane protein {ECO:0000250|UniProtKB:P07257};Matrix side {ECO:0000250|UniProtKB:P07257}.	protein processing involved in protein targeting to mitochondrion [GO:0006627]	ATP binding [GO:0005524];metal ion binding [GO:0046872];metalloendopeptidase activity [GO:0004222]	Q9ZU25	Insulinase (Peptidase family M16) protein(AT1G51980)	GO:0006508~proteolysis,GO:0006627~protein processing involved in protein targeting to mitochondrion,GO:0009651~response to salt stress,GO:0009735~response to cytokinin,GO:0055114~oxidation-reduction process,	GO:0005739~mitochondrion,GO:0005743~mitochondrial inner membrane,GO:0005750~mitochondrial respiratory chain complex III,GO:0005774~vacuolar membrane,GO:0009507~chloroplast,GO:0009536~plastid,GO:0016020~membrane,	GO:0004222~metalloendopeptidase activity,GO:0005524~ATP binding,GO:0008270~zinc ion binding,GO:0016491~oxidoreductase activity,GO:0046872~metal ion binding,	IPR001431:Peptidase M16, zinc-binding site,IPR007863:Peptidase M16, C-terminal domain,IPR011237:Peptidase M16 domain,IPR011249:Metalloenzyme, LuxS/M16 peptidase-like,IPR011765:Peptidase M16, N-terminal,				Alternative splicing,Complete proteome,Hydrolase,Membrane,Metal-binding,Metalloprotease,Mitochondrion,Mitochondrion inner membrane,Oxidoreductase,Protease,Reference proteome,Transit peptide,Zinc,	chain:Probable mitochondrial-processing peptidase subunit alpha-1,sequence conflict,transit peptide:Mitochondrion,	Arabidopsis thaliana	A0A287KC03	specific	223685	57	496	1.22e-50	178.808
	534	A0A287KGA1	24.83	2	1	1	1	0.00141443	2.13058e-05	67.025	0	743	A0A287KGA1	Uncharacterized protein	unreviewed	707	76,346				ATP binding [GO:0005524];RNA binding [GO:0003723];RNA helicase activity [GO:0003724]	Q8H136	DEAD-box ATP-dependent RNA helicase 14 (EC 3.6.4.13)	reviewed	619	67,728	nucleolus [GO:0005730];nucleus [GO:0005634]	SUBCELLULAR LOCATION: Nucleus {ECO:0000269|PubMed:19245862}.	nuclear-transcribed mRNA catabolic process, nonsense-mediated decay [GO:0000184];rRNA processing [GO:0006364]	ATPase activity [GO:0016887];ATP binding [GO:0005524];RNA binding [GO:0003723];RNA helicase activity [GO:0003724]	Q8H136	DEAD box RNA helicase 1(DRH1)	GO:0000184~nuclear-transcribed mRNA catabolic process, nonsense-mediated decay,GO:0006364~rRNA processing,GO:0010501~RNA secondary structure unwinding,	GO:0005634~nucleus,GO:0005739~mitochondrion,	GO:0003723~RNA binding,GO:0004004~ATP-dependent RNA helicase activity,GO:0005515~protein binding,GO:0005524~ATP binding,GO:0016887~ATPase activity,	IPR000629:RNA helicase, ATP-dependent, DEAD-box, conserved site,IPR001202:WW domain,IPR001650:Helicase, C-terminal,IPR011545:DNA/RNA helicase, DEAD/DEAH box type, N-terminal,IPR014001:Helicase, superfamily 1/2, ATP-binding domain,IPR014014:RNA helicase, DEAD-box type, Q motif,IPR027417:P-loop containing nucleoside triphosphate hydrolase,	ath03040:Spliceosome,		SM00456:WW,SM00487:DEXDc,SM00490:HELICc,	Acetylation,Alternative splicing,ATP-binding,Complete proteome,Helicase,Hydrolase,Nonsense-mediated mRNA decay,Nucleotide-binding,Nucleus,Phosphoprotein,Reference proteome,Ribosome biogenesis,RNA-binding,rRNA processing,	chain:DEAD-box ATP-dependent RNA helicase 14,domain:Helicase ATP-binding,domain:Helicase C-terminal,domain:WW,modified residue,nucleotide phosphate-binding region:ATP,sequence conflict,short sequence motif:DEAD box,short sequence motif:Q motif,splice variant,	Arabidopsis thaliana	A0A287KGA1;A0A287KGA1;A0A287KGA1	superfamily;specific;superfamily	240273;197736;223021	193;72;33	593;105;188	2.85E-178;0.00205835;0.00305672	519.33;36.0395;41.0773
	157	A0A287KHE9	126.86	32	5	5	25	0.138889	0.00209211	92.09	2.43e-122	342	A0A287KHE9	Uncharacterized protein	unreviewed	180	20,705	cytosolic large ribosomal subunit [GO:0022625]		ribosomal large subunit assembly [GO:0000027];translation [GO:0006412]	RNA binding [GO:0003723];structural constituent of ribosome [GO:0003735]	P42795	60S ribosomal protein L11-1 (L16A)	reviewed	182	20,831	cytosol [GO:0005829];cytosolic large ribosomal subunit [GO:0022625];nucleolus [GO:0005730];plasmodesma [GO:0009506];vacuole [GO:0005773]	SUBCELLULAR LOCATION: Nucleus {ECO:0000250|UniProtKB:P0C0W9}. Cytoplasm {ECO:0000250|UniProtKB:P0C0W9}.	ribosomal large subunit assembly [GO:0000027];translation [GO:0006412]	RNA binding [GO:0003723];rRNA binding [GO:0019843];structural constituent of ribosome [GO:0003735]	P42795	ribosomal protein large subunit 16A(RPL16A)	GO:0000027~ribosomal large subunit assembly,GO:0006412~translation,	GO:0005730~nucleolus,GO:0005737~cytoplasm,GO:0005773~vacuole,GO:0005794~Golgi apparatus,GO:0005829~cytosol,GO:0005840~ribosome,GO:0009506~plasmodesma,GO:0009507~chloroplast,GO:0022625~cytosolic large ribosomal subunit,	GO:0003735~structural constituent of ribosome,GO:0019843~rRNA binding,	IPR002132:Ribosomal protein L5,IPR020929:Ribosomal protein L5, conserved site,IPR022803:Ribosomal protein L5 domain,	ath03010:Ribosome,	PIRSF002161:ribosomal protein, L5p/L5a/L11e/organellar L5 types,		Complete proteome,Cytoplasm,Reference proteome,Ribonucleoprotein,Ribosomal protein,RNA-binding,rRNA-binding,	chain:60S ribosomal protein L11-1,sequence conflict,	Arabidopsis thaliana	A0A287KHE9	specific	185485	4	175	2.36e-118	332.006
	244	A0A287KQT4	79.84	7	3	3	7	0.0133588	0.000201226	78.937	0	850	A0A287KQT4	Importin subunit alpha	unreviewed	524	57,438	cytoplasm [GO:0005737];nucleus [GO:0005634]		protein import into nucleus [GO:0006606]	nuclear import signal receptor activity [GO:0061608]	Q96321	Importin subunit alpha-1 (IMPa-1) (Karyopherin subunit alpha-1) (KAP-alpha-1)	reviewed	532	58,645	cell wall [GO:0005618];cytosol [GO:0005829];nuclear envelope [GO:0005635];nuclear pore [GO:0005643];nucleolus [GO:0005730];nucleoplasm [GO:0005654]	SUBCELLULAR LOCATION: Nucleus envelope {ECO:0000269|PubMed:8776900}.	NLS-bearing protein import into nucleus [GO:0006607];protein import into nucleus [GO:0006606]	nuclear import signal receptor activity [GO:0061608];nuclear localization sequence binding [GO:0008139]	Q96321	importin alpha isoform 1(IMPA-1)	GO:0006606~protein import into nucleus,GO:0006607~NLS-bearing protein import into nucleus,GO:0006886~intracellular protein transport,	GO:0005618~cell wall,GO:0005634~nucleus,GO:0005635~nuclear envelope,GO:0005643~nuclear pore,GO:0005654~nucleoplasm,GO:0005730~nucleolus,GO:0005737~cytoplasm,GO:0005829~cytosol,	GO:0005515~protein binding,GO:0008139~nuclear localization sequence binding,GO:0008565~protein transporter activity,	IPR000225:Armadillo,IPR002652:Importin-alpha, importin-beta-binding domain,IPR011989:Armadillo-like helical,IPR016024:Armadillo-type fold,IPR024931:Importin subunit alpha,		PIRSF005673:importin subunit alpha,	SM00185:ARM,	Complete proteome,Nucleus,Protein transport,Reference proteome,Repeat,Transport,	chain:Importin subunit alpha-1,compositionally biased region:Asp/Glu-rich (acidic),domain:IBB,repeat:ARM 1,repeat:ARM 2,repeat:ARM 3,repeat:ARM 4,repeat:ARM 5,repeat:ARM 6,repeat:ARM 7,repeat:ARM 8,sequence conflict,	Arabidopsis thaliana	A0A287KQT4	superfamily	227396	10	523	0	615.747
	451	A0A287KR76	34.33	4	1	1	2	0.00254453	3.83287e-05	42.149	1.45e-24	105	A0A287KR76	FHA domain-containing protein	unreviewed	786	83,854					O23305	FHA domain-containing protein At4g14490	reviewed	386	43,367					O23305	SMAD/FHA domain-containing protein(AT4G14490)		GO:0005634~nucleus,		IPR000253:Forkhead-associated (FHA) domain,IPR008984:SMAD/FHA domain,			SM00240:FHA,	3D-structure,Complete proteome,Reference proteome,	chain:FHA domain-containing protein At4g14490,domain:FHA,strand,turn,	Arabidopsis thaliana	A0A287KR76;A0A287KR76;A0A287KR76	specific;superfamily;superfamily	238017;274537;215641	33;33;137	129;259;394	5.44E-17;2.07E-05;0.00308213	77.0414;47.3648;41.0011
	461	A0A287KS78	40.12	5	1	1	2	0.00787402	0.000118608	65.714	1.86e-60	193	A0A287KS78	Peroxidase	unreviewed	254	27,876			response to oxidative stress [GO:0006979]	heme binding [GO:0020037];metal ion binding [GO:0046872];peroxidase activity [GO:0004601]	Q9SI16	Peroxidase 15 (Atperox P15) (EC 1.11.1.7) (ATP36)	reviewed	338	37,079	cell wall [GO:0005618];extracellular region [GO:0005576]	SUBCELLULAR LOCATION: Secreted {ECO:0000255|PROSITE-ProRule:PRU00297}.	hydrogen peroxide catabolic process [GO:0042744];response to oxidative stress [GO:0006979]	heme binding [GO:0020037];metal ion binding [GO:0046872];peroxidase activity [GO:0004601]	Q9SI16	Peroxidase superfamily protein(AT2G18150)	GO:0006979~response to oxidative stress,GO:0009624~response to nematode,GO:0042744~hydrogen peroxide catabolic process,GO:0055114~oxidation-reduction process,	GO:0005576~extracellular region,GO:0005618~cell wall,	GO:0004601~peroxidase activity,GO:0020037~heme binding,GO:0046872~metal ion binding,	IPR000823:Plant peroxidase,IPR002016:Haem peroxidase, plant/fungal/bacterial,IPR010255:Haem peroxidase,IPR019793:Peroxidases heam-ligand binding site,IPR019794:Peroxidase, active site,	ath00940:Phenylpropanoid biosynthesis,ath01100:Metabolic pathways,ath01110:Biosynthesis of secondary metabolites,			Calcium,Complete proteome,Disulfide bond,Glycoprotein,Heme,Hydrogen peroxide,Iron,Metal-binding,Oxidoreductase,Peroxidase,Reference proteome,Secreted,Signal,	active site:Proton acceptor,binding site:Substrate;via carbonyl oxygen,chain:Peroxidase 15,disulfide bond,glycosylation site:N-linked (GlcNAc...),metal ion-binding site:Calcium 1,metal ion-binding site:Calcium 1;via carbonyl oxygen,metal ion-binding site:Calcium 2,metal ion-binding site:Iron (heme axial ligand),sequence conflict,signal peptide,site:Transition state stabilizer,	Arabidopsis thaliana	A0A287KS78	superfamily	381852	113	249	2.39e-73	225.471
	285	A0A287KSV7	50.32	6	2	2	8	0.0220994	0.000332888	93.182	0	598	A0A287KSV7	MPN domain-containing protein	unreviewed	362	40,832	proteasome regulatory particle, lid subcomplex [GO:0008541]		proteasome-mediated ubiquitin-dependent protein catabolic process [GO:0043161];protein deubiquitination [GO:0016579]	Lys63-specific deubiquitinase activity [GO:0061578];metallopeptidase activity [GO:0008237];proteasome binding [GO:0070628];thiol-dependent ubiquitin-specific protease activity [GO:0004843]	Q9LT08	26S proteasome non-ATPase regulatory subunit 14 homolog (EC 3.4.19.-) (26S proteasome regulatory subunit RPN11) (AtRPN11)	reviewed	308	34,353	cytosol [GO:0005829];nucleus [GO:0005634];proteasome complex [GO:0000502];proteasome regulatory particle, lid subcomplex [GO:0008541]		proteasome-mediated ubiquitin-dependent protein catabolic process [GO:0043161];protein catabolic process [GO:0030163];protein deubiquitination [GO:0016579]	Lys63-specific deubiquitinase activity [GO:0061578];metal ion binding [GO:0046872];metallopeptidase activity [GO:0008237];proteasome binding [GO:0070628];thiol-dependent ubiquitin-specific protease activity [GO:0004843]	Q9LT08	Mov34/MPN/PAD-1 family protein(AT5G23540)	GO:0006508~proteolysis,GO:0006511~ubiquitin-dependent protein catabolic process,GO:0009651~response to salt stress,GO:0030163~protein catabolic process,	GO:0000502~proteasome complex,GO:0005634~nucleus,GO:0005829~cytosol,GO:0008541~proteasome regulatory particle, lid subcomplex,	GO:0008237~metallopeptidase activity,GO:0046872~metal ion binding,	IPR000555:JAB1/Mov34/MPN/PAD-1,IPR024969:Rpn11/EIF3F C-terminal domain,	ath03050:Proteasome,		SM00232:JAB_MPN,	Alternative splicing,Complete proteome,Hydrolase,Isopeptide bond,Metal-binding,Metalloprotease,Protease,Proteasome,Reference proteome,Ubl conjugation,Ubl conjugation pathway,Zinc,	chain:26S proteasome non-ATPase regulatory subunit 14,metal ion-binding site:Zinc;catalytic,sequence conflict,short sequence motif:JAMM motif,	Arabidopsis thaliana	A0A287KSV7	specific	163700	74	339	1.4e-156	440.151
	422	A0A287KTC5	51.74	4	2	2	3	0.00445104	6.70468e-05	68.563	0	989	A0A287KTC5	Uncharacterized protein	unreviewed	674	76,941	cytoplasm [GO:0005737]		glutamyl-tRNA aminoacylation [GO:0006424]	ATP binding [GO:0005524];glutamate-tRNA ligase activity [GO:0004818]	O82462	Glutamate--tRNA ligase, cytoplasmic (EC 6.1.1.17) (GluRSAt) (Glutamyl-tRNA synthetase) (GluRS)	reviewed	719	81,065	cytosol [GO:0005829];plastid [GO:0009536]	SUBCELLULAR LOCATION: Cytoplasm, cytosol {ECO:0000305|PubMed:16251277, ECO:0000305|PubMed:16297076}.	glutaminyl-tRNA aminoacylation [GO:0006425];glutamyl-tRNA aminoacylation [GO:0006424]	ATP binding [GO:0005524];glutamate-tRNA ligase activity [GO:0004818];glutamine-tRNA ligase activity [GO:0004819]	O82462	Glutamyl/glutaminyl-tRNA synthetase, class Ic(AT5G26710)	GO:0006424~glutamyl-tRNA aminoacylation,GO:0006425~glutaminyl-tRNA aminoacylation,	GO:0005737~cytoplasm,GO:0005739~mitochondrion,GO:0005829~cytosol,	GO:0003723~RNA binding,GO:0004818~glutamate-tRNA ligase activity,GO:0004819~glutamine-tRNA ligase activity,GO:0005524~ATP binding,	IPR000924:Glutamyl/glutaminyl-tRNA synthetase, class Ib,IPR001412:Aminoacyl-tRNA synthetase, class I, conserved site,IPR004046:Glutathione S-transferase, C-terminal,IPR004526:Glutamyl-tRNA synthetase, class Ib, archaeal/eukaryotic cytosolic,IPR010987:Glutathione S-transferase, C-terminal-like,IPR011035:Ribosomal protein L25/Gln-tRNA synthetase, anti-codon-binding domain,IPR014729:Rossmann-like al…	ath00860:Porphyrin and chlorophyll metabolism,ath00970:Aminoacyl-tRNA biosynthesis,ath01100:Metabolic pathways,ath01110:Biosynthesis of secondary metabolites,			Aminoacyl-tRNA synthetase,ATP-binding,Complete proteome,Cytoplasm,Ligase,Nucleotide-binding,Protein biosynthesis,Reference proteome,		Arabidopsis thaliana	A0A287KTC5	specific	215492	6	671	0	1411.4
	185	A0A287KUR3	153.17	17	7	7	20	0.0328947	0.0004955	92.27	0	1132	A0A287KUR3	Ligase_CoA domain-containing protein	unreviewed	608	65,910	cytosol [GO:0005829]		acetyl-CoA biosynthetic process [GO:0006085];fatty acid biosynthetic process [GO:0006633]	ATP citrate synthase activity [GO:0003878]	Q9C522	ATP-citrate synthase beta chain protein 1 (ATP-citrate synthase B-1) (EC 2.3.3.8) (ATP-citrate lyase B-1) (Citrate cleavage enzyme B-1)	reviewed	608	65,814	citrate lyase complex [GO:0009346];cytosol [GO:0005829]	SUBCELLULAR LOCATION: Cytoplasm, cytosol {ECO:0000250}.	acetyl-CoA biosynthetic process [GO:0006085];fatty acid biosynthetic process [GO:0006633]	ATP binding [GO:0005524];ATP citrate synthase activity [GO:0003878];metal ion binding [GO:0046872]	Q9C522	ATP-citrate lyase B-1(ACLB-1)	GO:0006085~acetyl-CoA biosynthetic process,GO:0006629~lipid metabolic process,GO:0008152~metabolic process,	GO:0005737~cytoplasm,GO:0005829~cytosol,GO:0009346~citrate lyase complex,GO:0016020~membrane,	GO:0003878~ATP citrate synthase activity,GO:0005524~ATP binding,GO:0046872~metal ion binding,GO:0046912~transferase activity, transferring acyl groups, acyl groups converted into alkyl on transfer,	IPR002020:Citrate synthase-like,IPR005810:Succinyl-CoA ligase, alpha subunit,IPR005811:ATP-citrate lyase/succinyl-CoA ligase,IPR016040:NAD(P)-binding domain,IPR016102:Succinyl-CoA synthetase-like,IPR016142:Citrate synthase-like, large alpha subdomain,IPR016143:Citrate synthase-like, small alpha subdomain,IPR017440:ATP-citrate lyase/succinyl-CoA ligase, active site,IPR017866:Succinyl-CoA synthetas…	ath00020:Citrate cycle (TCA cycle),ath01100:Metabolic pathways,ath01110:Biosynthesis of secondary metabolites,ath01130:Biosynthesis of antibiotics,			Acyltransferase,ATP-binding,Complete proteome,Cytoplasm,Lipid biosynthesis,Lipid metabolism,Magnesium,Metal-binding,Nucleotide-binding,Reference proteome,Transferase,		Arabidopsis thaliana	A0A287KUR3	specific	178137	1	608	0	1267.05
	466	A0A287KUZ9	32.56	3	1	1	2	0.00479616	7.22455e-05	53.237	5.48e-166	478	A0A287KUZ9	PPR_long domain-containing protein	unreviewed	417	47,457					Q9C977	Pentatricopeptide repeat-containing protein At1g80270, mitochondrial	reviewed	596	67,282	chloroplast envelope [GO:0009941];mitochondrion [GO:0005739]	SUBCELLULAR LOCATION: Mitochondrion {ECO:0000305}.			Q9C977	PENTATRICOPEPTIDE REPEAT 596(PPR596)		GO:0005739~mitochondrion,GO:0009941~chloroplast envelope,	GO:0003677~DNA binding,	IPR002885:Pentatricopeptide repeat,IPR011990:Tetratricopeptide-like helical,				Complete proteome,Mitochondrion,Reference proteome,Repeat,Transit peptide,	chain:Pentatricopeptide repeat-containing protein At1g80270, mitochondrial,compositionally biased region:Poly-Glu,modified residue,repeat:PPR 1,repeat:PPR 2,repeat:PPR 3,repeat:PPR 4,repeat:PPR 5,repeat:PPR 6,repeat:PPR 7,repeat:PPR 8,repeat:PPR 9,sequence conflict,transit peptide:Mitochondrion,	Arabidopsis thaliana	A0A287KUZ9	superfamily	215636	53	357	1.2e-10	63.3574
	423	A0A287L247	41.58	7	2	2	3	0.00828729	0.000124833				A0A287L247	PNP_UDP_1 domain-containing protein	unreviewed	362	39,361			nucleoside metabolic process [GO:0009116]	catalytic activity [GO:0003824]																						A0A287L247	specific	350159	76	343	3.06e-42	146.488
	601	A0A287L3L7	26.62	6	1	1	1	0.00473934	7.13895e-05	54.118	3.09e-21	90.1	A0A287L3L7	Uncharacterized protein	unreviewed	211	24,186	kinetochore [GO:0000776]		kinetochore assembly [GO:0051382]	centromeric DNA binding [GO:0019237]	Q66LG9	Centromere protein C (AtCENP-C) (CENP-C) (CENP-C homolog)	reviewed	705	78,935	cell [GO:0005623];chromosome, centromeric region [GO:0000775];condensed nuclear chromosome kinetochore [GO:0000778];kinetochore [GO:0000776];nucleus [GO:0005634]	SUBCELLULAR LOCATION: Chromosome, centromere {ECO:0000269|PubMed:15329494}. Chromosome, centromere, kinetochore {ECO:0000269|PubMed:15161939}. Nucleus {ECO:0000255|PROSITE-ProRule:PRU00768, ECO:0000269|PubMed:15329494, ECO:0000269|PubMed:26124146}. Note=Present at the centromeric regions, especially in the kinetochore domain, throughout the cell cycle. {ECO:0000269|PubMed:15161939, ECO:0000269|Pu…	attachment of mitotic spindle microtubules to kinetochore [GO:0051315];cell division [GO:0051301];kinetochore assembly [GO:0051382];monopolar spindle attachment to meiosis I kinetochore [GO:0051455]	centromeric DNA binding [GO:0019237]	Q66LG9	centromere protein C(CENP-C)	GO:0051315~attachment of mitotic spindle microtubules to kinetochore,GO:0051382~kinetochore assembly,GO:0051455~attachment of spindle microtubules to kinetochore involved in homologous chromosome segregation,	GO:0000775~chromosome, centromeric region,GO:0000776~kinetochore,GO:0000778~condensed nuclear chromosome kinetochore,GO:0005634~nucleus,	GO:0019237~centromeric DNA binding,					Complete proteome,Reference proteome,		Arabidopsis thaliana
	433	A0A287L4I9	44.42	9	1	1	3	0.0170455	0.000256759	76.571	3.73e-97	290	A0A287L4I9	Uncharacterized protein	unreviewed	176	20,235				calcium ion binding [GO:0005509]	Q42479	Calcium-dependent protein kinase 3 (EC 2.7.11.1) (Calcium-dependent protein kinase isoform CDPK6) (AtCDPK6)	reviewed	529	59,336	cytoplasm [GO:0005737];cytosol [GO:0005829];membrane [GO:0016020];nucleus [GO:0005634];plasma membrane [GO:0005886];vacuole [GO:0005773]	SUBCELLULAR LOCATION: Cytoplasm {ECO:0000269|PubMed:12913141}. Nucleus {ECO:0000269|PubMed:12913141}.	abscisic acid-activated signaling pathway [GO:0009738];intracellular signal transduction [GO:0035556];peptidyl-serine phosphorylation [GO:0018105];protein autophosphorylation [GO:0046777];regulation of anion channel activity [GO:0010359];regulation of stomatal movement [GO:0010119];response to salt stress [GO:0009651]	ATP binding [GO:0005524];calcium-dependent protein serine/threonine kinase activity [GO:0009931];calcium ion binding [GO:0005509];calmodulin binding [GO:0005516];protein kinase activity [GO:0004672];protein serine/threonine kinase activity [GO:0004674]	Q42479	calcium-dependent protein kinase 6(CDPK6)	GO:0006468~protein phosphorylation,GO:0009651~response to salt stress,GO:0009738~abscisic acid-activated signaling pathway,GO:0010119~regulation of stomatal movement,GO:0010359~regulation of anion channel activity,GO:0018105~peptidyl-serine phosphorylation,GO:0035556~intracellular signal transduction,GO:0046777~protein autophosphorylation,	GO:0005634~nucleus,GO:0005773~vacuole,GO:0005829~cytosol,GO:0005886~plasma membrane,GO:0009507~chloroplast,GO:0016020~membrane,	GO:0004672~protein kinase activity,GO:0004674~protein serine/threonine kinase activity,GO:0004683~calmodulin-dependent protein kinase activity,GO:0005509~calcium ion binding,GO:0005516~calmodulin binding,GO:0005524~ATP binding,GO:0009931~calcium-dependent protein serine/threonine kinase activity,GO:0016301~kinase activity,	IPR000719:Protein kinase, catalytic domain,IPR002048:EF-hand domain,IPR008271:Serine/threonine-protein kinase, active site,IPR011009:Protein kinase-like domain,IPR011992:EF-hand-like domain,IPR017441:Protein kinase, ATP binding site,IPR018247:EF-Hand 1, calcium-binding site,	ath04626:Plant-pathogen interaction,		SM00054:EFh,SM00220:S_TKc,	ATP-binding,Calcium,Complete proteome,Cytoplasm,Kinase,Lipoprotein,Metal-binding,Myristate,Nucleotide-binding,Nucleus,Reference proteome,Repeat,Serine/threonine-protein kinase,Transferase,	active site:Proton acceptor,binding site:ATP,calcium-binding region:1,calcium-binding region:2,calcium-binding region:3,calcium-binding region:4,chain:Calcium-dependent protein kinase 3,compositionally biased region:Ser-rich,domain:EF-hand 1,domain:EF-hand 2,domain:EF-hand 3,domain:EF-hand 4,domain:Protein kinase,lipid moiety-binding region:N-myristoyl glycine,nucleotide phosphate-binding region:…	Arabidopsis thaliana	A0A287L4I9	superfamily	185504	19	161	2.08e-27	100.221
	311	A0A287L8C5	52.71	8	2	2	6	0.0266667	0.000401685	75.229	1.76e-116	330	A0A287L8C5	Uncharacterized protein	unreviewed	225	26,071	proton-transporting two-sector ATPase complex, catalytic domain [GO:0033178]			proton-transporting ATPase activity, rotational mechanism [GO:0046961]	Q39258	V-type proton ATPase subunit E1 (V-ATPase subunit E1) (Protein EMBRYO DEFECTIVE 2448) (Vacuolar H(+)-ATPase subunit E isoform 1) (Vacuolar proton pump subunit E1)	reviewed	230	26,060	cytosol [GO:0005829];cytosolic ribosome [GO:0022626];Golgi apparatus [GO:0005794];plant-type vacuole [GO:0000325];plant-type vacuole membrane [GO:0009705];polysomal ribosome [GO:0042788];proton-transporting two-sector ATPase complex, catalytic domain [GO:0033178];vacuolar membrane [GO:0005774];vacuole [GO:0005773]	SUBCELLULAR LOCATION: Vacuole membrane {ECO:0000269|PubMed:15610355};Peripheral membrane protein {ECO:0000269|PubMed:15610355}.	defense response to bacterium [GO:0042742];embryo development ending in seed dormancy [GO:0009793];Golgi organization [GO:0007030];plant-type cell wall biogenesis [GO:0009832];response to cold [GO:0009409]	proton-exporting ATPase activity, phosphorylative mechanism [GO:0008553];proton-transporting ATPase activity, rotational mechanism [GO:0046961];structural constituent of ribosome [GO:0003735]	Q39258	vacuolar ATP synthase subunit E1(TUF)	GO:0007030~Golgi organization,GO:0009409~response to cold,GO:0009651~response to salt stress,GO:0009735~response to cytokinin,GO:0009793~embryo development ending in seed dormancy,GO:0009832~plant-type cell wall biogenesis,GO:0015986~ATP synthesis coupled proton transport,GO:0015991~ATP hydrolysis coupled proton transport,GO:0042742~defense response to bacterium,	GO:0000325~plant-type vacuole,GO:0005753~mitochondrial proton-transporting ATP synthase complex,GO:0005773~vacuole,GO:0005774~vacuolar membrane,GO:0005794~Golgi apparatus,GO:0005829~cytosol,GO:0009705~plant-type vacuole membrane,GO:0022626~cytosolic ribosome,GO:0033178~proton-transporting two-sector ATPase complex, catalytic domain,	GO:0046961~proton-transporting ATPase activity, rotational mechanism,	IPR002842:ATPase, V1/A1 complex, subunit E,	ath00190:Oxidative phosphorylation,ath01100:Metabolic pathways,ath04145:Phagosome,			Acetylation,Coiled coil,Complete proteome,Hydrogen ion transport,Ion transport,Membrane,Phosphoprotein,Reference proteome,Transport,Vacuole,	chain:V-type proton ATPase subunit E1,compositionally biased region:Poly-Pro,sequence conflict,	Arabidopsis thaliana	A0A287L8C5	specific	366869	16	219	2.9e-58	182.579
	149	A0A287LBR8	114.6	28	6	6	27	0.0870968	0.00131196	71.667	1.3e-156	439	A0A287LBR8	WD_REPEATS_REGION domain-containing protein	unreviewed	310	33,971					O24456	Receptor for activated C kinase 1A (Guanine nucleotide-binding protein subunit beta-like protein A) (WD-40 repeat auxin-dependent protein ARCA)	reviewed	327	35,748	chloroplast [GO:0009507];cytoplasm [GO:0005737];cytosol [GO:0005829];cytosolic ribosome [GO:0022626];cytosolic small ribosomal subunit [GO:0022627];nucleus [GO:0005634];polysomal ribosome [GO:0042788]	SUBCELLULAR LOCATION: Cytoplasm {ECO:0000269|PubMed:22068106}. Nucleus {ECO:0000269|PubMed:22068106}. Note=Detected in the cytoplasm and nucleus when interacting with NUDT7.	cellular response to abscisic acid stimulus [GO:0071215];gibberellin mediated signaling pathway [GO:0010476];positive regulation of protein phosphorylation [GO:0001934];positive regulation of signal transduction [GO:0009967];regulation of translation [GO:0006417];rescue of stalled ribosome [GO:0072344];response to cadmium ion [GO:0046686];response to gibberellin [GO:0009739];response to glucose […	enzyme binding [GO:0019899];MAP-kinase scaffold activity [GO:0005078];protein kinase C binding [GO:0005080];ribosome binding [GO:0043022];structural constituent of ribosome [GO:0003735]	O24456	Transducin/WD40 repeat-like superfamily protein(ATARCA)	GO:0006417~regulation of translation,GO:0009739~response to gibberellin,GO:0009749~response to glucose,GO:0009845~seed germination,GO:0009967~positive regulation of signal transduction,GO:0010228~vegetative to reproductive phase transition of meristem,GO:0010476~gibberellin mediated signaling pathway,GO:0042254~ribosome biogenesis,GO:0046686~response to cadmium ion,GO:0071215~cellular response to…	GO:0005634~nucleus,GO:0005737~cytoplasm,GO:0005829~cytosol,GO:0005834~heterotrimeric G-protein complex,GO:0005886~plasma membrane,GO:0009507~chloroplast,GO:0022626~cytosolic ribosome,	GO:0000166~nucleotide binding,GO:0004871~signal transducer activity,GO:0005078~MAP-kinase scaffold activity,GO:0005515~protein binding,GO:0032947~protein complex scaffold,	IPR001680:WD40 repeat,IPR015943:WD40/YVTN repeat-like-containing domain,IPR017986:WD40-repeat-containing domain,IPR019775:WD40 repeat, conserved site,IPR020472:G-protein beta WD-40 repeat,			SM00320:WD40,	3D-structure,Alternative splicing,Complete proteome,Cytoplasm,Nucleus,Reference proteome,Repeat,Transducer,WD repeat,	chain:Guanine nucleotide-binding protein subunit beta-like protein,repeat:WD 1,repeat:WD 2,repeat:WD 3,repeat:WD 4,repeat:WD 5,repeat:WD 6,repeat:WD 7,sequence conflict,strand,turn,	Arabidopsis thaliana	A0A287LBR8	specific	238121	12	286	2.01e-77	237.618
	204	A0A287LG06	106.31	25	4	4	18	0.0526316	0.0007928	75	0	540	A0A287LG06	WD_REPEATS_REGION domain-containing protein	unreviewed	342	37,250					O22607	WD-40 repeat-containing protein MSI4 (Altered cold-responsive gene 1 protein)	reviewed	507	55,759	Cul4-RING E3 ubiquitin ligase complex [GO:0080008];cytoplasm [GO:0005737];cytosol [GO:0005829];mitochondrion [GO:0005739];nucleolus [GO:0005730];nucleus [GO:0005634]	SUBCELLULAR LOCATION: Nucleus {ECO:0000269|PubMed:14745447, ECO:0000269|PubMed:22960247}.	cell differentiation [GO:0030154];chromatin organization [GO:0006325];DNA repair [GO:0006281];flower development [GO:0009908];response to UV-B [GO:0010224]	metal ion binding [GO:0046872]	O22607	Transducin family protein / WD-40 repeat family protein(FVE)	GO:0006281~DNA repair,GO:0006351~transcription, DNA-templated,GO:0006355~regulation of transcription, DNA-templated,GO:0009826~unidimensional cell growth,GO:0009908~flower development,GO:0009965~leaf morphogenesis,GO:0010090~trichome morphogenesis,GO:0010224~response to UV-B,GO:0016569~covalent chromatin modification,GO:0030154~cell differentiation,	GO:0005634~nucleus,GO:0005730~nucleolus,GO:0005737~cytoplasm,GO:0005829~cytosol,GO:0080008~Cul4-RING E3 ubiquitin ligase complex,	GO:0005515~protein binding,GO:0046872~metal ion binding,	IPR001680:WD40 repeat,IPR015943:WD40/YVTN repeat-like-containing domain,IPR017986:WD40-repeat-containing domain,IPR022052:Histone-binding protein RBBP4,			SM00320:WD40,	Acetylation,Chromatin regulator,Complete proteome,Developmental protein,Differentiation,Flowering,Nucleus,Reference proteome,Repeat,Repressor,Transcription,Transcription regulation,WD repeat,	chain:WD-40 repeat-containing protein MSI4,compositionally biased region:Poly-Gly,mutagenesis site,repeat:WD 1,repeat:WD 2,repeat:WD 3,repeat:WD 4,repeat:WD 5,repeat:WD 6,sequence conflict,short sequence motif:DWD box,	Arabidopsis thaliana	A0A287LG06;A0A287LG06	superfamily;superfamily	392136;392136	1;215	252;339	1.95E-25;9.85E-07	103.184;49.6408
	192	A0A287LG21	154.9	15	7	7	21	0.0396226	0.000596843	96.516	0	964	A0A287LG21	Vacuolar proton pump subunit B (V-ATPase subunit B) (Vacuolar proton pump subunit B)	unreviewed	530	59,011	proton-transporting V-type ATPase, V1 domain [GO:0033180]		ATP metabolic process [GO:0046034];proton transmembrane transport [GO:1902600]	ATP binding [GO:0005524]	Q9SZN1	V-type proton ATPase subunit B2 (V-ATPase subunit B2) (Vacuolar H(+)-ATPase subunit B isoform 2) (Vacuolar proton pump subunit B2)	reviewed	487	54,305	proton-transporting V-type ATPase, V1 domain [GO:0033180];vacuolar membrane [GO:0005774]	SUBCELLULAR LOCATION: Vacuole membrane {ECO:0000305};Peripheral membrane protein {ECO:0000305}.	ATP metabolic process [GO:0046034];proton transmembrane transport [GO:1902600]	ATP binding [GO:0005524];hydrolase activity [GO:0016787]	Q9SZN1	ATPase, V1 complex, subunit B protein(VAB2)	GO:0015991~ATP hydrolysis coupled proton transport,GO:0030835~negative regulation of actin filament depolymerization,GO:0046034~ATP metabolic process,GO:0051017~actin filament bundle assembly,GO:0051693~actin filament capping,	GO:0005773~vacuole,GO:0005774~vacuolar membrane,GO:0005794~Golgi apparatus,GO:0005886~plasma membrane,GO:0009941~chloroplast envelope,GO:0016020~membrane,GO:0033180~proton-transporting V-type ATPase, V1 domain,	GO:0005524~ATP binding,GO:0016820~hydrolase activity, acting on acid anhydrides, catalyzing transmembrane movement of substances,GO:0046933~proton-transporting ATP synthase activity, rotational mechanism,GO:0051015~actin filament binding,	IPR000194:ATPase, F1/V1/A1 complex, alpha/beta subunit, nucleotide-binding domain,IPR004100:ATPase, alpha/beta subunit, N-terminal,IPR005723:ATPase, V1 complex, subunit B,IPR020003:ATPase, alpha/beta subunit, nucleotide-binding domain, active site,IPR022879:V-type ATP synthase regulatory subunit B/beta,IPR027417:P-loop containing nucleoside triphosphate hydrolase,	ath00190:Oxidative phosphorylation,ath01100:Metabolic pathways,ath04145:Phagosome,			Acetylation,Alternative splicing,Complete proteome,Hydrogen ion transport,Hydrolase,Ion transport,Membrane,Reference proteome,Transport,Vacuole,	chain:V-type proton ATPase subunit B2,sequence conflict,	Arabidopsis thaliana	A0A287LG21	specific	273410	62	529	0	979.207
	267	A0A287LIZ1	66.68	6	2	2	11	0.0233051	0.000351049	45.849	7.81e-141	419	A0A287LIZ1	Uncharacterized protein	unreviewed	472	51,245				DNA binding [GO:0003677];zinc ion binding [GO:0008270]	Q84JE8	Polynucleotide 3'-phosphatase ZDP (EC 3.1.3.32) (DNA nick sensor protein)	reviewed	694	77,387	nucleoplasm [GO:0005654]	SUBCELLULAR LOCATION: Nucleus, nucleoplasm {ECO:0000269|PubMed:22325353}. Note=Not found in the nucleolus (PubMed:22325353). Co-localizes in nucleoplasmic foci with APE1L and ROS1, two components of the DNA demethylase machinery (PubMed:25569774). {ECO:0000269|PubMed:22325353, ECO:0000269|PubMed:25569774}.	DNA demethylation [GO:0080111];DNA repair [GO:0006281];nucleotide phosphorylation [GO:0046939]	ATP-dependent polydeoxyribonucleotide 5'-hydroxyl-kinase activity [GO:0046404];double-stranded DNA binding [GO:0003690];nucleoside monophosphate kinase activity [GO:0050145];polynucleotide 3'-phosphatase activity [GO:0046403];zinc ion binding [GO:0008270]	Q84JE8	phosphoesterase(AT3G14890)	GO:0006351~transcription, DNA-templated,GO:0006355~regulation of transcription, DNA-templated,GO:0098504~DNA 3' dephosphorylation involved in DNA repair,GO:0098506~polynucleotide 3' dephosphorylation,	GO:0005634~nucleus,GO:0005654~nucleoplasm,	GO:0003690~double-stranded DNA binding,GO:0003824~catalytic activity,GO:0005515~protein binding,GO:0008270~zinc ion binding,GO:0019201~nucleotide kinase activity,GO:0046403~polynucleotide 3'-phosphatase activity,GO:0046404~ATP-dependent polydeoxyribonucleotide 5'-hydroxyl-kinase activity,	IPR001510:Zinc finger, PARP-type,IPR006549:HAD-superfamily hydrolase, subfamily IIIA,IPR006551:Polynucleotide 3'-phosphatase,IPR013954:Polynucleotide kinase 3 phosphatase,IPR023214:HAD-like domain,			SM01336:SM01336,	Alternative splicing,Complete proteome,DNA damage,DNA repair,DNA-binding,Hydrolase,Kinase,Metal-binding,Nucleus,Reference proteome,Repeat,Transcription,Transcription regulation,Transferase,Zinc,Zinc-finger,		Arabidopsis thaliana	A0A287LIZ1;A0A287LIZ1	specific;superfamily	211680;215590	295;39	471;283	6.55E-75;1.29E-29	232.343;122.592
	254	A0A287LMK4	76.21	9	3	3	7	0.0151515	0.00022823	76.682	0	725	A0A287LMK4	Aspartate aminotransferase (EC 2.6.1.1)	unreviewed	462	50,287			biosynthetic process [GO:0009058];cellular amino acid metabolic process [GO:0006520]	L-aspartate:2-oxoglutarate aminotransferase activity [GO:0004069];pyridoxal phosphate binding [GO:0030170]	P46644	Aspartate aminotransferase 3, chloroplastic (EC 2.6.1.1) (Protein YELLOW-LEAF-SPECIFIC GENE 4) (Transaminase A)	reviewed	449	48,954	chloroplast [GO:0009507];cytosol [GO:0005829];peroxisome [GO:0005777];plasma membrane [GO:0005886];plastid [GO:0009536]	SUBCELLULAR LOCATION: Plastid, chloroplast {ECO:0000269|PubMed:14754918}. Note=accumulates in stromules, which are membrane-bound protrusions of the plastid envelope containing soluble stroma. Stromules are often found connecting plastids within a cell.	2-oxoglutarate metabolic process [GO:0006103];aspartate metabolic process [GO:0006531];biosynthetic process [GO:0009058];glutamate metabolic process [GO:0006536];leaf senescence [GO:0010150]	L-aspartate:2-oxoglutarate aminotransferase activity [GO:0004069];pyridoxal phosphate binding [GO:0030170]	P46644	aspartate aminotransferase 3(ASP3)	GO:0006103~2-oxoglutarate metabolic process,GO:0006520~cellular amino acid metabolic process,GO:0006531~aspartate metabolic process,GO:0006536~glutamate metabolic process,GO:0009058~biosynthetic process,GO:0010150~leaf senescence,	GO:0005739~mitochondrion,GO:0005777~peroxisome,GO:0005829~cytosol,GO:0009507~chloroplast,GO:0009536~plastid,GO:0016020~membrane,	GO:0004069~L-aspartate:2-oxoglutarate aminotransferase activity,GO:0030170~pyridoxal phosphate binding,GO:0042802~identical protein binding,GO:0080130~L-phenylalanine:2-oxoglutarate aminotransferase activity,	IPR000796:Aspartate/other aminotransferase,IPR004838:Aminotransferases, class-I, pyridoxal-phosphate-binding site,IPR004839:Aminotransferase, class I/classII,IPR015421:Pyridoxal phosphate-dependent transferase, major region, subdomain 1,IPR015424:Pyridoxal phosphate-dependent transferase,	ath00220:Arginine biosynthesis,ath00250:Alanine, aspartate and glutamate metabolism,ath00270:Cysteine and methionine metabolism,ath00330:Arginine and proline metabolism,ath00350:Tyrosine metabolism,ath00360:Phenylalanine metabolism,ath00400:Phenylalanine, tyrosine and tryptophan biosynthesis,ath00710:Carbon fixation in photosynthetic organisms,ath00950:Isoquinoline alkaloid biosynthesis,ath00960:…			Aminotransferase,Chloroplast,Complete proteome,Plastid,Pyridoxal phosphate,Reference proteome,Transferase,Transit peptide,	binding site:Aspartate,binding site:Aspartate;via amide nitrogen,chain:Aspartate aminotransferase, chloroplastic,modified residue,transit peptide:Chloroplast,	Arabidopsis thaliana	A0A287LMK4	specific	215222	49	462	0	850.787
	158	A0A287LMN1	122.11	14	7	4	22	0.0334347	0.000503633	82.78	0	1085	A0A287LMN1	Uncharacterized protein	unreviewed	658	71,479			protein folding [GO:0006457]	ATP binding [GO:0005524];unfolded protein binding [GO:0051082]	Q9LDZ0	Heat shock 70 kDa protein 10, mitochondrial (Chaperone protein HscA homolog 2) (AtHscA2) (Heat shock protein 70-10) (AtHsp70-10) (Mitochondrial heat shock protein 70-2) (mtHsc70-2)	reviewed	682	72,991	cell wall [GO:0005618];cytoplasm [GO:0005737];cytosol [GO:0005829];mitochondrion [GO:0005739];plasma membrane [GO:0005886];vacuolar membrane [GO:0005774]	SUBCELLULAR LOCATION: Mitochondrion {ECO:0000305|PubMed:19865480, ECO:0000305|PubMed:25732537}.	cellular response to unfolded protein [GO:0034620];chaperone cofactor-dependent protein refolding [GO:0051085];protein refolding [GO:0042026];response to cadmium ion [GO:0046686];response to heat [GO:0009408];response to unfolded protein [GO:0006986];response to virus [GO:0009615]	ATPase activity [GO:0016887];ATPase activity, coupled [GO:0042623];ATP binding [GO:0005524];heat shock protein binding [GO:0031072];misfolded protein binding [GO:0051787];protein folding chaperone [GO:0044183];unfolded protein binding [GO:0051082]	Q9LDZ0	mitochondrial HSO70 2(MTHSC70-2)	GO:0006457~protein folding,GO:0009408~response to heat,GO:0009615~response to virus,GO:0009651~response to salt stress,GO:0046686~response to cadmium ion,	GO:0005618~cell wall,GO:0005739~mitochondrion,GO:0005759~mitochondrial matrix,GO:0005774~vacuolar membrane,GO:0005794~Golgi apparatus,GO:0009507~chloroplast,	GO:0005524~ATP binding,GO:0051082~unfolded protein binding,	IPR012725:Chaperone DnaK,IPR013126:Heat shock protein 70 family,IPR018181:Heat shock protein 70, conserved site,	ath03040:Spliceosome,ath04141:Protein processing in endoplasmic reticulum,ath04144:Endocytosis,			ATP-binding,Chaperone,Complete proteome,Mitochondrion,Nucleotide-binding,Reference proteome,Stress response,Transit peptide,		Arabidopsis thaliana	A0A287LMN1	specific	234715	54	647	0	1152.93
	340	A0A287LWA2	65.58	5	2	2	4	0.00947867	0.000142779	84.819	0	746	A0A287LWA2	Uncharacterized protein	unreviewed	422	46,513	cytoplasm [GO:0005737]		glucose catabolic process [GO:0006007]	manganese ion binding [GO:0030145];phosphoglycerate mutase activity [GO:0004619]	Q9M9K1	Probable 2,3-bisphosphoglycerate-independent phosphoglycerate mutase 2 (BPG-independent PGAM 2) (Phosphoglyceromutase 2) (EC 5.4.2.12) (PGAM-I 2)	reviewed	560	60,764	apoplast [GO:0048046];cytosol [GO:0005829];plasmodesma [GO:0009506]	SUBCELLULAR LOCATION: Cytoplasm {ECO:0000250}.	cellular carbohydrate metabolic process [GO:0044262];glucose catabolic process [GO:0006007];glycolytic process [GO:0006096];pollen development [GO:0009555];response to cadmium ion [GO:0046686];stomatal movement [GO:0010118]	2,3-bisphosphoglycerate-independent phosphoglycerate mutase activity [GO:0046537];manganese ion binding [GO:0030145]	Q9M9K1	Phosphoglycerate mutase, 2,3-bisphosphoglycerate-independent(iPGAM2)	GO:0006007~glucose catabolic process,GO:0006096~glycolytic process,GO:0009555~pollen development,GO:0010118~stomatal movement,GO:0046686~response to cadmium ion,	GO:0005737~cytoplasm,GO:0005829~cytosol,GO:0009506~plasmodesma,GO:0048046~apoplast,	GO:0004619~phosphoglycerate mutase activity,GO:0030145~manganese ion binding,GO:0046537~2,3-bisphosphoglycerate-independent phosphoglycerate mutase activity,	IPR005995:Phosphoglycerate mutase, 2,3-bisphosphoglycerate-independent,IPR006124:Metalloenzyme,IPR011258:BPG-independent PGAM, N-terminal,IPR017849:Alkaline phosphatase-like, alpha/beta/alpha,IPR017850:Alkaline-phosphatase-like, core domain,	ath00010:Glycolysis / Gluconeogenesis,ath00260:Glycine, serine and threonine metabolism,ath01100:Metabolic pathways,ath01110:Biosynthesis of secondary metabolites,ath01130:Biosynthesis of antibiotics,ath01200:Carbon metabolism,ath01230:Biosynthesis of amino acids,	PIRSF001492:cofactor-independent phosphoglycerate mutase,		Acetylation,Complete proteome,Cytoplasm,Glycolysis,Isomerase,Manganese,Metal-binding,Reference proteome,	active site:Phosphoserine intermediate,chain:Probable 2,3-bisphosphoglycerate- independent phosphoglycerate mutase 2,metal ion-binding site:Manganese 1,metal ion-binding site:Manganese 2,	Arabidopsis thaliana	A0A287LWA2	specific	215295	2	419	0	892.107
	174	A0A287LWR1	67.53	3	1	1	26	0.0708447	0.00106715	40.678	2e-30	121	A0A287LWR1	tRNA-binding domain-containing protein	unreviewed	367	39,601				tRNA binding [GO:0000049]	Q9SVN5	Methionine--tRNA ligase, cytoplasmic (EC 6.1.1.10) (Methionyl-tRNA synthetase) (MetRS)	reviewed	797	89,854	cytosol [GO:0005829]	SUBCELLULAR LOCATION: Cytoplasm, cytosol {ECO:0000305|PubMed:16251277, ECO:0000305|PubMed:16297076}.	methionyl-tRNA aminoacylation [GO:0006431];response to cadmium ion [GO:0046686];tRNA aminoacylation for protein translation [GO:0006418]	ATP binding [GO:0005524];methionine-tRNA ligase activity [GO:0004825];tRNA binding [GO:0000049]	Q9SVN5	methionine-tRNA ligase, putative / methionyl-tRNA synthetase, putative / MetRS(AT4G13780)	GO:0006418~tRNA aminoacylation for protein translation,GO:0006431~methionyl-tRNA aminoacylation,GO:0046686~response to cadmium ion,	GO:0005737~cytoplasm,GO:0005829~cytosol,	GO:0000049~tRNA binding,GO:0004825~methionine-tRNA ligase activity,GO:0005524~ATP binding,	IPR001412:Aminoacyl-tRNA synthetase, class I, conserved site,IPR002547:tRNA-binding domain,IPR009080:Aminoacyl-tRNA synthetase, class 1a, anticodon-binding,IPR012340:Nucleic acid-binding, OB-fold,IPR014729:Rossmann-like alpha/beta/alpha sandwich fold,IPR014758:Methionyl-tRNA synthetase,IPR015413:Methionyl/Leucyl tRNA synthetase,IPR023458:Methionine-tRNA ligase, type 1,	ath00450:Selenocompound metabolism,ath00970:Aminoacyl-tRNA biosynthesis,			Aminoacyl-tRNA synthetase,ATP-binding,Complete proteome,Cytoplasm,Ligase,Nucleotide-binding,Protein biosynthesis,Reference proteome,RNA-binding,tRNA-binding,	binding site:ATP,chain:Probable methionyl-tRNA synthetase,domain:tRNA-binding,short sequence motif:"HIGH" region,short sequence motif:"KMSKS" region,	Arabidopsis thaliana	A0A287LWR1;A0A287LWR1;A0A287LWR1	specific;specific;superfamily	239198;198337;173412	259;61;171	363;155;258	9.13E-54;6.51E-31;3.34E-05	172.413;112.851;45.9023
	8	A0A287LZW0	167	56	11	2	227	1.73282	0.0261019	98.425	9.72e-89	253	A0A287LZW0	Histone H3	unreviewed	131	14,702	nucleosome [GO:0000786];nucleus [GO:0005634]	SUBCELLULAR LOCATION: Chromosome {ECO:0000256|SAAS:SAAS00597685}. Nucleus {ECO:0000256|SAAS:SAAS00597723}.		DNA binding [GO:0003677];protein heterodimerization activity [GO:0046982]	P59226	Histone H3.2 (Histone H3.1)	reviewed	136	15,268	chromocenter [GO:0010369];cytosol [GO:0005829];extracellular region [GO:0005576];nucleosome [GO:0000786];nucleus [GO:0005634];plasma membrane [GO:0005886];plastid [GO:0009536]	SUBCELLULAR LOCATION: Nucleus {ECO:0000269|PubMed:17439305, ECO:0000269|PubMed:25086063}. Chromosome {ECO:0000269|PubMed:17439305, ECO:0000269|PubMed:25086063}. Note=Localized at chromocenters. {ECO:0000269|PubMed:25086063}.		DNA binding [GO:0003677];protein heterodimerization activity [GO:0046982]	P59226	Histone superfamily protein(AT3G27360)	GO:0006334~nucleosome assembly,	GO:0000786~nucleosome,GO:0005634~nucleus,	GO:0003677~DNA binding,GO:0031492~nucleosomal DNA binding,	IPR000164:Histone H3,IPR007125:Histone core,IPR009072:Histone-fold,			SM00428:H3,	3D-structure,Acetylation,Chromosome,Complete proteome,DNA-binding,Methylation,Nucleosome core,Nucleus,Phosphoprotein,Reference proteome,	chain:Histone H3.2,modified residue,site:Not N6-acetylated,site:Not N6-methylated,	Arabidopsis thaliana	A0A287LZW0	specific	185400	5	131	1.88e-85	245.199
	230	A0A287M1N1	107.65	12	4	3	16	0.0354767	0.000534393	78.66	0	683	A0A287M1N1	Alpha-1,4 glucan phosphorylase (EC 2.4.1.1)	unreviewed	451	50,859			carbohydrate metabolic process [GO:0005975]	glycogen phosphorylase activity [GO:0008184];linear malto-oligosaccharide phosphorylase activity [GO:0102250];SHG alpha-glucan phosphorylase activity [GO:0102499]	Q9SD76	Alpha-glucan phosphorylase 2, cytosolic (AtPHS2) (EC 2.4.1.1) (Alpha-glucan phosphorylase, H isozyme) (Starch phosphorylase H)	reviewed	841	95,159	chloroplast [GO:0009507];cytoplasm [GO:0005737];cytosol [GO:0005829]	SUBCELLULAR LOCATION: Cytoplasm {ECO:0000250}.	glycogen catabolic process [GO:0005980];response to cadmium ion [GO:0046686];response to water deprivation [GO:0009414]	1,4-alpha-oligoglucan phosphorylase activity [GO:0004645];glycogen phosphorylase activity [GO:0008184];linear malto-oligosaccharide phosphorylase activity [GO:0102250];pyridoxal phosphate binding [GO:0030170];SHG alpha-glucan phosphorylase activity [GO:0102499]	Q9SD76	alpha-glucan phosphorylase 2(PHS2)	GO:0005975~carbohydrate metabolic process,GO:0005980~glycogen catabolic process,GO:0009414~response to water deprivation,GO:0046686~response to cadmium ion,	GO:0005737~cytoplasm,GO:0005829~cytosol,GO:0009507~chloroplast,	GO:0004645~phosphorylase activity,GO:0008184~glycogen phosphorylase activity,GO:0016757~transferase activity, transferring glycosyl groups,GO:0030170~pyridoxal phosphate binding,	IPR000811:Glycosyl transferase, family 35,IPR011833:Glycogen/starch/alpha-glucan phosphorylase,	ath00500:Starch and sucrose metabolism,ath01100:Metabolic pathways,ath01110:Biosynthesis of secondary metabolites,ath04931:Insulin resistance,	PIRSF000460:glucan phosphorylase,		3D-structure,Allosteric enzyme,Carbohydrate metabolism,Complete proteome,Cytoplasm,Glycosyltransferase,Pyridoxal phosphate,Reference proteome,Transferase,	chain:Alpha-glucan phosphorylase, H isozyme,modified residue,	Arabidopsis thaliana	A0A287M1N1	superfamily	385653	42	420	0	621.854
	262	A0A287M1P5	68.02	5	2	1	12	0.0225989	0.000340411	81.356	0	926	A0A287M1P5	Alpha-1,4 glucan phosphorylase (EC 2.4.1.1)	unreviewed	531	60,346			carbohydrate metabolic process [GO:0005975]	glycogen phosphorylase activity [GO:0008184];linear malto-oligosaccharide phosphorylase activity [GO:0102250];pyridoxal phosphate binding [GO:0030170];SHG alpha-glucan phosphorylase activity [GO:0102499]	Q9SD76	Alpha-glucan phosphorylase 2, cytosolic (AtPHS2) (EC 2.4.1.1) (Alpha-glucan phosphorylase, H isozyme) (Starch phosphorylase H)	reviewed	841	95,159	chloroplast [GO:0009507];cytoplasm [GO:0005737];cytosol [GO:0005829]	SUBCELLULAR LOCATION: Cytoplasm {ECO:0000250}.	glycogen catabolic process [GO:0005980];response to cadmium ion [GO:0046686];response to water deprivation [GO:0009414]	1,4-alpha-oligoglucan phosphorylase activity [GO:0004645];glycogen phosphorylase activity [GO:0008184];linear malto-oligosaccharide phosphorylase activity [GO:0102250];pyridoxal phosphate binding [GO:0030170];SHG alpha-glucan phosphorylase activity [GO:0102499]	Q9SD76	alpha-glucan phosphorylase 2(PHS2)	GO:0005975~carbohydrate metabolic process,GO:0005980~glycogen catabolic process,GO:0009414~response to water deprivation,GO:0046686~response to cadmium ion,	GO:0005737~cytoplasm,GO:0005829~cytosol,GO:0009507~chloroplast,	GO:0004645~phosphorylase activity,GO:0008184~glycogen phosphorylase activity,GO:0016757~transferase activity, transferring glycosyl groups,GO:0030170~pyridoxal phosphate binding,	IPR000811:Glycosyl transferase, family 35,IPR011833:Glycogen/starch/alpha-glucan phosphorylase,	ath00500:Starch and sucrose metabolism,ath01100:Metabolic pathways,ath01110:Biosynthesis of secondary metabolites,ath04931:Insulin resistance,	PIRSF000460:glucan phosphorylase,		3D-structure,Allosteric enzyme,Carbohydrate metabolism,Complete proteome,Cytoplasm,Glycosyltransferase,Pyridoxal phosphate,Reference proteome,Transferase,	chain:Alpha-glucan phosphorylase, H isozyme,modified residue,	Arabidopsis thaliana	A0A287M1P5	superfamily	385653	1	525	0	887.435
	71	A0A287M2L0	174.34	39	9	2	71	0.255396	0.00384707	83.262	2.8e-142	400	A0A287M2L0	S5 DRBM domain-containing protein	unreviewed	278	30,418	cytosolic small ribosomal subunit [GO:0022627]		translation [GO:0006412]	RNA binding [GO:0003723];structural constituent of ribosome [GO:0003735]	Q9SCM3	40S ribosomal protein S2-4	reviewed	276	30,116	cytosol [GO:0005829];cytosolic small ribosomal subunit [GO:0022627];plasmodesma [GO:0009506]		translation [GO:0006412]	RNA binding [GO:0003723];structural constituent of ribosome [GO:0003735]	Q9SCM3	Ribosomal protein S5 family protein(AT3G57490)	GO:0006412~translation,	GO:0005622~intracellular,GO:0005840~ribosome,GO:0009506~plasmodesma,GO:0016020~membrane,GO:0022627~cytosolic small ribosomal subunit,	GO:0003723~RNA binding,GO:0003735~structural constituent of ribosome,	IPR000851:Ribosomal protein S5,IPR005324:Ribosomal protein S5, C-terminal,IPR005711:Ribosomal protein S5, eukaryotic/archaeal,IPR013810:Ribosomal protein S5, N-terminal,IPR014720:Double-stranded RNA-binding-like domain,IPR014721:Ribosomal protein S5 domain 2-type fold, subgroup,IPR018192:Ribosomal protein S5, N-terminal, conserved site,IPR020568:Ribosomal protein S5 domain 2-type fold,	ath03010:Ribosome,			Complete proteome,Reference proteome,Ribonucleoprotein,Ribosomal protein,	chain:40S ribosomal protein S2-4,compositionally biased region:Gly-rich,domain:S5 DRBM,	Arabidopsis thaliana	A0A287M2L0	specific	240255	41	265	4.95e-156	434.888
	446	A0A287M3G3	38.82	11	2	2	2	0.00961539	0.000144838	85.922	2.14e-127	357	A0A287M3G3	Uncharacterized protein	unreviewed	208	23,365				GTPase activity [GO:0003924];GTP binding [GO:0005525]	P28186	Ras-related protein RABE1c (AtRABE1c) (Ras-related protein Ara-3) (Ras-related protein Rab8A) (AtRab8A)	reviewed	216	23,835	cytosol [GO:0005829];endomembrane system [GO:0012505];Golgi membrane [GO:0000139];plasma membrane [GO:0005886];vacuolar membrane [GO:0005774];vacuole [GO:0005773]	SUBCELLULAR LOCATION: Golgi apparatus membrane. Cell membrane {ECO:0000269|PubMed:15060130};Lipid-anchor {ECO:0000305}.	ethylene-activated signaling pathway [GO:0009873];intracellular protein transport [GO:0006886];protein secretion [GO:0009306];Rab protein signal transduction [GO:0032482];regulation of exocytosis [GO:0017157];vesicle docking involved in exocytosis [GO:0006904]	GTPase activity [GO:0003924];GTP binding [GO:0005525]	P28186	RAB GTPase homolog 8A(RABE1c)	GO:0006904~vesicle docking involved in exocytosis,GO:0007264~small GTPase mediated signal transduction,GO:0009306~protein secretion,GO:0009873~ethylene-activated signaling pathway,	GO:0000139~Golgi membrane,GO:0005622~intracellular,GO:0005773~vacuole,GO:0005774~vacuolar membrane,GO:0005794~Golgi apparatus,GO:0005886~plasma membrane,	GO:0005515~protein binding,GO:0005525~GTP binding,	IPR001806:Small GTPase superfamily,IPR005225:Small GTP-binding protein domain,IPR027417:P-loop containing nucleoside triphosphate hydrolase,	ath04144:Endocytosis,			Cell membrane,Complete proteome,Golgi apparatus,GTP-binding,Lipoprotein,Membrane,Nucleotide-binding,Prenylation,Protein transport,Reference proteome,Transport,	chain:Ras-related protein ARA-3,lipid moiety-binding region:S-geranylgeranyl cysteine,nucleotide phosphate-binding region:GTP,short sequence motif:Effector region,	Arabidopsis thaliana	A0A287M3G3	specific	206659	13	174	1.15e-114	323.451
	95	A0A287M3I7	126.25	47	8	2	47	0.284848	0.00429073	98.462	5.66e-93	265	A0A287M3I7	Uncharacterized protein	unreviewed	165	18,903	ribosome [GO:0005840]		translation [GO:0006412]	structural constituent of ribosome [GO:0003735]	P42798	40S ribosomal protein S15a-1	reviewed	130	14,804	cell wall [GO:0005618];cytosol [GO:0005829];cytosolic ribosome [GO:0022626];cytosolic small ribosomal subunit [GO:0022627];plasma membrane [GO:0005886];plasmodesma [GO:0009506];polysomal ribosome [GO:0042788];vacuolar membrane [GO:0005774]	SUBCELLULAR LOCATION: Cytoplasm.	translation [GO:0006412]	structural constituent of ribosome [GO:0003735]	P42798	Ribosomal protein S8 family protein(AT5G59850)	GO:0006412~translation,	GO:0005618~cell wall,GO:0005774~vacuolar membrane,GO:0005794~Golgi apparatus,GO:0005829~cytosol,GO:0005840~ribosome,GO:0005886~plasma membrane,GO:0009506~plasmodesma,GO:0009507~chloroplast,GO:0016020~membrane,GO:0022626~cytosolic ribosome,GO:0022627~cytosolic small ribosomal subunit,	GO:0003735~structural constituent of ribosome,	IPR000630:Ribosomal protein S8,	ath03010:Ribosome,			Complete proteome,Cytoplasm,Reference proteome,Ribonucleoprotein,Ribosomal protein,	chain:40S ribosomal protein S15a-1,	Arabidopsis thaliana	A0A287M3I7	specific	215075	36	165	5.67e-94	268.019
	273	A0A287M3N3	93.15	9	3	2	6	0.0136054	0.000204941	71.86	0	620	A0A287M3N3	NAD(P)-bd_dom domain-containing protein	unreviewed	441	49,001					Q8VZC0	UDP-glucuronic acid decarboxylase 1 (EC 4.1.1.35) (UDP-XYL synthase 1) (UDP-glucuronate decarboxylase 1) (UGD) (UXS-1)	reviewed	435	48,631	cytoplasm [GO:0005737];Golgi cisterna membrane [GO:0032580];integral component of membrane [GO:0016021]	SUBCELLULAR LOCATION: Golgi apparatus, Golgi stack membrane {ECO:0000250};Single-pass type II membrane protein {ECO:0000250}.	D-xylose metabolic process [GO:0042732];UDP-D-xylose biosynthetic process [GO:0033320]	NAD+ binding [GO:0070403];UDP-glucuronate decarboxylase activity [GO:0048040]	Q8VZC0	UDP-glucuronic acid decarboxylase 1(UXS1)	GO:0009225~nucleotide-sugar metabolic process,GO:0033320~UDP-D-xylose biosynthetic process,GO:0042732~D-xylose metabolic process,	GO:0005768~endosome,GO:0005794~Golgi apparatus,GO:0005802~trans-Golgi network,GO:0005886~plasma membrane,GO:0016020~membrane,GO:0016021~integral component of membrane,GO:0032580~Golgi cisterna membrane,	GO:0003824~catalytic activity,GO:0048040~UDP-glucuronate decarboxylase activity,	IPR016040:NAD(P)-binding domain,	ath00520:Amino sugar and nucleotide sugar metabolism,ath01100:Metabolic pathways,			Alternative splicing,Complete proteome,Decarboxylase,Golgi apparatus,Lyase,Membrane,NAD,Reference proteome,Signal-anchor,Transmembrane,Transmembrane helix,		Arabidopsis thaliana	A0A287M3N3	superfamily	165812	34	441	0	709.471
	176	A0A287M5E2	133.44	28	6	6	19	0.0490956	0.000739536	83.24	0	613	A0A287M5E2	Fructose-bisphosphate aldolase (EC 4.1.2.13)	unreviewed	387	42,064	cytosol [GO:0005829]		fructose 1,6-bisphosphate metabolic process [GO:0030388];glycolytic process [GO:0006096]	fructose-bisphosphate aldolase activity [GO:0004332]	Q9SJQ9	Fructose-bisphosphate aldolase 6, cytosolic (AtFBA6) (EC 4.1.2.13) (Cytosolic aldolase 2) (cAld2)	reviewed	358	38,387	cytosol [GO:0005829];endoplasmic reticulum [GO:0005783];mitochondrion [GO:0005739];nucleus [GO:0005634];plasma membrane [GO:0005886];plasmodesma [GO:0009506]	SUBCELLULAR LOCATION: Cytoplasm, cytosol {ECO:0000269|PubMed:21782461}. Nucleus {ECO:0000269|PubMed:21782461}. Mitochondrion {ECO:0000269|PubMed:12953116}.	cellular response to hypoxia [GO:0071456];fructose 1,6-bisphosphate metabolic process [GO:0030388];gluconeogenesis [GO:0006094];glycolytic process [GO:0006096];mitochondria-nucleus signaling pathway [GO:0031930];response to cadmium ion [GO:0046686]	copper ion binding [GO:0005507];fructose-bisphosphate aldolase activity [GO:0004332]	Q9SJQ9	Aldolase superfamily protein(FBA6)	GO:0006096~glycolytic process,GO:0006098~pentose-phosphate shunt,GO:0009651~response to salt stress,GO:0009735~response to cytokinin,GO:0046686~response to cadmium ion,	GO:0005634~nucleus,GO:0005737~cytoplasm,GO:0005739~mitochondrion,GO:0005829~cytosol,GO:0005886~plasma membrane,GO:0009506~plasmodesma,GO:0016020~membrane,	GO:0004332~fructose-bisphosphate aldolase activity,GO:0005507~copper ion binding,	IPR000741:Fructose-bisphosphate aldolase, class-I,IPR013785:Aldolase-type TIM barrel,	ath00010:Glycolysis / Gluconeogenesis,ath00030:Pentose phosphate pathway,ath00051:Fructose and mannose metabolism,ath00710:Carbon fixation in photosynthetic organisms,ath01100:Metabolic pathways,ath01110:Biosynthesis of secondary metabolites,ath01130:Biosynthesis of antibiotics,ath01200:Carbon metabolism,ath01230:Biosynthesis of amino acids,			Acetylation,Alternative splicing,Complete proteome,Cytoplasm,Glutathionylation,Glycolysis,Lyase,Methylation,Nucleus,Phosphoprotein,Reference proteome,S-nitrosylation,Schiff base,Stress response,		Arabidopsis thaliana	A0A287M5E2	specific	178074	30	387	0	764.68
	223	A0A287M5N7	100.94	6	4	4	9	0.00824931	0.000124261	66.728	0	1452	A0A287M5N7	Structural maintenance of chromosomes protein	unreviewed	1091	122,795	chromosome [GO:0005694]		chromosome organization [GO:0051276]	ATP binding [GO:0005524]	Q9C5Y4	Structural maintenance of chromosomes protein 2-1 (AtSMC2-1) (Chromosome-associated protein E-1) (AtCAP-E1) (Protein TITAN 3)	reviewed	1175	132,600	condensin complex [GO:0000796];nucleus [GO:0005634]	SUBCELLULAR LOCATION: Nucleus. Note=Associates with chromatin. {ECO:0000250}.	cell division [GO:0051301];chromosome condensation [GO:0030261];meiotic cell cycle [GO:0051321]	ATP binding [GO:0005524]	Q9C5Y4	structural maintenance of chromosomes 2(SMC2)	GO:0007076~mitotic chromosome condensation,GO:0051301~cell division,GO:0051321~meiotic cell cycle,	GO:0000796~condensin complex,GO:0005634~nucleus,	GO:0005215~transporter activity,GO:0005524~ATP binding,	IPR003395:RecF/RecN/SMC,IPR010935:SMCs flexible hinge,IPR024704:Structural maintenance of chromosomes protein,IPR027120:Structural maintenance of chromosomes Smc2,IPR027417:P-loop containing nucleoside triphosphate hydrolase,		PIRSF005719:structural maintenance of chromosomes protein,	SM00968:SM00968,	ATP-binding,Cell cycle,Cell division,Coiled coil,Complete proteome,DNA condensation,Meiosis,Mitosis,Nucleotide-binding,Nucleus,Reference proteome,	chain:Structural maintenance of chromosomes protein 2-1,nucleotide phosphate-binding region:ATP,region of interest:Flexible hinge,sequence conflict,	Arabidopsis thaliana	A0A287M5N7	specific	224117	1	1084	4.35e-132	430.29
	295	A0A287MB48	55.49	12	3	3	6	0.0190476	0.000286918	78.73	0	521	A0A287MB48	Obg-like ATPase 1	unreviewed	315	35,499				GTP binding [GO:0005525]	Q9SA73	Obg-like ATPase 1 (Ribosome-binding ATPase YchF) (AtYchF1)	reviewed	394	44,471	cytoplasm [GO:0005737];cytosol [GO:0005829];nucleus [GO:0005634];plasmodesma [GO:0009506]	SUBCELLULAR LOCATION: Cytoplasm {ECO:0000255|HAMAP-Rule:MF_03167}. Cytoplasm, cytosol {ECO:0000269|PubMed:23550829}. Note=Localized mainly in the cytosol under NaCl treatment, but translocates to the plasma membrane upon wounding. {ECO:0000269|PubMed:23550829}.	defense response [GO:0006952];negative regulation of response to salt stress [GO:1901001];response to cadmium ion [GO:0046686];response to salt stress [GO:0009651]	ATPase activity [GO:0016887];ATP binding [GO:0005524];GTP binding [GO:0005525];metal ion binding [GO:0046872];ribosomal large subunit binding [GO:0043023];ribosome binding [GO:0043022]	Q9SA73	GTP binding protein(AT1G30580)	GO:0009651~response to salt stress,GO:0046686~response to cadmium ion,GO:1901001~negative regulation of response to salt stress,	GO:0005737~cytoplasm,GO:0005829~cytosol,GO:0009506~plasmodesma,	GO:0005515~protein binding,GO:0005524~ATP binding,GO:0005525~GTP binding,GO:0016887~ATPase activity,GO:0043022~ribosome binding,GO:0043023~ribosomal large subunit binding,GO:0046872~metal ion binding,	IPR004396:Conserved hypothetical protein CHP00092,IPR006073:GTP binding domain,IPR012675:Beta-grasp domain,IPR012676:TGS-like,IPR013029:Domain of unknown function DUF933,IPR023192:TGS-like domain,IPR027417:P-loop containing nucleoside triphosphate hydrolase,		PIRSF006641:GTP-dependent nucleic acid-binding protein, EngD type,		ATP-binding,Complete proteome,Cytoplasm,GTP-binding,Hydrolase,Magnesium,Metal-binding,Nucleotide-binding,Reference proteome,		Arabidopsis thaliana	A0A287MB48	superfamily	240334	1	315	3.79e-173	484.834
	429	A0A287MD15	41.61	34	2	2	3	0.0422535	0.000636473	58.929	1.04e-15	66.6	A0A287MD15	Uncharacterized protein	unreviewed	71	8,125	mitochondrial outer membrane translocase complex [GO:0005742]		protein insertion into mitochondrial outer membrane [GO:0045040]		P82805	Mitochondrial import receptor subunit TOM20-4 (Translocase of outer membrane 20 kDa subunit 4)	reviewed	187	20,973	integral component of membrane [GO:0016021];mitochondrial outer membrane translocase complex [GO:0005742];plastid [GO:0009536];TIM23 mitochondrial import inner membrane translocase complex [GO:0005744];vacuolar membrane [GO:0005774]	SUBCELLULAR LOCATION: Mitochondrion outer membrane {ECO:0000305};Single-pass membrane protein {ECO:0000305}.	protein insertion into mitochondrial outer membrane [GO:0045040];protein targeting to mitochondrion [GO:0006626]	P-P-bond-hydrolysis-driven protein transmembrane transporter activity [GO:0015450]	P82805	translocase of outer membrane 20-4(TOM20-4)	GO:0006626~protein targeting to mitochondrion,GO:0045040~protein import into mitochondrial outer membrane,	GO:0005739~mitochondrion,GO:0005742~mitochondrial outer membrane translocase complex,GO:0005744~mitochondrial inner membrane presequence translocase complex,GO:0005774~vacuolar membrane,GO:0016021~integral component of membrane,	GO:0005515~protein binding,GO:0015450~P-P-bond-hydrolysis-driven protein transmembrane transporter activity,	IPR010547:Plant specific mitochondrial import receptor subunit TOM20,IPR011990:Tetratricopeptide-like helical,				Acetylation,Complete proteome,Direct protein sequencing,Membrane,Mitochondrion,Mitochondrion outer membrane,Protein transport,Reference proteome,TPR repeat,Transmembrane,Transmembrane helix,Transport,	chain:Mitochondrial import receptor subunit TOM20-4,modified residue,repeat:TPR,topological domain:Cytoplasmic,topological domain:Mitochondrial intermembrane,transmembrane region,	Arabidopsis thaliana	A0A287MD15	superfamily	284068	10	61	4.93e-21	80.7182
	251	A0A287MDR1	54.95	4	2	2	11	0.0193322	0.000291204				A0A287MDR1	DEK_C domain-containing protein	unreviewed	569	62,483	nucleus [GO:0005634]		regulation of double-strand break repair [GO:2000779]	histone binding [GO:0042393]																						A0A287MDR1;A0A287MDR1	specific;superfamily	370106;240271	478;231	531;433	1.49E-09;0.000816492	53.5551;42.3408
	335	A0A287MGR1	31.77	2	1	1	5	0.00798722	0.000120313	35.185	3.9	29.3	A0A287MGR1	MGS domain-containing protein	unreviewed	626	67,917			purine nucleotide biosynthetic process [GO:0006164]	IMP cyclohydrolase activity [GO:0003937];phosphoribosylaminoimidazolecarboxamide formyltransferase activity [GO:0004643]	Q9C958	Serine/threonine-protein kinase SRK2B (EC 2.7.11.1) (OST1-kinase-like 6) (SNF1-related kinase 2.10) (SnRK2.10)	reviewed	361	41,040	cytoplasm [GO:0005737];cytosol [GO:0005829];nucleus [GO:0005634]		intracellular signal transduction [GO:0035556];lateral root development [GO:0048527];protein phosphorylation [GO:0006468];response to osmotic stress [GO:0006970];response to salt stress [GO:0009651]	ATP binding [GO:0005524];kinase activity [GO:0016301];phosphatidic acid binding [GO:0070300];protein kinase activity [GO:0004672];protein serine/threonine kinase activity [GO:0004674]	Q9C958	SNF1-related protein kinase 2.10(SNRK2.10)	GO:0006468~protein phosphorylation,GO:0006970~response to osmotic stress,GO:0009651~response to salt stress,GO:0035556~intracellular signal transduction,GO:0048527~lateral root development,	GO:0005634~nucleus,GO:0005829~cytosol,GO:0005886~plasma membrane,	GO:0004672~protein kinase activity,GO:0004674~protein serine/threonine kinase activity,GO:0005524~ATP binding,GO:0016301~kinase activity,GO:0070300~phosphatidic acid binding,	IPR000719:Protein kinase, catalytic domain,IPR008271:Serine/threonine-protein kinase, active site,IPR011009:Protein kinase-like domain,IPR017441:Protein kinase, ATP binding site,	ath04075:Plant hormone signal transduction,		SM00220:S_TKc,	ATP-binding,Complete proteome,Kinase,Nucleotide-binding,Phosphoprotein,Reference proteome,Serine/threonine-protein kinase,Transferase,	active site:Proton acceptor,binding site:ATP,chain:Serine/threonine-protein kinase SRK2B,compositionally biased region:Glu-rich,domain:Protein kinase,modified residue,nucleotide phosphate-binding region:ATP,sequence conflict,	Arabidopsis thaliana	A0A287MGR1	specific	178479	104	626	0	1097.15
	349	A0A287MKT2	74.88	10	2	2	6	0.0209059	0.00031491	67.647	9.39e-132	374	A0A287MKT2	Pyrroline-5-carboxylate reductase (EC 1.5.1.2)	unreviewed	287	29,600	cell wall [GO:0005618]		L-proline biosynthetic process [GO:0055129];response to heat [GO:0009408];response to salt stress [GO:0009651]	pyrroline-5-carboxylate reductase activity [GO:0004735]	P54904	Pyrroline-5-carboxylate reductase (P5C reductase) (P5CR) (EC 1.5.1.2) (Protein EMBRYO DEFECTIVE 2772)	reviewed	276	28,624	cell wall [GO:0005618];cytosol [GO:0005829]	SUBCELLULAR LOCATION: Cytoplasm.	L-proline biosynthetic process [GO:0055129];response to heat [GO:0009408];response to salt stress [GO:0009651]	pyrroline-5-carboxylate reductase activity [GO:0004735]	P54904	pyrroline-5- carboxylate (P5C) reductase(P5CR)	GO:0006561~proline biosynthetic process,GO:0009408~response to heat,GO:0009651~response to salt stress,GO:0055114~oxidation-reduction process,GO:0055129~L-proline biosynthetic process,	GO:0005618~cell wall,GO:0005737~cytoplasm,	GO:0004735~pyrroline-5-carboxylate reductase activity,	IPR000304:Pyrroline-5-carboxylate reductase,IPR008927:6-phosphogluconate dehydrogenase, C-terminal-like,IPR016040:NAD(P)-binding domain,	ath00330:Arginine and proline metabolism,ath01100:Metabolic pathways,ath01110:Biosynthesis of secondary metabolites,ath01130:Biosynthesis of antibiotics,ath01230:Biosynthesis of amino acids,	PIRSF000193:pyrroline-5-carboxylate reductase,		Alternative splicing,Amino-acid biosynthesis,Complete proteome,Cytoplasm,NADP,Oxidoreductase,Proline biosynthesis,Reference proteome,	chain:Pyrroline-5-carboxylate reductase,	Arabidopsis thaliana	A0A287MKT2	specific	178291	22	287	9.54e-159	442.473
	541	A0A287MLX2	31.48	1	1	1	1	0.00125945	1.89713e-05	69.153	0	1159	A0A287MLX2	Uncharacterized protein	unreviewed	794	87,967			actin filament bundle assembly [GO:0051017]	actin filament binding [GO:0051015]	O81644	Villin-2	reviewed	976	107,842	cytoskeleton [GO:0005856];cytosol [GO:0005829]	SUBCELLULAR LOCATION: Cytoplasm, cytoskeleton {ECO:0000269|PubMed:10631247, ECO:0000269|PubMed:23715472}. Note=Present in the apical and subapical regions of pollen tubes.	actin filament bundle assembly [GO:0051017];actin filament capping [GO:0051693]	actin filament binding [GO:0051015]	O81644	villin 2(VLN2)	GO:0007010~cytoskeleton organization,GO:0051017~actin filament bundle assembly,GO:0051693~actin filament capping,	GO:0005737~cytoplasm,GO:0005829~cytosol,GO:0005856~cytoskeleton,	GO:0003779~actin binding,GO:0005515~protein binding,GO:0051015~actin filament binding,	IPR003128:Villin headpiece,IPR007122:Villin/Gelsolin,IPR007123:Gelsolin domain,			SM00153:VHP,SM00262:GEL,	Actin capping,Actin-binding,Calcium,Complete proteome,Cytoplasm,Cytoskeleton,Phosphoprotein,Reference proteome,Repeat,	chain:Villin-2,domain:HP,modified residue,region of interest:Polyphosphoinositide binding,repeat:Gelsolin-like 1,repeat:Gelsolin-like 2,repeat:Gelsolin-like 3,repeat:Gelsolin-like 4,repeat:Gelsolin-like 5,repeat:Gelsolin-like 6,sequence conflict,	Arabidopsis thaliana	A0A287MLX2;A0A287MLX2;A0A287MLX2;A0A287MLX2;A0A287MLX2;A0A287MLX2	specific;specific;specific;specific;specific;superfamily	200446;200449;200447;200445;200444;387665	11;388;625;137;521;252	123;489;723;231;611;342	3.23E-62;6.62E-41;2.22E-39;1.35E-33;4.05E-29;3.28E-25	204.379;145.106;140.51;123.887;111.169;100.016
	347	A0A287MLZ9	48.5	6	2	2	5	0.010661	0.000160588	70.45	0	687	A0A287MLZ9	OMPdecase domain-containing protein	unreviewed	469	49,894			'de novo' pyrimidine nucleobase biosynthetic process [GO:0006207];'de novo' UMP biosynthetic process [GO:0044205];nucleoside metabolic process [GO:0009116];pyrimidine nucleobase biosynthetic process [GO:0019856];UMP biosynthetic process [GO:0006222]	orotate phosphoribosyltransferase activity [GO:0004588];orotidine-5'-phosphate decarboxylase activity [GO:0004590]	Q42586	Uridine 5'-monophosphate synthase (UMP synthase) [Includes: Orotate phosphoribosyltransferase (OPRTase) (EC 2.4.2.10);Orotidine 5'-phosphate decarboxylase (EC 4.1.1.23) (OMPdecase)]	reviewed	476	51,850	cytosol [GO:0005829]		'de novo' pyrimidine nucleobase biosynthetic process [GO:0006207];'de novo' UMP biosynthetic process [GO:0044205];cellular response to phosphate starvation [GO:0016036];nucleoside metabolic process [GO:0009116];pyrimidine nucleobase biosynthetic process [GO:0019856];response to cadmium ion [GO:0046686];UMP biosynthetic process [GO:0006222]	orotate phosphoribosyltransferase activity [GO:0004588];orotidine-5'-phosphate decarboxylase activity [GO:0004590]	Q42586	uridine 5'-monophosphate synthase / UMP synthase (PYRE-F) (UMPS)(AT3G54470)	GO:0006207~'de novo' pyrimidine nucleobase biosynthetic process,GO:0009116~nucleoside metabolic process,GO:0009220~pyrimidine ribonucleotide biosynthetic process,GO:0016036~cellular response to phosphate starvation,GO:0044205~'de novo' UMP biosynthetic process,GO:0046686~response to cadmium ion,	GO:0005737~cytoplasm,GO:0005829~cytosol,	GO:0004588~orotate phosphoribosyltransferase activity,GO:0004590~orotidine-5'-phosphate decarboxylase activity,	IPR000836:Phosphoribosyltransferase domain,IPR001754:Orotidine 5'-phosphate decarboxylase domain,IPR004467:Orotate phosphoribosyl transferase domain,IPR011060:Ribulose-phosphate binding barrel,IPR013785:Aldolase-type TIM barrel,IPR014732:Orotidine 5'-phosphate decarboxylase,IPR018089:Orotidine 5'-phosphate decarboxylase, active site,IPR023031:Orotate phosphoribosyltransferase,	ath00240:Pyrimidine metabolism,ath01100:Metabolic pathways,		SM00934:SM00934,	Complete proteome,Decarboxylase,Glycosyltransferase,Lyase,Multifunctional enzyme,Pyrimidine biosynthesis,Reference proteome,Transferase,	chain:Uridine 5'-monophosphate synthase,sequence conflict,	Arabidopsis thaliana	A0A287MLZ9;A0A287MLZ9	specific;superfamily	365951;381935	238;1	457;192	1.49E-68;1.50E-56	217.905;186.197
	129	A0A287MQ02	148.95	43	7	5	34	0.17801	0.00268141	75.796	3.63e-76	225	A0A287MQ02	S10_plectin domain-containing protein	unreviewed	191	21,026					Q9SW09	40S ribosomal protein S10-1	reviewed	177	19,447	cytosol [GO:0005829];cytosolic ribosome [GO:0022626];cytosolic small ribosomal subunit [GO:0022627]	SUBCELLULAR LOCATION: Cytoplasm {ECO:0000250}.	ribosomal small subunit assembly [GO:0000028]	mRNA binding [GO:0003729];RNA binding [GO:0003723];structural constituent of ribosome [GO:0003735]	Q9SW09	RNA binding Plectin/S10 domain-containing protein(AT4G25740)	GO:0000028~ribosomal small subunit assembly,GO:0006412~translation,	GO:0005829~cytosol,GO:0005840~ribosome,GO:0016020~membrane,GO:0022626~cytosolic ribosome,GO:0022627~cytosolic small ribosomal subunit,	GO:0003729~mRNA binding,GO:0003735~structural constituent of ribosome,	IPR005326:Plectin/S10, N-terminal,	ath03010:Ribosome,			Alternative splicing,Complete proteome,Cytoplasm,Reference proteome,Ribonucleoprotein,Ribosomal protein,	chain:40S ribosomal protein S10-1,	Arabidopsis thaliana	A0A287MQ02	specific	367530	13	104	1.7e-58	178.079
	187	A0A287MUJ8	93.75	23	5	5	20	0.0881057	0.00132715				A0A287MUJ8	Uncharacterized protein	unreviewed	227	24,721
	506	A0A287MWF4	26.59	6	1	1	1	0.00502513	7.56944e-05	78.363	1.91e-99	284	A0A287MWF4	Peptidyl-prolyl cis-trans isomerase (PPIase) (EC 5.2.1.8)	unreviewed	199	21,367	Golgi apparatus [GO:0005794];mitochondrion [GO:0005739]		protein refolding [GO:0042026];response to cadmium ion [GO:0046686]	cyclosporin A binding [GO:0016018];peptidyl-prolyl cis-trans isomerase activity [GO:0003755];unfolded protein binding [GO:0051082]	Q38867	Peptidyl-prolyl cis-trans isomerase CYP19-3 (PPIase CYP19-3) (EC 5.2.1.8) (Cyclophilin of 19 kDa 3) (Cyclophilin-4) (Rotamase cyclophilin-2)	reviewed	176	18,921	cytosol [GO:0005829];Golgi apparatus [GO:0005794];mitochondrion [GO:0005739]	SUBCELLULAR LOCATION: Cytoplasm {ECO:0000305}.	protein refolding [GO:0042026];response to cadmium ion [GO:0046686];signal transduction [GO:0007165]	cyclosporin A binding [GO:0016018];peptidyl-prolyl cis-trans isomerase activity [GO:0003755];unfolded protein binding [GO:0051082]	Q38867	rotamase cyclophilin 2(ROC2)	GO:0000413~protein peptidyl-prolyl isomerization,GO:0006457~protein folding,GO:0007165~signal transduction,GO:0046686~response to cadmium ion,	GO:0005737~cytoplasm,GO:0005739~mitochondrion,GO:0005794~Golgi apparatus,GO:0005829~cytosol,	GO:0003755~peptidyl-prolyl cis-trans isomerase activity,GO:0016018~cyclosporin A binding,	IPR002130:Cyclophilin-like peptidyl-prolyl cis-trans isomerase domain,IPR020892:Cyclophilin-type peptidyl-prolyl cis-trans isomerase, conserved site,IPR024936:Cyclophilin-type peptidyl-prolyl cis-trans isomerase,		PIRSF001467:peptidyl-prolyl cis-trans isomerase,		Chaperone,Complete proteome,Cyclosporin,Cytoplasm,Isomerase,Reference proteome,Rotamase,	chain:Peptidyl-prolyl cis-trans isomerase CYP19-3,domain:PPIase cyclophilin-type,sequence conflict,	Arabidopsis thaliana	A0A287MWF4	specific	238907	29	194	9.31e-117	328.447
	132	A0A287MWL6	95.96	35	3	1	32	0.307692	0.00463483	96.907	1.65e-65	192	A0A287MWL6	Ubiquitin-like domain-containing protein	unreviewed	104	11,720	ribosome [GO:0005840]		translation [GO:0006412]	structural constituent of ribosome [GO:0003735]	B9DHA6	Ubiquitin-60S ribosomal protein L40-1 [Cleaved into: Ubiquitin;60S ribosomal protein L40-1 (CEP52)]	reviewed	128	14,733	cytoplasm [GO:0005737];cytosolic large ribosomal subunit [GO:0022625];endoplasmic reticulum [GO:0005783];nucleolus [GO:0005730];nucleus [GO:0005634]	SUBCELLULAR LOCATION: [Ubiquitin]: Cytoplasm {ECO:0000250}. Nucleus {ECO:0000250}.;SUBCELLULAR LOCATION: [60S ribosomal protein L40-1]: Cytoplasm {ECO:0000250}.	modification-dependent protein catabolic process [GO:0019941];protein ubiquitination [GO:0016567];translation [GO:0006412]	protein tag [GO:0031386];structural constituent of ribosome [GO:0003735];ubiquitin protein ligase binding [GO:0031625]	B9DHA6	60S ribosomal protein L40-1(AT2G36170)	GO:0006412~translation,GO:0016567~protein ubiquitination,	GO:0005634~nucleus,GO:0005730~nucleolus,GO:0005840~ribosome,GO:0022625~cytosolic large ribosomal subunit,	GO:0003735~structural constituent of ribosome,	IPR000626:Ubiquitin,IPR001975:Ribosomal protein L40e,IPR011332:Ribosomal protein, zinc-binding domain,IPR019954:Ubiquitin conserved site,IPR019956:Ubiquitin subgroup,	ath03010:Ribosome,		SM00213:UBQ,SM01377:SM01377,	Complete proteome,Cytoplasm,Isopeptide bond,Nucleus,Reference proteome,Ribonucleoprotein,Ribosomal protein,	chain:40S ribosomal protein S27a-1,chain:40S ribosomal protein S27a-3,chain:60S ribosomal protein L40,chain:NEDD8-like protein RUB1,chain:Ubiquitin,compositionally biased region:Lys-rich (highly basic),cross-link:Glycyl lysine isopeptide (Gly-Lys) (interchain with K-? in acceptor proteins),cross-link:Glycyl lysine isopeptide (Lys-Gly) (interchain with G-Cter in ubiquitin),helix,strand,zinc finger…	Arabidopsis thaliana	A0A287MWL6;A0A287MWL6	specific;superfamily	340501;382143	3;81	78;99	4.97E-53;1.54E-07	159.917;43.8729
	97	A0A287MWM4	147.89	51	8	8	43	0.398148	0.00599738	82.407	1.53e-47	147	A0A287MWM4	40S ribosomal protein S25	unreviewed	108	12,065	ribosome [GO:0005840]				Q9SIK2	40S ribosomal protein S25-2	reviewed	108	12,069	cytosolic ribosome [GO:0022626];cytosolic small ribosomal subunit [GO:0022627];plasmodesma [GO:0009506];polysomal ribosome [GO:0042788];vacuolar membrane [GO:0005774];vacuole [GO:0005773]			structural constituent of ribosome [GO:0003735]	Q9SIK2	Ribosomal protein S25 family protein(AT2G21580)	GO:0006412~translation,	GO:0005737~cytoplasm,GO:0005774~vacuolar membrane,GO:0005794~Golgi apparatus,GO:0005840~ribosome,GO:0009506~plasmodesma,GO:0022626~cytosolic ribosome,GO:0022627~cytosolic small ribosomal subunit,	GO:0003735~structural constituent of ribosome,	IPR004977:Ribosomal protein S25,IPR011991:Winged helix-turn-helix DNA-binding domain,	ath03010:Ribosome,			Alternative splicing,Complete proteome,Reference proteome,Ribonucleoprotein,Ribosomal protein,	chain:40S ribosomal protein S25-2,	Arabidopsis thaliana	A0A287MWM4	specific	367438	1	104	3.45e-34	113.462
	151	A0A287MWN5	108.28	27	5	1	24	0.102564	0.00154494	85.253	8.93e-125	351	A0A287MWN5	Ribosomal protein	unreviewed	234	26,256	large ribosomal subunit [GO:0015934]		translation [GO:0006412]	RNA binding [GO:0003723];structural constituent of ribosome [GO:0003735]	P59231	60S ribosomal protein L10a-3	reviewed	217	24,532	cytosolic large ribosomal subunit [GO:0022625];cytosolic ribosome [GO:0022626];nucleolus [GO:0005730];plastid [GO:0009536];polysomal ribosome [GO:0042788]		maturation of LSU-rRNA [GO:0000470];translation [GO:0006412]	RNA binding [GO:0003723];structural constituent of ribosome [GO:0003735]	P59231	Ribosomal protein L1p/L10e family(AT5G22440)	GO:0000470~maturation of LSU-rRNA,GO:0006412~translation,	GO:0005730~nucleolus,GO:0005737~cytoplasm,GO:0005829~cytosol,GO:0005840~ribosome,GO:0015934~large ribosomal subunit,GO:0022625~cytosolic large ribosomal subunit,GO:0022626~cytosolic ribosome,	GO:0003723~RNA binding,GO:0003735~structural constituent of ribosome,	IPR002143:Ribosomal protein L1,IPR016094:Ribosomal protein L1, 2-layer alpha/beta-sandwich,IPR016095:Ribosomal protein L1, 3-layer alpha/beta-sandwich,IPR023673:Ribosomal protein L1, conserved site,IPR023674:Ribosomal protein L1, superfamily,	ath03010:Ribosome,	PIRSF002155:ribosomal protein, L1p/L1a/L10e/organellar L1 types,		Complete proteome,Reference proteome,Ribonucleoprotein,Ribosomal protein,	chain:60S ribosomal protein L10a-3,sequence conflict,	Arabidopsis thaliana	A0A287MWN5	specific	185405	19	234	1.98e-119	338.636
	516	A0A287MYC1	33.58	1	1	1	1	0.0010977	1.65348e-05	63.314	0	1162	A0A287MYC1	Aminopeptidase (EC 3.4.11.-)	unreviewed	911	102,432	cytoplasm [GO:0005737]		peptide catabolic process [GO:0043171];proteolysis [GO:0006508]	metalloaminopeptidase activity [GO:0070006];peptide binding [GO:0042277];zinc ion binding [GO:0008270]	Q8VZH2	Aminopeptidase M1 (EC 3.4.11.2) (Alpha-aminoacylpeptide hydrolase)	reviewed	879	98,179	cytoplasm [GO:0005737];cytosol [GO:0005829];endoplasmic reticulum [GO:0005783];organelle membrane [GO:0031090];plasma membrane [GO:0005886]	SUBCELLULAR LOCATION: Membrane;Peripheral membrane protein. Microsome membrane;Peripheral membrane protein. Cytoplasm. Note=The dileucine internalization motif may be involved in intracellular sequestration.	auxin polar transport [GO:0009926];peptide catabolic process [GO:0043171];proteolysis [GO:0006508]	aminopeptidase activity [GO:0004177];metalloaminopeptidase activity [GO:0070006];N-1-naphthylphthalamic acid binding [GO:0010013];peptide binding [GO:0042277];zinc ion binding [GO:0008270]	Q8VZH2	aminopeptidase M1(APM1)	GO:0006508~proteolysis,GO:0009926~auxin polar transport,GO:0043171~peptide catabolic process,	GO:0005634~nucleus,GO:0005783~endoplasmic reticulum,GO:0005829~cytosol,GO:0005886~plasma membrane,GO:0031090~organelle membrane,	GO:0004177~aminopeptidase activity,GO:0008237~metallopeptidase activity,GO:0008270~zinc ion binding,GO:0010013~N-1-naphthylphthalamic acid binding,GO:0042277~peptide binding,GO:0070006~metalloaminopeptidase activity,	IPR001930:Peptidase M1, alanine aminopeptidase/leukotriene A4 hydrolase,IPR014782:Peptidase M1, membrane alanine aminopeptidase, N-terminal,IPR024571:Domain of unknown function DUF3358,				Aminopeptidase,Complete proteome,Cytoplasm,Direct protein sequencing,Endoplasmic reticulum,Hydrolase,Membrane,Metal-binding,Metalloprotease,Microsome,Protease,Reference proteome,Zinc,		Arabidopsis thaliana	A0A287MYC1;A0A287MYC1	specific;specific	341064;378732	61;566	491;885	0;1.74E-83	660.042;271.062
	87	A0A287N0I1	184.34	17	15	15	58	0.0556622	0.00083845	64.83	0	1290	A0A287N0I1	Ribonuclease	unreviewed	1042	114,193	cytoplasm [GO:0005737];nucleus [GO:0005634];RISC complex [GO:0016442]	SUBCELLULAR LOCATION: Cytoplasm {ECO:0000256|PIRNR:PIRNR017179}.	gene silencing by RNA [GO:0031047];RNA catabolic process [GO:0006401]	nuclease activity [GO:0004518];RNA binding [GO:0003723]	Q8VZG7	Ribonuclease TUDOR 1 (AtTudor1) (TUDOR-SN protein 1) (EC 3.1.-.-)	reviewed	991	108,235	cell wall [GO:0005618];cytoplasm [GO:0005737];cytoplasmic stress granule [GO:0010494];cytosol [GO:0005829];endoplasmic reticulum [GO:0005783];nuclear envelope [GO:0005635];nucleus [GO:0005634];P-body [GO:0000932];perinuclear region of cytoplasm [GO:0048471];plasma membrane [GO:0005886];RISC complex [GO:0016442]	SUBCELLULAR LOCATION: Cytoplasm {ECO:0000269|PubMed:20484005, ECO:0000269|PubMed:25205572, ECO:0000269|PubMed:25736060}. Cytoplasmic granule {ECO:0000269|PubMed:25205572, ECO:0000269|PubMed:25736060}. Cytoplasm, perinuclear region {ECO:0000269|PubMed:20484005}. Endoplasmic reticulum {ECO:0000269|PubMed:20484005}. Note=Accumulates heterogeneously in the cytosol, in patches around the nucleus and i…	cellular response to heat [GO:0034605];gene silencing by RNA [GO:0031047];mRNA catabolic process [GO:0006402];mRNA processing [GO:0006397];positive regulation of gibberellin biosynthetic process [GO:0010372];response to cadmium ion [GO:0046686];response to salt stress [GO:0009651];RNA catabolic process [GO:0006401]	mRNA binding [GO:0003729];nuclease activity [GO:0004518];RNA binding [GO:0003723]	Q8VZG7	TUDOR-SN protein 1(Tudor1)	GO:0006397~mRNA processing,GO:0006402~mRNA catabolic process,GO:0009306~protein secretion,GO:0009651~response to salt stress,GO:0010372~positive regulation of gibberellin biosynthetic process,GO:0034605~cellular response to heat,GO:0035194~posttranscriptional gene silencing by RNA,GO:0046686~response to cadmium ion,	GO:0000932~cytoplasmic mRNA processing body,GO:0005618~cell wall,GO:0005635~nuclear envelope,GO:0005737~cytoplasm,GO:0005783~endoplasmic reticulum,GO:0005829~cytosol,GO:0005886~plasma membrane,GO:0009507~chloroplast,GO:0010494~cytoplasmic stress granule,GO:0016442~RISC complex,	GO:0003676~nucleic acid binding,GO:0003712~transcription cofactor activity,GO:0003723~RNA binding,GO:0003729~mRNA binding,GO:0004518~nuclease activity,	IPR002999:Tudor domain,IPR016071:Staphylococcal nuclease (SNase-like), OB-fold,IPR016685:RNA-induced silencing complex, nuclease component Tudor-SN,		PIRSF017179:RNA-induced silencing complex, nuclease component Tudor-SN,	SM00318:SNc,SM00333:TUDOR,	Alternative splicing,Complete proteome,Cytoplasm,Endoplasmic reticulum,Hydrolase,Nuclease,Phosphoprotein,Reference proteome,Repeat,RNA-binding,		Arabidopsis thaliana	A0A287N0I1;A0A287N0I1;A0A287N0I1;A0A287N0I1;A0A287N0I1;A0A287N0I1	superfamily;superfamily;specific;superfamily;superfamily;superfamily	356436;356436;366171;356436;381821;381821	236;64;789;644;440;920	415;200;908;765;611;1019	3.08E-26;1.48E-25;5.70E-22;9.87E-20;5.23E-19;0.000256892	105.036;103.11;91.6509;86.1613;83.863;41.8762
	302	A0A287N3H4	69.96	4	2	2	4	0.00655738	9.8775e-05	81.626	0	1050	A0A287N3H4	Uncharacterized protein	unreviewed	610	67,620				GTPase activity [GO:0003924];GTP binding [GO:0005525]	Q8LF21	Dynamin-related protein 1C (Dynamin-like protein 5) (Dynamin-like protein C) (Dynamin-like protein DLP1)	reviewed	614	68,723	cell cortex [GO:0005938];cell plate [GO:0009504];cytoplasm [GO:0005737];extracellular region [GO:0005576];membrane [GO:0016020];microtubule [GO:0005874];phragmoplast [GO:0009524];plasma membrane [GO:0005886];plasmodesma [GO:0009506]	SUBCELLULAR LOCATION: Cytoplasm {ECO:0000269|PubMed:14750520}. Cytoplasm, cytoskeleton {ECO:0000269|PubMed:14750520}. Cytoplasm, cytoskeleton, phragmoplast {ECO:0000269|PubMed:14750520}. Note=Microtubule-associated and localized in the forming cell plate during cytokinesis.	cell cycle [GO:0007049];cell division [GO:0051301];mitochondrial fission [GO:0000266];mitochondrion organization [GO:0007005];organelle fission [GO:0048285];pollen maturation [GO:0010152]	GTPase activity [GO:0003924];GTP binding [GO:0005525];microtubule binding [GO:0008017]	Q8LF21	DYNAMIN-like 1C(DL1C)	GO:0000266~mitochondrial fission,GO:0007005~mitochondrion organization,GO:0007049~cell cycle,GO:0010152~pollen maturation,GO:0051301~cell division,	GO:0005737~cytoplasm,GO:0005739~mitochondrion,GO:0005874~microtubule,GO:0005886~plasma membrane,GO:0005938~cell cortex,GO:0009504~cell plate,GO:0009506~plasmodesma,GO:0009524~phragmoplast,GO:0016020~membrane,	GO:0003924~GTPase activity,GO:0005525~GTP binding,GO:0008017~microtubule binding,	IPR000375:Dynamin central domain,IPR001401:Dynamin, GTPase domain,IPR003130:Dynamin GTPase effector,IPR019762:Dynamin, GTPase region, conserved site,IPR020850:GTPase effector domain, GED,IPR022812:Dynamin,IPR027417:P-loop containing nucleoside triphosphate hydrolase,			SM00053:DYNc,SM00302:GED,	Cell cycle,Cell division,Complete proteome,Cytoplasm,Cytoskeleton,GTP-binding,Hydrolase,Microtubule,Motor protein,Nucleotide-binding,Reference proteome,	chain:Dynamin-related protein 1C,domain:GED,nucleotide phosphate-binding region:GTP,sequence conflict,	Arabidopsis thaliana	A0A287N3H4;A0A287N3H4;A0A287N3H4	specific;specific;specific	206738;366427;366984	36;223;518	301;488;607	1.23E-130;1.21E-55;6.69E-27	383.904;188.475;104.124
	344	A0A287N3H8	44.03	4	2	2	5	0.00859107	0.000129409	84.794	0	981	A0A287N3H8	Uncharacterized protein	unreviewed	582	62,945			carbohydrate metabolic process [GO:0005975]	intramolecular transferase activity, phosphotransferases [GO:0016868];magnesium ion binding [GO:0000287]	Q9SGC1	Probable phosphoglucomutase, cytoplasmic 2 (PGM 2) (EC 5.4.2.2) (Glucose phosphomutase 2)	reviewed	585	63,482	cytosol [GO:0005829]	SUBCELLULAR LOCATION: Cytoplasm {ECO:0000250}.	galactose catabolic process [GO:0019388];glucose metabolic process [GO:0006006];glycogen biosynthetic process [GO:0005978]	magnesium ion binding [GO:0000287];phosphoglucomutase activity [GO:0004614]	Q9SGC1	Phosphoglucomutase/phosphomannomutase family protein(PGM2)	GO:0005975~carbohydrate metabolic process,GO:0005978~glycogen biosynthetic process,GO:0005992~trehalose biosynthetic process,GO:0006006~glucose metabolic process,GO:0006874~cellular calcium ion homeostasis,GO:0009590~detection of gravity,GO:0019252~starch biosynthetic process,GO:0019255~glucose 1-phosphate metabolic process,GO:0019388~galactose catabolic process,GO:0046686~response to cadmium ion…	GO:0005634~nucleus,GO:0005737~cytoplasm,GO:0005829~cytosol,GO:0005886~plasma membrane,GO:0009570~chloroplast stroma,GO:0010319~stromule,GO:0048046~apoplast,	GO:0000287~magnesium ion binding,GO:0004614~phosphoglucomutase activity,GO:0016868~intramolecular transferase activity, phosphotransferases,	IPR005841:Alpha-D-phosphohexomutase superfamily,IPR005843:Alpha-D-phosphohexomutase, C-terminal,IPR005844:Alpha-D-phosphohexomutase, alpha/beta/alpha domain I,IPR005845:Alpha-D-phosphohexomutase, alpha/beta/alpha domain II,IPR005846:Alpha-D-phosphohexomutase, alpha/beta/alpha domain III,IPR016055:Alpha-D-phosphohexomutase, alpha/beta/alpha I/II/III,IPR016066:Alpha-D-phosphohexomutase, conserved s…	ath00010:Glycolysis / Gluconeogenesis,ath00030:Pentose phosphate pathway,ath00052:Galactose metabolism,ath00230:Purine metabolism,ath00500:Starch and sucrose metabolism,ath00520:Amino sugar and nucleotide sugar metabolism,ath01100:Metabolic pathways,ath01110:Biosynthesis of secondary metabolites,ath01130:Biosynthesis of antibiotics,			Alternative splicing,Carbohydrate metabolism,Complete proteome,Cytoplasm,Glucose metabolism,Isomerase,Magnesium,Metal-binding,Reference proteome,	active site:Phosphoserine intermediate,chain:Probable phosphoglucomutase, cytoplasmic 2,metal ion-binding site:Magnesium,metal ion-binding site:Magnesium;via phosphate group,	Arabidopsis thaliana	A0A287N3H8	specific	177942	27	582	0	1113.19
	161	A0A287N3K3	180.12	18	9	9	28	0.0376344	0.000566894	79.577	0	1164	A0A287N3K3	Uncharacterized protein	unreviewed	744	80,742	chloroplast [GO:0009507];mitochondrial respiratory chain complex I [GO:0005747]		ATP synthesis coupled electron transport [GO:0042773];response to oxidative stress [GO:0006979]	4 iron, 4 sulfur cluster binding [GO:0051539];electron transfer activity [GO:0009055];NADH dehydrogenase (ubiquinone) activity [GO:0008137]	Q9FGI6	NADH dehydrogenase [ubiquinone] iron-sulfur protein 1, mitochondrial (EC 1.6.99.3) (EC 7.1.1.2) (Protein EMBRYO DEFECTIVE 1467)	reviewed	748	81,525	chloroplast [GO:0009507];mitochondrial membrane [GO:0031966];mitochondrial respiratory chain complex I [GO:0005747];mitochondrion [GO:0005739];plastid [GO:0009536];respiratory chain complex I [GO:0045271]	SUBCELLULAR LOCATION: Mitochondrion inner membrane {ECO:0000250}. Note=Matrix and cytoplasmic side of the mitochondrial inner membrane. {ECO:0000250}.	ATP synthesis coupled electron transport [GO:0042773];photorespiration [GO:0009853];response to oxidative stress [GO:0006979]	2 iron, 2 sulfur cluster binding [GO:0051537];4 iron, 4 sulfur cluster binding [GO:0051539];electron transfer activity [GO:0009055];metal ion binding [GO:0046872];NADH dehydrogenase (ubiquinone) activity [GO:0008137]	Q9FGI6	NADH-ubiquinone dehydrogenase(EMB1467)	GO:0006979~response to oxidative stress,GO:0009793~embryo development ending in seed dormancy,GO:0009853~photorespiration,GO:0042773~ATP synthesis coupled electron transport,GO:0045333~cellular respiration,	GO:0005739~mitochondrion,GO:0005747~mitochondrial respiratory chain complex I,GO:0009507~chloroplast,GO:0016020~membrane,GO:0031966~mitochondrial membrane,GO:0045271~respiratory chain complex I,	GO:0003954~NADH dehydrogenase activity,GO:0008137~NADH dehydrogenase (ubiquinone) activity,GO:0009055~electron carrier activity,GO:0046872~metal ion binding,GO:0051536~iron-sulfur cluster binding,GO:0051537~2 iron, 2 sulfur cluster binding,GO:0051539~4 iron, 4 sulfur cluster binding,	IPR000283:NADH:ubiquinone oxidoreductase, 75kDa subunit, conserved site,IPR001041:2Fe-2S ferredoxin-type domain,IPR006656:Molybdopterin oxidoreductase,IPR006963:Molybdopterin oxidoreductase, 4Fe-4S domain,IPR010228:NADH:ubiquinone oxidoreductase, subunit G,IPR012675:Beta-grasp domain,IPR015405:NADH-quinone oxidoreductase, chain G, C-terminal,IPR019574:NADH:ubiquinone oxidoreductase, subunit G, ir…	ath00190:Oxidative phosphorylation,ath01100:Metabolic pathways,		SM00929:SM00929,	2Fe-2S,4Fe-4S,Alternative splicing,Complete proteome,Direct protein sequencing,Electron transport,Iron,Iron-sulfur,Membrane,Metal-binding,Mitochondrion,Mitochondrion inner membrane,NAD,Oxidoreductase,Reference proteome,Respiratory chain,Transit peptide,Transport,Ubiquinone,	chain:NADH-ubiquinone oxidoreductase 75 kDa subunit, mitochondrial,domain:2Fe-2S ferredoxin-type,metal ion-binding site:Iron-sulfur 1 (2Fe-2S),metal ion-binding site:Iron-sulfur 2 (4Fe-4S),metal ion-binding site:Iron-sulfur 2 (4Fe-4S);via pros nitrogen,metal ion-binding site:Iron-sulfur 3 (4Fe-4S),transit peptide:Mitochondrion,	Arabidopsis thaliana	A0A287N3K3	superfamily	236387	77	739	0	1003.21
	272	A0A287N8F8	38.93	4	2	2	8	0.0168067	0.000253163	68.552	0	577	A0A287N8F8	Lipoyl-binding domain-containing protein	unreviewed	476	52,150	oxoglutarate dehydrogenase complex [GO:0045252]		tricarboxylic acid cycle [GO:0006099]	dihydrolipoyllysine-residue succinyltransferase activity [GO:0004149]	Q9FLQ4	Dihydrolipoyllysine-residue succinyltransferase component of 2-oxoglutarate dehydrogenase complex 1, mitochondrial (EC 2.3.1.61) (2-oxoglutarate dehydrogenase complex component E2-1) (OGDC-E2-1) (Dihydrolipoamide succinyltransferase component of 2-oxoglutarate dehydrogenase complex 1) (E2K-1)	reviewed	464	50,134	cytosolic ribosome [GO:0022626];mitochondrion [GO:0005739];oxoglutarate dehydrogenase complex [GO:0045252];plastid [GO:0009536]	SUBCELLULAR LOCATION: Mitochondrion {ECO:0000269|PubMed:14671022, ECO:0000305|PubMed:25732537}.	L-lysine catabolic process to acetyl-CoA via saccharopine [GO:0033512];response to oxidative stress [GO:0006979];tricarboxylic acid cycle [GO:0006099]	dihydrolipoyllysine-residue succinyltransferase activity [GO:0004149];zinc ion binding [GO:0008270]	Q9FLQ4	Dihydrolipoamide succinyltransferase(AT5G55070)	GO:0006099~tricarboxylic acid cycle,GO:0006979~response to oxidative stress,GO:0033512~L-lysine catabolic process to acetyl-CoA via saccharopine,	GO:0005739~mitochondrion,GO:0005794~Golgi apparatus,GO:0022626~cytosolic ribosome,GO:0045252~oxoglutarate dehydrogenase complex,	GO:0004149~dihydrolipoyllysine-residue succinyltransferase activity,GO:0008270~zinc ion binding,GO:0016746~transferase activity, transferring acyl groups,	IPR000089:Biotin/lipoyl attachment,IPR001078:2-oxoacid dehydrogenase acyltransferase, catalytic domain,IPR003016:2-oxo acid dehydrogenase, lipoyl-binding site,IPR006255:Dihydrolipoamide succinyltransferase,IPR011053:Single hybrid motif,IPR023213:Chloramphenicol acetyltransferase-like domain,	ath00020:Citrate cycle (TCA cycle),ath00310:Lysine degradation,ath01100:Metabolic pathways,ath01110:Biosynthesis of secondary metabolites,ath01130:Biosynthesis of antibiotics,ath01200:Carbon metabolism,			Acyltransferase,Complete proteome,Lipoyl,Mitochondrion,Reference proteome,Transferase,Transit peptide,Tricarboxylic acid cycle,		Arabidopsis thaliana	A0A287N8F8	superfamily	177871	53	476	0	587.877
	350	A0A287NAM0	59.8	10	2	2	3	0.0125523	0.000189078	70.616	3.12e-104	306	A0A287NAM0	Semialdhyde_dh domain-containing protein	unreviewed	239	25,888				N-acetyl-gamma-glutamyl-phosphate reductase activity [GO:0003942];NAD binding [GO:0051287]	Q93Z70	Probable N-acetyl-gamma-glutamyl-phosphate reductase, chloroplastic (AGPR) (EC 1.2.1.38) (N-acetyl-glutamate semialdehyde dehydrogenase) (NAGSA dehydrogenase)	reviewed	401	44,136	chloroplast [GO:0009507];chloroplast stroma [GO:0009570];nucleolus [GO:0005730]	SUBCELLULAR LOCATION: Plastid, chloroplast {ECO:0000305}.	arginine biosynthetic process [GO:0006526];response to cadmium ion [GO:0046686]	copper ion binding [GO:0005507];N-acetyl-gamma-glutamyl-phosphate reductase activity [GO:0003942];NAD binding [GO:0051287];protein dimerization activity [GO:0046983]	Q93Z70	Putative N-acetyl-gamma-glutamyl-phosphate reductase(AT2G19940)	GO:0006520~cellular amino acid metabolic process,GO:0006526~arginine biosynthetic process,GO:0016042~lipid catabolic process,GO:0046686~response to cadmium ion,GO:0055114~oxidation-reduction process,	GO:0005730~nucleolus,GO:0005737~cytoplasm,GO:0009507~chloroplast,GO:0009570~chloroplast stroma,GO:0016020~membrane,	GO:0003942~N-acetyl-gamma-glutamyl-phosphate reductase activity,GO:0005507~copper ion binding,GO:0008970~phosphatidylcholine 1-acylhydrolase activity,GO:0016620~oxidoreductase activity, acting on the aldehyde or oxo group of donors, NAD or NADP as acceptor,GO:0046983~protein dimerization activity,GO:0051287~NAD binding,	IPR000534:Semialdehyde dehydrogenase, NAD-binding,IPR000706:N-acetyl-gamma-glutamyl-phosphate reductase, type 1,IPR002921:Lipase, class 3,IPR012280:Semialdehyde dehydrogenase, dimerisation domain,IPR016040:NAD(P)-binding domain,IPR023013:N-acetyl-gamma-glutamyl-phosphate reductase, active site,	ath00220:Arginine biosynthesis,ath01100:Metabolic pathways,ath01110:Biosynthesis of secondary metabolites,ath01130:Biosynthesis of antibiotics,ath01210:2-Oxocarboxylic acid metabolism,ath01230:Biosynthesis of amino acids,		SM00859:SM00859,	3D-structure,Amino-acid biosynthesis,Arginine biosynthesis,Chloroplast,Coiled coil,Complete proteome,Cytoplasm,Hydrolase,Isopeptide bond,Lipid degradation,Lipid metabolism,NADP,Oxidoreductase,Plastid,Reference proteome,Transit peptide,Ubl conjugation,	chain:Probable N-acetyl-gamma-glutamyl- phosphate reductase, chloroplastic,helix,strand,transit peptide:Chloroplast,turn,	Arabidopsis thaliana	A0A287NAM0	superfamily	215522	17	238	5.34e-143	404.979
	88	A0A287NGL9	140.1	19	9	4	53	0.128954	0.00194246	85.53	0	688	A0A287NGL9	Uncharacterized protein	unreviewed	411	46,965	cytosolic large ribosomal subunit [GO:0022625]		ribosomal large subunit assembly [GO:0000027];translation [GO:0006412]	RNA binding [GO:0003723];structural constituent of ribosome [GO:0003735]	P17094	60S ribosomal protein L3-1 (Protein EMBRYO DEFECTIVE 2207)	reviewed	389	44,559	cell wall [GO:0005618];cytosol [GO:0005829];cytosolic large ribosomal subunit [GO:0022625];cytosolic ribosome [GO:0022626];nucleolus [GO:0005730];nucleus [GO:0005634];plasma membrane [GO:0005886];plasmodesma [GO:0009506];polysomal ribosome [GO:0042788];vacuolar membrane [GO:0005774];vacuole [GO:0005773]	SUBCELLULAR LOCATION: Cytoplasm.	ribosomal large subunit assembly [GO:0000027];translation [GO:0006412]	mRNA binding [GO:0003729];RNA binding [GO:0003723];structural constituent of ribosome [GO:0003735]	P17094	ribosomal protein 1(RP1)	GO:0006412~translation,GO:0009793~embryo development ending in seed dormancy,	GO:0005618~cell wall,GO:0005730~nucleolus,GO:0005737~cytoplasm,GO:0005773~vacuole,GO:0005774~vacuolar membrane,GO:0005794~Golgi apparatus,GO:0005829~cytosol,GO:0005840~ribosome,GO:0005886~plasma membrane,GO:0009506~plasmodesma,GO:0016020~membrane,GO:0022625~cytosolic large ribosomal subunit,GO:0022626~cytosolic ribosome,	GO:0003729~mRNA binding,GO:0003735~structural constituent of ribosome,	IPR000597:Ribosomal protein L3,IPR009000:Translation elongation/initiation factor/Ribosomal, beta-barrel,IPR019926:Ribosomal protein L3, conserved site,	ath03010:Ribosome,			Alternative splicing,Complete proteome,Cytoplasm,Reference proteome,Ribonucleoprotein,Ribosomal protein,	chain:60S ribosomal protein L3-1,sequence conflict,	Arabidopsis thaliana	A0A287NGL9	specific	240267	23	410	0	688.749
	173	A0A287NKA4	135.38	6	6	1	25	0.014476	0.000218054	89.252	0	3165	A0A287NKA4	Clathrin heavy chain	unreviewed	1727	196,030	clathrin coat of coated pit [GO:0030132];clathrin coat of trans-Golgi network vesicle [GO:0030130];clathrin complex [GO:0071439]	SUBCELLULAR LOCATION: Cytoplasmic vesicle membrane {ECO:0000256|PIRNR:PIRNR002290};Peripheral membrane protein {ECO:0000256|PIRNR:PIRNR002290};Cytoplasmic side {ECO:0000256|PIRNR:PIRNR002290}. Membrane, coated pit {ECO:0000256|PIRNR:PIRNR002290};Peripheral membrane protein {ECO:0000256|PIRNR:PIRNR002290};Cytoplasmic side {ECO:0000256|PIRNR:PIRNR002290}.	intracellular protein transport [GO:0006886];vesicle-mediated transport [GO:0016192]	clathrin light chain binding [GO:0032051];structural molecule activity [GO:0005198]	Q0WNJ6	Clathrin heavy chain 1	reviewed	1705	193,245	chloroplast [GO:0009507];clathrin coat of coated pit [GO:0030132];clathrin coat of trans-Golgi network vesicle [GO:0030130];clathrin complex [GO:0071439];cytosol [GO:0005829];Golgi apparatus [GO:0005794];plasma membrane [GO:0005886];plasmodesma [GO:0009506];vacuolar membrane [GO:0005774];vacuole [GO:0005773]	SUBCELLULAR LOCATION: Cytoplasmic vesicle membrane {ECO:0000250};Peripheral membrane protein {ECO:0000250};Cytoplasmic side {ECO:0000250}. Membrane, coated pit {ECO:0000250};Peripheral membrane protein {ECO:0000250};Cytoplasmic side {ECO:0000250}. Note=Cytoplasmic face of coated pits and vesicles. {ECO:0000250}.	clathrin-dependent endocytosis [GO:0072583];endocytosis [GO:0006897];intracellular protein transport [GO:0006886];receptor-mediated endocytosis [GO:0006898];stomatal movement [GO:0010118];vesicle-mediated transport [GO:0016192]	clathrin light chain binding [GO:0032051];structural molecule activity [GO:0005198]	Q0WNJ6	Clathrin, heavy chain(AT3G11130)	GO:0006886~intracellular protein transport,GO:0006897~endocytosis,GO:0016192~vesicle-mediated transport,	GO:0005773~vacuole,GO:0005774~vacuolar membrane,GO:0005794~Golgi apparatus,GO:0005829~cytosol,GO:0005886~plasma membrane,GO:0009506~plasmodesma,GO:0030130~clathrin coat of trans-Golgi network vesicle,GO:0030132~clathrin coat of coated pit,	GO:0005198~structural molecule activity,	IPR000547:Clathrin, heavy chain/VPS, 7-fold repeat,IPR001473:Clathrin, heavy chain, propeller, N-terminal,IPR011990:Tetratricopeptide-like helical,IPR015348:Clathrin, heavy chain, linker, core motif,IPR016024:Armadillo-type fold,IPR016025:Clathrin, heavy chain, linker/propeller domain,IPR016341:Clathrin, heavy chain,IPR022365:Clathrin, heavy chain, propeller repeat,	ath04144:Endocytosis,	PIRSF002290:clathrin heavy chain,	SM00299:CLH,	Acetylation,Coated pit,Coiled coil,Complete proteome,Cytoplasmic vesicle,Endocytosis,Membrane,Reference proteome,Repeat,		Arabidopsis thaliana	A0A287NKA4;A0A287NKA4;A0A287NKA4;A0A287NKA4;A0A287NKA4;A0A287NKA4;A0A287NKA4;A0A287NKA4;A0A287NKA4;A0A287NKA4;A0A287NKA4	specific;specific;specific;specific;specific;specific;specific;specific;specific;specific;specific	128594;372748;128594;128594;366214;128594;128594;128594;370397;279702;279702	1329;410;1034;888;1478;1183;741;593;385;195;307	1471;475;1173;1023;1616;1320;879;729;408;238;342	1.05E-36;4.05E-35;4.82E-32;2.66E-31;7.57E-30;7.22E-28;5.97E-27;7.41E-26;0.000266437;0.00316728;0.0085648	135.479;128.057;122.383;120.071;115.791;110.441;107.745;104.663;39.3081;36.6249;35.4693
	489	A0A287NML6	25.54	3	1	1	1	0.00204082	3.07412e-05	53.512	0	516	A0A287NML6	MFS domain-containing protein	unreviewed	490	54,147	integral component of membrane [GO:0016021]		transmembrane transport [GO:0055085]		Q94BZ1	Protein ZINC INDUCED FACILITATOR-LIKE 1 (Protein ZIF-LIKE 1)	reviewed	478	52,299	integral component of membrane [GO:0016021];plant-type vacuole membrane [GO:0009705];plasma membrane [GO:0005886]	SUBCELLULAR LOCATION: Cell membrane {ECO:0000269|PubMed:19440702};Multi-pass membrane protein {ECO:0000269|PubMed:19440702}.;SUBCELLULAR LOCATION: [Isoform 1]: Vacuole membrane {ECO:0000269|PubMed:23524662}.;SUBCELLULAR LOCATION: [Isoform 3]: Cell membrane {ECO:0000269|PubMed:23524662}.	basipetal auxin transport [GO:0010540];gravitropism [GO:0009630];regulation of stomatal closure [GO:0090333];response to karrikin [GO:0080167];response to water deprivation [GO:0009414];root development [GO:0048364]	potassium ion antiporter activity [GO:0022821]	Q94BZ1	zinc induced facilitator-like 1(ZIFL1)	GO:0009414~response to water deprivation,GO:0009630~gravitropism,GO:0010540~basipetal auxin transport,GO:0048364~root development,GO:0055085~transmembrane transport,GO:0080167~response to karrikin,GO:0090333~regulation of stomatal closure,	GO:0005886~plasma membrane,GO:0009705~plant-type vacuole membrane,GO:0016021~integral component of membrane,	GO:0005215~transporter activity,GO:0022821~potassium ion antiporter activity,	IPR001958:Tetracycline resistance protein, TetA/multidrug resistance protein MdtG,IPR011701:Major facilitator superfamily,IPR020846:Major facilitator superfamily domain,				Alternative splicing,Cell membrane,Complete proteome,Membrane,Reference proteome,Transmembrane,Transmembrane helix,Transport,Vacuole,		Arabidopsis thaliana	A0A287NML6	specific	340888	45	478	9.64e-60	199.727
	441	A0A287NN26	30.37	1	1	1	1	0.00099108	1.49288e-05	66.269	0	1334	A0A287NN26	Alanine--tRNA ligase (EC 6.1.1.7) (Alanyl-tRNA synthetase) (AlaRS)	unreviewed	1009	110,062	chloroplast [GO:0009507];cytosol [GO:0005829];mitochondrion [GO:0005739]	SUBCELLULAR LOCATION: Mitochondrion {ECO:0000256|HAMAP-Rule:MF_03133}. Cytoplasm {ECO:0000256|HAMAP-Rule:MF_03133}.	alanyl-tRNA aminoacylation [GO:0006419];mitochondrial alanyl-tRNA aminoacylation [GO:0070143];tRNA modification [GO:0006400]	alanine-tRNA ligase activity [GO:0004813];amino acid binding [GO:0016597];aminoacyl-tRNA editing activity [GO:0002161];ATP binding [GO:0005524];tRNA binding [GO:0000049];zinc ion binding [GO:0008270]	P36428	Alanine--tRNA ligase (EC 6.1.1.7) (Alanyl-tRNA synthetase) (AlaRS)	reviewed	1003	110,489	chloroplast [GO:0009507];cytosol [GO:0005829];mitochondrion [GO:0005739];nucleus [GO:0005634]	SUBCELLULAR LOCATION: Mitochondrion. Cytoplasm.	alanyl-tRNA aminoacylation [GO:0006419];mitochondrial alanyl-tRNA aminoacylation [GO:0070143];response to cadmium ion [GO:0046686];tRNA modification [GO:0006400]	alanine-tRNA ligase activity [GO:0004813];amino acid binding [GO:0016597];aminoacyl-tRNA editing activity [GO:0002161];ATP binding [GO:0005524];tRNA binding [GO:0000049];zinc ion binding [GO:0008270]	P36428	Alanyl-tRNA synthetase(ALATS)	GO:0006400~tRNA modification,GO:0006419~alanyl-tRNA aminoacylation,GO:0046686~response to cadmium ion,GO:0070143~mitochondrial alanyl-tRNA aminoacylation,	GO:0005737~cytoplasm,GO:0005739~mitochondrion,GO:0005829~cytosol,GO:0009507~chloroplast,	GO:0000049~tRNA binding,GO:0004813~alanine-tRNA ligase activity,GO:0005524~ATP binding,GO:0008270~zinc ion binding,GO:0016597~amino acid binding,	IPR002318:Alanine-tRNA ligase, class IIc,IPR003156:Phosphoesterase, DHHA1,IPR009000:Translation elongation/initiation factor/Ribosomal, beta-barrel,IPR012947:Threonyl/alanyl tRNA synthetase, SAD,IPR018162:Alanine-tRNA ligase, class IIc, anti-codon-binding domain,IPR018163:Threonyl/alanyl tRNA synthetase, class II-like, putative editing domain,IPR018164:Alanyl-tRNA synthetase, class IIc, N-termina…	ath00970:Aminoacyl-tRNA biosynthesis,		SM00863:SM00863,	Alternative initiation,Aminoacyl-tRNA synthetase,ATP-binding,Complete proteome,Cytoplasm,Ligase,Metal-binding,Mitochondrion,Nucleotide-binding,Phosphoprotein,Protein biosynthesis,Reference proteome,RNA-binding,Transit peptide,tRNA-binding,Zinc,	chain:Alanyl-tRNA synthetase, mitochondrial,modified residue,sequence conflict,splice variant,transit peptide:Mitochondrion,	Arabidopsis thaliana	A0A287NN26	specific	215487	52	1006	0	1596.2
	376	A0A287NQC1	45.67	3	1	1	4	0.0108992	0.000164176	81.845	0	561	A0A287NQC1	Uncharacterized protein	unreviewed	367	39,900				ATP binding [GO:0005524];nucleic acid binding [GO:0003676]	Q9M2F9	DEAD-box ATP-dependent RNA helicase 52 (EC 3.6.4.13)	reviewed	646	69,242	nucleus [GO:0005634];P granule [GO:0043186]			ATP binding [GO:0005524];mRNA binding [GO:0003729];RNA binding [GO:0003723];RNA helicase activity [GO:0003724]	Q9M2F9	P-loop containing nucleoside triphosphate hydrolases superfamily protein(AT3G58570)	GO:0010501~RNA secondary structure unwinding,	GO:0009507~chloroplast,	GO:0003676~nucleic acid binding,GO:0003723~RNA binding,GO:0003729~mRNA binding,GO:0004004~ATP-dependent RNA helicase activity,GO:0005524~ATP binding,GO:0008026~ATP-dependent helicase activity,	IPR001650:Helicase, C-terminal,IPR011545:DNA/RNA helicase, DEAD/DEAH box type, N-terminal,IPR014001:Helicase, superfamily 1/2, ATP-binding domain,IPR014014:RNA helicase, DEAD-box type, Q motif,IPR027417:P-loop containing nucleoside triphosphate hydrolase,			SM00487:DEXDc,SM00490:HELICc,	Acetylation,ATP-binding,Complete proteome,Helicase,Hydrolase,Nucleotide-binding,Reference proteome,RNA-binding,	chain:DEAD-box ATP-dependent RNA helicase 52,compositionally biased region:Gly-rich,domain:Helicase ATP-binding,domain:Helicase C-terminal,nucleotide phosphate-binding region:ATP,short sequence motif:DEAD box,short sequence motif:Q motif,	Arabidopsis thaliana	A0A287NQC1	superfamily	240273	1	308	4.46e-109	329.427
	395	A0A287NRA8	27.36	6	1	1	3	0.0206897	0.000311652	71.528	8.18e-73	214	A0A287NRA8	TCTP domain-containing protein	unreviewed	145	16,250					P31265	Translationally-controlled tumor protein 1 (TCTP1)	reviewed	168	18,910	apoplast [GO:0048046];chloroplast [GO:0009507];cytoplasm [GO:0005737];cytosol [GO:0005829];Golgi apparatus [GO:0005794];nucleus [GO:0005634];plasma membrane [GO:0005886];plasmodesma [GO:0009506];pollen tube [GO:0090406];thylakoid [GO:0009579];vacuolar membrane [GO:0005774]	SUBCELLULAR LOCATION: Cytoplasm, cytosol {ECO:0000269|PubMed:24040826}.	auxin homeostasis [GO:0010252];cell division [GO:0051301];defense response to bacterium [GO:0042742];drought recovery [GO:0009819];embryo development ending in seed dormancy [GO:0009793];lateral root development [GO:0048527];pollen tube growth [GO:0009860];positive regulation of microtubule depolymerization [GO:0031117];post-embryonic development [GO:0009791];regulation of cell growth [GO:0001558…	calcium ion binding [GO:0005509];microtubule binding [GO:0008017];protein domain specific binding [GO:0019904]	P31265	translationally controlled tumor protein(TCTP)	GO:0001558~regulation of cell growth,GO:0007346~regulation of mitotic cell cycle,GO:0008283~cell proliferation,GO:0009735~response to cytokinin,GO:0009791~post-embryonic development,GO:0009793~embryo development ending in seed dormancy,GO:0009819~drought recovery,GO:0009860~pollen tube growth,GO:0010252~auxin homeostasis,GO:0031117~positive regulation of microtubule depolymerization,GO:0040014~re…	GO:0005634~nucleus,GO:0005737~cytoplasm,GO:0005774~vacuolar membrane,GO:0005794~Golgi apparatus,GO:0005829~cytosol,GO:0005886~plasma membrane,GO:0009506~plasmodesma,GO:0009507~chloroplast,GO:0009579~thylakoid,GO:0048046~apoplast,GO:0090406~pollen tube,	GO:0005509~calcium ion binding,GO:0008017~microtubule binding,	IPR011057:Mss4-like,IPR011323:Mss4/translationally controlled tumour-associated TCTP,IPR018103:Translationally controlled tumour protein, conserved site,IPR018105:Translationally controlled tumour protein,				Calcium,Complete proteome,Cytoplasm,Reference proteome,	chain:Translationally-controlled tumor protein homolog,sequence conflict,	Arabidopsis thaliana	A0A287NRA8	specific	366330	8	140	1.61e-59	181.187
	368	A0A287NZR0	63.84	18	2	2	5	0.0263158	0.0003964	32.934	3.04e-07	48.9	A0A287NZR0	Macro domain-containing protein	unreviewed	190	20,010					Q9M041	Transcription factor bHLH140 (Basic helix-loop-helix protein 140) (AtbHLH140) (bHLH 140) (Transcription factor EN 122) (bHLH transcription factor bHLH140)	reviewed	912	101,388	nucleus [GO:0005634]	SUBCELLULAR LOCATION: Nucleus {ECO:0000255|PROSITE-ProRule:PRU00981}.	DNA replication [GO:0006260];double-strand break repair [GO:0006302];positive regulation of transcription, DNA-templated [GO:0045893];purine ribonucleotide metabolic process [GO:0009150];regulation of secondary shoot formation [GO:2000032];single strand break repair [GO:0000012];sulfur compound metabolic process [GO:0006790]	adenylylsulfatase activity [GO:0047627];ATP binding [GO:0005524];DNA 5'-adenosine monophosphate hydrolase activity [GO:0033699];double-stranded RNA binding [GO:0003725];metal ion binding [GO:0046872];mismatched DNA binding [GO:0030983];protein dimerization activity [GO:0046983];single-strand break-containing DNA binding [GO:1990165];single-stranded DNA binding [GO:0003697]	Q9M041	APRATAXIN-like protein(APTX)	GO:0006260~DNA replication,GO:0006281~DNA repair,GO:0006351~transcription, DNA-templated,GO:0006355~regulation of transcription, DNA-templated,GO:0006790~sulfur compound metabolic process,GO:0009150~purine ribonucleotide metabolic process,	GO:0005634~nucleus,	GO:0003677~DNA binding,GO:0003700~transcription factor activity, sequence-specific DNA binding,GO:0005524~ATP binding,GO:0033699~DNA 5'-adenosine monophosphate hydrolase activity,GO:0046872~metal ion binding,GO:0046983~protein dimerization activity,GO:0047627~adenylylsulfatase activity,	IPR002589:Appr-1-p processing,IPR011146:HIT-like domain,IPR011598:Myc-type, basic helix-loop-helix (bHLH) domain,IPR019808:Histidine triad, conserved site,IPR026963:Aprataxin-like protein,IPR027417:P-loop containing nucleoside triphosphate hydrolase,			SM00353:HLH,SM00506:A1pp,	ATP-binding,Complete proteome,DNA replication,DNA-binding,Metal-binding,Nucleotide-binding,Nucleus,Reference proteome,Transcription,Transcription regulation,Zinc,Zinc-finger,	chain:Transcription factor bHLH140,DNA-binding region:Basic motif,domain:Helix-loop-helix motif,domain:HIT,domain:Macro,nucleotide phosphate-binding region:ATP,zinc finger region:C2H2-type,	Arabidopsis thaliana	A0A287NZR0	specific	394878	24	189	2.56e-78	230.854
	450	A0A287P0Z9	42.92	9	1	1	1	0.00793651	0.000119549	87.903	1.3e-80	237	A0A287P0Z9	eIF2B_5 domain-containing protein	unreviewed	126	14,285				translation initiation factor activity [GO:0003743]	Q41969	Eukaryotic translation initiation factor 2 subunit beta (eIF2-beta) (Protein EMBRYO DEFECTIVE 1401)	reviewed	268	30,663	eukaryotic translation initiation factor 2 complex [GO:0005850];plasma membrane [GO:0005886];plastid [GO:0009536]		formation of cytoplasmic translation initiation complex [GO:0001732];formation of translation preinitiation complex [GO:0001731]	metal ion binding [GO:0046872];mRNA binding [GO:0003729];translation initiation factor activity [GO:0003743];translation initiation factor binding [GO:0031369]	Q41969	eukaryotic translation initiation factor 2 beta subunit(EIF2 BETA)	GO:0006413~translational initiation,GO:0009793~embryo development ending in seed dormancy,	GO:0005634~nucleus,GO:0005886~plasma membrane,	GO:0003743~translation initiation factor activity,GO:0005515~protein binding,GO:0046872~metal ion binding,	IPR002735:Translation initiation factor IF2/IF5,IPR016189:Translation initiation factor IF2/IF5, N-terminal,IPR016190:Translation initiation factor IF2/IF5, zinc-binding,	ath03013:RNA transport,		SM00653:eIF2B_5,	Acetylation,Alternative splicing,Complete proteome,Initiation factor,Metal-binding,Phosphoprotein,Protein biosynthesis,Reference proteome,Zinc,Zinc-finger,	chain:Eukaryotic translation initiation factor 2 subunit beta,compositionally biased region:Poly-Lys,sequence conflict,zinc finger region:C4-type,	Arabidopsis thaliana	A0A287P0Z9	specific	214764	1	105	3.56e-64	190.151
	366	A0A287P2M4	58.63	7	1	1	4	0.0199005	0.000299765	69.318	6.16e-80	234	A0A287P2M4	Uncharacterized protein	unreviewed	201	22,743	mitochondrial respiratory chain complex I [GO:0005747]		respiratory electron transport chain [GO:0022904]	NADH dehydrogenase (ubiquinone) activity [GO:0008137]	Q9FLX7	Probable NADH dehydrogenase [ubiquinone] 1 alpha subcomplex subunit 5, mitochondrial	reviewed	169	19,179	mitochondrial membrane [GO:0031966];mitochondrial respiratory chain complex I [GO:0005747];mitochondrion [GO:0005739];plastid [GO:0009536];respiratory chain complex I [GO:0045271]	SUBCELLULAR LOCATION: Mitochondrion inner membrane {ECO:0000250, ECO:0000305|PubMed:25732537};Peripheral membrane protein {ECO:0000250};Matrix side {ECO:0000250}.	photorespiration [GO:0009853];respiratory electron transport chain [GO:0022904]	NADH dehydrogenase (ubiquinone) activity [GO:0008137]	Q9FLX7	NADH-ubiquinone oxidoreductase-like protein(AT5G52840)	GO:0009853~photorespiration,GO:0022904~respiratory electron transport chain,	GO:0005739~mitochondrion,GO:0005743~mitochondrial inner membrane,GO:0005747~mitochondrial respiratory chain complex I,GO:0009507~chloroplast,GO:0016020~membrane,GO:0031966~mitochondrial membrane,GO:0045271~respiratory chain complex I,	GO:0016651~oxidoreductase activity, acting on NAD(P)H,	IPR006806:ETC complex I subunit,	ath00190:Oxidative phosphorylation,ath01100:Metabolic pathways,			Complete proteome,Direct protein sequencing,Electron transport,Membrane,Mitochondrion,Mitochondrion inner membrane,Reference proteome,Respiratory chain,Transit peptide,Transport,	chain:Probable NADH dehydrogenase [ubiquinone] 1 alpha subcomplex subunit 5, mitochondrial,transit peptide:Mitochondrion,	Arabidopsis thaliana	A0A287P2M4	specific	368075	58	124	3.66e-31	107.962
	415	A0A287P594	42.73	3	1	1	1	0.00184162	2.77407e-05	75.848	0	805	A0A287P594	Uncharacterized protein	unreviewed	543	57,454				carboxy-lyase activity [GO:0016831];magnesium ion binding [GO:0000287];thiamine pyrophosphate binding [GO:0030976]	O82647	Pyruvate decarboxylase 1 (AtPDC1) (EC 4.1.1.1)	reviewed	607	66,212	cytosol [GO:0005829];plasma membrane [GO:0005886]		cellular response to hypoxia [GO:0071456];response to anoxia [GO:0034059]	carboxy-lyase activity [GO:0016831];magnesium ion binding [GO:0000287];pyruvate decarboxylase activity [GO:0004737];thiamine pyrophosphate binding [GO:0030976]	O82647	Thiamine pyrophosphate dependent pyruvate decarboxylase family protein(AT4G33070)	GO:0034059~response to anoxia,	GO:0005829~cytosol,GO:0009507~chloroplast,GO:0016020~membrane,	GO:0000287~magnesium ion binding,GO:0004737~pyruvate decarboxylase activity,GO:0016831~carboxy-lyase activity,GO:0030976~thiamine pyrophosphate binding,	IPR000399:TPP-binding enzyme, conserved site,IPR011766:Thiamine pyrophosphate enzyme, C-terminal TPP-binding,IPR012000:Thiamine pyrophosphate enzyme, central domain,IPR012001:Thiamine pyrophosphate enzyme, N-terminal TPP-binding domain,IPR012110:Thiamine pyrophosphate (TPP)-dependent enzyme,	ath00010:Glycolysis / Gluconeogenesis,ath01100:Metabolic pathways,ath01110:Biosynthesis of secondary metabolites,	PIRSF036565:pyruvate decarboxylase/indolepyruvate decarboxylase,		Complete proteome,Decarboxylase,Lyase,Magnesium,Metal-binding,Pyruvate,Reference proteome,Stress response,Thiamine pyrophosphate,		Arabidopsis thaliana	A0A287P594	specific	215311	79	538	0	1038.12
	98	A0A287P5K1	161.31	45	10	10	47	0.281437	0.00423934	75.904	9.63e-97	276	A0A287P5K1	40S ribosomal protein S7	unreviewed	167	19,345	ribosome [GO:0005840]		translation [GO:0006412]	structural constituent of ribosome [GO:0003735]	Q9C514	40S ribosomal protein S7-1	reviewed	191	21,922	cell wall [GO:0005618];cytosol [GO:0005829];cytosolic ribosome [GO:0022626];cytosolic small ribosomal subunit [GO:0022627];nucleus [GO:0005634];plasma membrane [GO:0005886];polysomal ribosome [GO:0042788];small-subunit processome [GO:0032040]		ribosomal small subunit biogenesis [GO:0042274];rRNA processing [GO:0006364];translation [GO:0006412]	mRNA binding [GO:0003729];structural constituent of ribosome [GO:0003735]	Q9C514	Ribosomal protein S7e family protein(AT1G48830)	GO:0006364~rRNA processing,GO:0006412~translation,GO:0042274~ribosomal small subunit biogenesis,	GO:0005618~cell wall,GO:0005829~cytosol,GO:0005840~ribosome,GO:0005886~plasma membrane,GO:0009507~chloroplast,GO:0022626~cytosolic ribosome,GO:0022627~cytosolic small ribosomal subunit,GO:0030686~90S preribosome,GO:0032040~small-subunit processome,	GO:0003729~mRNA binding,GO:0003735~structural constituent of ribosome,	IPR000554:Ribosomal protein S7e,	ath03010:Ribosome,			Acetylation,Coiled coil,Complete proteome,Reference proteome,Ribonucleoprotein,Ribosomal protein,	chain:40S ribosomal protein S7-1,	Arabidopsis thaliana	A0A287P5K1	specific	366539	1	163	1.6e-96	276.713
	6	A0A287P7S3	174.67	37	12	2	242	1.30811	0.0197043	80.597	7.94e-73	215	A0A287P7S3	Histone H2A	unreviewed	185	19,564	nucleosome [GO:0000786];nucleus [GO:0005634]	SUBCELLULAR LOCATION: Chromosome {ECO:0000256|SAAS:SAAS00534031}. Nucleus {ECO:0000256|RuleBase:RU003767, ECO:0000256|SAAS:SAAS00534029}.		DNA binding [GO:0003677];protein heterodimerization activity [GO:0046982]	Q9LZ46	Probable histone H2A.4 (HTA12)	reviewed	153	16,218	nuclear chromatin [GO:0000790];nucleosome [GO:0000786]	SUBCELLULAR LOCATION: Nucleus {ECO:0000250}. Chromosome {ECO:0000250}.	chromatin organization [GO:0006325];chromatin silencing [GO:0006342]	DNA binding [GO:0003677];protein heterodimerization activity [GO:0046982]	Q9LZ46	histone H2A 12(HTA12)	GO:0006342~chromatin silencing,GO:0070828~heterochromatin organization,	GO:0000775~chromosome, centromeric region,GO:0000786~nucleosome,GO:0000790~nuclear chromatin,GO:0000792~heterochromatin,GO:0005634~nucleus,	GO:0003677~DNA binding,GO:0003682~chromatin binding,GO:0046982~protein heterodimerization activity,	IPR002119:Histone H2A,IPR007125:Histone core,IPR009072:Histone-fold,			SM00414:H2A,	Alternative splicing,Chromosome,Complete proteome,DNA-binding,Nucleosome core,Nucleus,Reference proteome,	chain:Probable histone H2A.4,short sequence motif:SPKK motif,	Arabidopsis thaliana	A0A287P7S3	specific	185399	53	172	4.6e-67	201.127
	38	A0A287P8E9	204.02	33	20	1	147	0.281609	0.00424193	93.8	0	983	A0A287P8E9	Uncharacterized protein	unreviewed	522	56,711				ATP binding [GO:0005524]	P22953	Heat shock 70 kDa protein 1 (Heat shock cognate 70 kDa protein 1) (Heat shock cognate protein 70-1) (AtHsc70-1) (Heat shock protein 70-1) (AtHsp70-1) (Protein EARLY-RESPONSIVE TO DEHYDRATION 2)	reviewed	651	71,358	apoplast [GO:0048046];cell wall [GO:0005618];chloroplast [GO:0009507];cytoplasm [GO:0005737];cytosol [GO:0005829];cytosolic ribosome [GO:0022626];Golgi apparatus [GO:0005794];nucleolus [GO:0005730];nucleus [GO:0005634];plasma membrane [GO:0005886];plasmodesma [GO:0009506];vacuolar membrane [GO:0005774]	SUBCELLULAR LOCATION: Cytoplasm, cytosol {ECO:0000269|PubMed:28004282}. Nucleus {ECO:0000269|PubMed:28004282}.	cellular response to unfolded protein [GO:0034620];chaperone cofactor-dependent protein refolding [GO:0051085];defense response to bacterium [GO:0042742];defense response to fungus [GO:0050832];defense response to other organism [GO:0098542];negative regulation of seed germination [GO:0010187];protein refolding [GO:0042026];response to cadmium ion [GO:0046686];response to cold [GO:0009409];respon…	ATPase activity [GO:0016887];ATPase activity, coupled [GO:0042623];ATP binding [GO:0005524];heat shock protein binding [GO:0031072];misfolded protein binding [GO:0051787];protease binding [GO:0002020];protein folding chaperone [GO:0044183];unfolded protein binding [GO:0051082]	P22953	heat shock cognate protein 70-1(HSC70-1)	GO:0006351~transcription, DNA-templated,GO:0006355~regulation of transcription, DNA-templated,GO:0006457~protein folding,GO:0009408~response to heat,GO:0009409~response to cold,GO:0009615~response to virus,GO:0010187~negative regulation of seed germination,GO:0042742~defense response to bacterium,GO:0046686~response to cadmium ion,GO:0050832~defense response to fungus,GO:0090332~stomatal closure,…	GO:0005618~cell wall,GO:0005634~nucleus,GO:0005730~nucleolus,GO:0005737~cytoplasm,GO:0005774~vacuolar membrane,GO:0005794~Golgi apparatus,GO:0005829~cytosol,GO:0005886~plasma membrane,GO:0009506~plasmodesma,GO:0009507~chloroplast,GO:0016020~membrane,GO:0022626~cytosolic ribosome,GO:0048046~apoplast,	GO:0002020~protease binding,GO:0005515~protein binding,GO:0005524~ATP binding,	IPR013126:Heat shock protein 70 family,IPR018181:Heat shock protein 70, conserved site,	ath03040:Spliceosome,ath04141:Protein processing in endoplasmic reticulum,ath04144:Endocytosis,			Acetylation,Alternative splicing,ATP-binding,Chaperone,Complete proteome,Cytoplasm,Isopeptide bond,Nucleotide-binding,Nucleus,Plant defense,Reference proteome,Stress response,Transcription,Transcription regulation,	chain:Heat shock cognate 70 kDa protein 1,sequence conflict,	Arabidopsis thaliana	A0A287P8E9	superfamily	240227	5	500	0	983.517
	215	A0A287P9D9	98.63	17	5	5	17	0.0532915	0.000802741	90.506	0	605	A0A287P9D9	NAD(P)-bd_dom domain-containing protein	unreviewed	319	35,856					Q9ZV36	UDP-glucuronic acid decarboxylase 6 (EC 4.1.1.35) (UDP-XYL synthase 6) (UDP-glucuronate decarboxylase 6) (UGD) (UXS-6)	reviewed	343	38,621	cytoplasm [GO:0005737];peroxisome [GO:0005777];plasma membrane [GO:0005886]	SUBCELLULAR LOCATION: Cytoplasm {ECO:0000250}.	D-xylose metabolic process [GO:0042732];UDP-D-xylose biosynthetic process [GO:0033320]	NAD+ binding [GO:0070403];UDP-glucuronate decarboxylase activity [GO:0048040]	Q9ZV36	UDP-XYL synthase 6(UXS6)	GO:0009225~nucleotide-sugar metabolic process,GO:0033320~UDP-D-xylose biosynthetic process,	GO:0005737~cytoplasm,GO:0005886~plasma membrane,	GO:0003824~catalytic activity,GO:0048040~UDP-glucuronate decarboxylase activity,	IPR016040:NAD(P)-binding domain,	ath00520:Amino sugar and nucleotide sugar metabolism,ath01100:Metabolic pathways,			Acetylation,Complete proteome,Cytoplasm,Decarboxylase,Lyase,NAD,Reference proteome,		Arabidopsis thaliana	A0A287P9D9	specific	187541	4	308	0	598.852
	2	A0A287PBT3	220.62	52	21	14	590	4.2446	0.0639373	100	6.77e-69	202	A0A287PBT3	Histone H4	unreviewed	139	15,395	nucleosome [GO:0000786];nucleus [GO:0005634]	SUBCELLULAR LOCATION: Chromosome {ECO:0000256|SAAS:SAAS00846060}. Nucleus {ECO:0000256|SAAS:SAAS00846055}.		DNA binding [GO:0003677];protein heterodimerization activity [GO:0046982]	P59259	Histone H4	reviewed	103	11,409	chloroplast [GO:0009507];cytosol [GO:0005829];extracellular region [GO:0005576];nucleolus [GO:0005730];nucleosome [GO:0000786];peroxisome [GO:0005777];plasma membrane [GO:0005886];plasmodesma [GO:0009506];plastid [GO:0009536];thylakoid [GO:0009579];vacuolar membrane [GO:0005774];vacuole [GO:0005773]	SUBCELLULAR LOCATION: Nucleus {ECO:0000250}. Chromosome {ECO:0000250}.	nucleosome assembly [GO:0006334];response to water deprivation [GO:0009414]	DNA binding [GO:0003677];protein heterodimerization activity [GO:0046982]	P59259	histone H4(HIS4)	GO:0006334~nucleosome assembly,GO:0009414~response to water deprivation,	GO:0000786~nucleosome,GO:0005634~nucleus,GO:0005730~nucleolus,GO:0005773~vacuole,GO:0005774~vacuolar membrane,GO:0005794~Golgi apparatus,GO:0005829~cytosol,GO:0005886~plasma membrane,GO:0009506~plasmodesma,GO:0009507~chloroplast,GO:0009579~thylakoid,	GO:0003677~DNA binding,	IPR001951:Histone H4,IPR009072:Histone-fold,IPR019809:Histone H4, conserved site,			SM00417:H4,	Acetylation,Alternative splicing,Chromosome,Complete proteome,DNA-binding,Nucleosome core,Nucleus,Reference proteome,	chain:Histone H4,modified residue,	Arabidopsis thaliana	A0A287PBT3	specific	177669	1	103	4.13e-60	180.413
	602	A0A287PDN5	25.58	4	1	1	1	0.00325733	4.90658e-05	77.703	8.67e-174	493	A0A287PDN5	Transmembrane 9 superfamily member	unreviewed	307	35,055	integral component of membrane [GO:0016021]				Q9FHT4	Transmembrane 9 superfamily member 4 (Endomembrane protein 10) (Transmembrane nine protein 4) (AtTMN4)	reviewed	593	68,079	endosome [GO:0005768];endosome membrane [GO:0010008];Golgi apparatus [GO:0005794];Golgi membrane [GO:0000139];Golgi trans cisterna [GO:0000138];integral component of membrane [GO:0016021];membrane [GO:0016020];plant-type cell wall [GO:0009505];trans-Golgi network [GO:0005802]	SUBCELLULAR LOCATION: Endosome membrane {ECO:0000250|UniProtKB:P32802};Multi-pass membrane protein {ECO:0000255}. Golgi apparatus membrane {ECO:0000250|UniProtKB:Q940G0};Multi-pass membrane protein {ECO:0000255}.	protein localization to membrane [GO:0072657]		Q9FHT4	Endomembrane protein 70 protein family(AT5G37310)		GO:0000139~Golgi membrane,GO:0005576~extracellular region,GO:0005768~endosome,GO:0005794~Golgi apparatus,GO:0005802~trans-Golgi network,GO:0009505~plant-type cell wall,GO:0010008~endosome membrane,GO:0016021~integral component of membrane,		IPR004240:Nonaspanin (TM9SF),IPR020846:Major facilitator superfamily domain,				Complete proteome,Endosome,Golgi apparatus,Membrane,Reference proteome,Signal,Transmembrane,Transmembrane helix,		Arabidopsis thaliana	A0A287PDN5	specific	367285	55	307	1.7e-98	298.675
	420	A0A287PG26	25.21	4	1	1	2	0.0077821	0.000117223	50.885	1.16e-84	251	A0A287PG26	Uncharacterized protein	unreviewed	257	28,378					O22788	Probable peroxygenase 3 (AtPXG3) (EC 1.11.2.3) (Caleosin-3) (Protein RESPONSIVE TO DESICCATION 20)	reviewed	236	26,600	chloroplast membrane [GO:0031969];endoplasmic reticulum [GO:0005783];intracellular membrane-bounded organelle [GO:0043231];monolayer-surrounded lipid storage body [GO:0012511];vacuole [GO:0005773]	SUBCELLULAR LOCATION: Microsome membrane. Plastid, chloroplast membrane. Lipid droplet.	(R)-2-hydroxy-alpha-linolenic acid biosynthetic process [GO:1902609];defense response to fungus [GO:0050832];oxylipin metabolic process [GO:0031407];regulation of reactive oxygen species metabolic process [GO:2000377];response to abscisic acid [GO:0009737];response to cold [GO:0009409];response to desiccation [GO:0009269];response to fungus [GO:0009620];response to salicylic acid [GO:0009751];res…	calcium ion binding [GO:0005509];monooxygenase activity [GO:0004497];plant seed peroxidase activity [GO:1990137]	O22788	Caleosin-related family protein(RD20)	GO:0009269~response to desiccation,GO:0009409~response to cold,GO:0009620~response to fungus,GO:0009651~response to salt stress,GO:0009737~response to abscisic acid,GO:0009751~response to salicylic acid,GO:0010118~stomatal movement,GO:0031407~oxylipin metabolic process,GO:0050832~defense response to fungus,GO:0055114~oxidation-reduction process,GO:1902609~(R)-2-hydroxy-alpha-linolenic acid biosyn…	GO:0005773~vacuole,GO:0005783~endoplasmic reticulum,GO:0012511~monolayer-surrounded lipid storage body,GO:0031969~chloroplast membrane,GO:0043231~intracellular membrane-bounded organelle,	GO:0005509~calcium ion binding,GO:1990137~plant seed peroxidase activity,	IPR007736:Caleosin,	ath00073:Cutin, suberine and wax biosynthesis,			Acetylation,Alternative splicing,Calcium,Chloroplast,Complete proteome,Endoplasmic reticulum,Heme,Iron,Lipid droplet,Membrane,Metal-binding,Microsome,Oxidoreductase,Phosphoprotein,Plastid,Reference proteome,		Arabidopsis thaliana	A0A287PG26	specific	368259	82	251	7.94e-101	290.898
	165	A0A287PHL1	119.93	16	6	6	24	0.0386473	0.000582152	67.608	0	757	A0A287PHL1	Uncharacterized protein	unreviewed	621	68,157	mitochondrial inner membrane [GO:0005743];mitochondrial processing peptidase complex [GO:0017087];mitochondrion [GO:0005739]		protein processing involved in protein targeting to mitochondrion [GO:0006627]	metal ion binding [GO:0046872];metalloendopeptidase activity [GO:0004222]	Q42290	Probable mitochondrial-processing peptidase subunit beta, mitochondrial (EC 3.4.24.64) (Beta-MPP) (Complex III subunit I) (Core protein I) (Cytochrome b-c1 complex subunit 1, mitochondrial) (Ubiquinol-cytochrome c oxidoreductase core protein 1)	reviewed	531	59,160	cell wall [GO:0005618];chloroplast [GO:0009507];cytosol [GO:0005829];mitochondrial inner membrane [GO:0005743];mitochondrial intermembrane space [GO:0005758];mitochondrial matrix [GO:0005759];mitochondrial outer membrane [GO:0005741];mitochondrial processing peptidase complex [GO:0017087];mitochondrial respiratory chain complex III [GO:0005750];mitochondrion [GO:0005739];nucleolus [GO:0005730];va…	SUBCELLULAR LOCATION: Mitochondrion {ECO:0000269|PubMed:14671022, ECO:0000305|PubMed:25732537}. Mitochondrion inner membrane {ECO:0000269|PubMed:18189341};Peripheral membrane protein {ECO:0000250|UniProtKB:P07256};Matrix side {ECO:0000250|UniProtKB:P07256}.	protein processing involved in protein targeting to mitochondrion [GO:0006627]	metalloendopeptidase activity [GO:0004222];oxidoreductase activity [GO:0016491];zinc ion binding [GO:0008270]	Q42290	Insulinase (Peptidase family M16) protein(MPPBETA)	GO:0006122~mitochondrial electron transport, ubiquinol to cytochrome c,GO:0006508~proteolysis,GO:0009060~aerobic respiration,GO:0016485~protein processing,	GO:0005618~cell wall,GO:0005730~nucleolus,GO:0005739~mitochondrion,GO:0005741~mitochondrial outer membrane,GO:0005743~mitochondrial inner membrane,GO:0005750~mitochondrial respiratory chain complex III,GO:0005758~mitochondrial intermembrane space,GO:0005759~mitochondrial matrix,GO:0005774~vacuolar membrane,GO:0009507~chloroplast,GO:0016020~membrane,	GO:0004222~metalloendopeptidase activity,GO:0008270~zinc ion binding,GO:0016491~oxidoreductase activity,GO:0046872~metal ion binding,	IPR001431:Peptidase M16, zinc-binding site,IPR007863:Peptidase M16, C-terminal domain,IPR011237:Peptidase M16 domain,IPR011249:Metalloenzyme, LuxS/M16 peptidase-like,IPR011765:Peptidase M16, N-terminal,				Alternative splicing,Complete proteome,Hydrolase,Metal-binding,Metalloprotease,Mitochondrion,Oxidoreductase,Protease,Reference proteome,Transit peptide,Zinc,	active site:Proton acceptor,chain:Probable mitochondrial-processing peptidase subunit beta,compositionally biased region:Poly-Pro,compositionally biased region:Poly-Ser,metal ion-binding site:Zinc,splice variant,transit peptide:Mitochondrion,	Arabidopsis thaliana	A0A287PHL1	specific	223685	184	610	2.52e-107	330.576
	70	A0A287PJU2	187.21	29	11	6	66	0.228374	0.00344004	82.824	1.64e-154	431	A0A287PJU2	40S ribosomal protein S3a	unreviewed	289	32,766	cytosol [GO:0005829];cytosolic small ribosomal subunit [GO:0022627]	SUBCELLULAR LOCATION: Cytoplasm {ECO:0000256|HAMAP-Rule:MF_03122, ECO:0000256|SAAS:SAAS00535981}.	translation [GO:0006412]	structural constituent of ribosome [GO:0003735]	Q42262	40S ribosomal protein S3a-2	reviewed	262	29,803	cell wall [GO:0005618];cytosol [GO:0005829];cytosolic ribosome [GO:0022626];cytosolic small ribosomal subunit [GO:0022627];nucleolus [GO:0005730];plasma membrane [GO:0005886];plasmodesma [GO:0009506];polysomal ribosome [GO:0042788]	SUBCELLULAR LOCATION: Cytoplasm {ECO:0000255|HAMAP-Rule:MF_03122}.	translation [GO:0006412]	mRNA binding [GO:0003729];structural constituent of ribosome [GO:0003735]	Q42262	Ribosomal protein S3Ae(AT4G34670)	GO:0006412~translation,	GO:0005618~cell wall,GO:0005730~nucleolus,GO:0005737~cytoplasm,GO:0005794~Golgi apparatus,GO:0005829~cytosol,GO:0005886~plasma membrane,GO:0009506~plasmodesma,GO:0016020~membrane,GO:0022626~cytosolic ribosome,GO:0022627~cytosolic small ribosomal subunit,	GO:0003729~mRNA binding,GO:0003735~structural constituent of ribosome,	IPR001593:Ribosomal protein S3Ae,IPR018281:Ribosomal protein S3Ae, conserved site,IPR027500:40S ribosomal protein S1/3, eukaryotes,	ath03010:Ribosome,		SM01397:SM01397,	Complete proteome,Cytoplasm,Reference proteome,Ribonucleoprotein,Ribosomal protein,	chain:40S ribosomal protein S3a-2,sequence conflict,	Arabidopsis thaliana	A0A287PJU2	specific	376434	47	248	3.24e-105	303.627
	329	A0A287PLP5	89.34	16	3	3	7	0.0321101	0.00048368	41.117	2.75e-44	151	A0A287PLP5	FAD_binding_3 domain-containing protein	unreviewed	218	23,741				FAD binding [GO:0071949]	Q9FLC2	Monooxygenase 3 (AtMO3) (EC 1.14.13.-)	reviewed	406	45,607				FAD binding [GO:0071949];monooxygenase activity [GO:0004497]	Q9FLC2	FAD/NAD(P)-binding oxidoreductase family protein(AT5G05320)	GO:0044550~secondary metabolite biosynthetic process,GO:0055114~oxidation-reduction process,		GO:0004497~monooxygenase activity,GO:0071949~FAD binding,	IPR002938:Monooxygenase, FAD-binding,IPR023753:Pyridine nucleotide-disulphide oxidoreductase, FAD/NAD(P)-binding domain,				Complete proteome,Monooxygenase,Oxidoreductase,Reference proteome,		Arabidopsis thaliana	A0A287PLP5	superfamily	357568	21	212	9.34e-12	63.1858
	468	A0A287PLU9	42.28	7	1	1	2	0.0118343	0.000178263	43.787	3.21e-49	162	A0A287PLU9	FAD_binding_3 domain-containing protein	unreviewed	169	18,027				FAD binding [GO:0071949]	O81816	Monooxygenase 2 (AtMO2) (EC 1.14.13.-)	reviewed	407	45,505	plasma membrane [GO:0005886]		response to oomycetes [GO:0002239]	FAD binding [GO:0071949];monooxygenase activity [GO:0004497]	O81816	FAD/NAD(P)-binding oxidoreductase family protein(AT4G38540)	GO:0044550~secondary metabolite biosynthetic process,GO:0050832~defense response to fungus,GO:0055114~oxidation-reduction process,	GO:0005739~mitochondrion,	GO:0004497~monooxygenase activity,GO:0071949~FAD binding,	IPR002938:Monooxygenase, FAD-binding,IPR023753:Pyridine nucleotide-disulphide oxidoreductase, FAD/NAD(P)-binding domain,				Complete proteome,Monooxygenase,Oxidoreductase,Reference proteome,		Arabidopsis thaliana	A0A287PLU9	superfamily	357568	3	166	1.09e-14	70.1193
	23	A0A287PQV9	228.3	51	23	23	184	0.456576	0.00687749	73.762	0	616	A0A287PQV9	Ribos_L4_asso_C domain-containing protein	unreviewed	403	44,106	ribosome [GO:0005840]		translation [GO:0006412]	structural constituent of ribosome [GO:0003735]	Q9SF40	60S ribosomal protein L4-1 (L1)	reviewed	406	44,702	cell wall [GO:0005618];cytosol [GO:0005829];cytosolic large ribosomal subunit [GO:0022625];cytosolic ribosome [GO:0022626];nucleolus [GO:0005730];plasma membrane [GO:0005886];plasmodesma [GO:0009506];polysomal ribosome [GO:0042788];vacuole [GO:0005773]		translation [GO:0006412]	mRNA binding [GO:0003729];RNA binding [GO:0003723];structural constituent of ribosome [GO:0003735]	Q9SF40	Ribosomal protein L4/L1 family(AT3G09630)	GO:0006412~translation,	GO:0005618~cell wall,GO:0005730~nucleolus,GO:0005737~cytoplasm,GO:0005773~vacuole,GO:0005829~cytosol,GO:0005840~ribosome,GO:0005886~plasma membrane,GO:0009506~plasmodesma,GO:0009507~chloroplast,GO:0016020~membrane,GO:0022625~cytosolic large ribosomal subunit,GO:0022626~cytosolic ribosome,	GO:0003729~mRNA binding,GO:0003735~structural constituent of ribosome,	IPR002136:Ribosomal protein L4/L1e,IPR013000:Ribosomal protein L4/L1e, eukaryotic/archaeal, conserved site,IPR023574:Ribosomal protein L4 domain,IPR025755:60S ribosomal protein L4, C-terminal domain,	ath03010:Ribosome,			Alternative splicing,Coiled coil,Complete proteome,Reference proteome,Ribonucleoprotein,Ribosomal protein,	chain:60S ribosomal protein L4-1,	Arabidopsis thaliana	A0A287PQV9	specific	177779	1	403	0	708.107
	156	A0A287PR32	136.19	31	5	5	28	0.104869	0.00157966	80.567	4.42e-145	407	A0A287PR32	40S ribosomal protein SA	unreviewed	267	29,436	cytosolic small ribosomal subunit [GO:0022627]	SUBCELLULAR LOCATION: Cytoplasm {ECO:0000256|HAMAP-Rule:MF_03015, ECO:0000256|SAAS:SAAS01080644}.	ribosomal small subunit assembly [GO:0000028];translation [GO:0006412]	structural constituent of ribosome [GO:0003735]	Q08682	40S ribosomal protein Sa-1 (Laminin receptor homolog) (p40)	reviewed	298	32,291	chloroplast [GO:0009507];cytoplasm [GO:0005737];cytosol [GO:0005829];cytosolic ribosome [GO:0022626];cytosolic small ribosomal subunit [GO:0022627];nucleus [GO:0005634];plasma membrane [GO:0005886];plasmodesma [GO:0009506];polysomal ribosome [GO:0042788];small ribosomal subunit [GO:0015935]	SUBCELLULAR LOCATION: Cytoplasm.	cytoplasmic translation [GO:0002181];response to osmotic stress [GO:0006970];response to salt stress [GO:0009651];ribosomal small subunit assembly [GO:0000028];translation [GO:0006412]	mRNA binding [GO:0003729];structural constituent of ribosome [GO:0003735]	Q08682	40s ribosomal protein SA(P40)	GO:0000028~ribosomal small subunit assembly,GO:0000447~endonucleolytic cleavage in ITS1 to separate SSU-rRNA from 5.8S rRNA and LSU-rRNA from tricistronic rRNA transcript (SSU-rRNA, 5.8S rRNA, LSU-rRNA),GO:0000461~endonucleolytic cleavage to generate mature 3'-end of SSU-rRNA from (SSU-rRNA, 5.8S rRNA, LSU-rRNA),GO:0006407~rRNA export from nucleus,GO:0006412~translation,GO:0006970~response to osm…	GO:0005634~nucleus,GO:0005737~cytoplasm,GO:0005794~Golgi apparatus,GO:0005829~cytosol,GO:0005886~plasma membrane,GO:0009506~plasmodesma,GO:0009507~chloroplast,GO:0015935~small ribosomal subunit,GO:0016020~membrane,GO:0022626~cytosolic ribosome,GO:0022627~cytosolic small ribosomal subunit,GO:0030686~90S preribosome,	GO:0003729~mRNA binding,GO:0003735~structural constituent of ribosome,	IPR001865:Ribosomal protein S2,IPR005707:Ribosomal protein S2, eukaryotic/archaeal,IPR018130:Ribosomal protein S2, conserved site,IPR023591:Ribosomal protein S2, flavodoxin-like domain,IPR027498:Ribosomal protein S2, eukaryotic,	ath03010:Ribosome,			Acetylation,Alternative splicing,Complete proteome,Cytoplasm,Reference proteome,Ribonucleoprotein,Ribosomal protein,	chain:40S ribosomal protein Sa-1,compositionally biased region:Ala/Pro-rich,modified residue,sequence conflict,	Arabidopsis thaliana	A0A287PR32	specific	240331	13	261	2.26e-141	396.737
	326	A0A287PSC1	94.2	6	3	1	7	0.0119658	0.000180243	86.214	0	902	A0A287PSC1	Uncharacterized protein	unreviewed	585	62,268			protein refolding [GO:0042026]	ATP binding [GO:0005524]	P29197	Chaperonin CPN60, mitochondrial (HSP60)	reviewed	577	61,281	cytosol [GO:0005829];cytosolic ribosome [GO:0022626];mitochondrial matrix [GO:0005759];mitochondrion [GO:0005739];polysomal ribosome [GO:0042788];vacuolar membrane [GO:0005774]	SUBCELLULAR LOCATION: Mitochondrion {ECO:0000269|PubMed:14671022, ECO:0000305|PubMed:25732537}.	'de novo' protein folding [GO:0006458];Group II intron splicing [GO:0000373];mitochondrion organization [GO:0007005];protein import into mitochondrial intermembrane space [GO:0045041];protein refolding [GO:0042026];response to cadmium ion [GO:0046686];response to heat [GO:0009408]	ATP binding [GO:0005524];copper ion binding [GO:0005507];RNA binding [GO:0003723];structural constituent of ribosome [GO:0003735];unfolded protein binding [GO:0051082]	P29197	heat shock protein 60(HSP60)	GO:0007005~mitochondrion organization,GO:0009408~response to heat,GO:0042026~protein refolding,GO:0046686~response to cadmium ion,GO:0051131~chaperone-mediated protein complex assembly,	GO:0005737~cytoplasm,GO:0005739~mitochondrion,GO:0005759~mitochondrial matrix,GO:0005774~vacuolar membrane,GO:0005794~Golgi apparatus,GO:0005829~cytosol,GO:0022626~cytosolic ribosome,	GO:0005507~copper ion binding,GO:0005524~ATP binding,	IPR001844:Chaperonin Cpn60,IPR002423:Chaperonin Cpn60/TCP-1,IPR018370:Chaperonin Cpn60, conserved site,IPR027409:GroEL-like apical domain,IPR027413:GroEL-like equatorial domain,	ath03018:RNA degradation,			ATP-binding,Chaperone,Complete proteome,Mitochondrion,Nucleotide-binding,Phosphoprotein,Reference proteome,Stress response,Transit peptide,	chain:Chaperonin CPN60, mitochondrial,sequence conflict,transit peptide:Mitochondrion,	Arabidopsis thaliana	A0A287PSC1	specific	239460	80	560	0	817.85
	319	A0A287PU27	43.92	4	2	2	4	0.00488998	7.36586e-05	83.005	0	1417	A0A287PU27	Aconitate hydratase (Aconitase) (EC 4.2.1.3)	unreviewed	818	88,947				4 iron, 4 sulfur cluster binding [GO:0051539];aconitate hydratase activity [GO:0003994];citrate dehydratase activity [GO:0047780]	Q9SIB9	Aconitate hydratase 3, mitochondrial (Aconitase 3) (mACO1) (EC 4.2.1.3) (Citrate hydro-lyase 3)	reviewed	990	108,201	cell wall [GO:0005618];chloroplast [GO:0009507];chloroplast stroma [GO:0009570];cytoplasm [GO:0005737];cytosol [GO:0005829];mitochondrion [GO:0005739];vacuolar membrane [GO:0005774]	SUBCELLULAR LOCATION: Mitochondrion {ECO:0000269|PubMed:14671022, ECO:0000269|PubMed:25061985}. Cytoplasm {ECO:0000269|PubMed:25061985, ECO:0000269|PubMed:25307043}. Note=Cytosolic localization in 3-day-old seedlings, but mitochondrial in 10-day-old plantlets. {ECO:0000269|PubMed:25061985}.	citrate metabolic process [GO:0006101];glyoxylate cycle [GO:0006097];isocitrate metabolic process [GO:0006102];response to abscisic acid [GO:0009737];response to cadmium ion [GO:0046686];response to oxidative stress [GO:0006979];seedling development [GO:0090351];tricarboxylic acid cycle [GO:0006099]	4 iron, 4 sulfur cluster binding [GO:0051539];aconitate hydratase activity [GO:0003994];ATP binding [GO:0005524];citrate dehydratase activity [GO:0047780];copper ion binding [GO:0005507]	Q9SIB9	aconitase 3(ACO3)	GO:0006097~glyoxylate cycle,GO:0006099~tricarboxylic acid cycle,GO:0006101~citrate metabolic process,GO:0006102~isocitrate metabolic process,GO:0006979~response to oxidative stress,GO:0008152~metabolic process,GO:0009651~response to salt stress,GO:0009737~response to abscisic acid,GO:0046686~response to cadmium ion,	GO:0005618~cell wall,GO:0005739~mitochondrion,GO:0005774~vacuolar membrane,GO:0005794~Golgi apparatus,GO:0005829~cytosol,GO:0009507~chloroplast,GO:0009570~chloroplast stroma,	GO:0003994~aconitate hydratase activity,GO:0005507~copper ion binding,GO:0005524~ATP binding,GO:0051539~4 iron, 4 sulfur cluster binding,	IPR000573:Aconitase A/isopropylmalate dehydratase small subunit, swivel,IPR001030:Aconitase/3-isopropylmalate dehydratase large subunit, alpha/beta/alpha,IPR006249:Aconitase/iron regulatory protein 2,IPR015928:Aconitase/3-isopropylmalate dehydratase, swivel,IPR015931:Aconitase/3-isopropylmalate dehydratase large subunit, alpha/beta/alpha, subdomain 1/3,IPR015932:Aconitase/3-isopropylmalate dehydr…	ath00020:Citrate cycle (TCA cycle),ath00630:Glyoxylate and dicarboxylate metabolism,ath01100:Metabolic pathways,ath01110:Biosynthesis of secondary metabolites,ath01130:Biosynthesis of antibiotics,ath01200:Carbon metabolism,ath01210:2-Oxocarboxylic acid metabolism,ath01230:Biosynthesis of amino acids,			4Fe-4S,Complete proteome,Glyoxylate bypass,Iron,Iron-sulfur,Lyase,Metal-binding,Mitochondrion,Reference proteome,Transit peptide,Tricarboxylic acid cycle,	chain:Aconitate hydratase 2, mitochondrial,metal ion-binding site:Iron-sulfur (4Fe-4S),transit peptide:Mitochondrion,	Arabidopsis thaliana	A0A287PU27	specific	215047	1	812	0	1757.39
	113	A0A287PWX6	167.79	43	8	1	44	0.30137	0.00453959	95.714	1.69e-97	276	A0A287PWX6	Uncharacterized protein	unreviewed	146	15,540	cytosolic large ribosomal subunit [GO:0022625]		translation [GO:0006412]	large ribosomal subunit rRNA binding [GO:0070180];structural constituent of ribosome [GO:0003735]	P49690	60S ribosomal protein L23 (Protein EMBRYO DEFECTIVE 2171)	reviewed	140	15,027	cytosol [GO:0005829];cytosolic large ribosomal subunit [GO:0022625];endoplasmic reticulum [GO:0005783];extracellular region [GO:0005576];nucleolus [GO:0005730]		translation [GO:0006412]	large ribosomal subunit rRNA binding [GO:0070180];structural constituent of ribosome [GO:0003735]	P49690	Ribosomal protein L14p/L23e family protein(AT2G33370)	GO:0006412~translation,	GO:0005730~nucleolus,GO:0005840~ribosome,GO:0009507~chloroplast,GO:0022625~cytosolic large ribosomal subunit,	GO:0003735~structural constituent of ribosome,GO:0070180~large ribosomal subunit rRNA binding,	IPR000218:Ribosomal protein L14b/L23e,IPR019972:Ribosomal protein L14 conserved site,	ath03010:Ribosome,		SM01374:SM01374,	Alternative splicing,Complete proteome,Reference proteome,Ribonucleoprotein,Ribosomal protein,	chain:60S ribosomal protein L23,sequence conflict,	Arabidopsis thaliana	A0A287PWX6	specific	185418	8	146	6.69e-91	259.656
	198	A0A287Q3K0	79.58	29	3	3	20	0.168067	0.00253163	82.143	2.66e-68	200	A0A287Q3K0	Small nuclear ribonucleoprotein Sm D3 (Sm-D3) (snRNP core protein D3)	unreviewed	119	13,246	cytosol [GO:0005829];spliceosomal complex [GO:0005681]	SUBCELLULAR LOCATION: Cytoplasm, cytosol {ECO:0000256|RuleBase:RU365050}. Nucleus {ECO:0000256|RuleBase:RU365050}. Note=SMN-mediated assembly into core snRNPs occurs in the cytosol before SMN-mediated transport to the nucleus to be included in spliceosomes. {ECO:0000256|RuleBase:RU365050}.	spliceosomal snRNP assembly [GO:0000387]		Q9LM92	Small nuclear ribonucleoprotein SmD3b (SmD3-b) (snRNP core protein D3-b)	reviewed	131	14,238	catalytic step 2 spliceosome [GO:0071013];commitment complex [GO:0000243];cytosol [GO:0005829];nucleolus [GO:0005730];pICln-Sm protein complex [GO:0034715];precatalytic spliceosome [GO:0071011];SMN-Sm protein complex [GO:0034719];spliceosomal tri-snRNP complex [GO:0097526];U12-type spliceosomal complex [GO:0005689];U1 snRNP [GO:0005685];U2 snRNP [GO:0005686];U4 snRNP [GO:0005687];U5 snRNP [GO:000…	SUBCELLULAR LOCATION: Cytoplasm, cytosol {ECO:0000250|UniProtKB:P62318}. Nucleus {ECO:0000250|UniProtKB:P62318}. Note=SMN-mediated assembly into core snRNPs occurs in the cytosol before SMN-mediated transport to the nucleus to be included in spliceosomes. {ECO:0000250|UniProtKB:P62318}.	developmental growth [GO:0048589];mRNA splicing, via spliceosome [GO:0000398];spliceosomal snRNP assembly [GO:0000387]	RNA binding [GO:0003723]	Q9LM92	Small nuclear ribonucleoprotein family protein(AT1G20580)	GO:0000245~spliceosomal complex assembly,GO:0000387~spliceosomal snRNP assembly,GO:0000398~mRNA splicing, via spliceosome,GO:0006396~RNA processing,GO:0048589~developmental growth,	GO:0000243~commitment complex,GO:0005634~nucleus,GO:0005682~U5 snRNP,GO:0005685~U1 snRNP,GO:0005686~U2 snRNP,GO:0005687~U4 snRNP,GO:0005689~U12-type spliceosomal complex,GO:0005730~nucleolus,GO:0005732~small nucleolar ribonucleoprotein complex,GO:0005829~cytosol,GO:0034715~pICln-Sm protein complex,GO:0034719~SMN-Sm protein complex,GO:0071010~prespliceosome,GO:0071011~precatalytic spliceosome,GO:0…	GO:0003723~RNA binding,	IPR001163:Ribonucleoprotein LSM domain,IPR010920:Like-Sm (LSM) domain,IPR027141:U6 snRNA-associated Sm-like protein LSm4/Small nuclear ribonucleoprotein Sm D1/D3,	ath03040:Spliceosome,		SM00651:Sm,	Complete proteome,Cytoplasm,mRNA processing,mRNA splicing,Nucleus,Reference proteome,Ribonucleoprotein,RNA-binding,Spliceosome,		Arabidopsis thaliana	A0A287Q3K0	specific	212468	8	77	1.31e-45	141.89
	238	A0A287Q706	102.93	11	3	3	13	0.027027	0.000407113	86.036	0	778	A0A287Q706	Uncharacterized protein	unreviewed	481	51,819	phosphopyruvate hydratase complex [GO:0000015]		glycolytic process [GO:0006096]	magnesium ion binding [GO:0000287];phosphopyruvate hydratase activity [GO:0004634]	P25696	Bifunctional enolase 2/transcriptional activator (EC 4.2.1.11) (2-phospho-D-glycerate hydro-lyase 2) (2-phosphoglycerate dehydratase 2) (LOW EXPRESSION OF OSMOTICALLY RESPONSIVE GENES 1)	reviewed	444	47,719	apoplast [GO:0048046];chloroplast [GO:0009507];cytoplasm [GO:0005737];cytosol [GO:0005829];endoplasmic reticulum [GO:0005783];mitochondrial envelope [GO:0005740];mitochondrial outer membrane [GO:0005741];mitochondrion [GO:0005739];nucleus [GO:0005634];phosphopyruvate hydratase complex [GO:0000015];plasma membrane [GO:0005886];plasmodesma [GO:0009506]	SUBCELLULAR LOCATION: Cytoplasm, cytosol {ECO:0000269|PubMed:12032082, ECO:0000269|PubMed:12953116}. Nucleus {ECO:0000269|PubMed:12032082}. Mitochondrion outer membrane {ECO:0000269|PubMed:12953116}. Note=Found in circular or rod-shaped bodies that colocalizes with mitochondrion marker. {ECO:0000269|PubMed:12953116}.	glycolytic process [GO:0006096];response to abscisic acid [GO:0009737];response to cadmium ion [GO:0046686];response to cold [GO:0009409];response to light stimulus [GO:0009416]	copper ion binding [GO:0005507];DNA binding [GO:0003677];magnesium ion binding [GO:0000287];phosphopyruvate hydratase activity [GO:0004634]	P25696	Enolase(LOS2)	GO:0006096~glycolytic process,GO:0006351~transcription, DNA-templated,GO:0006355~regulation of transcription, DNA-templated,GO:0009409~response to cold,GO:0009416~response to light stimulus,GO:0009651~response to salt stress,GO:0009737~response to abscisic acid,GO:0046686~response to cadmium ion,	GO:0000015~phosphopyruvate hydratase complex,GO:0005634~nucleus,GO:0005737~cytoplasm,GO:0005739~mitochondrion,GO:0005740~mitochondrial envelope,GO:0005829~cytosol,GO:0005886~plasma membrane,GO:0009506~plasmodesma,GO:0009507~chloroplast,GO:0016020~membrane,GO:0048046~apoplast,	GO:0000287~magnesium ion binding,GO:0003677~DNA binding,GO:0004634~phosphopyruvate hydratase activity,GO:0005507~copper ion binding,	IPR000941:Enolase,IPR020809:Enolase, conserved site,IPR020810:Enolase, C-terminal,IPR020811:Enolase, N-terminal,	ath00010:Glycolysis / Gluconeogenesis,ath01100:Metabolic pathways,ath01110:Biosynthesis of secondary metabolites,ath01130:Biosynthesis of antibiotics,ath01200:Carbon metabolism,ath01230:Biosynthesis of amino acids,ath03018:RNA degradation,	PIRSF001400:enolase,	SM01192:SM01192,SM01193:SM01193,	Complete proteome,Cytoplasm,DNA-binding,Glycolysis,Lyase,Magnesium,Metal-binding,Nucleus,Reference proteome,Repressor,Transcription,Transcription regulation,	active site:Proton acceptor,active site:Proton donor,binding site:Substrate,chain:Enolase,metal ion-binding site:Magnesium,region of interest:Substrate binding,	Arabidopsis thaliana	A0A287Q706	specific	215095	35	479	0	878.271
	175	A0A287Q820	57.76	16	1	1	24	0.282353	0.00425314	77.108	1.51e-44	140	A0A287Q820	RRM domain-containing protein	unreviewed	85	9,511				RNA binding [GO:0003723]	Q03251	Glycine-rich RNA-binding protein 8 (AtGR-RBP8) (AtRBG8) (Glycine-rich protein 8) (AtGRP8) (Protein COLD, CIRCADIAN RHYTHM, AND RNA BINDING 1) (Protein CCR1)	reviewed	169	16,579	cell wall [GO:0005618];cytosol [GO:0005829];Golgi apparatus [GO:0005794];nucleolus [GO:0005730];nucleus [GO:0005634];peroxisome [GO:0005777];plasma membrane [GO:0005886];plasmodesma [GO:0009506];ribonucleoprotein complex [GO:1990904]	SUBCELLULAR LOCATION: Cytoplasm {ECO:0000269|PubMed:17450127}. Nucleus {ECO:0000250}. Note=Shuttling between nucleus and cytoplasm. Relocalization from the cytoplasm into the nucleus is mediated by TRN1 (By similarity). {ECO:0000250}.	alternative mRNA splicing, via spliceosome [GO:0000380];innate immune response [GO:0045087];mRNA processing [GO:0006397];regulation of RNA metabolic process [GO:0051252];response to abscisic acid [GO:0009737];response to cold [GO:0009409];response to zinc ion [GO:0010043]	mRNA binding [GO:0003729];RNA binding [GO:0003723]	Q03251	cold, circadian rhythm, and RNA binding 1(CCR1)	GO:0000380~alternative mRNA splicing, via spliceosome,GO:0009409~response to cold,GO:0009651~response to salt stress,GO:0009735~response to cytokinin,GO:0009737~response to abscisic acid,GO:0010043~response to zinc ion,GO:0045087~innate immune response,	GO:0005618~cell wall,GO:0005634~nucleus,GO:0005730~nucleolus,GO:0005777~peroxisome,GO:0005794~Golgi apparatus,GO:0005829~cytosol,GO:0005886~plasma membrane,GO:0009506~plasmodesma,GO:0009507~chloroplast,GO:0048046~apoplast,	GO:0000166~nucleotide binding,GO:0003676~nucleic acid binding,GO:0003723~RNA binding,GO:0003729~mRNA binding,	IPR000504:RNA recognition motif domain,IPR012677:Nucleotide-binding, alpha-beta plait,			SM00360:RRM,	ADP-ribosylation,Alternative splicing,Complete proteome,Cytoplasm,mRNA processing,mRNA splicing,Nucleus,Phosphoprotein,Reference proteome,RNA-binding,	chain:Glycine-rich RNA-binding protein 8,compositionally biased region:Gly-rich,domain:RRM,modified residue,splice variant,	Arabidopsis thaliana	A0A287Q820	superfamily	388407	9	83	1.45e-31	105.003
	220	A0A287Q8Z0	111.73	32	5	1	13	0.0706522	0.00106425	85.475	1.69e-109	328	A0A287Q8Z0	Meth_synt_1 domain-containing protein	unreviewed	184	20,336			cellular amino acid biosynthetic process [GO:0008652]	5-methyltetrahydropteroyltriglutamate-homocysteine S-methyltransferase activity [GO:0003871];zinc ion binding [GO:0008270]	O50008	5-methyltetrahydropteroyltriglutamate--homocysteine methyltransferase 1 (EC 2.1.1.14) (Cobalamin-independent methionine synthase 1) (AtMS1) (Vitamin-B12-independent methionine synthase 1)	reviewed	765	84,357	apoplast [GO:0048046];chloroplast [GO:0009507];chloroplast stroma [GO:0009570];cytosol [GO:0005829];extracellular region [GO:0005576];peroxisome [GO:0005777];plasma membrane [GO:0005886];plasmodesma [GO:0009506];vacuolar membrane [GO:0005774]	SUBCELLULAR LOCATION: Cytoplasm, cytosol {ECO:0000269|PubMed:15024005}.	methionine biosynthetic process [GO:0009086];methylation [GO:0032259];response to cadmium ion [GO:0046686];response to zinc ion [GO:0010043]	5-methyltetrahydropteroyltriglutamate-homocysteine S-methyltransferase activity [GO:0003871];copper ion binding [GO:0005507];methionine synthase activity [GO:0008705];zinc ion binding [GO:0008270]	O50008	Cobalamin-independent synthase family protein(ATMS1)	GO:0009086~methionine biosynthetic process,GO:0009651~response to salt stress,GO:0010043~response to zinc ion,GO:0032259~methylation,GO:0046686~response to cadmium ion,GO:0050667~homocysteine metabolic process,	GO:0005737~cytoplasm,GO:0005774~vacuolar membrane,GO:0005777~peroxisome,GO:0005794~Golgi apparatus,GO:0005829~cytosol,GO:0005886~plasma membrane,GO:0009506~plasmodesma,GO:0009507~chloroplast,GO:0009570~chloroplast stroma,GO:0016020~membrane,GO:0048046~apoplast,	GO:0003871~5-methyltetrahydropteroyltriglutamate-homocysteine S-methyltransferase activity,GO:0005507~copper ion binding,GO:0005515~protein binding,GO:0008270~zinc ion binding,GO:0008705~methionine synthase activity,	IPR002629:Methionine synthase, vitamin-B12 independent,IPR006276:Cobalamin-independent methionine synthase,IPR013215:Cobalamin (vitamin B12)-independent methionine synthase MetE, N-terminal,	ath00270:Cysteine and methionine metabolism,ath00450:Selenocompound metabolism,ath01100:Metabolic pathways,ath01110:Biosynthesis of secondary metabolites,ath01230:Biosynthesis of amino acids,	PIRSF000382:cobalamin-independent methionine synthase,		3D-structure,Amino-acid biosynthesis,Complete proteome,Cytoplasm,Isopeptide bond,Metal-binding,Methionine biosynthesis,Methyltransferase,Reference proteome,Transferase,Zinc,	chain:5-methyltetrahydropteroyltriglutamate-- homocysteine methyltransferase,helix,metal ion-binding site:Zinc,strand,turn,	Arabidopsis thaliana	A0A287Q8Z0	superfamily	215264	1	179	1.68e-126	372.957
	46	A0A287Q9M9	197.5	40	13	8	116	0.266667	0.00401685	90.575	0	832	A0A287Q9M9	Meth_synt_2 domain-containing protein	unreviewed	435	48,676			methionine biosynthetic process [GO:0009086]	5-methyltetrahydropteroyltriglutamate-homocysteine S-methyltransferase activity [GO:0003871];zinc ion binding [GO:0008270]	O50008	5-methyltetrahydropteroyltriglutamate--homocysteine methyltransferase 1 (EC 2.1.1.14) (Cobalamin-independent methionine synthase 1) (AtMS1) (Vitamin-B12-independent methionine synthase 1)	reviewed	765	84,357	apoplast [GO:0048046];chloroplast [GO:0009507];chloroplast stroma [GO:0009570];cytosol [GO:0005829];extracellular region [GO:0005576];peroxisome [GO:0005777];plasma membrane [GO:0005886];plasmodesma [GO:0009506];vacuolar membrane [GO:0005774]	SUBCELLULAR LOCATION: Cytoplasm, cytosol {ECO:0000269|PubMed:15024005}.	methionine biosynthetic process [GO:0009086];methylation [GO:0032259];response to cadmium ion [GO:0046686];response to zinc ion [GO:0010043]	5-methyltetrahydropteroyltriglutamate-homocysteine S-methyltransferase activity [GO:0003871];copper ion binding [GO:0005507];methionine synthase activity [GO:0008705];zinc ion binding [GO:0008270]	O50008	Cobalamin-independent synthase family protein(ATMS1)	GO:0009086~methionine biosynthetic process,GO:0009651~response to salt stress,GO:0010043~response to zinc ion,GO:0032259~methylation,GO:0046686~response to cadmium ion,GO:0050667~homocysteine metabolic process,	GO:0005737~cytoplasm,GO:0005774~vacuolar membrane,GO:0005777~peroxisome,GO:0005794~Golgi apparatus,GO:0005829~cytosol,GO:0005886~plasma membrane,GO:0009506~plasmodesma,GO:0009507~chloroplast,GO:0009570~chloroplast stroma,GO:0016020~membrane,GO:0048046~apoplast,	GO:0003871~5-methyltetrahydropteroyltriglutamate-homocysteine S-methyltransferase activity,GO:0005507~copper ion binding,GO:0005515~protein binding,GO:0008270~zinc ion binding,GO:0008705~methionine synthase activity,	IPR002629:Methionine synthase, vitamin-B12 independent,IPR006276:Cobalamin-independent methionine synthase,IPR013215:Cobalamin (vitamin B12)-independent methionine synthase MetE, N-terminal,	ath00270:Cysteine and methionine metabolism,ath00450:Selenocompound metabolism,ath01100:Metabolic pathways,ath01110:Biosynthesis of secondary metabolites,ath01230:Biosynthesis of amino acids,	PIRSF000382:cobalamin-independent methionine synthase,		3D-structure,Amino-acid biosynthesis,Complete proteome,Cytoplasm,Isopeptide bond,Metal-binding,Methionine biosynthesis,Methyltransferase,Reference proteome,Transferase,Zinc,	chain:5-methyltetrahydropteroyltriglutamate-- homocysteine methyltransferase,helix,metal ion-binding site:Zinc,strand,turn,	Arabidopsis thaliana	A0A287Q9M9	superfamily	215264	1	435	0	926.104
	134	A0A287QAW7	64.94	22	3	3	24	0.26087	0.00392953	80.435	2.21e-47	145	A0A287QAW7	60S ribosomal protein L36	unreviewed	92	10,479	ribosome [GO:0005840]		translation [GO:0006412]	structural constituent of ribosome [GO:0003735]	Q9M352	60S ribosomal protein L36-2	reviewed	112	12,676	cytosol [GO:0005829];cytosolic large ribosomal subunit [GO:0022625];cytosolic ribosome [GO:0022626];vacuolar membrane [GO:0005774]		cytoplasmic translation [GO:0002181]	structural constituent of ribosome [GO:0003735]	Q9M352	Ribosomal protein L36e family protein(AT3G53740)	GO:0002181~cytoplasmic translation,GO:0006412~translation,	GO:0005737~cytoplasm,GO:0005774~vacuolar membrane,GO:0005829~cytosol,GO:0005840~ribosome,GO:0016020~membrane,GO:0022625~cytosolic large ribosomal subunit,GO:0022626~cytosolic ribosome,	GO:0003735~structural constituent of ribosome,	IPR000509:Ribosomal protein L36e,	ath03010:Ribosome,			Alternative splicing,Complete proteome,Reference proteome,Ribonucleoprotein,Ribosomal protein,	chain:60S ribosomal protein L36-2,splice variant,	Arabidopsis thaliana	A0A287QAW7	specific	366495	7	92	1.25e-41	131.108
	47	A0A287QLG6	148.43	38	8	8	124	0.441281	0.0066471	91.86	1.68e-179	493	A0A287QLG6	Ribosomal_L2_C domain-containing protein	unreviewed	281	30,382	cytosolic large ribosomal subunit [GO:0022625]		cytoplasmic translation [GO:0002181]	RNA binding [GO:0003723];structural constituent of ribosome [GO:0003735]	Q42064	60S ribosomal protein L8-3	reviewed	258	27,948	cytosolic large ribosomal subunit [GO:0022625];cytosolic ribosome [GO:0022626];plasma membrane [GO:0005886];polysomal ribosome [GO:0042788];vacuole [GO:0005773]		cytoplasmic translation [GO:0002181]	RNA binding [GO:0003723];structural constituent of ribosome [GO:0003735]	Q42064	Ribosomal protein L2 family(AT4G36130)	GO:0002181~cytoplasmic translation,GO:0006412~translation,	GO:0005737~cytoplasm,GO:0005773~vacuole,GO:0005840~ribosome,GO:0005886~plasma membrane,GO:0015934~large ribosomal subunit,GO:0022625~cytosolic large ribosomal subunit,GO:0022626~cytosolic ribosome,	GO:0003723~RNA binding,GO:0003735~structural constituent of ribosome,	IPR002171:Ribosomal protein L2,IPR008991:Translation protein SH3-like domain,IPR012340:Nucleic acid-binding, OB-fold,IPR014722:Ribosomal protein L2 domain 2,IPR014726:Ribosomal protein L2, domain 3,IPR022666:Ribosomal Proteins L2, RNA binding domain,IPR022669:Ribosomal protein L2, C-terminal,IPR022671:Ribosomal protein L2, conserved site,IPR023672:Ribosomal protein L2, archaeal-type,	ath03010:Ribosome,	PIRSF002158:ribosomal protein, L2p/L2a/L8e/organellar L2 types,	SM01382:SM01382,SM01383:SM01383,	Complete proteome,Reference proteome,Ribonucleoprotein,Ribosomal protein,	chain:60S ribosomal protein L8-3,	Arabidopsis thaliana	A0A287QLG6	superfamily	173464	21	268	9.06e-158	439.554
	371	A0A287QLP5	63.42	2	1	1	4	0.00496894	7.48482e-05	79.627	0	1335	A0A287QLP5	Importin N-terminal domain-containing protein	unreviewed	805	88,882	nucleus [GO:0005634]	SUBCELLULAR LOCATION: Nucleus {ECO:0000256|SAAS:SAAS00704922}.	protein import into nucleus [GO:0006606]	Ran GTPase binding [GO:0008536]	Q9FJD4	Importin subunit beta-1 (Karyopherin subunit beta-1) (ATKPNB1)	reviewed	870	96,259	cytoplasm [GO:0005737];nucleus [GO:0005634]	SUBCELLULAR LOCATION: Cytoplasm {ECO:0000269|PubMed:23582042}. Nucleus {ECO:0000269|PubMed:23582042}.	protein import into nucleus [GO:0006606]	nuclear import signal receptor activity [GO:0061608];nuclear localization sequence binding [GO:0008139];Ran GTPase binding [GO:0008536]	Q9FJD4	ARM repeat superfamily protein(AT5G53480)	GO:0000059~protein import into nucleus, docking,GO:0000060~protein import into nucleus, translocation,GO:0006606~protein import into nucleus,GO:0006607~NLS-bearing protein import into nucleus,GO:0006610~ribosomal protein import into nucleus,GO:0006886~intracellular protein transport,GO:0006913~nucleocytoplasmic transport,	GO:0005622~intracellular,GO:0005634~nucleus,GO:0005643~nuclear pore,GO:0005737~cytoplasm,GO:0005829~cytosol,GO:0009507~chloroplast,GO:0031965~nuclear membrane,GO:0034399~nuclear periphery,	GO:0005515~protein binding,GO:0008139~nuclear localization sequence binding,GO:0008536~Ran GTPase binding,GO:0008565~protein transporter activity,	IPR001494:Importin-beta, N-terminal,IPR011989:Armadillo-like helical,IPR016024:Armadillo-type fold,IPR027140:Importin subunit beta,	ath03013:RNA transport,		SM00913:SM00913,	Acetylation,Complete proteome,Cytoplasm,Nucleus,Protein transport,Reference proteome,Repeat,Stress response,Transport,		Arabidopsis thaliana	A0A287QLP5	superfamily	227540	12	796	0	541.837
	218	A0A287QRQ2	117.91	10	6	6	15	0.0184275	0.000277577	73.407	0	1071	A0A287QRQ2	HATPase_c domain-containing protein	unreviewed	814	91,712			protein folding [GO:0006457]	ATP binding [GO:0005524];unfolded protein binding [GO:0051082]	F4JFN3	Heat shock protein 90-6, mitochondrial (AtHSP90.6) (AtHsp90-6) (Heat shock protein 89-1) (Hsp89-1)	reviewed	799	90,567	cell wall [GO:0005618];chloroplast stroma [GO:0009570];cytosol [GO:0005829];mitochondrion [GO:0005739]	SUBCELLULAR LOCATION: Mitochondrion {ECO:0000255}.	protein folding [GO:0006457]	ATP binding [GO:0005524];unfolded protein binding [GO:0051082]	F4JFN3	HEAT SHOCK PROTEIN 89.1(Hsp89.1)	GO:0006457~protein folding,GO:0006950~response to stress,	GO:0005618~cell wall,GO:0005739~mitochondrion,GO:0009507~chloroplast,GO:0009570~chloroplast stroma,	GO:0005524~ATP binding,GO:0051082~unfolded protein binding,	IPR001404:Heat shock protein Hsp90,IPR003594:Histidine kinase-like ATPase, ATP-binding domain,IPR019805:Heat shock protein Hsp90, conserved site,IPR020568:Ribosomal protein S5 domain 2-type fold,IPR020575:Heat shock protein Hsp90, N-terminal,	ath04141:Protein processing in endoplasmic reticulum,ath04626:Plant-pathogen interaction,	PIRSF002583:heat shock protein, HSP90/HTPG types,		ATP-binding,Chaperone,Complete proteome,Mitochondrion,Nucleotide-binding,Reference proteome,Stress response,Transit peptide,		Arabidopsis thaliana	A0A287QRQ2	specific	235366	109	773	0	717.276
	105	A0A287QUE3	145.26	55	11	11	43	0.186147	0.00280397	88.444	4.19e-148	411	A0A287QUE3	KH type-2 domain-containing protein	unreviewed	231	25,744	small ribosomal subunit [GO:0015935]		translation [GO:0006412]	RNA binding [GO:0003723];structural constituent of ribosome [GO:0003735]	Q9FJA6	40S ribosomal protein S3-3	reviewed	248	27,458	cytosol [GO:0005829];cytosolic ribosome [GO:0022626];cytosolic small ribosomal subunit [GO:0022627];nucleolus [GO:0005730];nucleus [GO:0005634];plasmodesma [GO:0009506];plastid [GO:0009536]		DNA repair [GO:0006281];translation [GO:0006412]	damaged DNA binding [GO:0003684];DNA-(apurinic or apyrimidinic site) endonuclease activity [GO:0003906];RNA binding [GO:0003723];structural constituent of ribosome [GO:0003735]	Q9FJA6	Ribosomal protein S3 family protein(AT5G35530)	GO:0006281~DNA repair,GO:0006412~translation,GO:0009651~response to salt stress,	GO:0005634~nucleus,GO:0005730~nucleolus,GO:0005737~cytoplasm,GO:0005794~Golgi apparatus,GO:0005829~cytosol,GO:0009506~plasmodesma,GO:0015935~small ribosomal subunit,GO:0016020~membrane,GO:0022626~cytosolic ribosome,GO:0022627~cytosolic small ribosomal subunit,	GO:0003684~damaged DNA binding,GO:0003723~RNA binding,GO:0003735~structural constituent of ribosome,GO:0008534~oxidized purine nucleobase lesion DNA N-glycosylase activity,	IPR001351:Ribosomal protein S3, C-terminal,IPR004044:K Homology domain, type 2,IPR005703:Ribosomal protein S3, eukaryotic/archaeal,IPR009019:K homology domain, prokaryotic type,IPR015946:K homology domain-like, alpha/beta,	ath03010:Ribosome,			Complete proteome,Isopeptide bond,Phosphoprotein,Reference proteome,Ribonucleoprotein,Ribosomal protein,RNA-binding,	chain:40S ribosomal protein S3-3,domain:KH type-2,modified residue,	Arabidopsis thaliana	A0A287QUE3	specific	240260	7	222	1.55e-147	409.824
	425	A0A287QV02	55.08	2	1	1	3	0.00264085	3.97796e-05				A0A287QV02	SAP domain-containing protein	unreviewed	1136	122,412				DNA-binding transcription factor activity [GO:0003700]																						A0A287QV02	specific	366887	6	33	0.000659804	38.09
	256	A0A287QYS2	80.74	12	5	5	10	0.0160772	0.000242173	43.249	8.06e-118	362	A0A287QYS2	Uncharacterized protein	unreviewed	622	70,139	endoplasmic reticulum [GO:0005783];integral component of membrane [GO:0016021];plasma membrane [GO:0005886]		regulation of proton transport [GO:0010155]		O23144	Proton pump-interactor 1	reviewed	612	68,879	cytosol [GO:0005829];endoplasmic reticulum [GO:0005783];endoplasmic reticulum membrane [GO:0005789];integral component of membrane [GO:0016021];plasma membrane [GO:0005886];plasmodesma [GO:0009506]	SUBCELLULAR LOCATION: Cell membrane {ECO:0000269|PubMed:19796364};Single-pass membrane protein {ECO:0000255}. Endoplasmic reticulum membrane {ECO:0000269|PubMed:19796364};Single-pass membrane protein {ECO:0000255}.	regulation of proton transport [GO:0010155]	mRNA binding [GO:0003729]	O23144	proton pump interactor 1(PPI1)	GO:0010155~regulation of proton transport,	GO:0005737~cytoplasm,GO:0005783~endoplasmic reticulum,GO:0005789~endoplasmic reticulum membrane,GO:0005829~cytosol,GO:0005886~plasma membrane,GO:0009506~plasmodesma,GO:0016021~integral component of membrane,	GO:0003729~mRNA binding,GO:0005515~protein binding,					Cell membrane,Coiled coil,Complete proteome,Endoplasmic reticulum,Membrane,Phosphoprotein,Reference proteome,Transmembrane,Transmembrane helix,		Arabidopsis thaliana	A0A287QYS2	superfamily	224117	91	347	1.67e-09	60.8836
	271	A0A287R153	74.52	23	4	1	7	0.0393258	0.000592373	74.306	1.13e-79	232	A0A287R153	Uncharacterized protein	unreviewed	178	19,416	cytosolic small ribosomal subunit [GO:0022627];small ribosomal subunit [GO:0015935]		maturation of SSU-rRNA from tricistronic rRNA transcript (SSU-rRNA, 5.8S rRNA, LSU-rRNA) [GO:0000462];translation [GO:0006412]	RNA binding [GO:0003723];structural constituent of ribosome [GO:0003735]	Q9SK22	40S ribosomal protein S16-1	reviewed	146	16,631	cell wall [GO:0005618];chloroplast [GO:0009507];cytosol [GO:0005829];cytosolic ribosome [GO:0022626];cytosolic small ribosomal subunit [GO:0022627];mitochondrion [GO:0005739];plasmodesma [GO:0009506];polysomal ribosome [GO:0042788];small ribosomal subunit [GO:0015935]		maturation of SSU-rRNA from tricistronic rRNA transcript (SSU-rRNA, 5.8S rRNA, LSU-rRNA) [GO:0000462];translation [GO:0006412]	RNA binding [GO:0003723];structural constituent of ribosome [GO:0003735]	Q9SK22	Ribosomal protein S5 domain 2-like superfamily protein(AT2G09990)	GO:0000462~maturation of SSU-rRNA from tricistronic rRNA transcript (SSU-rRNA, 5.8S rRNA, LSU-rRNA),GO:0006412~translation,	GO:0005618~cell wall,GO:0005737~cytoplasm,GO:0005794~Golgi apparatus,GO:0005829~cytosol,GO:0005840~ribosome,GO:0009506~plasmodesma,GO:0009507~chloroplast,GO:0016020~membrane,GO:0022626~cytosolic ribosome,GO:0022627~cytosolic small ribosomal subunit,	GO:0003735~structural constituent of ribosome,	IPR000754:Ribosomal protein S9,IPR014721:Ribosomal protein S5 domain 2-type fold, subgroup,IPR020568:Ribosomal protein S5 domain 2-type fold,IPR020574:Ribosomal protein S9, conserved site,	ath03010:Ribosome,			Complete proteome,Reference proteome,Ribonucleoprotein,Ribosomal protein,	chain:40S ribosomal protein S16-1,	Arabidopsis thaliana	A0A287R153	specific	177799	41	178	2.21e-91	262.352
	180	A0A287R3A1	130.13	5	6	1	23	0.0129432	0.000194965	89.542	0	3147	A0A287R3A1	Clathrin heavy chain	unreviewed	1777	200,876	clathrin coat of coated pit [GO:0030132];clathrin coat of trans-Golgi network vesicle [GO:0030130];clathrin complex [GO:0071439]	SUBCELLULAR LOCATION: Cytoplasmic vesicle membrane {ECO:0000256|PIRNR:PIRNR002290};Peripheral membrane protein {ECO:0000256|PIRNR:PIRNR002290};Cytoplasmic side {ECO:0000256|PIRNR:PIRNR002290}. Membrane, coated pit {ECO:0000256|PIRNR:PIRNR002290};Peripheral membrane protein {ECO:0000256|PIRNR:PIRNR002290};Cytoplasmic side {ECO:0000256|PIRNR:PIRNR002290}.	intracellular protein transport [GO:0006886];vesicle-mediated transport [GO:0016192]	clathrin light chain binding [GO:0032051];structural molecule activity [GO:0005198]	Q0WNJ6	Clathrin heavy chain 1	reviewed	1705	193,245	chloroplast [GO:0009507];clathrin coat of coated pit [GO:0030132];clathrin coat of trans-Golgi network vesicle [GO:0030130];clathrin complex [GO:0071439];cytosol [GO:0005829];Golgi apparatus [GO:0005794];plasma membrane [GO:0005886];plasmodesma [GO:0009506];vacuolar membrane [GO:0005774];vacuole [GO:0005773]	SUBCELLULAR LOCATION: Cytoplasmic vesicle membrane {ECO:0000250};Peripheral membrane protein {ECO:0000250};Cytoplasmic side {ECO:0000250}. Membrane, coated pit {ECO:0000250};Peripheral membrane protein {ECO:0000250};Cytoplasmic side {ECO:0000250}. Note=Cytoplasmic face of coated pits and vesicles. {ECO:0000250}.	clathrin-dependent endocytosis [GO:0072583];endocytosis [GO:0006897];intracellular protein transport [GO:0006886];receptor-mediated endocytosis [GO:0006898];stomatal movement [GO:0010118];vesicle-mediated transport [GO:0016192]	clathrin light chain binding [GO:0032051];structural molecule activity [GO:0005198]	Q0WNJ6	Clathrin, heavy chain(AT3G11130)	GO:0006886~intracellular protein transport,GO:0006897~endocytosis,GO:0016192~vesicle-mediated transport,	GO:0005773~vacuole,GO:0005774~vacuolar membrane,GO:0005794~Golgi apparatus,GO:0005829~cytosol,GO:0005886~plasma membrane,GO:0009506~plasmodesma,GO:0030130~clathrin coat of trans-Golgi network vesicle,GO:0030132~clathrin coat of coated pit,	GO:0005198~structural molecule activity,	IPR000547:Clathrin, heavy chain/VPS, 7-fold repeat,IPR001473:Clathrin, heavy chain, propeller, N-terminal,IPR011990:Tetratricopeptide-like helical,IPR015348:Clathrin, heavy chain, linker, core motif,IPR016024:Armadillo-type fold,IPR016025:Clathrin, heavy chain, linker/propeller domain,IPR016341:Clathrin, heavy chain,IPR022365:Clathrin, heavy chain, propeller repeat,	ath04144:Endocytosis,	PIRSF002290:clathrin heavy chain,	SM00299:CLH,	Acetylation,Coated pit,Coiled coil,Complete proteome,Cytoplasmic vesicle,Endocytosis,Membrane,Reference proteome,Repeat,		Arabidopsis thaliana	A0A287R3A1;A0A287R3A1;A0A287R3A1;A0A287R3A1;A0A287R3A1;A0A287R3A1;A0A287R3A1;A0A287R3A1;A0A287R3A1;A0A287R3A1;A0A287R3A1;A0A287R3A1	specific;specific;specific;specific;specific;specific;specific;specific;specific;specific;specific;specific	128594;372748;128594;128594;366214;128594;128594;128594;370397;279702;279702;279702	1356;437;915;1061;1505;1210;768;620;412;88;222;334	1498;502;1050;1200;1643;1347;906;756;435;123;265;369	1.14E-35;4.29E-35;7.50E-31;1.12E-30;1.48E-29;1.84E-28;4.87E-27;1.10E-25;0.000271411;0.000752093;0.00298249;0.00790725	132.783;128.057;118.916;118.531;115.021;111.982;108.13;104.278;39.3081;38.5509;36.6249;35.4693
	361	A0A287R3H4	51.82	11	2	2	5	0.0246305	0.000371015	29.87	2.9	27.7	A0A287R3H4	Ribosome assembly factor mrt4	unreviewed	203	22,613	cytoplasm [GO:0005737];nucleolus [GO:0005730]	SUBCELLULAR LOCATION: Cytoplasm {ECO:0000256|RuleBase:RU364039}. Nucleus, nucleolus {ECO:0000256|RuleBase:RU364039}.	ribosomal large subunit assembly [GO:0000027]		O49513	Ras-related protein RABA1e (AtRABA1e)	reviewed	217	24,330	cytosol [GO:0005829];endomembrane system [GO:0012505];endosome [GO:0005768];plasma membrane [GO:0005886]	SUBCELLULAR LOCATION: Cell membrane {ECO:0000305};Lipid-anchor {ECO:0000305};Cytoplasmic side {ECO:0000305}.	intracellular protein transport [GO:0006886];Rab protein signal transduction [GO:0032482]	GTPase activity [GO:0003924];GTP binding [GO:0005525]	O49513	RAB GTPase homolog A1E(RABA1e)	GO:0007264~small GTPase mediated signal transduction,GO:0015031~protein transport,	GO:0005622~intracellular,GO:0005794~Golgi apparatus,GO:0005886~plasma membrane,	GO:0005525~GTP binding,	IPR001806:Small GTPase superfamily,IPR005225:Small GTP-binding protein domain,IPR027417:P-loop containing nucleoside triphosphate hydrolase,				Cell membrane,Complete proteome,GTP-binding,Lipoprotein,Membrane,Nucleotide-binding,Prenylation,Protein transport,Reference proteome,Transport,		Arabidopsis thaliana	A0A287R3H4	specific	240222	22	185	5.29e-86	250.573
	359	A0A287R603	50.51	8	2	2	4	0.0130719	0.000196904	70.164	8.58e-164	466	A0A287R603	AA_TRNA_LIGASE_II domain-containing protein	unreviewed	306	35,235	cytoplasm [GO:0005737]		aspartyl-tRNA aminoacylation [GO:0006422]	aspartate-tRNA ligase activity [GO:0004815];ATP binding [GO:0005524]	Q9M084	Aspartate--tRNA ligase 2, cytoplasmic (EC 6.1.1.12) (Aspartyl-tRNA synthetase) (AspRS) (Protein IMPAIRED IN BABA-INDUCED DISEASE IMMUNITY 1)	reviewed	558	62,918	aminoacyl-tRNA synthetase multienzyme complex [GO:0017101];cytosol [GO:0005829];endoplasmic reticulum [GO:0005783];plasma membrane [GO:0005886]	SUBCELLULAR LOCATION: Cytoplasm, cytosol {ECO:0000269|PubMed:24776930, ECO:0000305|PubMed:16251277, ECO:0000305|PubMed:16297076}. Endoplasmic reticulum {ECO:0000269|PubMed:24776930}.	aspartyl-tRNA aminoacylation [GO:0006422];defense response to fungus [GO:0050832];response to cadmium ion [GO:0046686]	aspartate-tRNA ligase activity [GO:0004815];ATP binding [GO:0005524];DNA binding [GO:0003677];metal ion binding [GO:0046872];RNA binding [GO:0003723]	Q9M084	Class II aminoacyl-tRNA and biotin synthetases superfamily protein(AT4G31180)	GO:0006422~aspartyl-tRNA aminoacylation,GO:0046686~response to cadmium ion,GO:0050832~defense response to fungus,	GO:0005737~cytoplasm,GO:0005783~endoplasmic reticulum,GO:0005829~cytosol,	GO:0003676~nucleic acid binding,GO:0003677~DNA binding,GO:0004815~aspartate-tRNA ligase activity,GO:0005524~ATP binding,GO:0046872~metal ion binding,	IPR002312:Aspartyl/Asparaginyl-tRNA synthetase, class IIb,IPR004364:Aminoacyl-tRNA synthetase, class II (D/K/N),IPR004365:Nucleic acid binding, OB-fold, tRNA/helicase-type,IPR004523:Aspartyl-tRNA synthetases,IPR006195:Aminoacyl-tRNA synthetase, class II,IPR012340:Nucleic acid-binding, OB-fold,IPR018150:Aminoacyl-tRNA synthetase, class II (D/K/N)-like,	ath00970:Aminoacyl-tRNA biosynthesis,			Acetylation,Aminoacyl-tRNA synthetase,ATP-binding,Coiled coil,Complete proteome,Cytoplasm,DNA-binding,Endoplasmic reticulum,Ligase,Magnesium,Metal-binding,Nucleotide-binding,Protein biosynthesis,Reference proteome,		Arabidopsis thaliana	A0A287R603	superfamily	215456	1	305	0	655.239
	210	A0A287R6B4	68.95	5	4	4	12	0.0172911	0.000260459	65.823	0	801	A0A287R6B4	Polyadenylate-binding protein (PABP)	unreviewed	694	75,401	cytoplasm [GO:0005737]	SUBCELLULAR LOCATION: Cytoplasm {ECO:0000256|RuleBase:RU362004}.		RNA binding [GO:0003723]	Q9FXA2	Polyadenylate-binding protein 8 (PABP-8) (Poly(A)-binding protein 8)	reviewed	671	72,779	cytoplasm [GO:0005737];cytosol [GO:0005829];nucleus [GO:0005634];ribonucleoprotein complex [GO:1990904]	SUBCELLULAR LOCATION: Cytoplasm {ECO:0000250}. Nucleus {ECO:0000250}.	regulation of translation [GO:0006417];response to cadmium ion [GO:0046686];viral process [GO:0016032]	mRNA 3'-UTR binding [GO:0003730];mRNA binding [GO:0003729];poly(A) binding [GO:0008143];poly(U) RNA binding [GO:0008266];RNA binding [GO:0003723]	Q9FXA2	poly(A) binding protein 8(PAB8)	GO:0006417~regulation of translation,GO:0016032~viral process,GO:0046686~response to cadmium ion,	GO:0005634~nucleus,GO:0005737~cytoplasm,GO:0005829~cytosol,	GO:0000166~nucleotide binding,GO:0003723~RNA binding,GO:0003729~mRNA binding,GO:0003743~translation initiation factor activity,GO:0005515~protein binding,	IPR000504:RNA recognition motif domain,IPR002004:Polyadenylate-binding protein/Hyperplastic disc protein,IPR003954:RNA recognition motif domain, eukaryote,IPR006515:Polyadenylate binding protein, human types 1, 2, 3, 4,IPR012677:Nucleotide-binding, alpha-beta plait,	ath03013:RNA transport,ath03015:mRNA surveillance pathway,ath03018:RNA degradation,		SM00360:RRM,SM00361:RRM_1,SM00517:PolyA,	Complete proteome,Cytoplasm,Host-virus interaction,Nucleus,Reference proteome,Repeat,RNA-binding,Translation regulation,		Arabidopsis thaliana	A0A287R6B4	specific	130689	76	668	0	732.379
	453	A0A287R7R2	45.22	12	2	2	2	0.00793651	0.000119549	76.892	3.06e-142	404	A0A287R7R2	Uncharacterized protein	unreviewed	252	25,922				transferase activity, transferring acyl groups other than amino-acyl groups [GO:0016747]	Q9FIK7	Probable acetyl-CoA acetyltransferase, cytosolic 2 (EC 2.3.1.9) (Cytosolic acetoacetyl-CoA thiolase 2) (Thiolase 2)	reviewed	415	43,292	cytoplasm [GO:0005737]	SUBCELLULAR LOCATION: Cytoplasm {ECO:0000305}.	fatty acid beta-oxidation [GO:0006635]	acetyl-CoA C-acetyltransferase activity [GO:0003985];acetyl-CoA C-acyltransferase activity [GO:0003988];metal ion binding [GO:0046872]	Q9FIK7	Thiolase family protein(AACT1)	GO:0006635~fatty acid beta-oxidation,GO:0008152~metabolic process,	GO:0005737~cytoplasm,GO:0005829~cytosol,	GO:0003985~acetyl-CoA C-acetyltransferase activity,GO:0016747~transferase activity, transferring acyl groups other than amino-acyl groups,GO:0046872~metal ion binding,	IPR002155:Thiolase,IPR016039:Thiolase-like,IPR020610:Thiolase, active site,IPR020613:Thiolase, conserved site,IPR020616:Thiolase, N-terminal,IPR020617:Thiolase, C-terminal,	ath00071:Fatty acid degradation,ath00072:Synthesis and degradation of ketone bodies,ath00280:Valine, leucine and isoleucine degradation,ath00310:Lysine degradation,ath00380:Tryptophan metabolism,ath00620:Pyruvate metabolism,ath00630:Glyoxylate and dicarboxylate metabolism,ath00640:Propanoate metabolism,ath00650:Butanoate metabolism,ath00900:Terpenoid backbone biosynthesis,ath01100:Metabolic pathw…	PIRSF000429:acetyl-CoA acetyltransferase,		Acyltransferase,Alternative splicing,Complete proteome,Cytoplasm,Metal-binding,Potassium,Reference proteome,Transferase,	active site:Acyl-thioester intermediate,active site:Proton acceptor,binding site:Coenzyme A,chain:Probable acetyl-CoA acetyltransferase, cytosolic 2,metal ion-binding site:Potassium;via carbonyl oxygen,region of interest:Coenzyme A binding,splice variant,	Arabidopsis thaliana	A0A287R7R2	superfamily	215347	1	251	2.63e-172	479.974
	81	A0A287R7R8	117.17	41	5	1	61	0.417808	0.00629353	88.112	6.84e-94	268	A0A287R7R8	Uncharacterized protein	unreviewed	146	16,840	large ribosomal subunit [GO:0015934]		translation [GO:0006412]	structural constituent of ribosome [GO:0003735]	Q93VI3	60S ribosomal protein L17-1	reviewed	176	19,897	cytosol [GO:0005829];cytosolic large ribosomal subunit [GO:0022625];nucleus [GO:0005634];plasma membrane [GO:0005886];plasmodesma [GO:0009506];vacuolar membrane [GO:0005774];vacuole [GO:0005773]		cytoplasmic translation [GO:0002181]	structural constituent of ribosome [GO:0003735]	Q93VI3	Ribosomal protein L22p/L17e family protein(AT1G27400)	GO:0006412~translation,	GO:0005773~vacuole,GO:0005774~vacuolar membrane,GO:0005794~Golgi apparatus,GO:0005829~cytosol,GO:0005840~ribosome,GO:0005886~plasma membrane,GO:0009506~plasmodesma,GO:0009507~chloroplast,GO:0022625~cytosolic large ribosomal subunit,	GO:0003735~structural constituent of ribosome,	IPR001063:Ribosomal protein L22/L17,IPR005721:Ribosomal protein L22/L17, eukaryotic/archaeal,IPR018260:Ribosomal protein L22/L17, conserved site,	ath03010:Ribosome,			Complete proteome,Reference proteome,Ribonucleoprotein,Ribosomal protein,	chain:60S ribosomal protein L17-1,	Arabidopsis thaliana	A0A287R7R8	specific	240306	4	141	1.42e-75	222.637
	275	A0A287RAB9	85.89	6	4	4	9	0.0115385	0.000173806	87.42	0	1428	A0A287RAB9	Uncharacterized protein	unreviewed	780	88,734			carbon fixation [GO:0015977];tricarboxylic acid cycle [GO:0006099]	phosphoenolpyruvate carboxylase activity [GO:0008964]	Q9MAH0	Phosphoenolpyruvate carboxylase 1 (AtPPC1) (PEPC 1) (PEPCase 1) (EC 4.1.1.31) (107-kDa PEPC polypeptide)	reviewed	967	110,286	apoplast [GO:0048046];chloroplast [GO:0009507];cytosol [GO:0005829];nucleus [GO:0005634]	SUBCELLULAR LOCATION: Cytoplasm {ECO:0000250}.	carbon fixation [GO:0015977];cellular response to phosphate starvation [GO:0016036];leaf development [GO:0048366];photosynthesis [GO:0015979];protein tetramerization [GO:0051262];tricarboxylic acid cycle [GO:0006099]	phosphoenolpyruvate carboxylase activity [GO:0008964]	Q9MAH0	phosphoenolpyruvate carboxylase 1(PPC1)	GO:0006099~tricarboxylic acid cycle,GO:0015977~carbon fixation,GO:0015979~photosynthesis,GO:0016036~cellular response to phosphate starvation,GO:0048366~leaf development,GO:0051262~protein tetramerization,	GO:0005737~cytoplasm,GO:0005829~cytosol,GO:0009507~chloroplast,GO:0048046~apoplast,	GO:0005515~protein binding,GO:0008964~phosphoenolpyruvate carboxylase activity,	IPR015813:Pyruvate/Phosphoenolpyruvate kinase-like domain,IPR018129:Phosphoenolpyruvate carboxylase, active site,IPR021135:Phosphoenolpyruvate carboxylase,IPR022805:Phosphoenolpyruvate carboxylase, bacterial/plant-type,	ath00620:Pyruvate metabolism,ath00710:Carbon fixation in photosynthetic organisms,ath01100:Metabolic pathways,ath01200:Carbon metabolism,			Allosteric enzyme,Carbon dioxide fixation,Complete proteome,Cytoplasm,Lyase,Magnesium,Manganese,Phosphoprotein,Photosynthesis,Reference proteome,	chain:Phosphoenolpyruvate carboxylase 1,modified residue,	Arabidopsis thaliana	A0A287RAB9	specific	366019	3	780	0	1041.37
	243	A0A287RBR8	113.39	30	3	3	14	0.0921053	0.0013874	59.756	2.61e-26	99.4	A0A287RBR8	Uncharacterized protein	unreviewed	152	16,314	mitochondrial outer membrane [GO:0005741]			voltage-gated anion channel activity [GO:0008308]	Q9SRH5	Mitochondrial outer membrane protein porin 1 (Voltage-dependent anion-selective channel protein 1) (AtVDAC1) (VDAC-1)	reviewed	276	29,425	chloroplast [GO:0009507];chloroplast envelope [GO:0009941];cytosol [GO:0005829];mitochondrial outer membrane [GO:0005741];mitochondrion [GO:0005739];plasma membrane [GO:0005886];plastid [GO:0009536];pore complex [GO:0046930];vacuolar membrane [GO:0005774];vacuole [GO:0005773]	SUBCELLULAR LOCATION: Mitochondrion outer membrane {ECO:0000269|PubMed:11743114, ECO:0000269|PubMed:14671022, ECO:0000269|PubMed:19326079, ECO:0000269|PubMed:21705391}.	defense response [GO:0006952];response to bacterium [GO:0009617]	porin activity [GO:0015288];voltage-gated anion channel activity [GO:0008308]	Q9SRH5	voltage dependent anion channel 1(VDAC1)	GO:0006820~anion transport,GO:0006952~defense response,GO:0009617~response to bacterium,GO:0055085~transmembrane transport,	GO:0005739~mitochondrion,GO:0005741~mitochondrial outer membrane,GO:0005773~vacuole,GO:0005774~vacuolar membrane,GO:0005794~Golgi apparatus,GO:0005886~plasma membrane,GO:0009507~chloroplast,GO:0009536~plastid,GO:0009941~chloroplast envelope,GO:0046930~pore complex,	GO:0008308~voltage-gated anion channel activity,GO:0015288~porin activity,	IPR001925:Porin, eukaryotic type,IPR023614:Porin domain,IPR027246:Eukaryotic porin/Tom40,				Complete proteome,Direct protein sequencing,Ion transport,Membrane,Mitochondrion,Mitochondrion outer membrane,Plant defense,Porin,Reference proteome,Transmembrane,Transmembrane beta strand,Transport,	chain:Mitochondrial outer membrane protein porin 1,	Arabidopsis thaliana	A0A287RBR8	superfamily	383284	71	152	2.04e-19	81.4858
	299	A0A287RC40	43.73	31	1	1	9	0.28125	0.00423652	81.25	7.04e-13	58.5	A0A287RC40	Uncharacterized protein	unreviewed	32	3,451					O49485	D-3-phosphoglycerate dehydrogenase 1, chloroplastic (EC 1.1.1.95) (Protein EMBRYO SAC DEVELOPMENT ARREST 9)	reviewed	603	63,325	chloroplast [GO:0009507];chloroplast stroma [GO:0009570];mitochondrion [GO:0005739];plasma membrane [GO:0005886];plastid [GO:0009536]	SUBCELLULAR LOCATION: Plastid, chloroplast {ECO:0000269|PubMed:24058165, ECO:0000269|PubMed:24368794}.	cellular amino acid metabolic process [GO:0006520];embryo development ending in seed dormancy [GO:0009793];L-serine biosynthetic process [GO:0006564];megagametogenesis [GO:0009561];pollen development [GO:0009555];sulfur amino acid metabolic process [GO:0000096]	ATP binding [GO:0005524];NAD binding [GO:0051287];phosphoglycerate dehydrogenase activity [GO:0004617]	O49485	D-3-phosphoglycerate dehydrogenase(EDA9)	GO:0006564~L-serine biosynthetic process,GO:0009070~serine family amino acid biosynthetic process,GO:0009555~pollen development,GO:0009561~megagametogenesis,GO:0009793~embryo development ending in seed dormancy,GO:0055114~oxidation-reduction process,	GO:0005739~mitochondrion,GO:0005829~cytosol,GO:0009507~chloroplast,GO:0009536~plastid,GO:0009570~chloroplast stroma,GO:0016020~membrane,	GO:0004617~phosphoglycerate dehydrogenase activity,GO:0005524~ATP binding,GO:0016597~amino acid binding,GO:0051287~NAD binding,	IPR002912:ACT domain,IPR006139:D-isomer specific 2-hydroxyacid dehydrogenase, catalytic domain,IPR006140:D-isomer specific 2-hydroxyacid dehydrogenase, NAD-binding,IPR006236:D-3-phosphoglycerate dehydrogenase,IPR015878:S-adenosyl-L-homocysteine hydrolase, NAD binding domain,IPR016040:NAD(P)-binding domain,	ath00260:Glycine, serine and threonine metabolism,ath01100:Metabolic pathways,ath01130:Biosynthesis of antibiotics,ath01200:Carbon metabolism,ath01230:Biosynthesis of amino acids,		SM00997:SM00997,	Amino-acid biosynthesis,Chloroplast,Complete proteome,NAD,Oxidoreductase,Plastid,Reference proteome,Serine biosynthesis,Transit peptide,		Arabidopsis thaliana	A0A287RC40	superfamily	389744	1	30	1.68e-08	46.6402
	455	A0A287RGS8	47.47	5	1	1	2	0.0078125	0.000117681	47.39	2.29e-67	215	A0A287RGS8	Uncharacterized protein	unreviewed	256	28,692					Q9T034	Phenylalanine--tRNA ligase alpha subunit, cytoplasmic (EC 6.1.1.20) (Phenylalanyl-tRNA synthetase alpha subunit) (PheRS)	reviewed	485	55,792	cytoplasm [GO:0005737];cytosol [GO:0005829];phenylalanine-tRNA ligase complex [GO:0009328];plasma membrane [GO:0005886]	SUBCELLULAR LOCATION: Cytoplasm, cytosol {ECO:0000305|PubMed:16251277, ECO:0000305|PubMed:16297076}.	phenylalanyl-tRNA aminoacylation [GO:0006432]	ATP binding [GO:0005524];phenylalanine-tRNA ligase activity [GO:0004826];tRNA binding [GO:0000049]	Q9T034	phenylalanyl-tRNA synthetase, putative / phenylalanine-tRNA ligase(AT4G39280)	GO:0006432~phenylalanyl-tRNA aminoacylation,	GO:0005737~cytoplasm,GO:0005829~cytosol,GO:0009328~phenylalanine-tRNA ligase complex,	GO:0000049~tRNA binding,GO:0004826~phenylalanine-tRNA ligase activity,GO:0005524~ATP binding,	IPR002319:Phenylalanyl-tRNA synthetase,IPR004529:Phenylalanyl-tRNA synthetase, class IIc, alpha subunit,IPR006195:Aminoacyl-tRNA synthetase, class II,IPR011991:Winged helix-turn-helix DNA-binding domain,	ath00970:Aminoacyl-tRNA biosynthesis,			Alternative splicing,Aminoacyl-tRNA synthetase,ATP-binding,Complete proteome,Cytoplasm,Ligase,Nucleotide-binding,Protein biosynthesis,Reference proteome,	chain:Probable phenylalanyl-tRNA synthetase alpha chain,	Arabidopsis thaliana	A0A287RGS8	superfamily	215458	8	255	6.8e-126	366.306
	480	A0A287RGT6	43.09	4	1	1	2	0.00526316	7.928e-05	68.016	1.57e-111	329	A0A287RGT6	PKS_ER domain-containing protein	unreviewed	380	40,887				oxidoreductase activity [GO:0016491];zinc ion binding [GO:0008270]	Q02971	Cinnamyl alcohol dehydrogenase 7 (AtCAD7) (EC 1.1.1.195) (Cinnamyl alcohol dehydrogenase-like protein B)	reviewed	357	38,246	plasma membrane [GO:0005886]		green leaf volatile biosynthetic process [GO:0010597];lignin biosynthetic process [GO:0009809];response to bacterium [GO:0009617]	cinnamyl-alcohol dehydrogenase activity [GO:0045551];oxidoreductase activity, acting on the CH-OH group of donors, NAD or NADP as acceptor [GO:0016616];sinapyl alcohol dehydrogenase activity [GO:0052747];zinc ion binding [GO:0008270]	Q02971	cinnamyl alcohol dehydrogenase 7(ELI3-1)	GO:0009617~response to bacterium,GO:0009809~lignin biosynthetic process,GO:0055114~oxidation-reduction process,	GO:0005737~cytoplasm,	GO:0008270~zinc ion binding,GO:0016491~oxidoreductase activity,GO:0045551~cinnamyl-alcohol dehydrogenase activity,GO:0052747~sinapyl alcohol dehydrogenase activity,	IPR002085:Alcohol dehydrogenase superfamily, zinc-type,IPR002328:Alcohol dehydrogenase, zinc-type, conserved site,IPR011032:GroES-like,IPR013149:Alcohol dehydrogenase, C-terminal,IPR013154:Alcohol dehydrogenase GroES-like,IPR016040:NAD(P)-binding domain,IPR020843:Polyketide synthase, enoylreductase,	ath00940:Phenylpropanoid biosynthesis,ath01100:Metabolic pathways,ath01110:Biosynthesis of secondary metabolites,		SM00829:SM00829,	Alternative splicing,Complete proteome,Lignin biosynthesis,Metal-binding,NADP,Oxidoreductase,Reference proteome,Zinc,	binding site:NADP,binding site:NADP;via carbonyl oxygen,chain:Cinnamyl alcohol dehydrogenase 7,metal ion-binding site:Zinc 1;catalytic,metal ion-binding site:Zinc 2,nucleotide phosphate-binding region:NADP,sequence conflict,splice variant,	Arabidopsis thaliana	A0A287RGT6	superfamily	166227	7	266	6.01e-120	351.488
	28	A0A287RRB7	200.33	32	21	13	160	0.219178	0.00330152	90.571	0	1199	A0A287RRB7	HATPase_c domain-containing protein	unreviewed	730	83,669	cell surface [GO:0009986];cytoplasm [GO:0005737];cytosol [GO:0005829];perinuclear region of cytoplasm [GO:0048471];plasma membrane [GO:0005886];protein-containing complex [GO:0032991]		cellular response to heat [GO:0034605];protein folding [GO:0006457];protein stabilization [GO:0050821]	ATP binding [GO:0005524];unfolded protein binding [GO:0051082]	O03986	Heat shock protein 90-4 (AtHSP90.4) (AtHsp90-4) (Heat shock protein 81-4) (Hsp81-4)	reviewed	699	80,141	apoplast [GO:0048046];cell surface [GO:0009986];cell wall [GO:0005618];chloroplast stroma [GO:0009570];cytoplasm [GO:0005737];cytosol [GO:0005829];Golgi apparatus [GO:0005794];nucleus [GO:0005634];perinuclear region of cytoplasm [GO:0048471];plasma membrane [GO:0005886];plastid [GO:0009536];protein-containing complex [GO:0032991];vacuolar membrane [GO:0005774]	SUBCELLULAR LOCATION: Cytoplasm {ECO:0000305}.	cellular response to heat [GO:0034605];protein folding [GO:0006457];protein stabilization [GO:0050821]	ATP binding [GO:0005524];unfolded protein binding [GO:0051082]	O03986	HEAT SHOCK PROTEIN 81.4(Hsp81.4)	GO:0006457~protein folding,GO:0006950~response to stress,	GO:0005618~cell wall,GO:0005634~nucleus,GO:0005737~cytoplasm,GO:0005774~vacuolar membrane,GO:0005794~Golgi apparatus,GO:0005829~cytosol,GO:0005886~plasma membrane,GO:0009570~chloroplast stroma,GO:0048046~apoplast,	GO:0005524~ATP binding,GO:0051082~unfolded protein binding,	IPR001404:Heat shock protein Hsp90,IPR003594:Histidine kinase-like ATPase, ATP-binding domain,IPR019805:Heat shock protein Hsp90, conserved site,IPR020568:Ribosomal protein S5 domain 2-type fold,IPR020575:Heat shock protein Hsp90, N-terminal,	ath04141:Protein processing in endoplasmic reticulum,ath04626:Plant-pathogen interaction,	PIRSF002583:heat shock protein, HSP90/HTPG types,	SM00387:HATPase_c,	ATP-binding,Chaperone,Coiled coil,Complete proteome,Cytoplasm,Nucleotide-binding,Phosphoprotein,Reference proteome,Stress response,		Arabidopsis thaliana	A0A287RRB7	superfamily	240341	35	730	0	969.531
	236	A0A287RSN3	116.04	12	6	3	14	0.0231405	0.00034857	78.883	0	919	A0A287RSN3	Uncharacterized protein	unreviewed	605	65,386			protein folding [GO:0006457]	ATP binding [GO:0005524];unfolded protein binding [GO:0051082]	Q9LDZ0	Heat shock 70 kDa protein 10, mitochondrial (Chaperone protein HscA homolog 2) (AtHscA2) (Heat shock protein 70-10) (AtHsp70-10) (Mitochondrial heat shock protein 70-2) (mtHsc70-2)	reviewed	682	72,991	cell wall [GO:0005618];cytoplasm [GO:0005737];cytosol [GO:0005829];mitochondrion [GO:0005739];plasma membrane [GO:0005886];vacuolar membrane [GO:0005774]	SUBCELLULAR LOCATION: Mitochondrion {ECO:0000305|PubMed:19865480, ECO:0000305|PubMed:25732537}.	cellular response to unfolded protein [GO:0034620];chaperone cofactor-dependent protein refolding [GO:0051085];protein refolding [GO:0042026];response to cadmium ion [GO:0046686];response to heat [GO:0009408];response to unfolded protein [GO:0006986];response to virus [GO:0009615]	ATPase activity [GO:0016887];ATPase activity, coupled [GO:0042623];ATP binding [GO:0005524];heat shock protein binding [GO:0031072];misfolded protein binding [GO:0051787];protein folding chaperone [GO:0044183];unfolded protein binding [GO:0051082]	Q9LDZ0	mitochondrial HSO70 2(MTHSC70-2)	GO:0006457~protein folding,GO:0009408~response to heat,GO:0009615~response to virus,GO:0009651~response to salt stress,GO:0046686~response to cadmium ion,	GO:0005618~cell wall,GO:0005739~mitochondrion,GO:0005759~mitochondrial matrix,GO:0005774~vacuolar membrane,GO:0005794~Golgi apparatus,GO:0009507~chloroplast,	GO:0005524~ATP binding,GO:0051082~unfolded protein binding,	IPR012725:Chaperone DnaK,IPR013126:Heat shock protein 70 family,IPR018181:Heat shock protein 70, conserved site,	ath03040:Spliceosome,ath04141:Protein processing in endoplasmic reticulum,ath04144:Endocytosis,			ATP-binding,Chaperone,Complete proteome,Mitochondrion,Nucleotide-binding,Reference proteome,Stress response,Transit peptide,		Arabidopsis thaliana	A0A287RSN3	specific	234715	10	583	0	1005.78
	155	A0A287RTV4	105.91	19	3	3	29	0.189542	0.00285512	84.211	1.78e-81	235	A0A287RTV4	Uncharacterized protein	unreviewed	153	17,644	cytosolic large ribosomal subunit [GO:0022625]		translation [GO:0006412]	structural constituent of ribosome [GO:0003735]	P49211	60S ribosomal protein L32-1	reviewed	133	15,503	cytosol [GO:0005829];cytosolic large ribosomal subunit [GO:0022625];cytosolic ribosome [GO:0022626];nucleolus [GO:0005730];polysomal ribosome [GO:0042788]		translation [GO:0006412]	structural constituent of ribosome [GO:0003735]	P49211	Ribosomal protein L32e(AT4G18100)	GO:0006412~translation,GO:0042254~ribosome biogenesis,	GO:0005730~nucleolus,GO:0005737~cytoplasm,GO:0005794~Golgi apparatus,GO:0005829~cytosol,GO:0005840~ribosome,GO:0022625~cytosolic large ribosomal subunit,GO:0022626~cytosolic ribosome,	GO:0003735~structural constituent of ribosome,	IPR001515:Ribosomal protein L32e,IPR018263:Ribosomal protein L32e, conserved site,	ath03010:Ribosome,		SM01393:SM01393,	Complete proteome,Reference proteome,Ribonucleoprotein,Ribosomal protein,	chain:60S ribosomal protein L32-1,sequence conflict,	Arabidopsis thaliana	A0A287RTV4	specific	240297	21	153	1.61e-67	200.612
	342	A0A287RUV0	34.29	5	1	1	3	0.0168539	0.000253874	79.688	8.19e-68	208	A0A287RUV0	PfkB domain-containing protein	unreviewed	178	18,633				phosphotransferase activity, alcohol group as acceptor [GO:0016773]	Q9SID0	Probable fructokinase-1 (EC 2.7.1.4)	reviewed	325	35,275	cytosol [GO:0005829];peroxisome [GO:0005777];plasma membrane [GO:0005886]		fructose metabolic process [GO:0006000];starch biosynthetic process [GO:0019252]	ATP binding [GO:0005524];carbohydrate kinase activity [GO:0019200];fructokinase activity [GO:0008865]	Q9SID0	pfkB-like carbohydrate kinase family protein(AT2G31390)	GO:0006014~D-ribose metabolic process,GO:0019252~starch biosynthetic process,	GO:0005794~Golgi apparatus,GO:0005829~cytosol,GO:0005886~plasma membrane,	GO:0004747~ribokinase activity,GO:0005524~ATP binding,GO:0008865~fructokinase activity,GO:0016301~kinase activity,	IPR002139:Ribokinase,IPR002173:Carbohydrate/puine kinase, PfkB, conserved site,IPR011611:Carbohydrate kinase PfkB,	ath00051:Fructose and mannose metabolism,ath00500:Starch and sucrose metabolism,ath00520:Amino sugar and nucleotide sugar metabolism,ath01100:Metabolic pathways,			ATP-binding,Carbohydrate metabolism,Complete proteome,Kinase,Nucleotide-binding,Reference proteome,Transferase,	chain:Probable fructokinase-1,sequence conflict,	Arabidopsis thaliana	A0A287RUV0	superfamily	381848	43	173	7.83e-88	260.324
[truncated: 220 more rows]
[truncated: 18 more columns]

## Sheet: Sortech ChromosomesSCX PEAKSX47
Supplementary table S2. Results obtained by peptide MS/MS analyses of in-solution digested protein samples from flow cytometry sorted chromosomes (including SCX pre-separation of peptides from digests).
The description of table columns is self-explanatory otherwise additional information is provided below. Table data start at line 50.
HORVU		this attribute belongs to proteins from barley (Hordeum vulgare)
ARATH		this attribute belongs to proteins from Arabidopsis thaliana
Protein group number		automatically PEAKS X software added number of group of indistinguishable, proteins identified with the same peptides and by overlapped parts of their sequence represent a single group
[truncated: 1,243 more rows]
[truncated: 18 more columns]

## Sheet: Sorted ChromosomesSCX PEAKSX49
Supplementary table S2. Results obtained by peptide MS/MS analyses of in-solution digested protein samples from flow cytometry sorted chromosomes (including SCX pre-separation of peptides from digests).
[truncated: 853 more rows]
[truncated: 18 more columns]

[truncated: 5 more sheets: Sorted ChromosomesSCX PEAKSX483, Sortec ChromosomesSCX PEAKSX525, Sorted ChromosomesSCX PEAKSX534, Sorted Chromosomes PEAKSX554, Sorted ChromosomesSCX PEAKSX646]
