# Supplementary material for: Proteome Analysis of Condensed Barley Mitotic Chromosomes
Source: Front Plant Sci. 2021 Aug 23;12:723674. doi: 10.3389/fpls.2021.723674 (PMC8419432; doi:10.3389/fpls.2021.723674)
Supplement: Supplementary file 3 [file Table_3.XLSX]

## Sheet: SortedChromos SCX All Uniq IDs
Supplementary table S3. A list of barley proteins plus other experimental and database-retrieved data related to SCX-separated tryptic peptides. The listed proteins provided highest -logP score and NSAF values in PEAKS X searches. The number of unique HORVU (Hordeum vulgare) IDs is 4139 (or 4672 including duplicities). This corresponds to 3922 ARATH (Arabidopsis thaliana) homologs (or 1785 unique…
	PEAKS X	PEAKS X	PEAKS X	PEAKS X	PEAKS X	PEAKS X	PEAKS X, additionally calculated	PEAKS X, additionally calculated	BLASTP	BLASTP	BLASTP	Uniprot	Uniprot	Uniprot	Uniprot	Uniprot	Uniprot	Uniprot	Uniprot	Uniprot	Uniprot	Uniprot	Uniprot	Uniprot	Uniprot	Uniprot	Uniprot	Uniprot	Uniprot	DAVID	DAVID	DAVID	DAVID	DAVID	DAVID	DAVID	DAVID	DAVID	DAVID	DAVID	DAVID	CDD	CDD	CDD	CDD	CDD	CDD	CDD	CDD
	Accession no. (SwissProt/TrEMBL)	-10lgP	Sequence coverage (%)	Matched peptides	Unique matched peptides	Matched peptide MS/MS spectra	SAF	NSAF	BLASTP identity (%)	BLASTP E value	BLASTP Max score	Accession no. (HORVU)	Protein name (HORVU)	Accession annotation status (HORVU)	Length - a.a. (HORVU)	Molecular mass in kDa (HORVU)	Uniprot GO - CC (HORVU)	Uniprot Subcellular location (HORVU)	Uniprot GO - BP (HORVU)	Uniprot GO - MF (HORVU)	Accesion no. (ARATH)	Protein name (ARATH)	Accession annotation status (ARATH)	Length - a.a. (ARATH)	Molecular mass in kDa (ARATH)	Uniprot GO -CC (ARATH)	Uniprot Subcellular location (ARATH)	Uniprot GO - BP (ARATH)	Uniprot GO - MF (ARATH)	Accession no. used (ARATH)	Gene name	GOTERM_BP_DIRECT	GOTERM_CC_DIRECT	GOTERM_MF_DIRECT	INTERPRO	KEGG_PATHWAY	PIR_SUPERFAMILY	SMART	UP_KEYWORDS	UP_SEQ_FEATURE	Species	CDD Search Accession no. used (HORVU)	Hit type	PSSM-ID	Interval From	Interval To	E-Value	Bitscore	Short name
	A0A287E4A1	28.33	6	1	1	5	0.0177936	0.000268028	81.206	1.52e-166	478	A0A287E4A1	DNA helicase	unreviewed	281	30,419			DNA replication initiation [GO:0006270]	ATP binding [GO:0005524];DNA binding [GO:0003677]	O80786	DNA replication licensing factor MCM5 (EC 3.6.4.12) (Minichromosome maintenance protein 5) (AtMCM5)	reviewed	727	81,015	cytoplasm [GO:0005737];MCM complex [GO:0042555];nucleus [GO:0005634];THO complex [GO:0000347]	SUBCELLULAR LOCATION: Nucleus. Cytoplasm. Note=Localized in the nucleus during G1, S and G2 phases of the cell cycle, and released into the cytoplasmic compartment during mitosis.	DNA replication initiation [GO:0006270];DNA unwinding involved in DNA replication [GO:0006268];double-strand break repair via break-induced replication [GO:0000727];pre-replicative complex assembly involved in nuclear cell cycle DNA replication [GO:0006267]	ATP binding [GO:0005524];DNA helicase activity [GO:0003678];DNA replication origin binding [GO:0003688];single-stranded DNA binding [GO:0003697]	O80786	Minichromosome maintenance (MCM2/3/5) family protein(MCM5)	GO:0006268~DNA unwinding involved in DNA replication,GO:0006270~DNA replication initiation,GO:0007049~cell cycle,	GO:0000347~THO complex,GO:0005634~nucleus,GO:0005737~cytoplasm,GO:0042555~MCM complex,	GO:0003677~DNA binding,GO:0003678~DNA helicase activity,GO:0003682~chromatin binding,GO:0003688~DNA replication origin binding,GO:0005515~protein binding,GO:0005524~ATP binding,GO:0008094~DNA-dependent ATPase activity,	IPR001208:Mini-chromosome maintenance, DNA-dependent ATPase,IPR008048:DNA replication licensing factor Mcm,IPR012340:Nucleic acid-binding, OB-fold,IPR018525:Mini-chromosome maintenance, conserved site,IPR027417:P-loop containing nucleoside triphosphate hydrolase,	ath03030:DNA replication,		SM00350:MCM,	Alternative splicing,ATP-binding,Cell cycle,Complete proteome,Cytoplasm,DNA replication,DNA-binding,Helicase,Hydrolase,Nucleotide-binding,Nucleus,Reference proteome,		Arabidopsis thaliana	A0A287E4A1	superfamily	214631	10	281	5.5e-146	418.974	MCM superfamily
	A0A287EWS1	66.99	4	2	2	5	0.00931099	0.000140253	78.295	0	827	A0A287EWS1	Importin subunit alpha	unreviewed	537	59,366	cytoplasm [GO:0005737];nucleus [GO:0005634]		protein import into nucleus [GO:0006606]	nuclear import signal receptor activity [GO:0061608]	Q96321	Importin subunit alpha-1 (IMPa-1) (Karyopherin subunit alpha-1) (KAP-alpha-1)	reviewed	532	58,645	cell wall [GO:0005618];cytosol [GO:0005829];nuclear envelope [GO:0005635];nuclear pore [GO:0005643];nucleolus [GO:0005730];nucleoplasm [GO:0005654]	SUBCELLULAR LOCATION: Nucleus envelope {ECO:0000269|PubMed:8776900}.	NLS-bearing protein import into nucleus [GO:0006607];protein import into nucleus [GO:0006606]	nuclear import signal receptor activity [GO:0061608];nuclear localization sequence binding [GO:0008139]	Q96321	importin alpha isoform 1(IMPA-1)	GO:0006606~protein import into nucleus,GO:0006607~NLS-bearing protein import into nucleus,GO:0006886~intracellular protein transport,	GO:0005618~cell wall,GO:0005634~nucleus,GO:0005635~nuclear envelope,GO:0005643~nuclear pore,GO:0005654~nucleoplasm,GO:0005730~nucleolus,GO:0005737~cytoplasm,GO:0005829~cytosol,	GO:0005515~protein binding,GO:0008139~nuclear localization sequence binding,GO:0008565~protein transporter activity,	IPR000225:Armadillo,IPR002652:Importin-alpha, importin-beta-binding domain,IPR011989:Armadillo-like helical,IPR016024:Armadillo-type fold,IPR024931:Importin subunit alpha,		PIRSF005673:importin subunit alpha,	SM00185:ARM,	Complete proteome,Nucleus,Protein transport,Reference proteome,Repeat,Transport,	chain:Importin subunit alpha-1,compositionally biased region:Asp/Glu-rich (acidic),domain:IBB,repeat:ARM 1,repeat:ARM 2,repeat:ARM 3,repeat:ARM 4,repeat:ARM 5,repeat:ARM 6,repeat:ARM 7,repeat:ARM 8,sequence conflict,	Arabidopsis thaliana	A0A287EWS1	superfamily	227396	10	513	0	606.887	SRP1 superfamily
	A0A287G2F1	49.33	8	1	1	2	0.00917431	0.000138194	41.294	6.41e-24	97.4	A0A287G2F1	Uncharacterized protein	unreviewed	218	22,823					Q39067	Cyclin-B1-2 (Cyc1b-At) (Cyclin-1b) (G2/mitotic-specific cyclin-B1-2) (CycB1;2)	reviewed	445	49,847	cyclin-dependent protein kinase holoenzyme complex [GO:0000307];cytoplasm [GO:0005737];nucleus [GO:0005634]		cell division [GO:0051301];mitotic cell cycle phase transition [GO:0044772];protein phosphorylation [GO:0006468];regulation of cyclin-dependent protein serine/threonine kinase activity [GO:0000079];response to gamma radiation [GO:0010332]	cyclin-dependent protein serine/threonine kinase regulator activity [GO:0016538];protein kinase binding [GO:0019901]	Q39067	Cyclin family protein(CYC1BAT)	GO:0007067~mitotic nuclear division,GO:0010332~response to gamma radiation,GO:0051301~cell division,GO:0051726~regulation of cell cycle,	GO:0005634~nucleus,GO:0005737~cytoplasm,	GO:0005515~protein binding,GO:0016538~cyclin-dependent protein serine/threonine kinase regulator activity,	IPR004367:Cyclin, C-terminal domain,IPR006671:Cyclin, N-terminal,IPR013763:Cyclin-like,			SM00385:CYCLIN,SM01332:SM01332,	Cell cycle,Cell division,Complete proteome,Cyclin,Mitosis,Reference proteome,	chain:Cyclin-B1-2,sequence conflict,	Arabidopsis thaliana	A0A287G2F1	superfamily	381775	191	218	0.000907246	37.8778	CYCLIN superfamily
	A0A287H7E2	50.74	14	2	2	5	0.0174216	0.000262425	60.185	5.15e-42	145	A0A287H7E2	Uncharacterized protein	unreviewed	287	32,134					Q945P1	Ricin B-like lectin EULS3 (Euonymus lectin S3) (AtEULS3)	reviewed	317	35,648	cytoplasm [GO:0005737];Golgi apparatus [GO:0005794];nucleus [GO:0005634]	SUBCELLULAR LOCATION: Nucleus {ECO:0000269|PubMed:21945438}. Cytoplasm {ECO:0000269|PubMed:21945438}.	defense response to bacterium [GO:0042742];stomatal closure [GO:0090332]	carbohydrate binding [GO:0030246]	Q945P1	hydroxyproline-rich glycoprotein family protein(EULS3)	GO:0042742~defense response to bacterium,GO:0090332~stomatal closure,	GO:0005634~nucleus,GO:0005737~cytoplasm,	GO:0005515~protein binding,GO:0030246~carbohydrate binding,	IPR000772:Ricin B lectin domain,				Complete proteome,Lectin,Reference proteome,		Arabidopsis thaliana
	A0A287J8E4	47.99	4	1	1	7	0.0357143	0.000537971	55.556	0.005	36.6	A0A287J8E4	Uncharacterized protein	unreviewed	196	21,549					Q8RXS6	Chromatin-remodeling ATPase INO80 (AtINO80) (EC 3.6.4.-) (DNA helicase-related INO80 complex homolog 1)	reviewed	1507	172,172	Ino80 complex [GO:0031011]	SUBCELLULAR LOCATION: Nucleus {ECO:0000255|PROSITE-ProRule:PRU00746}.	ATP-dependent chromatin remodeling [GO:0043044];chromatin remodeling [GO:0006338];DNA duplex unwinding [GO:0032508];DNA repair [GO:0006281];nucleosome mobilization [GO:0042766];regulation of transcription from RNA polymerase II promoter in response to stress [GO:0043618];transcription, DNA-templated [GO:0006351]	ATPase activity [GO:0016887];ATP binding [GO:0005524];DNA binding [GO:0003677];histone binding [GO:0042393]	Q8RXS6	DNA helicase INO80-like protein(INO80)	GO:0006281~DNA repair,GO:0006351~transcription, DNA-templated,GO:0006355~regulation of transcription, DNA-templated,GO:0010228~vegetative to reproductive phase transition of meristem,GO:0016444~somatic cell DNA recombination,GO:0016569~covalent chromatin modification,GO:0045739~positive regulation of DNA repair,GO:1905168~positive regulation of double-strand break repair via homologous recombinat…	GO:0005634~nucleus,	GO:0003677~DNA binding,GO:0004386~helicase activity,GO:0005524~ATP binding,GO:0042393~histone binding,	IPR000330:SNF2-related,IPR001650:Helicase, C-terminal,IPR014001:Helicase, superfamily 1/2, ATP-binding domain,IPR020838:DBINO domain,IPR027417:P-loop containing nucleoside triphosphate hydrolase,			SM00487:DEXDc,SM00490:HELICc,	Activator,Alternative splicing,ATP-binding,Chromatin regulator,Coiled coil,Complete proteome,DNA damage,DNA repair,DNA-binding,Helicase,Hydrolase,Nucleotide-binding,Nucleus,Reference proteome,Transcription,Transcription regulation,	chain:DNA helicase INO80 complex homolog 1,compositionally biased region:Poly-Asp,domain:DBINO,domain:Helicase ATP-binding,domain:Helicase C-terminal,nucleotide phosphate-binding region:ATP,	Arabidopsis thaliana
	A0A287L3L7	26.62	6	1	1	1	0.00473934	7.13895e-05	54.118	3.09e-21	90.1	A0A287L3L7	Uncharacterized protein	unreviewed	211	24,186	kinetochore [GO:0000776]		kinetochore assembly [GO:0051382]	centromeric DNA binding [GO:0019237]	Q66LG9	Centromere protein C (AtCENP-C) (CENP-C) (CENP-C homolog)	reviewed	705	78,935	cell [GO:0005623];chromosome, centromeric region [GO:0000775];condensed nuclear chromosome kinetochore [GO:0000778];kinetochore [GO:0000776];nucleus [GO:0005634]	SUBCELLULAR LOCATION: Chromosome, centromere {ECO:0000269|PubMed:15329494}. Chromosome, centromere, kinetochore {ECO:0000269|PubMed:15161939}. Nucleus {ECO:0000255|PROSITE-ProRule:PRU00768, ECO:0000269|PubMed:15329494, ECO:0000269|PubMed:26124146}. Note=Present at the centromeric regions, especially in the kinetochore domain, throughout the cell cycle. {ECO:0000269|PubMed:15161939, ECO:0000269|Pu…	attachment of mitotic spindle microtubules to kinetochore [GO:0051315];cell division [GO:0051301];kinetochore assembly [GO:0051382];monopolar spindle attachment to meiosis I kinetochore [GO:0051455]	centromeric DNA binding [GO:0019237]	Q66LG9	centromere protein C(CENP-C)	GO:0051315~attachment of mitotic spindle microtubules to kinetochore,GO:0051382~kinetochore assembly,GO:0051455~attachment of spindle microtubules to kinetochore involved in homologous chromosome segregation,	GO:0000775~chromosome, centromeric region,GO:0000776~kinetochore,GO:0000778~condensed nuclear chromosome kinetochore,GO:0005634~nucleus,	GO:0019237~centromeric DNA binding,					Complete proteome,Reference proteome,		Arabidopsis thaliana
	A0A287LG06	106.31	25	4	4	18	0.0526316	0.0007928	75	0	540	A0A287LG06	WD_REPEATS_REGION domain-containing protein	unreviewed	342	37,250					O22607	WD-40 repeat-containing protein MSI4 (Altered cold-responsive gene 1 protein)	reviewed	507	55,759	Cul4-RING E3 ubiquitin ligase complex [GO:0080008];cytoplasm [GO:0005737];cytosol [GO:0005829];mitochondrion [GO:0005739];nucleolus [GO:0005730];nucleus [GO:0005634]	SUBCELLULAR LOCATION: Nucleus {ECO:0000269|PubMed:14745447, ECO:0000269|PubMed:22960247}.	cell differentiation [GO:0030154];chromatin organization [GO:0006325];DNA repair [GO:0006281];flower development [GO:0009908];response to UV-B [GO:0010224]	metal ion binding [GO:0046872]	O22607	Transducin family protein / WD-40 repeat family protein(FVE)	GO:0006281~DNA repair,GO:0006351~transcription, DNA-templated,GO:0006355~regulation of transcription, DNA-templated,GO:0009826~unidimensional cell growth,GO:0009908~flower development,GO:0009965~leaf morphogenesis,GO:0010090~trichome morphogenesis,GO:0010224~response to UV-B,GO:0016569~covalent chromatin modification,GO:0030154~cell differentiation,	GO:0005634~nucleus,GO:0005730~nucleolus,GO:0005737~cytoplasm,GO:0005829~cytosol,GO:0080008~Cul4-RING E3 ubiquitin ligase complex,	GO:0005515~protein binding,GO:0046872~metal ion binding,	IPR001680:WD40 repeat,IPR015943:WD40/YVTN repeat-like-containing domain,IPR017986:WD40-repeat-containing domain,IPR022052:Histone-binding protein RBBP4,			SM00320:WD40,	Acetylation,Chromatin regulator,Complete proteome,Developmental protein,Differentiation,Flowering,Nucleus,Reference proteome,Repeat,Repressor,Transcription,Transcription regulation,WD repeat,	chain:WD-40 repeat-containing protein MSI4,compositionally biased region:Poly-Gly,mutagenesis site,repeat:WD 1,repeat:WD 2,repeat:WD 3,repeat:WD 4,repeat:WD 5,repeat:WD 6,sequence conflict,short sequence motif:DWD box,	Arabidopsis thaliana	A0A287LG06;A0A287LG06	superfamily;superfamily	392136;392136	1;215	252;339	1.95E-25;9.85E-07	103.184;49.6408	WD40 superfamily;WD40 superfamily
	A0A287Q820	57.76	16	1	1	24	0.282353	0.00425314	77.108	1.51e-44	140	A0A287Q820	RRM domain-containing protein	unreviewed	85	9,511				RNA binding [GO:0003723]	Q03251	Glycine-rich RNA-binding protein 8 (AtGR-RBP8) (AtRBG8) (Glycine-rich protein 8) (AtGRP8) (Protein COLD, CIRCADIAN RHYTHM, AND RNA BINDING 1) (Protein CCR1)	reviewed	169	16,579	cell wall [GO:0005618];cytosol [GO:0005829];Golgi apparatus [GO:0005794];nucleolus [GO:0005730];nucleus [GO:0005634];peroxisome [GO:0005777];plasma membrane [GO:0005886];plasmodesma [GO:0009506];ribonucleoprotein complex [GO:1990904]	SUBCELLULAR LOCATION: Cytoplasm {ECO:0000269|PubMed:17450127}. Nucleus {ECO:0000250}. Note=Shuttling between nucleus and cytoplasm. Relocalization from the cytoplasm into the nucleus is mediated by TRN1 (By similarity). {ECO:0000250}.	alternative mRNA splicing, via spliceosome [GO:0000380];innate immune response [GO:0045087];mRNA processing [GO:0006397];regulation of RNA metabolic process [GO:0051252];response to abscisic acid [GO:0009737];response to cold [GO:0009409];response to zinc ion [GO:0010043]	mRNA binding [GO:0003729];RNA binding [GO:0003723]	Q03251	cold, circadian rhythm, and RNA binding 1(CCR1)	GO:0000380~alternative mRNA splicing, via spliceosome,GO:0009409~response to cold,GO:0009651~response to salt stress,GO:0009735~response to cytokinin,GO:0009737~response to abscisic acid,GO:0010043~response to zinc ion,GO:0045087~innate immune response,	GO:0005618~cell wall,GO:0005634~nucleus,GO:0005730~nucleolus,GO:0005777~peroxisome,GO:0005794~Golgi apparatus,GO:0005829~cytosol,GO:0005886~plasma membrane,GO:0009506~plasmodesma,GO:0009507~chloroplast,GO:0048046~apoplast,	GO:0000166~nucleotide binding,GO:0003676~nucleic acid binding,GO:0003723~RNA binding,GO:0003729~mRNA binding,	IPR000504:RNA recognition motif domain,IPR012677:Nucleotide-binding, alpha-beta plait,			SM00360:RRM,	ADP-ribosylation,Alternative splicing,Complete proteome,Cytoplasm,mRNA processing,mRNA splicing,Nucleus,Phosphoprotein,Reference proteome,RNA-binding,	chain:Glycine-rich RNA-binding protein 8,compositionally biased region:Gly-rich,domain:RRM,modified residue,splice variant,	Arabidopsis thaliana	A0A287Q820	superfamily	388407	9	83	1.45e-31	105.003	RRM_SF superfamily
	A0A287SQV0	48.12	11	1	1	2	0.0181818	0.000273876	73	2.53e-30	105	A0A287SQV0	Uncharacterized protein	unreviewed	110	12,165					Q42347	60S ribosomal protein L24-1	reviewed	164	18,850	cytosol [GO:0005829];cytosolic large ribosomal subunit [GO:0022625];endoplasmic reticulum [GO:0005783];plasma membrane [GO:0005886]		assembly of large subunit precursor of preribosome [GO:1902626];ribosomal large subunit assembly [GO:0000027];translation [GO:0006412]	RNA binding [GO:0003723];structural constituent of ribosome [GO:0003735]	Q42347	ribosomal protein L24(RPL24A)	GO:0000027~ribosomal large subunit assembly,GO:0006412~translation,GO:0042254~ribosome biogenesis,GO:1902626~assembly of large subunit precursor of preribosome,	GO:0005737~cytoplasm,GO:0005829~cytosol,GO:0005840~ribosome,GO:0005886~plasma membrane,GO:0009507~chloroplast,GO:0016020~membrane,GO:0022625~cytosolic large ribosomal subunit,	GO:0003735~structural constituent of ribosome,GO:0005515~protein binding,	IPR000988:Ribosomal protein L24e-related,IPR011017:TRASH domain,IPR023442:Ribosomal protein L24e, conserved site,	ath03010:Ribosome,		SM00746:TRASH,	Coiled coil,Complete proteome,Reference proteome,Ribonucleoprotein,Ribosomal protein,	chain:60S ribosomal protein L24-1,sequence conflict,	Arabidopsis thaliana
	A0A287U9C4	31.72	2	1	1	1	0.00177305	2.67078e-05	36.364	0.57	32	A0A287U9C4	Uncharacterized protein	unreviewed	564	62,555			mitotic sister chromatid cohesion [GO:0007064]		Q8S397	Sodium/hydrogen exchanger 4 (Na(+)/H(+) exchanger 4) (NHE-4)	reviewed	529	58,872	cell [GO:0005623];integral component of membrane [GO:0016021];plasma membrane [GO:0005886];vacuolar membrane [GO:0005774]	SUBCELLULAR LOCATION: Vacuole membrane {ECO:0000250};Multi-pass membrane protein {ECO:0000250}. Note=Tonoplast.	potassium ion homeostasis [GO:0055075];potassium ion transmembrane transport [GO:0071805];regulation of intracellular pH [GO:0051453];response to salt stress [GO:0009651];sodium ion import across plasma membrane [GO:0098719]	potassium:proton antiporter activity [GO:0015386];sodium:proton antiporter activity [GO:0015385];sodium ion transmembrane transporter activity [GO:0015081]	Q8S397	Na+/H+ (sodium hydrogen) exchanger 3(NHX3)	GO:0006814~sodium ion transport,GO:0006885~regulation of pH,GO:0009651~response to salt stress,GO:0051453~regulation of intracellular pH,GO:0055075~potassium ion homeostasis,GO:0071805~potassium ion transmembrane transport,GO:0098719~sodium ion import across plasma membrane,	GO:0005774~vacuolar membrane,GO:0005886~plasma membrane,GO:0016021~integral component of membrane,	GO:0015081~sodium ion transmembrane transporter activity,GO:0015299~solute:proton antiporter activity,GO:0015385~sodium:proton antiporter activity,GO:0015386~potassium:proton antiporter activity,	IPR004709:Na+/H+ exchanger,IPR006153:Cation/H+ exchanger,IPR018422:Cation/H+ exchanger, CPA1 family,				Antiport,Complete proteome,Glycoprotein,Ion transport,Membrane,Reference proteome,Sodium,Sodium transport,Transmembrane,Transmembrane helix,Transport,Vacuole,	chain:Sodium/hydrogen exchanger 4,glycosylation site:N-linked (GlcNAc...),sequence conflict,topological domain:Cytoplasmic,topological domain:Vacuolar,transmembrane region,	Arabidopsis thaliana
	A0A287V9J1	45.8	7	2	1	4	0.010582	0.000159399	83.333	0	638	A0A287V9J1	Uncharacterized protein	unreviewed	378	42,438				ATP binding [GO:0005524];helicase activity [GO:0004386];nucleic acid binding [GO:0003676]	Q94A52	Eukaryotic initiation factor 4A-III homolog (AteIF4AIII) (eIF-4A-III) (eIF4A-III) (EC 3.6.4.13) (DEAD-box ATP-dependent RNA helicase 2) (AtRH02)	reviewed	408	45,845	catalytic step 2 spliceosome [GO:0071013];cytosol [GO:0005829];exon-exon junction complex [GO:0035145];nuclear speck [GO:0016607];nucleolus [GO:0005730];nucleoplasm [GO:0005654];nucleus [GO:0005634]	SUBCELLULAR LOCATION: Nucleus, nucleoplasm {ECO:0000269|PubMed:19435936}. Nucleus, nucleolus {ECO:0000269|PubMed:19435936}. Nucleus speckle {ECO:0000269|PubMed:19435936}. Nucleus {ECO:0000269|PubMed:26887918}. Cytoplasm {ECO:0000269|PubMed:26887918}. Note=Hypoxia causes transition from diffuse nucleoplasmic localization to accumulation in speckles in nuclei of root cells (PubMed:19435936). Locali…	mRNA processing [GO:0006397];mRNA transport [GO:0051028];nuclear-transcribed mRNA catabolic process, nonsense-mediated decay [GO:0000184];regulation of translation [GO:0006417];response to hypoxia [GO:0001666];RNA splicing [GO:0008380]	ATP binding [GO:0005524];mRNA binding [GO:0003729];RNA binding [GO:0003723];RNA helicase activity [GO:0003724]	Q94A52	eukaryotic initiation factor 4A-III(EIF4A-III)	GO:0001666~response to hypoxia,GO:0006364~rRNA processing,GO:0006397~mRNA processing,GO:0008380~RNA splicing,GO:0010468~regulation of gene expression,GO:0010501~RNA secondary structure unwinding,	GO:0005634~nucleus,GO:0005654~nucleoplasm,GO:0005730~nucleolus,GO:0016020~membrane,GO:0016607~nuclear speck,GO:0035145~exon-exon junction complex,GO:0071013~catalytic step 2 spliceosome,	GO:0003723~RNA binding,GO:0003729~mRNA binding,GO:0004004~ATP-dependent RNA helicase activity,GO:0005515~protein binding,GO:0005524~ATP binding,GO:0008026~ATP-dependent helicase activity,	IPR001650:Helicase, C-terminal,IPR011545:DNA/RNA helicase, DEAD/DEAH box type, N-terminal,IPR014001:Helicase, superfamily 1/2, ATP-binding domain,IPR014014:RNA helicase, DEAD-box type, Q motif,IPR027417:P-loop containing nucleoside triphosphate hydrolase,	ath03013:RNA transport,ath03015:mRNA surveillance pathway,ath03040:Spliceosome,		SM00487:DEXDc,SM00490:HELICc,	ATP-binding,Complete proteome,Helicase,Hydrolase,Nucleotide-binding,Nucleus,Reference proteome,Ribosome biogenesis,RNA-binding,rRNA processing,	chain:DEAD-box ATP-dependent RNA helicase 2,domain:Helicase ATP-binding,domain:Helicase C-terminal,nucleotide phosphate-binding region:ATP,sequence conflict,short sequence motif:DEAD box,short sequence motif:Q motif,	Arabidopsis thaliana	A0A287V9J1	superfamily	185609	30	369	0	535.947	PTZ00424 superfamily
	A0A287XAD5	37.62	2	1	1	1	0.00185185	2.78948e-05	83.704	0	968	A0A287XAD5	Uncharacterized protein	unreviewed	540	60,570				GTP binding [GO:0005525]	Q9LNC5	110 kDa U5 small nuclear ribonucleoprotein component CLO (Protein CLOTHO) (Protein GAMETOPHYTE FACTOR 1) (Protein MATERNAL EFFECT EMBRYO ARREST 5) (Protein VAJRA-1) (SNU114 homolog)	reviewed	987	110,442	cell wall [GO:0005618];extracellular region [GO:0005576];nuclear speck [GO:0016607];plasma membrane [GO:0005886];ribonucleoprotein complex [GO:1990904];U2-type catalytic step 2 spliceosome [GO:0071007];U4/U6 x U5 tri-snRNP complex [GO:0046540]	SUBCELLULAR LOCATION: Nucleus speckle {ECO:0000269|PubMed:18702672, ECO:0000269|PubMed:19168457}. Note=Colocalizes with CLO (PubMed:18702672). Colocalizes with SC35 (PubMed:19168457). {ECO:0000269|PubMed:18702672, ECO:0000269|PubMed:19168457}.	embryo development ending in seed dormancy [GO:0009793];floral organ development [GO:0048437];mRNA splicing, via spliceosome [GO:0000398];regulation of embryo sac egg cell differentiation [GO:0045694]	GTPase activity [GO:0003924];GTP binding [GO:0005525];U5 snRNA binding [GO:0030623]	Q9LNC5	Ribosomal protein S5/Elongation factor G/III/V family protein(MEE5)	GO:0006397~mRNA processing,GO:0006412~translation,GO:0008380~RNA splicing,GO:0009793~embryo development ending in seed dormancy,GO:0045694~regulation of embryo sac egg cell differentiation,	GO:0005618~cell wall,GO:0005681~spliceosomal complex,GO:0005737~cytoplasm,GO:0005829~cytosol,GO:0005886~plasma membrane,GO:0016607~nuclear speck,	GO:0003746~translation elongation factor activity,GO:0003924~GTPase activity,GO:0005525~GTP binding,GO:0008135~translation factor activity, RNA binding,	IPR000640:Translation elongation factor EFG, V domain,IPR000795:Elongation factor, GTP-binding domain,IPR004161:Translation elongation factor EFTu/EF1A, domain 2,IPR005225:Small GTP-binding protein domain,IPR005517:Translation elongation factor EFG/EF2, domain IV,IPR009000:Translation elongation/initiation factor/Ribosomal, beta-barrel,IPR009022:Elongation factor G, III-V domain,IPR014721:Ribosom…	ath03040:Spliceosome,		SM00838:SM00838,SM00889:SM00889,	Complete proteome,GTP-binding,mRNA processing,mRNA splicing,Nucleotide-binding,Nucleus,Reference proteome,Spliceosome,		Arabidopsis thaliana	A0A287XAD5	superfamily	357662	1	522	0	571.607	FusA superfamily
	F2EL23	104.52	13	8	8	25	0.0307503	0.000463198	91.326	0	1511	F2EL23	Predicted protein	unreviewed	813	90,169				ATP binding [GO:0005524];hydrolase activity [GO:0016787]	Q9LZF6	Cell division control protein 48 homolog E (AtCDC48e) (Transitional endoplasmic reticulum ATPase E)	reviewed	810	89,958	cell wall [GO:0005618];cytoplasm [GO:0005737];cytoskeleton [GO:0005856];cytosol [GO:0005829];Golgi apparatus [GO:0005794];nucleus [GO:0005634];phragmoplast [GO:0009524];plasma membrane [GO:0005886];VCP-NPL4-UFD1 AAA ATPase complex [GO:0034098]	SUBCELLULAR LOCATION: Nucleus {ECO:0000250}. Cytoplasm, cytoskeleton, phragmoplast {ECO:0000250}. Note=Primarily localized to the nucleus and, during cytokinesis, to the phragmoplast, a site where membrane vesicles are targeted in the deposition of new cell wall materials. {ECO:0000250}.	autophagosome maturation [GO:0097352];cell division [GO:0051301];ER-associated misfolded protein catabolic process [GO:0071712];macroautophagy [GO:0016236];mitotic spindle disassembly [GO:0051228];retrograde protein transport, ER to cytosol [GO:0030970];ubiquitin-dependent ERAD pathway [GO:0030433]	ATPase activity [GO:0016887];ATP binding [GO:0005524];polyubiquitin modification-dependent protein binding [GO:0031593]	Q9LZF6	ATPase, AAA-type, CDC48 protein(AtCDC48C)	GO:0007049~cell cycle,GO:0015031~protein transport,GO:0051301~cell division,	GO:0005618~cell wall,GO:0005634~nucleus,GO:0005794~Golgi apparatus,GO:0005829~cytosol,GO:0005856~cytoskeleton,GO:0009524~phragmoplast,	GO:0005515~protein binding,GO:0005524~ATP binding,GO:0016787~hydrolase activity,GO:0016887~ATPase activity,	IPR003338:CDC48, N-terminal subdomain,IPR003593:AAA+ ATPase domain,IPR003959:ATPase, AAA-type, core,IPR003960:ATPase, AAA-type, conserved site,IPR004201:CDC48, domain 2,IPR005938:ATPase, AAA-type, CDC48,IPR009010:Aspartate decarboxylase-like domain,IPR027417:P-loop containing nucleoside triphosphate hydrolase,	ath04141:Protein processing in endoplasmic reticulum,		SM00382:AAA,SM01072:SM01072,SM01073:SM01073,	Acetylation,ATP-binding,Cell cycle,Cell division,Complete proteome,Cytoplasm,Cytoskeleton,Nucleotide-binding,Nucleus,Phosphoprotein,Protein transport,Reference proteome,Repeat,Transport,	chain:Cell division control protein 48 homolog E,nucleotide phosphate-binding region:ATP,	Arabidopsis thaliana	F2EL23	superfamily	273521	34	772	0	775.236	CDC48 superfamily
	A0A287EAB6	35.35	10	1	1	2	0.015625	7.66049e-05	71.552	3e-54	169	A0A287EAB6	PCNA_N domain-containing protein	unreviewed	128	14,147			regulation of DNA replication [GO:0006275]	DNA binding [GO:0003677];DNA polymerase processivity factor activity [GO:0030337]	Q9ZW35	Proliferating cell nuclear antigen 2 (PCNA 2)	reviewed	264	29,222	nucleus [GO:0005634];PCNA complex [GO:0043626]	SUBCELLULAR LOCATION: Nucleus.	error-prone translesion synthesis [GO:0042276];leading strand elongation [GO:0006272];mismatch repair [GO:0006298];regulation of DNA replication [GO:0006275];translesion synthesis [GO:0019985]	DNA binding [GO:0003677];DNA polymerase processivity factor activity [GO:0030337]	Q9ZW35	proliferating cell nuclear antigen 2(PCNA2)	GO:0006260~DNA replication,GO:0006272~leading strand elongation,GO:0006275~regulation of DNA replication,GO:0006298~mismatch repair,GO:0042276~error-prone translesion synthesis,	GO:0005634~nucleus,GO:0005829~cytosol,GO:0043626~PCNA complex,	GO:0003677~DNA binding,GO:0030337~DNA polymerase processivity factor activity,	IPR000730:Proliferating cell nuclear antigen, PCNA,IPR022648:Proliferating cell nuclear antigen, PCNA, N-terminal,IPR022649:Proliferating cell nuclear antigen, PCNA, C-terminal,IPR022659:Proliferating cell nuclear antigen, PCNA, conserved site,	ath03030:DNA replication,ath03410:Base excision repair,ath03420:Nucleotide excision repair,ath03430:Mismatch repair,			3D-structure,Complete proteome,DNA replication,DNA-binding,Nucleus,Reference proteome,	chain:Proliferating cell nuclear antigen 2,helix,strand,turn,	Arabidopsis thaliana	A0A287EAB6	superfamily	177688	2	117	4.62e-59	182.538	PLN00057 superfamily
	A0A287EUA1	51.91	6	3	3	7	0.0125673	6.1614e-05	77.738	0	919	A0A287EUA1	CULLIN_2 domain-containing protein	unreviewed	557	64,268	cullin-RING ubiquitin ligase complex [GO:0031461]		ubiquitin-dependent protein catabolic process [GO:0006511]	ubiquitin protein ligase binding [GO:0031625]	Q94AH6	Cullin-1	reviewed	738	86,302	condensed nuclear chromosome [GO:0000794];cullin-RING ubiquitin ligase complex [GO:0031461];cytoplasm [GO:0005737];cytosol [GO:0005829];nucleus [GO:0005634];phragmoplast [GO:0009524];spindle [GO:0005819]	SUBCELLULAR LOCATION: Nucleus. Cytoplasm. Cytoplasm, cytoskeleton, spindle. Cytoplasm, cytoskeleton, phragmoplast. Note=Mainly nuclear during interphase and preprophase, but also weakly cytoplasmic during interphase. Associated to mitotic spindle during metaphase, and to the phragmoplast during telophase.	auxin-activated signaling pathway [GO:0009734];cell cycle [GO:0007049];embryo development ending in seed dormancy [GO:0009793];ethylene-activated signaling pathway [GO:0009873];jasmonic acid mediated signaling pathway [GO:0009867];leaf development [GO:0048366];phloem or xylem histogenesis [GO:0010087];protein ubiquitination [GO:0016567];regulation of circadian rhythm [GO:0042752];response to auxi…	ubiquitin protein ligase binding [GO:0031625]	Q94AH6	cullin 1(CUL1)	GO:0006511~ubiquitin-dependent protein catabolic process,GO:0007049~cell cycle,GO:0009733~response to auxin,GO:0009734~auxin-activated signaling pathway,GO:0009753~response to jasmonic acid,GO:0009793~embryo development ending in seed dormancy,GO:0009867~jasmonic acid mediated signaling pathway,GO:0009873~ethylene-activated signaling pathway,GO:0010087~phloem or xylem histogenesis,GO:0010265~SCF …	GO:0000151~ubiquitin ligase complex,GO:0000794~condensed nuclear chromosome,GO:0005634~nucleus,GO:0005737~cytoplasm,GO:0005819~spindle,GO:0005829~cytosol,GO:0009524~phragmoplast,GO:0031461~cullin-RING ubiquitin ligase complex,	GO:0005515~protein binding,GO:0031625~ubiquitin protein ligase binding,GO:0061630~ubiquitin protein ligase activity,	IPR001373:Cullin, N-terminal,IPR011991:Winged helix-turn-helix DNA-binding domain,IPR016157:Cullin, conserved site,IPR016158:Cullin homology,IPR016159:Cullin repeat-like-containing domain,IPR019559:Cullin protein, neddylation domain,	ath04120:Ubiquitin mediated proteolysis,ath04141:Protein processing in endoplasmic reticulum,		SM00182:CULLIN,SM00884:SM00884,	Auxin signaling pathway,Cell cycle,Complete proteome,Cytoplasm,Cytoskeleton,Developmental protein,Ethylene signaling pathway,Isopeptide bond,Nucleus,Reference proteome,Ubl conjugation,Ubl conjugation pathway,	chain:Cullin-1,cross-link:Glycyl lysine isopeptide (Lys-Gly) (interchain with G-Cter in NEDD8),mutagenesis site,	Arabidopsis thaliana	A0A287EUA1;A0A287EUA1	specific;specific	366357;371133	1;489	460;546	0;5.29E-28	558.324;105.995	Cullin;Cullin_Nedd8
	A0A287FG84	26.62	3	1	1	1	0.00215983	1.0589e-05	57.851	0	521	A0A287FG84	UBX domain-containing protein	unreviewed	463	50,969					Q9M0N1	Plant UBX domain-containing protein 10 (PUX10)	reviewed	480	52,803	chloroplast envelope [GO:0009941];endoplasmic reticulum [GO:0005783];lipid droplet [GO:0005811];plasma membrane [GO:0005886]		lipid droplet disassembly [GO:1905691]	protein binding, bridging [GO:0030674];ubiquitin binding [GO:0043130]	Q9M0N1	UBX domain-containing protein(AT4G10790)		GO:0005737~cytoplasm,GO:0005886~plasma membrane,		IPR001012:UBX,IPR006577:UAS,IPR012336:Thioredoxin-like fold,			SM00166:UBX,SM00594:UAS,	Coiled coil,Complete proteome,Reference proteome,Ubl conjugation pathway,		Arabidopsis thaliana	A0A287FG84;A0A287FG84;A0A287FG84	specific;specific;specific	214737;366306;270538	157;380;12	277;460;43	4.34E-45;6.35E-23;1.84E-09	153.252;91.9864;52.568	UAS;UBX;UBA_FAF
	A0A287GU54	133.93	26	4	4	19	0.125	0.000612839	55.172	4.93e-20	83.2	A0A287GU54	C2H2-type domain-containing protein	unreviewed	152	15,657				nucleic acid binding [GO:0003676]	Q9LZR5	Histone deacetylase HDT3 (HD-tuins protein 3) (Histone deacetylase 2c)	reviewed	294	31,830	nucleolus [GO:0005730];plasma membrane [GO:0005886]	SUBCELLULAR LOCATION: Nucleus, nucleolus {ECO:0000269|PubMed:15144374}.	chromatin organization [GO:0006325];negative regulation of transcription, DNA-templated [GO:0045892];response to abscisic acid [GO:0009737];response to salt stress [GO:0009651];response to water deprivation [GO:0009414];seed dormancy process [GO:0010162]	hydrolase activity [GO:0016787];metal ion binding [GO:0046872];transcription regulatory region DNA binding [GO:0044212]	Q9LZR5	histone deacetylase 2C(HD2C)	GO:0006351~transcription, DNA-templated,GO:0007275~multicellular organism development,GO:0009414~response to water deprivation,GO:0009651~response to salt stress,GO:0009737~response to abscisic acid,GO:0016569~covalent chromatin modification,GO:0045892~negative regulation of transcription, DNA-templated,	GO:0005634~nucleus,GO:0005730~nucleolus,	GO:0003676~nucleic acid binding,GO:0004407~histone deacetylase activity,GO:0008270~zinc ion binding,GO:0016787~hydrolase activity,GO:0043565~sequence-specific DNA binding,GO:0046872~metal ion binding,	IPR007087:Zinc finger, C2H2,				Acetylation,Chromatin regulator,Complete proteome,Developmental protein,Hydrolase,Metal-binding,Nucleus,Reference proteome,Repressor,Transcription,Transcription regulation,Zinc,Zinc-finger,	chain:Histone deacetylase HDT3,compositionally biased region:Asp-rich,region of interest:Required to repress transcription,zinc finger region:C2H2-type,	Arabidopsis thaliana
	A0A287H4G9	47.61	3	1	1	2	0.00534759	2.62177e-05				A0A287H4G9	Uncharacterized protein	unreviewed	374	41,045
	A0A287H5I6	167.12	39	15	5	42	0.0952381	0.000466925	94.581	0	781	A0A287H5I6	AAA domain-containing protein	unreviewed	441	49,415	cytoplasm [GO:0005737];proteasome regulatory particle, base subcomplex [GO:0008540]		protein catabolic process [GO:0030163]	ATP binding [GO:0005524];proteasome-activating ATPase activity [GO:0036402];TBP-class protein binding [GO:0017025]	Q9SZD4	26S proteasome regulatory subunit 4 homolog A (26S proteasome AAA-ATPase subunit RPT2a) (26S proteasome subunit 4 homolog A) (Protein HALTED ROOT) (Regulatory particle triple-A ATPase subunit 2a)	reviewed	443	49,370	cytoplasm [GO:0005737];nucleus [GO:0005634];plasma membrane [GO:0005886];proteasome complex [GO:0000502];proteasome regulatory particle, base subcomplex [GO:0008540]	SUBCELLULAR LOCATION: Cytoplasm {ECO:0000250}. Nucleus {ECO:0000250}.	female gamete generation [GO:0007292];innate immune response [GO:0045087];lateral root formation [GO:0010311];leaf morphogenesis [GO:0009965];maintenance of root meristem identity [GO:0010078];male gamete generation [GO:0048232];meristem growth [GO:0035266];meristem structural organization [GO:0009933];phyllome development [GO:0048827];proteasome assembly [GO:0043248];proteasome-mediated ubiquiti…	ATP binding [GO:0005524];proteasome-activating ATPase activity [GO:0036402];TBP-class protein binding [GO:0017025]	Q9SZD4	regulatory particle AAA-ATPase 2A(RPT2a)	GO:0006511~ubiquitin-dependent protein catabolic process,GO:0007292~female gamete generation,GO:0009408~response to heat,GO:0009933~meristem structural organization,GO:0009965~leaf morphogenesis,GO:0010015~root morphogenesis,GO:0010078~maintenance of root meristem identity,GO:0010311~lateral root formation,GO:0030163~protein catabolic process,GO:0030433~ER-associated ubiquitin-dependent protein c…	GO:0000502~proteasome complex,GO:0005634~nucleus,GO:0005737~cytoplasm,GO:0005829~cytosol,GO:0008540~proteasome regulatory particle, base subcomplex,GO:0016020~membrane,GO:0031595~nuclear proteasome complex,GO:0031597~cytosolic proteasome complex,	GO:0005524~ATP binding,GO:0016787~hydrolase activity,GO:0016887~ATPase activity,GO:0017025~TBP-class protein binding,GO:0036402~proteasome-activating ATPase activity,	IPR003593:AAA+ ATPase domain,IPR003959:ATPase, AAA-type, core,IPR003960:ATPase, AAA-type, conserved site,IPR005937:26S proteasome subunit P45,IPR027417:P-loop containing nucleoside triphosphate hydrolase,	ath03050:Proteasome,		SM00382:AAA,	ATP-binding,Complete proteome,Cytoplasm,Immunity,Innate immunity,Isopeptide bond,Nucleotide-binding,Nucleus,Proteasome,Reference proteome,Ubl conjugation,	chain:26S proteasome regulatory subunit 4 homolog A,nucleotide phosphate-binding region:ATP,sequence conflict,	Arabidopsis thaliana	A0A287H5I6	superfamily	185575	36	441	0	781.263	PTZ00361 superfamily
	A0A287H949	78.58	23	4	4	11	0.0604396	0.000296318	74.176	1.36e-93	272	A0A287H949	Uncharacterized protein	unreviewed	182	20,578				RNA binding [GO:0003723]	Q9XFR5	Serine/arginine-rich splicing factor SR30 (At-SR30) (At-SRp30) (AtSR30) (SF2/ASF-like splicing modulator Srp30) (Serine-arginine rich RNA binding protein 30)	reviewed	268	30,386	cytosol [GO:0005829];nuclear speck [GO:0016607];nucleus [GO:0005634];spliceosomal complex [GO:0005681]	SUBCELLULAR LOCATION: Nucleus speckle {ECO:0000269|PubMed:15034145, ECO:0000269|PubMed:15133128, ECO:0000269|PubMed:23132568}. Nucleus, nucleoplasm {ECO:0000269|PubMed:15034145, ECO:0000269|PubMed:15133128, ECO:0000269|PubMed:23132568}. Cytoplasm {ECO:0000269|PubMed:23132568}. Note=Inhibition of phosphorylation causes suppression of nuclear localization. {ECO:0000269|PubMed:23132568}.	mRNA cis splicing, via spliceosome [GO:0045292];regulation of alternative mRNA splicing, via spliceosome [GO:0000381]	RNA binding [GO:0003723]	Q9XFR5	SERINE-ARGININE PROTEIN 30(SR30)	GO:0006376~mRNA splice site selection,GO:0048024~regulation of mRNA splicing, via spliceosome,	GO:0005634~nucleus,GO:0005681~spliceosomal complex,GO:0005737~cytoplasm,GO:0016607~nuclear speck,GO:0035061~interchromatin granule,	GO:0000166~nucleotide binding,GO:0003723~RNA binding,GO:0003729~mRNA binding,	IPR000504:RNA recognition motif domain,IPR012677:Nucleotide-binding, alpha-beta plait,	ath03040:Spliceosome,		SM00360:RRM,	Alternative splicing,Complete proteome,Cytoplasm,mRNA processing,mRNA splicing,Nucleus,Phosphoprotein,Reference proteome,Repeat,RNA-binding,Spliceosome,		Arabidopsis thaliana	A0A287H949;A0A287H949	specific;specific	241043;241046	8;109	79;182	1.79E-48;3.92E-45	151.843;143.416	RRM1_SF2_plant_like;RRM2_SF2_plant_like
	A0A287HGF8	109.98	24	4	4	18	0.0825688	0.000404811	70	4.26e-93	270	A0A287HGF8	Thioredoxin domain-containing protein	unreviewed	218	24,060	cell [GO:0005623];cytosol [GO:0005829];mitochondrion [GO:0005739]		cell redox homeostasis [GO:0045454]	peroxiredoxin activity [GO:0051920]	O04005	1-Cys peroxiredoxin PER1 (EC 1.11.1.15) (Rehydrin homolog) (Thioredoxin peroxidase)	reviewed	216	24,081	cell [GO:0005623];cytosol [GO:0005829];mitochondrion [GO:0005739];nucleus [GO:0005634]	SUBCELLULAR LOCATION: Nucleus {ECO:0000269|PubMed:14526116}. Cytoplasm {ECO:0000269|PubMed:14526116}.	cell redox homeostasis [GO:0045454];maintenance of seed dormancy [GO:0010231];response to desiccation [GO:0009269]	thioredoxin peroxidase activity [GO:0008379]	O04005	1-cysteine peroxiredoxin 1(PER1)	GO:0009269~response to desiccation,GO:0010231~maintenance of seed dormancy,GO:0045454~cell redox homeostasis,GO:0055114~oxidation-reduction process,	GO:0005623~cell,GO:0005634~nucleus,GO:0005737~cytoplasm,	GO:0008379~thioredoxin peroxidase activity,GO:0016209~antioxidant activity,GO:0051920~peroxiredoxin activity,	IPR000866:Alkyl hydroperoxide reductase subunit C/ Thiol specific antioxidant,IPR012336:Thioredoxin-like fold,IPR013766:Thioredoxin domain,IPR019479:Peroxiredoxin, C-terminal,IPR024706:Peroxiredoxin, AhpC-type,	ath00940:Phenylpropanoid biosynthesis,ath01100:Metabolic pathways,ath01110:Biosynthesis of secondary metabolites,	PIRSF000239:peroxiredoxin, AhpC type,		Antioxidant,Complete proteome,Cytoplasm,Nucleus,Oxidoreductase,Peroxidase,Redox-active center,Reference proteome,Stress response,	chain:1-Cys peroxiredoxin PER1,domain:Thioredoxin,sequence conflict,short sequence motif:Bipartite nuclear localization signal,	Arabidopsis thaliana	A0A287HGF8	superfamily	381987	6	178	1.34e-101	292.137	Thioredoxin_like superfamily
	A0A287HH01	107.11	21	8	8	23	0.0492505	0.000241461	80.876	0	696	A0A287HH01	PUA domain-containing protein	unreviewed	467	51,350			pseudouridine synthesis [GO:0001522];RNA processing [GO:0006396]	pseudouridine synthase activity [GO:0009982];RNA binding [GO:0003723]	Q9LD90	H/ACA ribonucleoprotein complex subunit 4 (EC 5.4.99.-) (CBF5 homolog) (Dyskerin) (Nopp-140-associated protein of 57 kDa homolog) (AtNAP57) (Nucleolar protein NAP57 homolog)	reviewed	565	63,026	box H/ACA snoRNP complex [GO:0031429];cytosol [GO:0005829];nucleolus [GO:0005730];plasmodesma [GO:0009506]	SUBCELLULAR LOCATION: Nucleus, nucleolus {ECO:0000250}.	box H/ACA snoRNA 3'-end processing [GO:0000495];mRNA pseudouridine synthesis [GO:1990481];rRNA pseudouridine synthesis [GO:0031118];snRNA pseudouridine synthesis [GO:0031120]	pseudouridine synthase activity [GO:0009982];RNA binding [GO:0003723]	Q9LD90	homologue of NAP57(NAP57)	GO:0000495~box H/ACA snoRNA 3'-end processing,GO:0001522~pseudouridine synthesis,GO:0006396~RNA processing,GO:0031118~rRNA pseudouridine synthesis,GO:0031120~snRNA pseudouridine synthesis,GO:1990481~mRNA pseudouridine synthesis,	GO:0005634~nucleus,GO:0005730~nucleolus,GO:0005829~cytosol,GO:0009506~plasmodesma,GO:0031429~box H/ACA snoRNP complex,	GO:0003723~RNA binding,GO:0009982~pseudouridine synthase activity,	IPR002478:Pseudouridine synthase/archaeosine transglycosylase,IPR002501:Pseudouridine synthase II,IPR004521:Uncharacterised domain CHP00451,IPR004802:tRNA pseudouridine synthase B family,IPR012960:Dyskerin-like,IPR015947:PUA-like domain,IPR020103:Pseudouridine synthase, catalytic domain,	ath03008:Ribosome biogenesis in eukaryotes,		SM00359:PUA,SM01136:SM01136,	Coiled coil,Complete proteome,Isomerase,Nucleus,Phosphoprotein,Reference proteome,Ribonucleoprotein,Ribosome biogenesis,RNA-binding,rRNA processing,	active site:Nucleophile,chain:H/ACA ribonucleoprotein complex subunit 4,compositionally biased region:Poly-Lys,domain:PUA,modified residue,	Arabidopsis thaliana	A0A287HH01	superfamily	273073	69	394	0	520.867	CBF5 superfamily
	A0A287INP4	36.74	6	2	2	3	0.0075188	3.68625e-05	40.153	2.18e-53	184	A0A287INP4	Uncharacterized protein	unreviewed	399	43,426				translation initiation factor activity [GO:0003743]	Q9LIN5	Eukaryotic translation initiation factor 4B1 (AtTif4B1) (eIF4B1)	reviewed	532	57,720	cytosol [GO:0005829];nucleus [GO:0005634]	SUBCELLULAR LOCATION: Nucleus {ECO:0000255|PROSITE-ProRule:PRU00768}.		mRNA binding [GO:0003729];protein homodimerization activity [GO:0042803];translation initiation factor activity [GO:0003743]	Q9LIN5	eukaryotic translation initiation factor 4B1(EIF4B1)	GO:0006413~translational initiation,	GO:0005634~nucleus,	GO:0003729~mRNA binding,GO:0003743~translation initiation factor activity,GO:0042803~protein homodimerization activity,	IPR010433:Plant specific eukaryotic initiation factor 4B,				Complete proteome,Direct protein sequencing,Initiation factor,Nucleus,Phosphoprotein,Protein biosynthesis,Reference proteome,		Arabidopsis thaliana	A0A287INP4	superfamily	310698	41	398	1.56e-94	292.171	eIF-4B superfamily
	A0A287JF87	57.71	15	2	2	7	0.0368421	0.000180626	86.17	1.24e-56	180	A0A287JF87	MPN domain-containing protein	unreviewed	190	22,133					O24412	26S proteasome non-ATPase regulatory subunit 7 homolog A (26S proteasome regulatory subunit RPN8a) (AtRPN8a) (Protein ASYMMETRIC LEAVES ENHANCER 3) (Protein MOV34) (AtMOV34)	reviewed	308	34,728	cytosol [GO:0005829];plasma membrane [GO:0005886];proteasome complex [GO:0000502];proteasome regulatory particle [GO:0005838]		innate immune response [GO:0045087];leaf morphogenesis [GO:0009965];proteasome-mediated ubiquitin-dependent protein catabolic process [GO:0043161]		O24412	RP non-ATPase subunit 8A(RPN8A)	GO:0006511~ubiquitin-dependent protein catabolic process,GO:0009965~leaf morphogenesis,GO:0043161~proteasome-mediated ubiquitin-dependent protein catabolic process,GO:0045087~innate immune response,	GO:0000502~proteasome complex,GO:0005737~cytoplasm,GO:0005829~cytosol,GO:0005838~proteasome regulatory particle,GO:0008541~proteasome regulatory particle, lid subcomplex,		IPR000555:JAB1/Mov34/MPN/PAD-1,IPR024969:Rpn11/EIF3F C-terminal domain,	ath03050:Proteasome,		SM00232:JAB_MPN,	Acetylation,Alternative splicing,Complete proteome,Immunity,Innate immunity,Proteasome,Reference proteome,	chain:Probable 26S proteasome non-ATPase regulatory subunit 7,	Arabidopsis thaliana	A0A287JF87	superfamily	215645	64	147	4.51e-60	189.181	PLN03246 superfamily
	A0A287JJG0	25.67	8	1	1	1	0.00564972	2.7699e-05	70	5.1e-77	226	A0A287JJG0	Uncharacterized protein	unreviewed	177	19,580	cytoplasm [GO:0005737];nucleus [GO:0005634]		protein ubiquitination [GO:0016567];SCF-dependent proteasomal ubiquitin-dependent protein catabolic process [GO:0031146]	cullin family protein binding [GO:0097602]	Q9FHW7	SKP1-like protein 1B (SKP1-like 2) (UFO-binding protein 2)	reviewed	171	19,097	cytoplasm [GO:0005737];cytosol [GO:0005829];nucleus [GO:0005634];plastid [GO:0009536]	SUBCELLULAR LOCATION: Nucleus {ECO:0000250}.	auxin-activated signaling pathway [GO:0009734];chromosome segregation [GO:0007059];embryo development ending in seed dormancy [GO:0009793];ethylene-activated signaling pathway [GO:0009873];protein ubiquitination [GO:0016567];SCF-dependent proteasomal ubiquitin-dependent protein catabolic process [GO:0031146];ubiquitin-dependent protein catabolic process [GO:0006511];viral process [GO:0016032]	cullin family protein binding [GO:0097602]	Q9FHW7	E3 ubiquitin ligase SCF complex subunit SKP1/ASK1 family protein(AT5G42190)	GO:0006511~ubiquitin-dependent protein catabolic process,GO:0007059~chromosome segregation,GO:0009734~auxin-activated signaling pathway,GO:0009793~embryo development ending in seed dormancy,GO:0009873~ethylene-activated signaling pathway,GO:0016032~viral process,GO:0016567~protein ubiquitination,	GO:0005634~nucleus,GO:0005737~cytoplasm,GO:0019005~SCF ubiquitin ligase complex,	GO:0004842~ubiquitin-protein transferase activity,GO:0005515~protein binding,	IPR001232:SKP1 component,IPR011333:BTB/POZ fold,IPR016072:SKP1 component, dimerisation,IPR016073:SKP1 component, POZ,IPR016897:E3 ubiquitin ligase, SCF complex, Skp subunit,	ath04120:Ubiquitin mediated proteolysis,ath04141:Protein processing in endoplasmic reticulum,	PIRSF028729:E3 ubiquitin ligase SCF complex, Skp subunit,	SM00512:Skp1,	Auxin signaling pathway,Chromosome partition,Complete proteome,Developmental protein,Ethylene signaling pathway,Host-virus interaction,Nucleus,Reference proteome,Ubl conjugation pathway,	chain:SKP1-like protein 1B,region of interest:Interaction with the F-box domain of F- box proteins,	Arabidopsis thaliana	A0A287JJG0;A0A287JJG0	specific;specific	349631;366656	9;128	142;175	5.48E-57;1.26E-30	174.703;105.265	BTB_POZ_SKP1;Skp1
	A0A287K2P3	57.78	9	3	3	4	0.00904977	4.43685e-05	87.361	2.71e-167	476	A0A287K2P3	AAA domain-containing protein	unreviewed	442	48,506				ATP binding [GO:0005524]	Q9ZNT0	Protein SUPPRESSOR OF K(+) TRANSPORT GROWTH DEFECT 1 (AtSKD1) (EC 3.6.4.6) (Protein VACUOLAR PROTEIN SORTING 4)	reviewed	435	48,593	cytoplasm [GO:0005737];multivesicular body [GO:0005771];multivesicular body membrane [GO:0032585];nucleus [GO:0005634];peroxisome [GO:0005777];plasmodesma [GO:0009506]	SUBCELLULAR LOCATION: Cytoplasm {ECO:0000269|PubMed:17468262, ECO:0000269|PubMed:20663085}. Nucleus {ECO:0000269|PubMed:20663085}. Endosome, multivesicular body membrane {ECO:0000269|PubMed:17468262, ECO:0000269|PubMed:20663085, ECO:0000269|PubMed:25010425};Peripheral membrane protein {ECO:0000269|PubMed:17468262, ECO:0000269|PubMed:20663085}. Prevacuolar compartment membrane {ECO:0000250|UniProt…	cell cycle [GO:0007049];endosome organization [GO:0007032];potassium ion homeostasis [GO:0055075];protein transport [GO:0015031];sodium ion homeostasis [GO:0055078];trichome branching [GO:0010091];vacuole organization [GO:0007033];vesicle-mediated transport [GO:0016192]	ATPase activity [GO:0016887];ATP binding [GO:0005524]	Q9ZNT0	AAA-type ATPase family protein(SKD1)	GO:0007032~endosome organization,GO:0007033~vacuole organization,GO:0007049~cell cycle,GO:0010091~trichome branching,GO:0015031~protein transport,GO:0016192~vesicle-mediated transport,GO:0031122~cytoplasmic microtubule organization,GO:0055075~potassium ion homeostasis,GO:0055078~sodium ion homeostasis,	GO:0005634~nucleus,GO:0005737~cytoplasm,GO:0005771~multivesicular body,GO:0009506~plasmodesma,GO:0032585~multivesicular body membrane,	GO:0005524~ATP binding,GO:0008568~microtubule-severing ATPase activity,GO:0016787~hydrolase activity,	IPR003593:AAA+ ATPase domain,IPR003959:ATPase, AAA-type, core,IPR003960:ATPase, AAA-type, conserved site,IPR007330:MIT,IPR015415:Vps4 oligomerisation, C-terminal,IPR027417:P-loop containing nucleoside triphosphate hydrolase,	ath04144:Endocytosis,		SM00382:AAA,SM00745:MIT,	ATP-binding,Cell cycle,Complete proteome,Cytoplasm,Endosome,Hydrolase,Membrane,Nucleotide-binding,Nucleus,Protein transport,Reference proteome,Transport,		Arabidopsis thaliana	A0A287K2P3	specific	223540	202	423	1.25e-85	270.156	SpoVK
	A0A287KQT0	186.98	34	11	9	49	0.0978044	0.000479507	80.325	0	811	A0A287KQT0	Importin subunit alpha	unreviewed	501	55,142	cytoplasm [GO:0005737];nucleus [GO:0005634]		protein import into nucleus [GO:0006606]	nuclear import signal receptor activity [GO:0061608]	Q96321	Importin subunit alpha-1 (IMPa-1) (Karyopherin subunit alpha-1) (KAP-alpha-1)	reviewed	532	58,645	cell wall [GO:0005618];cytosol [GO:0005829];nuclear envelope [GO:0005635];nuclear pore [GO:0005643];nucleolus [GO:0005730];nucleoplasm [GO:0005654]	SUBCELLULAR LOCATION: Nucleus envelope {ECO:0000269|PubMed:8776900}.	NLS-bearing protein import into nucleus [GO:0006607];protein import into nucleus [GO:0006606]	nuclear import signal receptor activity [GO:0061608];nuclear localization sequence binding [GO:0008139]	Q96321	importin alpha isoform 1(IMPA-1)	GO:0006606~protein import into nucleus,GO:0006607~NLS-bearing protein import into nucleus,GO:0006886~intracellular protein transport,	GO:0005618~cell wall,GO:0005634~nucleus,GO:0005635~nuclear envelope,GO:0005643~nuclear pore,GO:0005654~nucleoplasm,GO:0005730~nucleolus,GO:0005737~cytoplasm,GO:0005829~cytosol,	GO:0005515~protein binding,GO:0008139~nuclear localization sequence binding,GO:0008565~protein transporter activity,	IPR000225:Armadillo,IPR002652:Importin-alpha, importin-beta-binding domain,IPR011989:Armadillo-like helical,IPR016024:Armadillo-type fold,IPR024931:Importin subunit alpha,		PIRSF005673:importin subunit alpha,	SM00185:ARM,	Complete proteome,Nucleus,Protein transport,Reference proteome,Repeat,Transport,	chain:Importin subunit alpha-1,compositionally biased region:Asp/Glu-rich (acidic),domain:IBB,repeat:ARM 1,repeat:ARM 2,repeat:ARM 3,repeat:ARM 4,repeat:ARM 5,repeat:ARM 6,repeat:ARM 7,repeat:ARM 8,sequence conflict,	Arabidopsis thaliana	A0A287KQT0	superfamily	227396	10	490	0	593.791	SRP1 superfamily
	A0A287KR73	43.93	2	1	1	7	0.01059	5.19198e-05	61.29	1.47e-06	50.4	A0A287KR73	Uncharacterized protein	unreviewed	661	71,716					F4IDQ5	Protein JASON	reviewed	481	53,142			male meiosis II [GO:0007142];microsporogenesis [GO:0009556];regulation of transcription, DNA-templated [GO:0006355]		F4IDQ5	aspartyl/glutamyl-tRNA(Asn/Gln) amidotransferase subunit(JASON)	GO:0006355~regulation of transcription, DNA-templated,GO:0007142~male meiosis II,GO:0009556~microsporogenesis,	GO:0005634~nucleus,						Complete proteome,Meiosis,Reference proteome,		Arabidopsis thaliana
	A0A287KYL2	144.38	22	8	8	27	0.05625	0.000275778	77.433	0	758	A0A287KYL2	DNA helicase	unreviewed	480	53,437	MCM complex [GO:0042555]		DNA replication initiation [GO:0006270]	ATP binding [GO:0005524];DNA binding [GO:0003677];DNA helicase activity [GO:0003678]	Q0WVF5	DNA replication licensing factor MCM4 (EC 3.6.4.12) (Minichromosome maintenance protein 4) (AtMCM4)	reviewed	847	93,656	chloroplast [GO:0009507];cytosol [GO:0005829];MCM complex [GO:0042555];nucleus [GO:0005634];THO complex [GO:0000347]	SUBCELLULAR LOCATION: Nucleus {ECO:0000305}.	DNA strand elongation involved in DNA replication [GO:0006271];DNA unwinding involved in DNA replication [GO:0006268];double-strand break repair via break-induced replication [GO:0000727];mitotic DNA replication initiation [GO:1902975];pollen development [GO:0009555];pre-replicative complex assembly involved in nuclear cell cycle DNA replication [GO:0006267]	ATP binding [GO:0005524];DNA helicase activity [GO:0003678];DNA replication origin binding [GO:0003688];metal ion binding [GO:0046872];single-stranded DNA binding [GO:0003697]	Q0WVF5	Minichromosome maintenance (MCM2/3/5) family protein(MCM4)	GO:0006268~DNA unwinding involved in DNA replication,GO:0006270~DNA replication initiation,GO:0007049~cell cycle,	GO:0000347~THO complex,GO:0005634~nucleus,GO:0005829~cytosol,GO:0042555~MCM complex,	GO:0003677~DNA binding,GO:0003678~DNA helicase activity,GO:0005515~protein binding,GO:0005524~ATP binding,GO:0008094~DNA-dependent ATPase activity,GO:0046872~metal ion binding,	IPR001208:Mini-chromosome maintenance, DNA-dependent ATPase,IPR003593:AAA+ ATPase domain,IPR004039:Rubredoxin-type fold,IPR008047:Mini-chromosome maintenance complex protein 4,IPR012340:Nucleic acid-binding, OB-fold,IPR018525:Mini-chromosome maintenance, conserved site,IPR027417:P-loop containing nucleoside triphosphate hydrolase,	ath03030:DNA replication,		SM00350:MCM,SM00382:AAA,	ATP-binding,Cell cycle,Complete proteome,DNA replication,DNA-binding,Helicase,Hydrolase,Metal-binding,Nucleotide-binding,Nucleus,Reference proteome,Zinc,Zinc-finger,		Arabidopsis thaliana	A0A287KYL2	specific	350661	74	383	0	541.257	MCM4
	A0A287L3M6	97.71	8	5	5	10	0.0130039	6.37544e-05	41.104	1.18e-19	93.2	A0A287L3M6	Uncharacterized protein	unreviewed	769	85,231	kinetochore [GO:0000776]		kinetochore assembly [GO:0051382]	centromeric DNA binding [GO:0019237]	Q66LG9	Centromere protein C (AtCENP-C) (CENP-C) (CENP-C homolog)	reviewed	705	78,935	cell [GO:0005623];chromosome, centromeric region [GO:0000775];condensed nuclear chromosome kinetochore [GO:0000778];kinetochore [GO:0000776];nucleus [GO:0005634]	SUBCELLULAR LOCATION: Chromosome, centromere {ECO:0000269|PubMed:15329494}. Chromosome, centromere, kinetochore {ECO:0000269|PubMed:15161939}. Nucleus {ECO:0000255|PROSITE-ProRule:PRU00768, ECO:0000269|PubMed:15329494, ECO:0000269|PubMed:26124146}. Note=Present at the centromeric regions, especially in the kinetochore domain, throughout the cell cycle. {ECO:0000269|PubMed:15161939, ECO:0000269|Pu…	attachment of mitotic spindle microtubules to kinetochore [GO:0051315];attachment of spindle microtubules to kinetochore involved in homologous chromosome segregation [GO:0051455];cell division [GO:0051301];kinetochore assembly [GO:0051382]	centromeric DNA binding [GO:0019237]	Q66LG9	centromere protein C(CENP-C)	GO:0051315~attachment of mitotic spindle microtubules to kinetochore,GO:0051382~kinetochore assembly,GO:0051455~attachment of spindle microtubules to kinetochore involved in homologous chromosome segregation,	GO:0000775~chromosome, centromeric region,GO:0000776~kinetochore,GO:0000778~condensed nuclear chromosome kinetochore,GO:0005634~nucleus,	GO:0019237~centromeric DNA binding,					Complete proteome,Reference proteome,		Arabidopsis thaliana
	A0A287LIW0	73.3	21	4	4	9	0.0414747	0.000203338	71.101	9.06e-101	305	A0A287LIW0	Uncharacterized protein	unreviewed	217	24,223					Q84JE8	Polynucleotide 3'-phosphatase ZDP (EC 3.1.3.32) (DNA nick sensor protein)	reviewed	694	77,387	nucleoplasm [GO:0005654]	SUBCELLULAR LOCATION: Nucleus, nucleoplasm {ECO:0000269|PubMed:22325353}. Note=Not found in the nucleolus (PubMed:22325353). Co-localizes in nucleoplasmic foci with APE1L and ROS1, two components of the DNA demethylase machinery (PubMed:25569774). {ECO:0000269|PubMed:22325353, ECO:0000269|PubMed:25569774}.	DNA 3' dephosphorylation involved in DNA repair [GO:0098504];DNA demethylation [GO:0080111];DNA repair [GO:0006281];nucleotide phosphorylation [GO:0046939]	ATP-dependent polydeoxyribonucleotide 5'-hydroxyl-kinase activity [GO:0046404];double-stranded DNA binding [GO:0003690];nucleoside monophosphate kinase activity [GO:0050145];polynucleotide 3'-phosphatase activity [GO:0046403];zinc ion binding [GO:0008270]	Q84JE8	phosphoesterase(AT3G14890)	GO:0006351~transcription, DNA-templated,GO:0006355~regulation of transcription, DNA-templated,GO:0098504~DNA 3' dephosphorylation involved in DNA repair,GO:0098506~polynucleotide 3' dephosphorylation,	GO:0005634~nucleus,GO:0005654~nucleoplasm,	GO:0003690~double-stranded DNA binding,GO:0003824~catalytic activity,GO:0005515~protein binding,GO:0008270~zinc ion binding,GO:0019201~nucleotide kinase activity,GO:0046403~polynucleotide 3'-phosphatase activity,GO:0046404~ATP-dependent polydeoxyribonucleotide 5'-hydroxyl-kinase activity,	IPR001510:Zinc finger, PARP-type,IPR006549:HAD-superfamily hydrolase, subfamily IIIA,IPR006551:Polynucleotide 3'-phosphatase,IPR013954:Polynucleotide kinase 3 phosphatase,IPR023214:HAD-like domain,			SM01336:SM01336,	Alternative splicing,Complete proteome,DNA damage,DNA repair,DNA-binding,Hydrolase,Kinase,Metal-binding,Nucleus,Reference proteome,Repeat,Transcription,Transcription regulation,Transferase,Zinc,Zinc-finger,		Arabidopsis thaliana	A0A287LIW0	specific	211680	39	216	4.64e-74	221.172	DNA-3'-Pase
	A0A287LT84	61.98	7	2	2	9	0.0251397	0.000123253	54.054	1.24e-90	277	A0A287LT84	Uncharacterized protein	unreviewed	358	38,750					O64517	Metacaspase-4 (AtMC4) (EC 3.4.22.-) (Metacaspase 2d) (AtMCP2d) (Metacaspase-7) [Cleaved into: Metacaspase-4 subunit p20;Metacaspase-4 subunit p10]	reviewed	418	45,484	cytoplasm [GO:0005737];cytosol [GO:0005829];mitochondrion [GO:0005739];plasma membrane [GO:0005886];plasmodesma [GO:0009506]	SUBCELLULAR LOCATION: Cytoplasm, cytosol {ECO:0000269|PubMed:21395887}.	defense response [GO:0006952];positive regulation of programmed cell death [GO:0043068];protein autoprocessing [GO:0016540]	cysteine-type endopeptidase activity [GO:0004197];cysteine-type peptidase activity [GO:0008234];identical protein binding [GO:0042802]	O64517	metacaspase 4(MC4)	GO:0006952~defense response,GO:0016540~protein autoprocessing,GO:0043068~positive regulation of programmed cell death,	GO:0005576~extracellular region,GO:0005737~cytoplasm,GO:0005829~cytosol,GO:0005886~plasma membrane,GO:0009506~plasmodesma,	GO:0004197~cysteine-type endopeptidase activity,GO:0008234~cysteine-type peptidase activity,					Autocatalytic cleavage,Complete proteome,Cytoplasm,Hydrolase,Plant defense,Protease,Reference proteome,S-nitrosylation,Thiol protease,	chain:Metacaspase-4,modified residue,mutagenesis site,sequence conflict,	Arabidopsis thaliana	A0A287LT84	specific	334197	283	358	0.0025299	38.8373	Peptidase_C14
	A0A287LVR5	40.87	1	2	2	7	0.00351582	1.72371e-05	69.364	0	2731	A0A287LVR5	Uncharacterized protein	unreviewed	1991	219,349					Q94FN2	Protein MOR1 (Protein GEM1) (Protein GEMINI POLLEN 1) (Protein MICROTUBULE ORGANIZATION 1) (Protein RID5) (Protein ROOT INITIATION DEFECTIVE 5)	reviewed	1978	217,550	cortical microtubule cytoskeleton [GO:0030981];kinetochore [GO:0000776];microtubule [GO:0005874];phragmoplast [GO:0009524];plasmodesma [GO:0009506];preprophase band [GO:0009574];spindle [GO:0005819];spindle pole [GO:0000922]	SUBCELLULAR LOCATION: Cytoplasm, cytoskeleton {ECO:0000269|PubMed:16377747, ECO:0000269|PubMed:19033380}. Cytoplasm, cytoskeleton, phragmoplast {ECO:0000269|PubMed:16377747}. Cytoplasm, cytoskeleton, spindle {ECO:0000269|PubMed:16377747}. Note=Associated with microtubules in interphase arrays, preprophase bands, spindles, and phragmoplasts. {ECO:0000269|PubMed:16377747}.	cell plate formation involved in plant-type cell wall biogenesis [GO:0009920];cytokinesis by cell plate formation [GO:0000911];establishment or maintenance of microtubule cytoskeleton polarity [GO:0030951];microtubule polymerization [GO:0046785];mitotic spindle organization [GO:0007052]	microtubule binding [GO:0008017];microtubule plus end polymerase [GO:0061863]	Q94FN2	ARM repeat superfamily protein(MOR1)	GO:0000226~microtubule cytoskeleton organization,GO:0000911~cytokinesis by cell plate formation,GO:0007051~spindle organization,GO:0009920~cell plate formation involved in plant-type cell wall biogenesis,GO:0030951~establishment or maintenance of microtubule cytoskeleton polarity,GO:0046785~microtubule polymerization,GO:0051298~centrosome duplication,	GO:0000776~kinetochore,GO:0000922~spindle pole,GO:0005634~nucleus,GO:0005813~centrosome,GO:0005819~spindle,GO:0005874~microtubule,GO:0009506~plasmodesma,GO:0009524~phragmoplast,GO:0009574~preprophase band,GO:0030981~cortical microtubule cytoskeleton,GO:0035371~microtubule plus-end,	GO:0008017~microtubule binding,GO:0051010~microtubule plus-end binding,	IPR011989:Armadillo-like helical,IPR016024:Armadillo-type fold,IPR021133:HEAT, type 2,IPR024395:CLASP N-terminal domain,				Cell cycle,Cell division,Complete proteome,Cytoplasm,Cytoskeleton,Microtubule,Mitosis,Reference proteome,Repeat,		Arabidopsis thaliana
	A0A287MI19	83.1	7	1	1	2	0.00775194	3.80055e-05	47.403	7.24e-42	144	A0A287MI19	Abhydrolase_3 domain-containing protein	unreviewed	258	26,486			catabolic process [GO:0009056]	hydrolase activity [GO:0016787]	Q9SMN0	Probable carboxylesterase 12 (AtCXE12) (EC 3.1.1.1)	reviewed	324	35,567	cytoplasm [GO:0005737];cytosol [GO:0005829]		catabolic process [GO:0009056]	carboxylic ester hydrolase activity [GO:0052689];hydrolase activity [GO:0016787];methyl indole-3-acetate esterase activity [GO:0080030]	Q9SMN0	alpha/beta-Hydrolases superfamily protein(CXE12)	GO:0008152~metabolic process,GO:0009056~catabolic process,	GO:0005634~nucleus,GO:0005737~cytoplasm,GO:0005829~cytosol,	GO:0052689~carboxylic ester hydrolase activity,	IPR013094:Alpha/beta hydrolase fold-3,				Acetylation,Complete proteome,Hydrolase,Reference proteome,Serine esterase,		Arabidopsis thaliana	A0A287MI19;A0A287MI19;A0A287MI19	superfamily;superfamily;superfamily	389770;389770;235906	89;72;134	160;102;241	1.39E-11;0.000675829;0.00159901	61.832;40.3634;39.4476	Abhydrolase superfamily;Abhydrolase superfamily;PRK07003 superfamily
	A0A287NWK0	56.13	2	1	1	3	0.00518135	2.54027e-05	49.298	3.72e-160	466	A0A287NWK0	Uncharacterized protein	unreviewed	579	63,384			intracellular protein transport [GO:0006886]		Q9LPL6	TOM1-like protein 3	reviewed	506	55,791	membrane [GO:0016020]	SUBCELLULAR LOCATION: Membrane {ECO:0000305};Peripheral membrane protein {ECO:0000305}.	intracellular protein transport [GO:0006886]		Q9LPL6	Target of Myb protein 1(AT1G21380)	GO:0006886~intracellular protein transport,GO:0006891~intra-Golgi vesicle-mediated transport,	GO:0005622~intracellular,GO:0005795~Golgi stack,	GO:0008565~protein transporter activity,	IPR002014:VHS,IPR004152:GAT,IPR008942:ENTH/VHS,IPR014645:Target of Myb protein 1,		PIRSF036948:target of Myb protein 1,	SM00288:VHS,	Complete proteome,Reference proteome,		Arabidopsis thaliana	A0A287NWK0;A0A287NWK0;A0A287NWK0	specific;specific;superfamily	340765;260089;382872	9;193;384	134;271;526	5.80E-58;6.28E-30;0.000542853	189.783;112.387;41.713	VHS;GAT_GGA_like_plant;CBFB_NFYA superfamily
	A0A287P9U0	58.29	2	2	2	6	0.00525854	2.57811e-05	46.154	7.8	29.6	A0A287P9U0	SH3 domain-containing protein	unreviewed	1141	123,826					Q0WPE9	Nucleobase-ascorbate transporter 7 (AtNAT7)	reviewed	538	58,508	integral component of membrane [GO:0016021];plasma membrane [GO:0005886];plasmodesma [GO:0009506]	SUBCELLULAR LOCATION: Cell membrane {ECO:0000269|PubMed:16982705};Multi-pass membrane protein {ECO:0000269|PubMed:16982705}.		transmembrane transporter activity [GO:0022857]	Q0WPE9	nucleobase-ascorbate transporter 7(NAT7)	GO:0055085~transmembrane transport,	GO:0005886~plasma membrane,GO:0009506~plasmodesma,GO:0016020~membrane,GO:0016021~integral component of membrane,	GO:0005215~transporter activity,GO:0022857~transmembrane transporter activity,	IPR006043:Xanthine/uracil/vitamin C permease,				Cell membrane,Complete proteome,Membrane,Reference proteome,Transmembrane,Transmembrane helix,Transport,	chain:Nucleobase-ascorbate transporter 7,sequence conflict,transmembrane region,	Arabidopsis thaliana	A0A287P9U0	specific	214620	1084	1139	1.65e-07	48.6885	SH3
	A0A287PL95	271.56	53	35	35	176	0.215422	0.00105615	91.213	0	1507	A0A287PL95	Uncharacterized protein	unreviewed	817	90,654	cytoplasm [GO:0005737];cytosol [GO:0005829];nucleus [GO:0005634];VCP-NPL4-UFD1 AAA ATPase complex [GO:0034098]		autophagosome maturation [GO:0097352];ER-associated misfolded protein catabolic process [GO:0071712];macroautophagy [GO:0016236];mitotic spindle disassembly [GO:0051228];retrograde protein transport, ER to cytosol [GO:0030970];ubiquitin-dependent ERAD pathway [GO:0030433]	ATPase activity [GO:0016887];ATP binding [GO:0005524];polyubiquitin modification-dependent protein binding [GO:0031593]	Q9LZF6	Cell division control protein 48 homolog E (AtCDC48e) (Transitional endoplasmic reticulum ATPase E)	reviewed	810	89,958	cell wall [GO:0005618];cytoplasm [GO:0005737];cytoskeleton [GO:0005856];cytosol [GO:0005829];Golgi apparatus [GO:0005794];nucleus [GO:0005634];phragmoplast [GO:0009524];plasma membrane [GO:0005886];VCP-NPL4-UFD1 AAA ATPase complex [GO:0034098]	SUBCELLULAR LOCATION: Nucleus {ECO:0000250}. Cytoplasm, cytoskeleton, phragmoplast {ECO:0000250}. Note=Primarily localized to the nucleus and, during cytokinesis, to the phragmoplast, a site where membrane vesicles are targeted in the deposition of new cell wall materials. {ECO:0000250}.	autophagosome maturation [GO:0097352];cell division [GO:0051301];ER-associated misfolded protein catabolic process [GO:0071712];macroautophagy [GO:0016236];mitotic spindle disassembly [GO:0051228];retrograde protein transport, ER to cytosol [GO:0030970];ubiquitin-dependent ERAD pathway [GO:0030433]	ATPase activity [GO:0016887];ATP binding [GO:0005524];polyubiquitin modification-dependent protein binding [GO:0031593]	Q9LZF6	ATPase, AAA-type, CDC48 protein(AtCDC48C)	GO:0007049~cell cycle,GO:0015031~protein transport,GO:0051301~cell division,	GO:0005618~cell wall,GO:0005634~nucleus,GO:0005794~Golgi apparatus,GO:0005829~cytosol,GO:0005856~cytoskeleton,GO:0009524~phragmoplast,	GO:0005515~protein binding,GO:0005524~ATP binding,GO:0016787~hydrolase activity,GO:0016887~ATPase activity,	IPR003338:CDC48, N-terminal subdomain,IPR003593:AAA+ ATPase domain,IPR003959:ATPase, AAA-type, core,IPR003960:ATPase, AAA-type, conserved site,IPR004201:CDC48, domain 2,IPR005938:ATPase, AAA-type, CDC48,IPR009010:Aspartate decarboxylase-like domain,IPR027417:P-loop containing nucleoside triphosphate hydrolase,	ath04141:Protein processing in endoplasmic reticulum,		SM00382:AAA,SM01072:SM01072,SM01073:SM01073,	Acetylation,ATP-binding,Cell cycle,Cell division,Complete proteome,Cytoplasm,Cytoskeleton,Nucleotide-binding,Nucleus,Phosphoprotein,Protein transport,Reference proteome,Repeat,Transport,	chain:Cell division control protein 48 homolog E,nucleotide phosphate-binding region:ATP,	Arabidopsis thaliana	A0A287PL95	superfamily	273521	38	776	0	775.236	CDC48 superfamily
	A0A287R675	30.38	1	1	1	4	0.00487211	2.38865e-05	38.889	1.1	32	A0A287R675	Uncharacterized protein	unreviewed	821	89,660	CCR4-NOT complex [GO:0030014]				Q84WU2	Ubiquitin carboxyl-terminal hydrolase 13 (EC 3.4.19.12) (Deubiquitinating enzyme 13) (AtUBP13) (Ubiquitin thioesterase 13) (Ubiquitin-specific-processing protease 13)	reviewed	1115	130,649	cytoplasm [GO:0005737];cytosol [GO:0005829];nucleus [GO:0005634];plasmodesma [GO:0009506]		jasmonic acid mediated signaling pathway [GO:0009867];protein deubiquitination [GO:0016579];regulation of protein stability [GO:0031647];ubiquitin-dependent protein catabolic process [GO:0006511]	cysteine-type endopeptidase activity [GO:0004197];thiol-dependent ubiquitin-specific protease activity [GO:0004843]	Q84WU2	ubiquitin-specific protease 13(UBP13)	GO:0006511~ubiquitin-dependent protein catabolic process,GO:0016579~protein deubiquitination,	GO:0005634~nucleus,GO:0005829~cytosol,GO:0009506~plasmodesma,	GO:0004843~thiol-dependent ubiquitin-specific protease activity,GO:0036459~thiol-dependent ubiquitinyl hydrolase activity,	IPR001394:Peptidase C19, ubiquitin carboxyl-terminal hydrolase 2,IPR002083:MATH,IPR008974:TRAF-like,IPR018200:Peptidase C19, ubiquitin carboxyl-terminal hydrolase 2, conserved site,IPR024729:Peptidase C19 domain,			SM00061:MATH,	Alternative splicing,Coiled coil,Complete proteome,Hydrolase,Protease,Reference proteome,Thiol protease,Ubl conjugation pathway,	chain:Ubiquitin carboxyl-terminal hydrolase 13,domain:MATH,	Arabidopsis thaliana
	A0A287RSX4	39.24	1	1	1	4	0.00377715	1.85183e-05	25.764	4.36e-25	110	A0A287RSX4	Uncharacterized protein	unreviewed	1059	117,073	integral component of membrane [GO:0016021]				O23144	Proton pump-interactor 1	reviewed	612	68,879	cytosol [GO:0005829];endoplasmic reticulum [GO:0005783];endoplasmic reticulum membrane [GO:0005789];integral component of membrane [GO:0016021];plasma membrane [GO:0005886];plasmodesma [GO:0009506]	SUBCELLULAR LOCATION: Cell membrane {ECO:0000269|PubMed:19796364};Single-pass membrane protein {ECO:0000255}. Endoplasmic reticulum membrane {ECO:0000269|PubMed:19796364};Single-pass membrane protein {ECO:0000255}.	regulation of proton transport [GO:0010155]	mRNA binding [GO:0003729]	O23144	proton pump interactor 1(PPI1)	GO:0010155~regulation of proton transport,	GO:0005737~cytoplasm,GO:0005783~endoplasmic reticulum,GO:0005789~endoplasmic reticulum membrane,GO:0005829~cytosol,GO:0005886~plasma membrane,GO:0009506~plasmodesma,GO:0016021~integral component of membrane,	GO:0003729~mRNA binding,GO:0005515~protein binding,					Cell membrane,Coiled coil,Complete proteome,Endoplasmic reticulum,Membrane,Phosphoprotein,Reference proteome,Transmembrane,Transmembrane helix,		Arabidopsis thaliana	A0A287RSX4;A0A287RSX4	superfamily;superfamily	224259;369610	499;867	683;910	1.69E-05;0.0054851	47.7536;40.2483	COG1340 superfamily;DUF1682 superfamily
	A0A287RVL7	82.11	10	3	3	12	0.0382166	0.000187365	57.944	2.77e-90	273	A0A287RVL7	Uncharacterized protein	unreviewed	314	34,458			cytidine to uridine editing [GO:0016554]		Q9LKA5	Multiple organellar RNA editing factor 8, chloroplastic/mitochondrial (RNA editing-interacting protein 1)	reviewed	395	42,870	chloroplast [GO:0009507];cytosol [GO:0005829];mitochondrion [GO:0005739]	SUBCELLULAR LOCATION: Mitochondrion {ECO:0000269|PubMed:11743114, ECO:0000269|PubMed:14671022, ECO:0000269|PubMed:22566615, ECO:0000269|PubMed:25583991, ECO:0000269|PubMed:26578708}. Plastid, chloroplast {ECO:0000269|PubMed:22566615, ECO:0000269|PubMed:25583991, ECO:0000269|PubMed:28213559}. Note=Dual targeting to mitochondria and chloroplasts. {ECO:0000269|PubMed:22566615, ECO:0000269|PubMed:255…	cytidine to uridine editing [GO:0016554];mitochondrial mRNA modification [GO:0080156];mRNA processing [GO:0006397];RNA modification [GO:0009451]	cobalt ion binding [GO:0050897];protein dimerization activity [GO:0046983];protein homodimerization activity [GO:0042803]	Q9LKA5	cobalt ion binding protein(RIP1)	GO:0009451~RNA modification,GO:0016554~cytidine to uridine editing,GO:0080156~mitochondrial mRNA modification,	GO:0005739~mitochondrion,GO:0009507~chloroplast,	GO:0005515~protein binding,GO:0050897~cobalt ion binding,					Chloroplast,Complete proteome,Direct protein sequencing,Mitochondrion,Plastid,Reference proteome,RNA editing,Transit peptide,	chain:Uncharacterized protein At3g15000, mitochondrial,	Arabidopsis thaliana
	A0A287S8W9	64.78	12	2	2	5	0.0211864	0.000103871	56.25	1.06e-24	99.8	A0A287S8W9	MBD domain-containing protein	unreviewed	236	25,191	nucleus [GO:0005634]			DNA binding [GO:0003677]	Q9XI36	Methyl-CpG-binding domain-containing protein 10 (AtMBD10) (MBD10) (Methyl-CpG-binding protein MBD10)	reviewed	384	42,358	cytosol [GO:0005829];nucleus [GO:0005634]	SUBCELLULAR LOCATION: Nucleus {ECO:0000269|PubMed:19061642}.		methyl-CpG binding [GO:0008327]	Q9XI36	methyl-CPG-binding domain 10(MBD10)	GO:0006351~transcription, DNA-templated,GO:0006355~regulation of transcription, DNA-templated,	GO:0005634~nucleus,GO:0005829~cytosol,	GO:0003677~DNA binding,GO:0008327~methyl-CpG binding,	IPR001739:Methyl-CpG DNA binding,IPR016177:DNA-binding, integrase-type,				Alternative splicing,Coiled coil,Complete proteome,DNA-binding,Nucleus,Phosphoprotein,Reference proteome,Transcription,Transcription regulation,		Arabidopsis thaliana	A0A287S8W9;A0A287S8W9	superfamily;superfamily	381808;215521	54;117	120;218	2.66E-11;0.00612005	57.7677;37.3324	MBD superfamily;PLN02967 superfamily
	A0A287S965	35.89	2	1	1	1	0.00172712	8.46755e-06	61.151	0	658	A0A287S965	CP-type G domain-containing protein	unreviewed	579	64,463				GTP binding [GO:0005525]	Q9SJF1	GTPase LSG1-2 (AtLSG1-2) (DAR GTPase 7) (Protein YEAST LSG1 ORTHOLOG 2)	reviewed	589	66,743	cytosol [GO:0005829];nucleolus [GO:0005730];nucleus [GO:0005634]	SUBCELLULAR LOCATION: Cytoplasm {ECO:0000269|PubMed:25319368}. Nucleus {ECO:0000269|PubMed:25319368}. Note=The C-terminus is sufficient for the targeting into the nucleus. {ECO:0000269|PubMed:25319368}.	cotyledon development [GO:0048825];leaf development [GO:0048366];positive regulation of ribosome biogenesis [GO:0090070];regulation of auxin polar transport [GO:2000012];ribosome biogenesis [GO:0042254];rRNA processing [GO:0006364]	GTP binding [GO:0005525];hydrolase activity [GO:0016787];ribosome binding [GO:0043022]	Q9SJF1	P-loop containing nucleoside triphosphate hydrolases superfamily protein(AT1G08410)	GO:0006364~rRNA processing,GO:0042254~ribosome biogenesis,GO:0048366~leaf development,GO:0048825~cotyledon development,GO:0090070~positive regulation of ribosome biogenesis,GO:2000012~regulation of auxin polar transport,	GO:0005634~nucleus,GO:0005730~nucleolus,GO:0005829~cytosol,	GO:0003924~GTPase activity,GO:0005525~GTP binding,GO:0043022~ribosome binding,	IPR006073:GTP binding domain,IPR027417:P-loop containing nucleoside triphosphate hydrolase,	ath03008:Ribosome biogenesis in eukaryotes,			Alternative splicing,Complete proteome,Cytoplasm,GTP-binding,Hydrolase,Nucleotide-binding,Nucleus,Reference proteome,		Arabidopsis thaliana	A0A287S965;A0A287S965	specific;specific	206750;224083	144;129	351;477	1.15E-77;1.57E-58	241.753;197.99	HSR1_MMR1;RbgA
	A0A287SK09	42.59	4	1	1	6	0.0213523	0.000104684	75.655	1.63e-160	449	A0A287SK09	AAA domain-containing protein	unreviewed	281	32,035			DNA replication [GO:0006260]	DNA binding [GO:0003677]	Q8VXX4	Replication factor C subunit 3 (AtRFC3) (Activator 1 subunit 3) (Protein EMBRYO DEFECTIVE 161) (Protein EMBRYO DEFECTIVE 251) (Protein EMBRYO DEFECTIVE 2775)	reviewed	354	40,600	DNA replication factor C complex [GO:0005663];nucleus [GO:0005634]	SUBCELLULAR LOCATION: Nucleus {ECO:0000250}.	DNA-dependent DNA replication [GO:0006261];DNA repair [GO:0006281]	ATP binding [GO:0005524];DNA binding [GO:0003677]	Q8VXX4	ATPase family associated with various cellular activities (AAA)(EMB2775)	GO:0006261~DNA-dependent DNA replication,GO:0006414~translational elongation,GO:0009793~embryo development ending in seed dormancy,	GO:0005634~nucleus,GO:0005663~DNA replication factor C complex,GO:0005840~ribosome,	GO:0003677~DNA binding,GO:0003689~DNA clamp loader activity,GO:0003735~structural constituent of ribosome,GO:0003746~translation elongation factor activity,GO:0005524~ATP binding,GO:0019843~rRNA binding,	IPR003593:AAA+ ATPase domain,IPR008921:DNA polymerase III, clamp loader complex, gamma/delta/delta subunit, C-terminal,IPR027417:P-loop containing nucleoside triphosphate hydrolase,	ath03030:DNA replication,ath03420:Nucleotide excision repair,ath03430:Mismatch repair,		SM00382:AAA,	ATP-binding,Complete proteome,DNA replication,DNA-binding,Nucleotide-binding,Nucleus,Reference proteome,		Arabidopsis thaliana	A0A287SK09;A0A287SK09	superfamily;superfamily	234763;365797	1;161	181;210	8.30E-41;1.47E-05	143.475;41.7457	rfc superfamily;HLD_clamp superfamily
	A0A287T376	51.04	2	1	1	5	0.00564334	2.76677e-05	32.606	5.68e-83	287	A0A287T376	Uncharacterized protein	unreviewed	886	98,696	integral component of membrane [GO:0016021]				O80386	COP1-interacting protein 7	reviewed	1058	118,425	nucleus [GO:0005634];plasma membrane [GO:0005886]	SUBCELLULAR LOCATION: Nucleus {ECO:0000255|PROSITE-ProRule:PRU00768, ECO:0000269|PubMed:9668129}.	anthocyanin-containing compound biosynthetic process [GO:0009718];chlorophyll biosynthetic process [GO:0015995];positive regulation of transcription, DNA-templated [GO:0045893];response to light stimulus [GO:0009416]		O80386	COP1-interacting protein 7(CIP7)	GO:0009416~response to light stimulus,GO:0009718~anthocyanin-containing compound biosynthetic process,GO:0015995~chlorophyll biosynthetic process,GO:0045893~positive regulation of transcription, DNA-templated,	GO:0005634~nucleus,GO:0005794~Golgi apparatus,GO:0005886~plasma membrane,						Complete proteome,Reference proteome,		Arabidopsis thaliana
	A0A287T850	47.22	4	1	1	1	0.00314465	1.54173e-05	27.419	0.4	31.6	A0A287T850	Uncharacterized protein	unreviewed	318	34,767				RNA binding [GO:0003723]	Q8RWV8	U11/U12 small nuclear ribonucleoprotein 65 kDa protein (U11/U12 snRNP 65 kDa protein) (U11/U12-65K)	reviewed	442	48,712	nucleus [GO:0005634];U12-type spliceosomal complex [GO:0005689]	SUBCELLULAR LOCATION: Nucleus {ECO:0000269|PubMed:24606192}.	inflorescence development [GO:0010229];mRNA splicing, via spliceosome [GO:0000398]	pre-mRNA intronic binding [GO:0097157];U12 snRNA binding [GO:0030626]	Q8RWV8	RNA-binding (RRM/RBD/RNP motifs) family protein(AT1G09230)	GO:0000398~mRNA splicing, via spliceosome,GO:0010229~inflorescence development,	GO:0005634~nucleus,GO:0005689~U12-type spliceosomal complex,	GO:0000166~nucleotide binding,GO:0003676~nucleic acid binding,GO:0003723~RNA binding,GO:0030626~U12 snRNA binding,GO:0097157~pre-mRNA intronic binding,	IPR000504:RNA recognition motif domain,IPR012677:Nucleotide-binding, alpha-beta plait,			SM00360:RRM,	Alternative splicing,Complete proteome,mRNA processing,mRNA splicing,Nucleus,Reference proteome,Repeat,Ribonucleoprotein,RNA-binding,Spliceosome,		Arabidopsis thaliana	A0A287T850;A0A287T850	specific;specific	240700;240700	230;112	302;180	8.35E-28;2.35E-23	103.021;91.0795	RRM_hnRNPH_ESRPs_RBM12_like;RRM_hnRNPH_ESRPs_RBM12_like
	A0A287TI29	75.74	5	4	4	6	0.00537153	2.63351e-05	79.783	0	1854	A0A287TI29	CPSF_A domain-containing protein	unreviewed	1117	123,556	nucleus [GO:0005634]			nucleic acid binding [GO:0003676]	P0DKL4	Spliceosome-associated protein 130 A (AtSAP130a) (SAP 130 A) (Pre-mRNA-splicing factor SF3b 130 kDa subunit A) (SF3b130 A)	reviewed	1214	134,967	nucleus [GO:0005634]	SUBCELLULAR LOCATION: Nucleus {ECO:0000250|UniProtKB:Q15393}.	microgametogenesis [GO:0055046];plant ovule development [GO:0048481];pollen development [GO:0009555];pollen germination [GO:0009846]	nucleic acid binding [GO:0003676]	P0DKL4	Cleavage and polyadenylation specificity factor (CPSF) A subunit protein(SAP130a)	GO:0000398~mRNA splicing, via spliceosome,GO:0009555~pollen development,GO:0009846~pollen germination,GO:0048481~plant ovule development,	GO:0005634~nucleus,GO:0005829~cytosol,GO:0009506~plasmodesma,GO:0009507~chloroplast,	GO:0003676~nucleic acid binding,GO:0003723~RNA binding,	IPR004871:Cleavage/polyadenylation specificity factor, A subunit, C-terminal,IPR011044:Quinoprotein amine dehydrogenase, beta chain-like,IPR015943:WD40/YVTN repeat-like-containing domain,IPR017986:WD40-repeat-containing domain,	ath03040:Spliceosome,			Complete proteome,Reference proteome,		Arabidopsis thaliana	A0A287TI29;A0A287TI29	specific;specific	371047;367377	86;874	600;1108	0;4.43E-63	537.619;217.042	MMS1_N;CPSF_A
	A0A287TKC6	52.14	11	2	2	4	0.0168776	8.27462e-05	87.574	5.91e-105	309	A0A287TKC6	eIF2B_5 domain-containing protein	unreviewed	237	26,975				translation initiation factor activity [GO:0003743]	Q9C8F1	Probable eukaryotic translation initiation factor 5-1 (eIF-5 1)	reviewed	439	48,622	cytosol [GO:0005829]		formation of cytoplasmic translation initiation complex [GO:0001732];formation of translation preinitiation complex [GO:0001731]	eukaryotic initiation factor eIF2 binding [GO:0071074];GDP-dissociation inhibitor activity [GO:0005092];GTP binding [GO:0005525];translation initiation factor activity [GO:0003743]	Q9C8F1	Translation initiation factor IF2/IF5(AT1G36730)	GO:0006413~translational initiation,GO:0006446~regulation of translational initiation,	GO:0005829~cytosol,	GO:0003743~translation initiation factor activity,GO:0005525~GTP binding,	IPR002735:Translation initiation factor IF2/IF5,IPR003307:W2 domain,IPR016021:MIF4-like, type 1/2/3,IPR016024:Armadillo-type fold,IPR016189:Translation initiation factor IF2/IF5, N-terminal,IPR016190:Translation initiation factor IF2/IF5, zinc-binding,	ath03013:RNA transport,		SM00515:eIF5C,SM00653:eIF2B_5,	Complete proteome,GTP-binding,Initiation factor,Nucleotide-binding,Phosphoprotein,Protein biosynthesis,Reference proteome,	chain:Probable eukaryotic translation initiation factor 5-1,domain:W2,nucleotide phosphate-binding region:GTP,sequence conflict,	Arabidopsis thaliana	A0A287TKC6	specific	214764	15	128	3.99e-48	153.942	eIF2B_5
	A0A287U7F1	30.69	2	1	1	4	0.00881057	4.31957e-05				A0A287U7F1	CBF domain-containing protein	unreviewed	454	50,723			ribosome biogenesis [GO:0042254]																							A0A287U7F1	superfamily	391707	2	395	1.57e-57	202.964	CBF superfamily
	A0A287UJU2	56.96	4	2	1	8	0.0138169	6.77404e-05	31.222	2.11e-15	79	A0A287UJU2	AAA domain-containing protein	unreviewed	579	64,965	mitochondrion [GO:0005739]		mitochondrion organization [GO:0007005]	ATP binding [GO:0005524]	Q9SCN8	Cell division control protein 48 homolog D (AtCDC48d) (Transitional endoplasmic reticulum ATPase D)	reviewed	815	90,340	cytoplasm [GO:0005737];cytoskeleton [GO:0005856];cytosol [GO:0005829];Golgi apparatus [GO:0005794];nucleolus [GO:0005730];nucleoplasm [GO:0005654];nucleus [GO:0005634];phragmoplast [GO:0009524];plasma membrane [GO:0005886];VCP-NPL4-UFD1 AAA ATPase complex [GO:0034098]	SUBCELLULAR LOCATION: Nucleus {ECO:0000269|PubMed:19245862}. Cytoplasm, cytoskeleton, phragmoplast {ECO:0000250}. Note=Primarily localized to the nucleus and, during cytokinesis, to the phragmoplast, a site where membrane vesicles are targeted in the deposition of new cell wall materials. {ECO:0000250}.	autophagosome maturation [GO:0097352];cell division [GO:0051301];ER-associated misfolded protein catabolic process [GO:0071712];macroautophagy [GO:0016236];mitotic spindle disassembly [GO:0051228];positive regulation of protein catabolic process [GO:0045732];response to cadmium ion [GO:0046686];retrograde protein transport, ER to cytosol [GO:0030970];ubiquitin-dependent ERAD pathway [GO:0030433]	ATPase activity [GO:0016887];ATP binding [GO:0005524];polyubiquitin modification-dependent protein binding [GO:0031593]	Q9SCN8	ATPase, AAA-type, CDC48 protein(AtCDC48B)	GO:0007049~cell cycle,GO:0015031~protein transport,GO:0045732~positive regulation of protein catabolic process,GO:0046686~response to cadmium ion,GO:0051301~cell division,	GO:0005654~nucleoplasm,GO:0005730~nucleolus,GO:0005794~Golgi apparatus,GO:0005829~cytosol,GO:0005856~cytoskeleton,GO:0005886~plasma membrane,GO:0009524~phragmoplast,	GO:0005515~protein binding,GO:0005524~ATP binding,GO:0016787~hydrolase activity,	IPR003338:CDC48, N-terminal subdomain,IPR003593:AAA+ ATPase domain,IPR003959:ATPase, AAA-type, core,IPR003960:ATPase, AAA-type, conserved site,IPR004201:CDC48, domain 2,IPR005938:ATPase, AAA-type, CDC48,IPR009010:Aspartate decarboxylase-like domain,IPR027417:P-loop containing nucleoside triphosphate hydrolase,	ath04141:Protein processing in endoplasmic reticulum,		SM00382:AAA,SM01072:SM01072,SM01073:SM01073,	Acetylation,ATP-binding,Cell cycle,Cell division,Complete proteome,Cytoplasm,Cytoskeleton,Nucleotide-binding,Nucleus,Phosphoprotein,Protein transport,Reference proteome,Repeat,Transport,	chain:Cell division control protein 48 homolog D,modified residue,nucleotide phosphate-binding region:ATP,	Arabidopsis thaliana	A0A287UJU2;A0A287UJU2;A0A287UJU2	specific;specific;superfamily	371859;365803;224142	19;327;274	266;468;348	5.06E-94;4.15E-24;0.0007238	288.4;97.6654;41.9854	DUF3523;AAA;PspF superfamily
	A0A287V2I7	45.37	4	2	2	3	0.00639659	3.13606e-05				A0A287V2I7	Uncharacterized protein	unreviewed	469	52,364	ribosome [GO:0005840]		translation [GO:0006412]	structural constituent of ribosome [GO:0003735]																						A0A287V2I7	specific	376314	362	435	1.56e-25	98.9984	Ribosomal_S15
	A0A287V9N5	137.07	19	7	5	31	0.0769231	0.000377132	83.333	0	637	A0A287V9N5	Uncharacterized protein	unreviewed	403	45,189				ATP binding [GO:0005524];helicase activity [GO:0004386];nucleic acid binding [GO:0003676]	Q94A52	Eukaryotic initiation factor 4A-III homolog (AteIF4AIII) (eIF-4A-III) (eIF4A-III) (EC 3.6.4.13) (DEAD-box ATP-dependent RNA helicase 2) (AtRH02)	reviewed	408	45,845	catalytic step 2 spliceosome [GO:0071013];cytosol [GO:0005829];exon-exon junction complex [GO:0035145];nuclear speck [GO:0016607];nucleolus [GO:0005730];nucleoplasm [GO:0005654];nucleus [GO:0005634]	SUBCELLULAR LOCATION: Nucleus, nucleoplasm {ECO:0000269|PubMed:19435936}. Nucleus, nucleolus {ECO:0000269|PubMed:19435936}. Nucleus speckle {ECO:0000269|PubMed:19435936}. Nucleus {ECO:0000269|PubMed:26887918}. Cytoplasm {ECO:0000269|PubMed:26887918}. Note=Hypoxia causes transition from diffuse nucleoplasmic localization to accumulation in speckles in nuclei of root cells (PubMed:19435936). Locali…	mRNA processing [GO:0006397];mRNA transport [GO:0051028];nuclear-transcribed mRNA catabolic process, nonsense-mediated decay [GO:0000184];regulation of translation [GO:0006417];response to hypoxia [GO:0001666];RNA splicing [GO:0008380]	ATP binding [GO:0005524];mRNA binding [GO:0003729];RNA binding [GO:0003723];RNA helicase activity [GO:0003724]	Q94A52	eukaryotic initiation factor 4A-III(EIF4A-III)	GO:0001666~response to hypoxia,GO:0006364~rRNA processing,GO:0006397~mRNA processing,GO:0008380~RNA splicing,GO:0010468~regulation of gene expression,GO:0010501~RNA secondary structure unwinding,	GO:0005634~nucleus,GO:0005654~nucleoplasm,GO:0005730~nucleolus,GO:0016020~membrane,GO:0016607~nuclear speck,GO:0035145~exon-exon junction complex,GO:0071013~catalytic step 2 spliceosome,	GO:0003723~RNA binding,GO:0003729~mRNA binding,GO:0004004~ATP-dependent RNA helicase activity,GO:0005515~protein binding,GO:0005524~ATP binding,GO:0008026~ATP-dependent helicase activity,	IPR001650:Helicase, C-terminal,IPR011545:DNA/RNA helicase, DEAD/DEAH box type, N-terminal,IPR014001:Helicase, superfamily 1/2, ATP-binding domain,IPR014014:RNA helicase, DEAD-box type, Q motif,IPR027417:P-loop containing nucleoside triphosphate hydrolase,	ath03013:RNA transport,ath03015:mRNA surveillance pathway,ath03040:Spliceosome,		SM00487:DEXDc,SM00490:HELICc,	ATP-binding,Complete proteome,Helicase,Hydrolase,Nucleotide-binding,Nucleus,Reference proteome,Ribosome biogenesis,RNA-binding,rRNA processing,	chain:DEAD-box ATP-dependent RNA helicase 2,domain:Helicase ATP-binding,domain:Helicase C-terminal,nucleotide phosphate-binding region:ATP,sequence conflict,short sequence motif:DEAD box,short sequence motif:Q motif,	Arabidopsis thaliana	A0A287V9N5	superfamily	185609	34	373	0	539.028	PTZ00424 superfamily
	A0A287X409	30.09	2	1	1	3	0.00675676	3.31264e-05				A0A287X409	DUF663 domain-containing protein	unreviewed	444	50,539			ribosome biogenesis [GO:0042254]																							A0A287X409	specific	368206	164	440	1.18e-145	416.485	RIBIOP_C
	A0A287XWS5	108.04	17	5	5	24	0.0657534	0.00032237				A0A287XWS5	Uncharacterized protein	unreviewed	365	41,973
	A0A287XZU3	88.58	19	3	3	18	0.0873786	0.000428393	54.839	1.8e-51	168	A0A287XZU3	Clathrin light chain	unreviewed	206	22,256	clathrin coat of coated pit [GO:0030132];clathrin coat of trans-Golgi network vesicle [GO:0030130]		intracellular protein transport [GO:0006886];vesicle-mediated transport [GO:0016192]	structural molecule activity [GO:0005198]	Q9SKU1	Clathrin light chain 1	reviewed	338	37,225	clathrin coat of coated pit [GO:0030132];clathrin coat of trans-Golgi network vesicle [GO:0030130];clathrin vesicle coat [GO:0030125];cytosol [GO:0005829];mitochondrion [GO:0005739];plasma membrane [GO:0005886]	SUBCELLULAR LOCATION: Cytoplasmic vesicle membrane {ECO:0000250};Peripheral membrane protein {ECO:0000250};Cytoplasmic side {ECO:0000250}. Membrane, coated pit {ECO:0000250};Peripheral membrane protein {ECO:0000250};Cytoplasmic side {ECO:0000250}. Note=Cytoplasmic face of coated pits and vesicles. {ECO:0000250}.	clathrin coat assembly [GO:0048268];clathrin-dependent endocytosis [GO:0072583];intracellular protein transport [GO:0006886]	clathrin heavy chain binding [GO:0032050];structural molecule activity [GO:0005198]	Q9SKU1	Clathrin light chain protein(AT2G20760)	GO:0006886~intracellular protein transport,GO:0072583~clathrin-mediated endocytosis,	GO:0005634~nucleus,GO:0005829~cytosol,GO:0005886~plasma membrane,GO:0030125~clathrin vesicle coat,GO:0030130~clathrin coat of trans-Golgi network vesicle,GO:0030132~clathrin coat of coated pit,	GO:0005198~structural molecule activity,GO:0032050~clathrin heavy chain binding,	IPR000996:Clathrin light chain,				Coated pit,Coiled coil,Complete proteome,Cytoplasmic vesicle,Membrane,Reference proteome,		Arabidopsis thaliana
	M0UK14	28.38	6	1	1	1	0.00446429	2.18871e-05	78.873	3.95e-80	235	M0UK14	HTH cro/C1-type domain-containing protein	unreviewed	224	25,223	nucleus [GO:0005634]			DNA binding [GO:0003677]	Q9SJI8	Multiprotein-bridging factor 1a	reviewed	142	15,620	cytosol [GO:0005829];nucleolus [GO:0005730];nucleus [GO:0005634]	SUBCELLULAR LOCATION: Nucleus, nucleolus {ECO:0000269|PubMed:16283071}.	positive regulation of transcription, DNA-templated [GO:0045893]	DNA binding [GO:0003677];mRNA binding [GO:0003729];transcription coactivator activity [GO:0003713]	Q9SJI8	multiprotein bridging factor 1A(MBF1A)	GO:0006351~transcription, DNA-templated,GO:0009723~response to ethylene,GO:0045893~positive regulation of transcription, DNA-templated,	GO:0005634~nucleus,GO:0005730~nucleolus,	GO:0003677~DNA binding,GO:0003713~transcription coactivator activity,GO:0003729~mRNA binding,GO:0043565~sequence-specific DNA binding,	IPR001387:Helix-turn-helix,IPR010982:Lambda repressor-like, DNA-binding domain,IPR013729:Multiprotein bridging factor 1, N-terminal,			SM00530:HTH_XRE,	Activator,Complete proteome,DNA-binding,Nucleus,Reference proteome,Transcription,Transcription regulation,	chain:Multiprotein-bridging factor 1a,DNA-binding region:H-T-H motif,domain:HTH cro/C1-type,	Arabidopsis thaliana	M0UK14;M0UK14	specific;superfamily	369924;331548	91;161	160;223	2.67E-27;4.01E-12	99.2311;62.0685	MBF1;aMBF1 superfamily
	M0YT09	85.38	36	2	2	7	0.109375	0.000536234	79.688	1.36e-32	105	M0YT09	Uncharacterized protein	unreviewed	64	7,552	box H/ACA snoRNP complex [GO:0031429];box H/ACA telomerase RNP complex [GO:0090661];Cajal body [GO:0015030]		polar nucleus fusion [GO:0010197];rRNA pseudouridine synthesis [GO:0031118];snRNA pseudouridine synthesis [GO:0031120]	box H/ACA snoRNA binding [GO:0034513];telomerase RNA binding [GO:0070034]	Q93XX8	H/ACA ribonucleoprotein complex subunit 3-like protein (Nucleolar protein 10)	reviewed	64	7,392	box H/ACA snoRNP complex [GO:0031429];box H/ACA telomerase RNP complex [GO:0090661];Cajal body [GO:0015030];mitochondrion [GO:0005739];nucleolus [GO:0005730]	SUBCELLULAR LOCATION: Nucleus, nucleolus {ECO:0000250}.	polar nucleus fusion [GO:0010197];rRNA pseudouridine synthesis [GO:0031118];snRNA pseudouridine synthesis [GO:0031120]	box H/ACA snoRNA binding [GO:0034513];telomerase RNA binding [GO:0070034]	Q93XX8	nucleolar RNA-binding Nop10p family protein(NOP10)	GO:0001522~pseudouridine synthesis,GO:0007004~telomere maintenance via telomerase,GO:0010197~polar nucleus fusion,GO:0031118~rRNA pseudouridine synthesis,GO:0031120~snRNA pseudouridine synthesis,GO:0042254~ribosome biogenesis,GO:1904874~positive regulation of telomerase RNA localization to Cajal body,	GO:0005634~nucleus,GO:0005730~nucleolus,GO:0015030~Cajal body,GO:0031429~box H/ACA snoRNP complex,GO:0072589~box H/ACA scaRNP complex,GO:0090661~box H/ACA telomerase RNP complex,	GO:0003723~RNA binding,GO:0030515~snoRNA binding,GO:0034513~box H/ACA snoRNA binding,GO:0070034~telomerase RNA binding,	IPR007264:H/ACA ribonucleoprotein complex, subunit Nop10,	ath03008:Ribosome biogenesis in eukaryotes,			Alternative splicing,Complete proteome,Nucleus,Reference proteome,Ribonucleoprotein,Ribosome biogenesis,rRNA processing,	chain:H/ACA ribonucleoprotein complex subunit 3-like protein,sequence conflict,	Arabidopsis thaliana	M0YT09	specific	377228	6	51	6.4e-17	66.4041	Nop10p
	A0A287EIN6	65.69	14	3	3	6	0.0176471	5.40456e-05	79.36	0	593	A0A287EIN6	WD_REPEATS_REGION domain-containing protein	unreviewed	340	37,681					Q38942	Protein RAE1 (RNA export factor 1)	reviewed	349	38,268	Cul4-RING E3 ubiquitin ligase complex [GO:0080008];cytosol [GO:0005829];nuclear envelope [GO:0005635];nuclear pore [GO:0005643]	SUBCELLULAR LOCATION: Nucleus envelope {ECO:0000269|PubMed:21189294}. Nucleus, nuclear pore complex {ECO:0000269|PubMed:21189294}.	mRNA transport [GO:0051028];protein transport [GO:0015031];RNA export from nucleus [GO:0006405];transcription-dependent tethering of RNA polymerase II gene DNA at nuclear periphery [GO:0000972]	RNA binding [GO:0003723];ubiquitin binding [GO:0043130]	Q38942	Transducin/WD40 repeat-like superfamily protein(RAE1)	GO:0000972~transcription-dependent tethering of RNA polymerase II gene DNA at nuclear periphery,GO:0006405~RNA export from nucleus,GO:0006606~protein import into nucleus,GO:0051028~mRNA transport,	GO:0005635~nuclear envelope,GO:0005643~nuclear pore,GO:0005737~cytoplasm,GO:0005829~cytosol,GO:0080008~Cul4-RING E3 ubiquitin ligase complex,	GO:0000166~nucleotide binding,GO:0003723~RNA binding,GO:0005515~protein binding,GO:0043130~ubiquitin binding,	IPR001680:WD40 repeat,IPR015943:WD40/YVTN repeat-like-containing domain,IPR017986:WD40-repeat-containing domain,IPR020472:G-protein beta WD-40 repeat,	ath03013:RNA transport,		SM00320:WD40,	Acetylation,Complete proteome,mRNA transport,Nuclear pore complex,Nucleus,Protein transport,Reference proteome,Repeat,Translocation,Transport,WD repeat,	chain:Rae1-like protein At1g80670,repeat:WD 1,repeat:WD 2,repeat:WD 3,repeat:WD 4,short sequence motif:DWD box,	Arabidopsis thaliana	A0A287EIN6	superfamily	392136	25	299	1.97e-35	130.148	WD40 superfamily
	A0A287ESX2	34.42	3	1	1	5	0.0178571	5.4689e-05	43.06	3.62e-55	183	A0A287ESX2	Ribosome biogenesis protein NOP53	unreviewed	280	30,421					O22892	Ribosome biogenesis protein NOP53	reviewed	442	50,162	nucleolus [GO:0005730];nucleoplasm [GO:0005654]	SUBCELLULAR LOCATION: Nucleus, nucleolus {ECO:0000250|UniProtKB:Q9NZM5}. Nucleus, nucleoplasm {ECO:0000250|UniProtKB:Q9NZM5}.	ribosomal large subunit assembly [GO:0000027];rRNA processing [GO:0006364]	5S rRNA binding [GO:0008097]	O22892	Nop53 protein(AT2G40430)	GO:0010971~positive regulation of G2/M transition of mitotic cell cycle,GO:0051781~positive regulation of cell division,	GO:0005634~nucleus,		IPR011687:P60-like,				Alternative splicing,Coiled coil,Complete proteome,Reference proteome,	chain:Uncharacterized protein At2g40430,modified residue,	Arabidopsis thaliana	A0A287ESX2	superfamily	369506	10	216	3.07e-14	71.5677	Nop53 superfamily
	A0A287EXV2	33.77	3	1	1	2	0.00694444	2.12679e-05	60.744	3.63e-94	277	A0A287EXV2	PHD-type domain-containing protein	unreviewed	288	32,054			regulation of transcription, DNA-templated [GO:0006355]	histone binding [GO:0042393];metal ion binding [GO:0046872]	Q9FFF5	PHD finger protein ALFIN-LIKE 1 (Protein AL1)	reviewed	241	27,223	nucleus [GO:0005634]	SUBCELLULAR LOCATION: Nucleus {ECO:0000269|PubMed:19154204}.	chromatin organization [GO:0006325];regulation of transcription, DNA-templated [GO:0006355]	metal ion binding [GO:0046872];methylated histone binding [GO:0035064];transcription regulatory region DNA binding [GO:0044212]	Q9FFF5	alfin-like 1(AL1)	GO:0006351~transcription, DNA-templated,GO:0006355~regulation of transcription, DNA-templated,GO:0016569~covalent chromatin modification,	GO:0005634~nucleus,	GO:0003677~DNA binding,GO:0008270~zinc ion binding,GO:0035064~methylated histone binding,GO:0043565~sequence-specific DNA binding,GO:0044212~transcription regulatory region DNA binding,	IPR001965:Zinc finger, PHD-type,IPR011011:Zinc finger, FYVE/PHD-type,IPR013083:Zinc finger, RING/FYVE/PHD-type,IPR019786:Zinc finger, PHD-type, conserved site,IPR019787:Zinc finger, PHD-finger,IPR021998:Protein of unknown function DUF3594,			SM00249:PHD,	Acetylation,Chromatin regulator,Complete proteome,Metal-binding,Nucleus,Reference proteome,Transcription,Transcription regulation,Zinc,Zinc-finger,		Arabidopsis thaliana	A0A287EXV2;A0A287EXV2	specific;specific	371932;277085	53;234	177;284	6.57E-91;3.50E-30	265.259;107.966	Alfin;PHD_AL_plant
	A0A287F7D0	61.95	10	3	3	6	0.0113852	3.48681e-05	70.588	0	780	A0A287F7D0	Uncharacterized protein	unreviewed	527	57,684	Prp19 complex [GO:0000974]		DNA repair [GO:0006281];mRNA splicing, via spliceosome [GO:0000398]	ubiquitin protein ligase activity [GO:0061630]	Q94BR4	Pre-mRNA-processing factor 19 homolog 1 (EC 2.3.2.-) (MOS4-associated complex protein 3A) (MAC protein 3A) (Plant U-box protein 59) (U-box domain-containing protein 59)	reviewed	523	56,866	catalytic step 2 spliceosome [GO:0071013];extracellular region [GO:0005576];nucleolus [GO:0005730];nucleus [GO:0005634];Prp19 complex [GO:0000974];U2-type catalytic step 1 spliceosome [GO:0071006]	SUBCELLULAR LOCATION: Nucleus {ECO:0000269|PubMed:19629177}.	defense response to bacterium [GO:0042742];DNA repair [GO:0006281];generation of catalytic spliceosome for first transesterification step [GO:0000349];innate immune response [GO:0045087];protein K63-linked ubiquitination [GO:0070534];response to cadmium ion [GO:0046686]	ubiquitin protein ligase activity [GO:0061630];ubiquitin-protein transferase activity [GO:0004842]	Q94BR4	MOS4-associated complex 3A(MAC3A)	GO:0000349~generation of catalytic spliceosome for first transesterification step,GO:0006281~DNA repair,GO:0006397~mRNA processing,GO:0008380~RNA splicing,GO:0016567~protein ubiquitination,GO:0042742~defense response to bacterium,GO:0045087~innate immune response,GO:0046686~response to cadmium ion,GO:0070534~protein K63-linked ubiquitination,	GO:0000974~Prp19 complex,GO:0005634~nucleus,GO:0005681~spliceosomal complex,GO:0005730~nucleolus,GO:0071006~U2-type catalytic step 1 spliceosome,GO:0080008~Cul4-RING E3 ubiquitin ligase complex,	GO:0000166~nucleotide binding,GO:0004842~ubiquitin-protein transferase activity,GO:0016874~ligase activity,GO:0061630~ubiquitin protein ligase activity,	IPR001680:WD40 repeat,IPR003613:U box domain,IPR013083:Zinc finger, RING/FYVE/PHD-type,IPR013915:Pre-mRNA-splicing factor 19,IPR015943:WD40/YVTN repeat-like-containing domain,IPR017986:WD40-repeat-containing domain,	ath03040:Spliceosome,ath04120:Ubiquitin mediated proteolysis,		SM00320:WD40,SM00504:Ubox,	Alternative splicing,Complete proteome,DNA damage,DNA repair,Immunity,Innate immunity,Ligase,mRNA processing,mRNA splicing,Nucleus,Plant defense,Reference proteome,Repeat,Spliceosome,Ubl conjugation pathway,WD repeat,	chain:Pre-mRNA-processing factor 19 homolog 1,domain:U-box,repeat:WD 1,repeat:WD 2,repeat:WD 3,repeat:WD 4,repeat:WD 5,repeat:WD 6,repeat:WD 7,	Arabidopsis thaliana	A0A287F7D0;A0A287F7D0;A0A287F7D0	specific;specific;specific	238121;369995;319570	223;67;2	510;130;54	5.91E-57;1.13E-36;5.23E-26	191.779;129.945;99.9622	WD40;Prp19;RING-Ubox_PRP19
	A0A287FAP9	37.59	4	2	2	2	0.00401606	1.22995e-05	57.021	5.42e-148	443	A0A287FAP9	Uncharacterized protein	unreviewed	498	56,795					Q9LT25	Pre-mRNA-processing protein 40C (AtPRP40c) (Transcription elongation regulator 1)	reviewed	835	92,807	nucleus [GO:0005634]	SUBCELLULAR LOCATION: Nucleus {ECO:0000305}.		RNA polymerase binding [GO:0070063];transcription coregulator activity [GO:0003712]	Q9LT25	pre-mRNA-processing protein 40C(PRP40C)	GO:0006351~transcription, DNA-templated,GO:0006355~regulation of transcription, DNA-templated,GO:0008380~RNA splicing,	GO:0005634~nucleus,	GO:0070063~RNA polymerase binding,	IPR001202:WW domain,IPR002713:FF domain,	ath03040:Spliceosome,		SM00441:FF,SM00456:WW,	Complete proteome,Nucleus,Reference proteome,Repeat,Transcription,Transcription regulation,		Arabidopsis thaliana	A0A287FAP9;A0A287FAP9;A0A287FAP9;A0A287FAP9	specific;specific;superfamily;superfamily	366838;366838;227435;383048	114;245;107;338	159;290;314;402	1.52E-10;1.21E-08;4.16E-06;1.88E-05	55.9146;50.5218;49.3086;42.5849	FF;FF;PRP40 superfamily;FF superfamily
	A0A287FJN1	37.55	7	1	1	1	0.00574713	1.76011e-05	30.682	0.94	29.3	A0A287FJN1	Uncharacterized protein	unreviewed	174	19,910					F4JC20	FIP1[III]-like protein (AtFIP1(III)) (Factor interacting with poly(A) polymerase-like 3) (AtFIPS3) (Protein HOMOLOG OF YEAST FIP1 [III])	reviewed	997	115,371	nucleus [GO:0005634]	SUBCELLULAR LOCATION: Nucleus {ECO:0000250|UniProtKB:Q6UN15, ECO:0000255|PROSITE-ProRule:PRU00768}.	mRNA processing [GO:0006397]	RNA binding [GO:0003723]	F4JC20	fip1 motif-containing protein(AT3G66652)	GO:0006397~mRNA processing,	GO:0005634~nucleus,	GO:0003723~RNA binding,	IPR007854:Pre-mRNA polyadenylation factor Fip1,				Coiled coil,Complete proteome,mRNA processing,Nucleus,Reference proteome,RNA-binding,		Arabidopsis thaliana
	A0A287FQK2	55.04	1	1	1	3	0.00168919	5.17328e-06	33.333	0.015	39.3	A0A287FQK2	Uncharacterized protein	unreviewed	1776	188,394					Q9ZVT1	DUF724 domain-containing protein 1 (AtDUF1)	reviewed	670	76,290	nucleus [GO:0005634]	SUBCELLULAR LOCATION: Nucleus {ECO:0000269|PubMed:19795213}.	regulation of growth [GO:0040008]		Q9ZVT1	agenet domain protein (DOMAIN OF UNKNOWN FUNCTION 724 1)(ATDUF1)	GO:0006810~transport,GO:0040008~regulation of growth,	GO:0005634~nucleus,		IPR007930:Protein of unknown function DUF724,IPR008395:Agenet-like domain,IPR014002:Tudor-like, plant,			SM00743:Agenet,	Complete proteome,Growth regulation,Nucleus,Reference proteome,Transport,		Arabidopsis thaliana	A0A287FQK2;A0A287FQK2	specific;specific	214798;368538	1495;1410	1551;1474	9.65E-08;1.42E-07	50.0149;49.6168	Agenet;Agenet
	A0A287FWL5	76.95	7	4	4	8	0.011236	3.4411e-05	50.679	0	615	A0A287FWL5	Kinesin-like protein	unreviewed	712	79,529	microtubule [GO:0005874]		microtubule-based movement [GO:0007018]	ATP binding [GO:0005524];microtubule binding [GO:0008017];microtubule motor activity [GO:0003777]	F4K4C5	Kinesin-like protein KIN-14S	reviewed	765	85,438	kinesin complex [GO:0005871];microtubule [GO:0005874]		microtubule-based movement [GO:0007018]	ATPase activity [GO:0016887];ATP binding [GO:0005524];microtubule binding [GO:0008017];microtubule motor activity [GO:0003777]	F4K4C5	P-loop containing nucleoside triphosphate hydrolases superfamily protein(AT5G27550)	GO:0007018~microtubule-based movement,	GO:0005737~cytoplasm,GO:0005871~kinesin complex,GO:0005874~microtubule,	GO:0003777~microtubule motor activity,GO:0005524~ATP binding,GO:0008017~microtubule binding,GO:0016887~ATPase activity,	IPR001752:Kinesin, motor domain,IPR019821:Kinesin, motor region, conserved site,IPR027417:P-loop containing nucleoside triphosphate hydrolase,			SM00129:KISc,	ATP-binding,Coiled coil,Complete proteome,Microtubule,Motor protein,Nucleotide-binding,Reference proteome,		Arabidopsis thaliana	A0A287FWL5	specific	276817	44	371	5.98e-165	477.086	KISc_C_terminal
	A0A287GX36	61.74	17	2	2	5	0.0268817	8.23275e-05	72.826	2.01e-44	150	A0A287GX36	Uncharacterized protein	unreviewed	186	20,595				nucleic acid binding [GO:0003676]	O80358	Formamidopyrimidine-DNA glycosylase (Fapy-DNA glycosylase) (EC 3.2.2.23) (EC 4.2.99.18) (DNA-(apurinic or apyrimidinic site) lyase FPG1) (Formamidopyrimidine-DNA glycosylase 1) (AtFPG-1) (Formamidopyrimidine-DNA glycosylase 2) (AtFPG-2) (Protein MutM homolog 1) (AtMMH-1) (Protein MutM homolog 2) (AtMMH-2)	reviewed	390	43,194	nucleus [GO:0005634]	SUBCELLULAR LOCATION: Nucleus {ECO:0000250}.	base-excision repair [GO:0006284];DNA repair [GO:0006281];nucleotide-excision repair [GO:0006289];response to oxidative stress [GO:0006979]	class I DNA-(apurinic or apyrimidinic site) endonuclease activity [GO:0140078];damaged DNA binding [GO:0003684];DNA-(apurinic or apyrimidinic site) endonuclease activity [GO:0003906];DNA N-glycosylase activity [GO:0019104];oxidized purine nucleobase lesion DNA N-glycosylase activity [GO:0008534];zinc ion binding [GO:0008270]	O80358	MUTM homolog-1(MMH-1)	GO:0006281~DNA repair,GO:0006284~base-excision repair,GO:0006289~nucleotide-excision repair,GO:0006979~response to oxidative stress,	GO:0005634~nucleus,	GO:0003684~damaged DNA binding,GO:0008270~zinc ion binding,GO:0008534~oxidized purine nucleobase lesion DNA N-glycosylase activity,GO:0019104~DNA N-glycosylase activity,	IPR010979:Ribosomal protein S13-like, H2TH,IPR012319:DNA glycosylase/AP lyase, catalytic domain,IPR015886:DNA glycosylase/AP lyase, H2TH DNA-binding,IPR020629:Formamidopyrimidine-DNA glycosylase,	ath03410:Base excision repair,		SM00898:SM00898,SM01232:SM01232,	3D-structure,Alternative splicing,Complete proteome,DNA damage,DNA repair,DNA-binding,Glycosidase,Hydrolase,Lyase,Multifunctional enzyme,Nucleus,Reference proteome,		Arabidopsis thaliana	A0A287GX36	superfamily	273150	6	87	7.35e-18	78.4953	fpg superfamily
	A0A287H7N0	97.77	23	5	5	17	0.0497076	0.000152234	60.185	1.07e-41	147	A0A287H7N0	Uncharacterized protein	unreviewed	342	37,883					Q945P1	Ricin B-like lectin EULS3 (Euonymus lectin S3) (AtEULS3)	reviewed	317	35,648	cytoplasm [GO:0005737];Golgi apparatus [GO:0005794];nucleus [GO:0005634]	SUBCELLULAR LOCATION: Nucleus {ECO:0000269|PubMed:21945438}. Cytoplasm {ECO:0000269|PubMed:21945438}.	defense response to bacterium [GO:0042742];stomatal closure [GO:0090332]	carbohydrate binding [GO:0030246]	Q945P1	hydroxyproline-rich glycoprotein family protein(EULS3)	GO:0042742~defense response to bacterium,GO:0090332~stomatal closure,	GO:0005634~nucleus,GO:0005737~cytoplasm,	GO:0005515~protein binding,GO:0030246~carbohydrate binding,	IPR000772:Ricin B lectin domain,				Complete proteome,Lectin,Reference proteome,		Arabidopsis thaliana
	A0A287H9B3	82.81	4	3	2	11	0.0104862	3.21148e-05	39.883	5.04e-67	234	A0A287H9B3	AAA domain-containing protein	unreviewed	1049	114,892				ATP binding [GO:0005524]	Q9SEX2	Katanin p60 ATPase-containing subunit A1 (Katanin p60 subunit A1) (EC 5.6.1.1) (CAD ATPase) (Katanin-1) (Atp60) (Protein BOTERO 1) (Protein ECTOPIC ROOT HAIR 3) (Protein FAT ROOT) (Protein FRAGILE FIBER 2) (AtAAA1) (p60 katanin)	reviewed	523	57,236	cytoplasm [GO:0005737];microtubule [GO:0005874];nucleus [GO:0005634]	SUBCELLULAR LOCATION: Cytoplasm, cytoskeleton {ECO:0000255|HAMAP-Rule:MF_03023, ECO:0000269|PubMed:12571277}.	cortical microtubule organization [GO:0043622];cytoplasmic microtubule organization [GO:0031122];microtubule cytoskeleton organization [GO:0000226];multidimensional cell growth [GO:0009825];plant-type cell wall biogenesis [GO:0009832];trichome branching [GO:0010091]	ATPase activity [GO:0016887];ATP binding [GO:0005524];isomerase activity [GO:0016853];microtubule binding [GO:0008017];microtubule-severing ATPase activity [GO:0008568]	Q9SEX2	P-loop containing nucleoside triphosphate hydrolases superfamily protein(ERH3)	GO:0000226~microtubule cytoskeleton organization,GO:0009825~multidimensional cell growth,GO:0009832~plant-type cell wall biogenesis,GO:0010091~trichome branching,GO:0043622~cortical microtubule organization,GO:0051013~microtubule severing,	GO:0005634~nucleus,GO:0005737~cytoplasm,GO:0005874~microtubule,	GO:0005515~protein binding,GO:0005524~ATP binding,GO:0008017~microtubule binding,GO:0008568~microtubule-severing ATPase activity,	IPR003593:AAA+ ATPase domain,IPR003959:ATPase, AAA-type, core,IPR003960:ATPase, AAA-type, conserved site,IPR015415:Vps4 oligomerisation, C-terminal,IPR027417:P-loop containing nucleoside triphosphate hydrolase,			SM00382:AAA,	ATP-binding,Complete proteome,Cytoplasm,Cytoskeleton,Hydrolase,Microtubule,Nucleotide-binding,Reference proteome,	chain:Katanin p60 ATPase-containing subunit,modified residue,nucleotide phosphate-binding region:ATP,sequence conflict,	Arabidopsis thaliana	A0A287H9B3;A0A287H9B3	specific;specific	223540;380117	724;398	989;471	4.77E-80;0.000206717	270.156;40.2405	SpoVK;SH3_12
	A0A287KDH0	54.89	4	1	1	4	0.00888889	2.7223e-05				A0A287KDH0	Uncharacterized protein	unreviewed	450	50,319
	A0A287KEC5	56.49	12	2	2	4	0.0327869	0.000100413	33.333	0.96	28.1	A0A287KEC5	Uncharacterized protein	unreviewed	122	13,614					Q8GWG6	Membralin-like protein At1g60995	reviewed	623	71,729	endoplasmic reticulum [GO:0005783];integral component of membrane [GO:0016021]	SUBCELLULAR LOCATION: Membrane {ECO:0000255};Multi-pass membrane protein {ECO:0000255}.	positive regulation of ERAD pathway [GO:1904294];response to endoplasmic reticulum stress [GO:0034976]		Q8GWG6	S3 self-incompatibility locus-linked pollen protein(AT1G60995)		GO:0005739~mitochondrion,GO:0005783~endoplasmic reticulum,GO:0016021~integral component of membrane,		IPR019144:Membralin,				Complete proteome,Membrane,Reference proteome,Transmembrane,Transmembrane helix,		Arabidopsis thaliana
	A0A287KFS3	31.24	2	1	1	1	0.00125786	3.85231e-06				A0A287KFS3	Uncharacterized protein	unreviewed	795	90,004			histone deacetylation [GO:0016575]																							A0A287KFS3	superfamily	383090	484	566	2.14e-16	75.7495	LCCL superfamily
	A0A287KQU2	54.55	2	1	1	1	0.00111982	3.42954e-06	46.047	0	676	A0A287KQU2	Peptidase S59 domain-containing protein	unreviewed	893	92,493	nuclear pore [GO:0005643]			structural constituent of nuclear pore [GO:0017056]	Q8RY25	Nuclear pore complex protein NUP98A (Nucleoporin 98A) (Nucleoporin autopeptidase)	reviewed	1041	106,308	cytoplasm [GO:0005737];nuclear envelope [GO:0005635];nuclear membrane [GO:0031965];nuclear pore cytoplasmic filaments [GO:0044614];nucleus [GO:0005634]	SUBCELLULAR LOCATION: Nucleus, nuclear pore complex {ECO:0000305|PubMed:21189294}.	mRNA export from nucleus [GO:0006406];posttranscriptional tethering of RNA polymerase II gene DNA at nuclear periphery [GO:0000973];protein import into nucleus [GO:0006606];regulation of shade avoidance [GO:1902446];RNA export from nucleus [GO:0006405];telomere tethering at nuclear periphery [GO:0034398]	nuclear localization sequence binding [GO:0008139];RNA binding [GO:0003723];structural constituent of nuclear pore [GO:0017056]	Q8RY25	Nucleoporin autopeptidase(AT1G10390)	GO:0000973~posttranscriptional tethering of RNA polymerase II gene DNA at nuclear periphery,GO:0006405~RNA export from nucleus,GO:0006406~mRNA export from nucleus,GO:0006606~protein import into nucleus,GO:0006810~transport,GO:0034398~telomere tethering at nuclear periphery,GO:1902446~regulation of shade avoidance,	GO:0005634~nucleus,GO:0005635~nuclear envelope,GO:0005643~nuclear pore,GO:0005737~cytoplasm,GO:0031965~nuclear membrane,GO:0044614~nuclear pore cytoplasmic filaments,	GO:0003723~RNA binding,GO:0005215~transporter activity,GO:0005487~nucleocytoplasmic transporter activity,GO:0005515~protein binding,GO:0008139~nuclear localization sequence binding,GO:0017056~structural constituent of nuclear pore,	IPR007230:Peptidase S59, nucleoporin,	ath03013:RNA transport,			Complete proteome,mRNA transport,Nuclear pore complex,Nucleus,Protein transport,Reference proteome,Repeat,Translocation,Transport,		Arabidopsis thaliana	A0A287KQU2;A0A287KQU2;A0A287KQU2	specific;superfamily;superfamily	367810;374260;369943	737;5;197	877;245;334	1.07E-61;0.000162454;0.00473878	205.028;45.3913;40.451	Nucleoporin2;Nucleoporin_FG2 superfamily;SWI-SNF_Ssr4 superfamily
	A0A287KR77	139.11	11	5	5	19	0.0198123	6.06768e-05	45.794	8.55e-25	107	A0A287KR77	FHA domain-containing protein	unreviewed	959	103,241					O23305	FHA domain-containing protein At4g14490	reviewed	386	43,367					O23305	SMAD/FHA domain-containing protein(AT4G14490)		GO:0005634~nucleus,		IPR000253:Forkhead-associated (FHA) domain,IPR008984:SMAD/FHA domain,			SM00240:FHA,	3D-structure,Complete proteome,Reference proteome,	chain:FHA domain-containing protein At4g14490,domain:FHA,strand,turn,	Arabidopsis thaliana	A0A287KR77;A0A287KR77	specific;superfamily	238017;274537	22;22	118;270	6.72E-17;8.05E-06	77.0414;49.2908	FHA;VI_FHA superfamily
	A0A287L3M2	123.18	10	6	3	21	0.0273082	8.36336e-05	36.257	1.42e-19	92.8	A0A287L3M2	Uncharacterized protein	unreviewed	769	85,278	kinetochore [GO:0000776]		kinetochore assembly [GO:0051382]	centromeric DNA binding [GO:0019237]	Q66LG9	Centromere protein C (AtCENP-C) (CENP-C) (CENP-C homolog)	reviewed	705	78,935	cell [GO:0005623];chromosome, centromeric region [GO:0000775];condensed nuclear chromosome kinetochore [GO:0000778];kinetochore [GO:0000776];nucleus [GO:0005634]	SUBCELLULAR LOCATION: Chromosome, centromere {ECO:0000269|PubMed:15329494}. Chromosome, centromere, kinetochore {ECO:0000269|PubMed:15161939}. Nucleus {ECO:0000255|PROSITE-ProRule:PRU00768, ECO:0000269|PubMed:15329494, ECO:0000269|PubMed:26124146}. Note=Present at the centromeric regions, especially in the kinetochore domain, throughout the cell cycle. {ECO:0000269|PubMed:15161939, ECO:0000269|Pu…	attachment of mitotic spindle microtubules to kinetochore [GO:0051315];attachment of spindle microtubules to kinetochore involved in homologous chromosome segregation [GO:0051455];cell division [GO:0051301];kinetochore assembly [GO:0051382]	centromeric DNA binding [GO:0019237]	Q66LG9	centromere protein C(CENP-C)	GO:0051315~attachment of mitotic spindle microtubules to kinetochore,GO:0051382~kinetochore assembly,GO:0051455~attachment of spindle microtubules to kinetochore involved in homologous chromosome segregation,	GO:0000775~chromosome, centromeric region,GO:0000776~kinetochore,GO:0000778~condensed nuclear chromosome kinetochore,GO:0005634~nucleus,	GO:0019237~centromeric DNA binding,					Complete proteome,Reference proteome,		Arabidopsis thaliana
	A0A287M8L3	43.71	4	1	1	5	0.019084	5.84462e-05	67.755	7.31e-106	306	A0A287M8L3	PHD-type domain-containing protein	unreviewed	262	29,368			regulation of transcription, DNA-templated [GO:0006355]	histone binding [GO:0042393];metal ion binding [GO:0046872]	Q8S8M9	PHD finger protein ALFIN-LIKE 6 (Protein AL6)	reviewed	256	28,847	cytosol [GO:0005829];nucleus [GO:0005634]	SUBCELLULAR LOCATION: Nucleus {ECO:0000269|PubMed:19154204}.	cellular response to phosphate starvation [GO:0016036];chromatin organization [GO:0006325];metal ion homeostasis [GO:0055065];regulation of transcription, DNA-templated [GO:0006355];root hair elongation [GO:0048767]	histone binding [GO:0042393];metal ion binding [GO:0046872];transcription regulatory region DNA binding [GO:0044212]	Q8S8M9	alfin-like 6(AL6)	GO:0006351~transcription, DNA-templated,GO:0006355~regulation of transcription, DNA-templated,GO:0016036~cellular response to phosphate starvation,GO:0016569~covalent chromatin modification,GO:0048767~root hair elongation,GO:0055065~metal ion homeostasis,	GO:0005634~nucleus,GO:0005829~cytosol,	GO:0003677~DNA binding,GO:0008270~zinc ion binding,GO:0035064~methylated histone binding,GO:0042393~histone binding,	IPR001965:Zinc finger, PHD-type,IPR011011:Zinc finger, FYVE/PHD-type,IPR013083:Zinc finger, RING/FYVE/PHD-type,IPR019786:Zinc finger, PHD-type, conserved site,IPR019787:Zinc finger, PHD-finger,IPR021998:Protein of unknown function DUF3594,			SM00249:PHD,	Alternative splicing,Chromatin regulator,Complete proteome,Metal-binding,Nucleus,Reference proteome,Transcription,Transcription regulation,Zinc,Zinc-finger,		Arabidopsis thaliana	A0A287M8L3;A0A287M8L3	specific;specific	371932;277085	16;202	142;251	3.12E-78;5.54E-25	232.132;93.7141	Alfin;PHD_AL_plant
	A0A287MKX6	51.48	6	2	2	5	0.0128535	3.93648e-05	39.91	9.28e-44	155	A0A287MKX6	Uncharacterized protein	unreviewed	389	43,019			DNA replication [GO:0006260]	single-stranded DNA binding [GO:0003697]	Q8GXH3	Protein OSB2, chloroplastic (Organellar single-stranded DNA-binding protein 2) (Protein FLORAL ABSCISSION ASSOCIATED) (Protein PLASTID TRANSCRIPTIONALLY ACTIVE 9)	reviewed	371	41,729	chloroplast nucleoid [GO:0042644];mitochondrial nucleoid [GO:0042645];mitochondrion [GO:0005739];nucleoid [GO:0009295];plastid chromosome [GO:0009508]	SUBCELLULAR LOCATION: Plastid, chloroplast {ECO:0000269|PubMed:17189341}.	mitochondrial DNA replication [GO:0006264];positive regulation of helicase activity [GO:0051096]	single-stranded DNA binding [GO:0003697]	Q8GXH3	plastid transcriptionally active 9(PTAC9)	GO:0006260~DNA replication,	GO:0009295~nucleoid,GO:0009507~chloroplast,GO:0009508~plastid chromosome,	GO:0003697~single-stranded DNA binding,	IPR000424:Primosome PriB/single-strand DNA-binding,IPR011344:Single-strand DNA-binding,IPR012340:Nucleic acid-binding, OB-fold,				Alternative splicing,Chloroplast,Complete proteome,DNA-binding,Plastid,Reference proteome,Repeat,Transit peptide,	chain:Protein OSB2, chloroplastic,domain:SSB,region of interest:PDF region 1,region of interest:PDF region 2,sequence conflict,splice variant,transit peptide:Chloroplast,	Arabidopsis thaliana	A0A287MKX6	superfamily	385638	96	165	5.11e-06	46.3143	RPA_2b-aaRSs_OBF_like superfamily
	A0A287MP13	56.76	4	1	1	4	0.00968523	2.96618e-05	57.368	1.72e-56	190	A0A287MP13	RRM domain-containing protein	unreviewed	413	45,316				RNA binding [GO:0003723]	Q9SEE9	Serine/arginine-rich splicing factor SR45 (At-SR45) (AtSR45) (Serine/arginine-rich ribonucleoprotein 1)	reviewed	414	45,348	ASAP complex [GO:0061574];cytoplasm [GO:0005737];nuclear speck [GO:0016607];nucleolus [GO:0005730];nucleoplasm [GO:0005654];spliceosomal complex [GO:0005681]	SUBCELLULAR LOCATION: Nucleus speckle {ECO:0000269|PubMed:14675452, ECO:0000269|PubMed:16895966, ECO:0000269|PubMed:18414657, ECO:0000269|PubMed:19435936}. Nucleus, nucleoplasm {ECO:0000269|PubMed:14675452, ECO:0000269|PubMed:16895966}. Note=Colocalizes with spliceosome components. During interphase, present in both nuclear speckles and nucleoplasm. Nucleoplasm-speckle shuttling protein. The intr…	mRNA splicing, via spliceosome [GO:0000398];regulation of alternative mRNA splicing, via spliceosome [GO:0000381];RNA splicing [GO:0008380];sugar mediated signaling pathway [GO:0010182]	RNA binding [GO:0003723]	Q9SEE9	arginine/serine-rich 45(SR45)	GO:0000398~mRNA splicing, via spliceosome,GO:0006397~mRNA processing,GO:0008380~RNA splicing,GO:0010182~sugar mediated signaling pathway,	GO:0005654~nucleoplasm,GO:0005681~spliceosomal complex,GO:0005730~nucleolus,GO:0016607~nuclear speck,	GO:0000166~nucleotide binding,GO:0003723~RNA binding,GO:0005515~protein binding,	IPR000504:RNA recognition motif domain,IPR012677:Nucleotide-binding, alpha-beta plait,	ath03013:RNA transport,ath03015:mRNA surveillance pathway,		SM00360:RRM,	Alternative splicing,Complete proteome,mRNA processing,mRNA splicing,Nucleus,Phosphoprotein,Reference proteome,Repeat,RNA-binding,Spliceosome,		Arabidopsis thaliana	A0A287MP13	specific	240811	117	187	1.07e-37	130.753	RRM_RNPS1
	A0A287NLL6	30.78	4	1	1	1	0.0052356	1.60345e-05	52.632	5.2	26.9	A0A287NLL6	Uncharacterized protein	unreviewed	191	21,632					Q9FKB3	Pantoate--beta-alanine ligase (EC 6.3.2.1) (Pantoate-activating enzyme) (Pantothenate synthetase)	reviewed	310	34,137	cytosol [GO:0005829]	SUBCELLULAR LOCATION: Cytoplasm, cytosol {ECO:0000269|PubMed:16042590}.	embryo development ending in seed dormancy [GO:0009793];pantothenate biosynthetic process [GO:0015940]	ATP binding [GO:0005524];pantoate-beta-alanine ligase activity [GO:0004592];protein homodimerization activity [GO:0042803]	Q9FKB3	pantoate-beta-alanine ligase(PANC)	GO:0009793~embryo development ending in seed dormancy,GO:0015940~pantothenate biosynthetic process,GO:0033317~pantothenate biosynthetic process from valine,	GO:0005737~cytoplasm,GO:0005829~cytosol,	GO:0004592~pantoate-beta-alanine ligase activity,GO:0005524~ATP binding,GO:0042803~protein homodimerization activity,	IPR003721:Pantoate-beta-alanine ligase,IPR014729:Rossmann-like alpha/beta/alpha sandwich fold,	ath00410:beta-Alanine metabolism,ath00770:Pantothenate and CoA biosynthesis,ath01100:Metabolic pathways,ath01110:Biosynthesis of secondary metabolites,			Allosteric enzyme,ATP-binding,Complete proteome,Cytoplasm,Ligase,Nucleotide-binding,Pantothenate biosynthesis,Reference proteome,	chain:Pantoate--beta-alanine ligase,	Arabidopsis thaliana
	A0A287NRG2	100.81	3	3	2	12	0.00958466	2.93538e-05	44.409	2.22e-70	249	A0A287NRG2	AAA domain-containing protein	unreviewed	1252	136,933				ATP binding [GO:0005524]	F4JEX5	ATPase family AAA domain-containing protein FIGL1 (AAA-ATPase FIDGETIN-LIKE 1) (EC 3.6.4.-)	reviewed	680	75,348	nucleus [GO:0005634]	SUBCELLULAR LOCATION: Nucleus {ECO:0000269|PubMed:26161528}.	cytoplasmic microtubule organization [GO:0031122];DNA recombination [GO:0006310];DNA repair [GO:0006281];negative regulation of reciprocal meiotic recombination [GO:0045128];regulation of double-strand break repair via homologous recombination [GO:0010569]	ATPase activity [GO:0016887];ATP binding [GO:0005524];microtubule-severing ATPase activity [GO:0008568]	F4JEX5	P-loop containing nucleoside triphosphate hydrolases superfamily protein(AT3G27120)		GO:0005737~cytoplasm,	GO:0005524~ATP binding,GO:0016887~ATPase activity,							Arabidopsis thaliana	A0A287NRG2	specific	223540	923	1234	5e-79	269.386	SpoVK
	A0A287NYP7	74.49	7	3	3	4	0.00743494	2.27701e-05	70.962	0	759	A0A287NYP7	Nuclear/nucleolar GTPase 2	unreviewed	538	60,782	nucleolus [GO:0005730]	SUBCELLULAR LOCATION: Nucleus, nucleolus {ECO:0000256|RuleBase:RU364023}.		GTP binding [GO:0005525];hydrolase activity [GO:0016787]	Q9C923	Nuclear/nucleolar GTPase 2 (AtNug2) (DAR GTPase 5)	reviewed	576	65,038	nucleolus [GO:0005730]	SUBCELLULAR LOCATION: Nucleus, nucleolus {ECO:0000269|PubMed:21205822}. Nucleus {ECO:0000269|PubMed:21205822}.	ribosome biogenesis [GO:0042254]	GTPase activity [GO:0003924];GTP binding [GO:0005525]	Q9C923	GTP-binding family protein(AtNug2)	GO:0042254~ribosome biogenesis,	GO:0005634~nucleus,GO:0005730~nucleolus,	GO:0003924~GTPase activity,GO:0005525~GTP binding,	IPR006073:GTP binding domain,IPR012971:Nucleolar GTP-binding protein 2, N-terminal domain,IPR023179:GTP-binding protein, orthogonal bundle domain,IPR024929:Nucleolar GTP-binding protein 2,IPR027417:P-loop containing nucleoside triphosphate hydrolase,	ath03008:Ribosome biogenesis in eukaryotes,			Alternative splicing,Complete proteome,GTP-binding,Hydrolase,Nucleotide-binding,Nucleus,Reference proteome,		Arabidopsis thaliana	A0A287NYP7;A0A287NYP7;A0A287NYP7	specific;specific;superfamily	206751;369717;393306	214;50;318	370;176;460	2.13E-117;5.75E-61;0.000657476	343.126;196.647;40.6078	NGP_1;NGP1NT;P-loop_NTPase superfamily
	A0A287Q336	33.23	2	1	1	3	0.00387097	1.18552e-05	61.617	0	1015	A0A287Q336	Kinesin-like protein	unreviewed	775	85,953	microtubule [GO:0005874]		microtubule-based movement [GO:0007018]	ATP binding [GO:0005524];microtubule binding [GO:0008017];microtubule motor activity [GO:0003777]	F4IJK6	Kinesin-like protein KIN-14R	reviewed	1083	122,922	kinesin complex [GO:0005871];microtubule [GO:0005874]		microtubule-based movement [GO:0007018]	ATPase activity [GO:0016887];ATP binding [GO:0005524];microtubule binding [GO:0008017];microtubule motor activity [GO:0003777]	F4IJK6	Di-glucose binding protein with Kinesin motor domain-containing protein(AT2G22610)	GO:0007018~microtubule-based movement,	GO:0005737~cytoplasm,GO:0005871~kinesin complex,	GO:0003777~microtubule motor activity,GO:0005524~ATP binding,GO:0008017~microtubule binding,GO:0016887~ATPase activity,	IPR001752:Kinesin, motor domain,IPR019821:Kinesin, motor region, conserved site,IPR021720:Malectin,IPR027417:P-loop containing nucleoside triphosphate hydrolase,			SM00129:KISc,	Alternative splicing,ATP-binding,Coiled coil,Complete proteome,Microtubule,Motor protein,Nucleotide-binding,Reference proteome,		Arabidopsis thaliana	A0A287Q336;A0A287Q336;A0A287Q336;A0A287Q336	specific;superfamily;superfamily;superfamily	276817;371693;275316;365827	353;16;690;205	679;160;774;298	0;9.83E-26;4.62E-06;0.00778078	526.006;103.985;50.0188;39.1302	KISc_C_terminal;Malectin superfamily;Mplasa_alph_rch superfamily;Filament superfamily
	A0A287Q7C1	104.9	28	5	4	63	0.364162	0.00111528	77.108	4.7e-44	142	A0A287Q7C1	RRM domain-containing protein	unreviewed	173	18,282	nucleus [GO:0005634];ribonucleoprotein complex [GO:1990904]		mRNA processing [GO:0006397];regulation of RNA metabolic process [GO:0051252]	mRNA binding [GO:0003729];RNA binding [GO:0003723]	Q03251	Glycine-rich RNA-binding protein 8 (AtGR-RBP8) (AtRBG8) (Glycine-rich protein 8) (AtGRP8) (Protein COLD, CIRCADIAN RHYTHM, AND RNA BINDING 1) (Protein CCR1)	reviewed	169	16,579	cell wall [GO:0005618];cytosol [GO:0005829];Golgi apparatus [GO:0005794];nucleolus [GO:0005730];nucleus [GO:0005634];peroxisome [GO:0005777];plasma membrane [GO:0005886];plasmodesma [GO:0009506];ribonucleoprotein complex [GO:1990904]	SUBCELLULAR LOCATION: Cytoplasm {ECO:0000269|PubMed:17450127}. Nucleus {ECO:0000250}. Note=Shuttling between nucleus and cytoplasm. Relocalization from the cytoplasm into the nucleus is mediated by TRN1 (By similarity). {ECO:0000250}.	alternative mRNA splicing, via spliceosome [GO:0000380];innate immune response [GO:0045087];mRNA processing [GO:0006397];regulation of RNA metabolic process [GO:0051252];response to abscisic acid [GO:0009737];response to cold [GO:0009409];response to zinc ion [GO:0010043]	mRNA binding [GO:0003729];RNA binding [GO:0003723]	Q03251	cold, circadian rhythm, and RNA binding 1(CCR1)	GO:0000380~alternative mRNA splicing, via spliceosome,GO:0009409~response to cold,GO:0009651~response to salt stress,GO:0009735~response to cytokinin,GO:0009737~response to abscisic acid,GO:0010043~response to zinc ion,GO:0045087~innate immune response,	GO:0005618~cell wall,GO:0005634~nucleus,GO:0005730~nucleolus,GO:0005777~peroxisome,GO:0005794~Golgi apparatus,GO:0005829~cytosol,GO:0005886~plasma membrane,GO:0009506~plasmodesma,GO:0009507~chloroplast,GO:0048046~apoplast,	GO:0000166~nucleotide binding,GO:0003676~nucleic acid binding,GO:0003723~RNA binding,GO:0003729~mRNA binding,	IPR000504:RNA recognition motif domain,IPR012677:Nucleotide-binding, alpha-beta plait,			SM00360:RRM,	ADP-ribosylation,Alternative splicing,Complete proteome,Cytoplasm,mRNA processing,mRNA splicing,Nucleus,Phosphoprotein,Reference proteome,RNA-binding,	chain:Glycine-rich RNA-binding protein 8,compositionally biased region:Gly-rich,domain:RRM,modified residue,splice variant,	Arabidopsis thaliana	A0A287Q7C1	superfamily	388407	9	83	1.01e-30	106.544	RRM_SF superfamily
	A0A287QQA1	48.06	1	1	1	2	0.00203666	6.23744e-06	59.267	0	1051	A0A287QQA1	Uncharacterized protein	unreviewed	982	108,000	Golgi membrane [GO:0000139]		intracellular protein transport [GO:0006886];vesicle fusion with Golgi apparatus [GO:0048280]		B0F9L4	Golgin candidate 6 (AtGC6) (Protein MAIGO 4)	reviewed	914	101,834	cytosol [GO:0005829];endoplasmic reticulum [GO:0005783];ER to Golgi transport vesicle membrane [GO:0012507];Golgi apparatus [GO:0005794];Golgi membrane [GO:0000139];Golgi stack [GO:0005795]	SUBCELLULAR LOCATION: Golgi apparatus {ECO:0000269|PubMed:18182439}. Golgi apparatus, Golgi stack {ECO:0000269|PubMed:20837504}. Note=Concentrates only on one side of the Golgi bodies. {ECO:0000269|PubMed:18182439}.	endoplasmic reticulum to Golgi vesicle-mediated transport [GO:0006888];Golgi vesicle docking [GO:0048211];intracellular protein transport [GO:0006886];membrane fusion [GO:0061025];post-embryonic development [GO:0009791];protein exit from endoplasmic reticulum [GO:0032527];transcytosis [GO:0045056];vesicle fusion with Golgi apparatus [GO:0048280]		B0F9L4	golgin Putative 6(GC6)	GO:0006888~ER to Golgi vesicle-mediated transport,GO:0009791~post-embryonic development,GO:0032527~protein exit from endoplasmic reticulum,GO:0045056~transcytosis,GO:0048193~Golgi vesicle transport,GO:0048211~Golgi vesicle docking,GO:0048280~vesicle fusion with Golgi apparatus,GO:0061025~membrane fusion,	GO:0000139~Golgi membrane,GO:0005634~nucleus,GO:0005783~endoplasmic reticulum,GO:0005794~Golgi apparatus,GO:0005795~Golgi stack,GO:0005829~cytosol,GO:0012507~ER to Golgi transport vesicle membrane,	GO:0008565~protein transporter activity,	IPR006953:Vesicle tethering protein Uso1/P115-like , head domain,IPR006955:Uso1/p115-like vesicle tethering protein, C-terminal,IPR016024:Armadillo-type fold,IPR024095:Vesicle tethering protein p115-like,				Coiled coil,Complete proteome,Golgi apparatus,Phosphoprotein,Protein transport,Reference proteome,Transport,	chain:Golgin candidate 6,compositionally biased region:Poly-Leu,compositionally biased region:Poly-Ser,modified residue,sequence conflict,	Arabidopsis thaliana	A0A287QQA1;A0A287QQA1	specific;superfamily	368167;368165	853;426	956;760	2.86E-21;3.56E-13	90.136;71.4491	Uso1_p115_C;Uso1_p115_head superfamily
	A0A287RLX6	37.77	4	1	1	1	0.00322581	9.8793e-06	30.714	4.3e-16	77.4	A0A287RLX6	Uncharacterized protein	unreviewed	310	34,141			regulation of transcription, DNA-templated [GO:0006355]		Q9CAV7	Probable transcription factor At3g04930 (Storekeeper-like protein At3g04930)	reviewed	456	49,707	nucleus [GO:0005634]		regulation of transcription, DNA-templated [GO:0006355]		Q9CAV7	DNA-binding storekeeper protein-related transcriptional regulator(AT3G04930)	GO:0006351~transcription, DNA-templated,GO:0006355~regulation of transcription, DNA-templated,	GO:0005634~nucleus,		IPR007592:Protein of unknown function DUF573,				Alternative splicing,Complete proteome,Phosphoprotein,Reference proteome,Transcription,Transcription regulation,		Arabidopsis thaliana	A0A287RLX6	specific	367970	74	165	1.9e-28	104.987	DUF573
	A0A287S9B6	40.82	2	1	1	2	0.00455581	1.39525e-05	90.523	0	578	A0A287S9B6	DNA-directed RNA polymerase subunit beta	unreviewed	439	49,527			transcription, DNA-templated [GO:0006351]	DNA binding [GO:0003677];DNA-directed 5'-3' RNA polymerase activity [GO:0003899];ribonucleoside binding [GO:0032549]	P38420	DNA-directed RNA polymerase II subunit 2 (DNA-directed RNA polymerase II 135 kDa polypeptide) (DNA-directed RNA polymerase II subunit RPB2) (RNA polymerase II subunit 2) (RNA polymerase II subunit B2) (EC 2.7.7.6) (Protein EMBRYO DEFECTIVE 1989)	reviewed	1188	135,019	cytosol [GO:0005829];plasmodesma [GO:0009506];RNA polymerase II, core complex [GO:0005665]	SUBCELLULAR LOCATION: Nucleus {ECO:0000250}.	production of miRNAs involved in gene silencing by miRNA [GO:0035196];transcription by RNA polymerase II [GO:0006366]	DNA binding [GO:0003677];DNA-directed 5'-3' RNA polymerase activity [GO:0003899];metal ion binding [GO:0046872];ribonucleoside binding [GO:0032549]	P38420	DNA-directed RNA polymerase family protein(NRPB2)	GO:0006351~transcription, DNA-templated,GO:0006366~transcription from RNA polymerase II promoter,GO:0009793~embryo development ending in seed dormancy,	GO:0005634~nucleus,GO:0005665~DNA-directed RNA polymerase II, core complex,GO:0005829~cytosol,GO:0009506~plasmodesma,GO:0016591~DNA-directed RNA polymerase II, holoenzyme,	GO:0001055~RNA polymerase II activity,GO:0003677~DNA binding,GO:0003899~DNA-directed RNA polymerase activity,GO:0032549~ribonucleoside binding,GO:0046872~metal ion binding,	IPR007120:DNA-directed RNA polymerase, subunit 2, domain 6,IPR007121:RNA polymerase, beta subunit, conserved site,IPR007641:RNA polymerase Rpb2, domain 7,IPR007642:RNA polymerase Rpb2, domain 2,IPR007644:RNA polymerase, beta subunit, protrusion,IPR007645:RNA polymerase Rpb2, domain 3,IPR007646:RNA polymerase Rpb2, domain 4,IPR007647:RNA polymerase Rpb2, domain 5,IPR014724:RNA polymerase Rpb2, OB-…	ath00230:Purine metabolism,ath00240:Pyrimidine metabolism,ath01100:Metabolic pathways,ath03020:RNA polymerase,			Complete proteome,DNA-directed RNA polymerase,Magnesium,Metal-binding,Nucleotidyltransferase,Nucleus,Reference proteome,Transcription,Transferase,Zinc,Zinc-finger,	chain:DNA-directed RNA polymerase II subunit RPB2,compositionally biased region:Asp/Glu-rich (acidic),metal ion-binding site:Magnesium;shared with RPB1,metal ion-binding site:Zinc,sequence conflict,sequence variant,zinc finger region:C4-type,	Arabidopsis thaliana	A0A287S9B6	specific	367994	115	399	9.55e-128	374.794	RNA_pol_Rpb2_1
	A0A287SK17	47.42	4	1	1	10	0.0306748	9.39443e-05	75.767	0	543	A0A287SK17	AAA domain-containing protein	unreviewed	326	37,258			DNA replication [GO:0006260]	DNA binding [GO:0003677]	Q8VXX4	Replication factor C subunit 3 (AtRFC3) (Activator 1 subunit 3) (Protein EMBRYO DEFECTIVE 161) (Protein EMBRYO DEFECTIVE 251) (Protein EMBRYO DEFECTIVE 2775)	reviewed	354	40,600	DNA replication factor C complex [GO:0005663];nucleus [GO:0005634]	SUBCELLULAR LOCATION: Nucleus {ECO:0000250}.	DNA-dependent DNA replication [GO:0006261];DNA repair [GO:0006281]	ATP binding [GO:0005524];DNA binding [GO:0003677]	Q8VXX4	ATPase family associated with various cellular activities (AAA)(EMB2775)	GO:0006261~DNA-dependent DNA replication,GO:0006414~translational elongation,GO:0009793~embryo development ending in seed dormancy,	GO:0005634~nucleus,GO:0005663~DNA replication factor C complex,GO:0005840~ribosome,	GO:0003677~DNA binding,GO:0003689~DNA clamp loader activity,GO:0003735~structural constituent of ribosome,GO:0003746~translation elongation factor activity,GO:0005524~ATP binding,GO:0019843~rRNA binding,	IPR003593:AAA+ ATPase domain,IPR008921:DNA polymerase III, clamp loader complex, gamma/delta/delta subunit, C-terminal,IPR027417:P-loop containing nucleoside triphosphate hydrolase,	ath03030:DNA replication,ath03420:Nucleotide excision repair,ath03430:Mismatch repair,		SM00382:AAA,	ATP-binding,Complete proteome,DNA replication,DNA-binding,Nucleotide-binding,Nucleus,Reference proteome,		Arabidopsis thaliana	A0A287SK17	superfamily	234763	1	319	2.27e-41	146.171	rfc superfamily
	A0A287SS41	42.18	1	1	1	4	0.00515464	1.57865e-05				A0A287SS41	Uncharacterized protein	unreviewed	776	84,100			mitotic chromosome condensation [GO:0007076]
	A0A287T138	48.44	5	2	2	5	0.0112613	3.44886e-05	24.479	4.43e-07	51.2	A0A287T138	Uncharacterized protein	unreviewed	444	48,571				RNA binding [GO:0003723]	Q05196	Polyadenylate-binding protein 5 (PABP-5) (Poly(A)-binding protein 5)	reviewed	682	74,423	cytoplasm [GO:0005737];cytosol [GO:0005829];mitochondrion [GO:0005739];nucleus [GO:0005634];ribonucleoprotein complex [GO:1990904]	SUBCELLULAR LOCATION: Cytoplasm {ECO:0000250}. Nucleus {ECO:0000250}.	nuclear-transcribed mRNA poly(A) tail shortening [GO:0000289];regulation of translation [GO:0006417];translational initiation [GO:0006413]	mRNA 3'-UTR binding [GO:0003730];poly(A) binding [GO:0008143];poly(U) RNA binding [GO:0008266];RNA binding [GO:0003723]	Q05196	poly(A)-binding protein 5(PAB5)	GO:0000289~nuclear-transcribed mRNA poly(A) tail shortening,GO:0006413~translational initiation,GO:0006417~regulation of translation,	GO:0005634~nucleus,GO:0005737~cytoplasm,GO:0005829~cytosol,	GO:0000166~nucleotide binding,GO:0003723~RNA binding,GO:0003743~translation initiation factor activity,GO:0008143~poly(A) binding,	IPR000504:RNA recognition motif domain,IPR002004:Polyadenylate-binding protein/Hyperplastic disc protein,IPR003954:RNA recognition motif domain, eukaryote,IPR006515:Polyadenylate binding protein, human types 1, 2, 3, 4,IPR012677:Nucleotide-binding, alpha-beta plait,	ath03013:RNA transport,ath03015:mRNA surveillance pathway,ath03018:RNA degradation,		SM00360:RRM,SM00361:RRM_1,SM00517:PolyA,	Complete proteome,Cytoplasm,Nucleus,Phosphoprotein,Reference proteome,Repeat,RNA-binding,Translation regulation,	chain:Polyadenylate-binding protein 5,compositionally biased region:Poly-Ala,compositionally biased region:Poly-Gln,domain:PABC,domain:RRM 1,domain:RRM 2,domain:RRM 3,domain:RRM 4,modified residue,sequence conflict,	Arabidopsis thaliana	A0A287T138;A0A287T138;A0A287T138	specific;specific;superfamily	240840;240841;172341	130;241;317	220;317;444	1.22E-34;9.01E-28;0.00154656	123.909;104.936;40.2561	RRM1_RBM34;RRM2_RBM34;PRK13808 superfamily
	A0A287TFE0	43.29	6	2	2	8	0.0209424	6.41379e-05	36.538	0.011	37	A0A287TFE0	PWWP domain-containing protein	unreviewed	382	40,847					Q9C5X4	Histone H3-lysine(4) N-trimethyltransferase ATX1 (EC 2.1.1.354) (Protein SET DOMAIN GROUP 27) (Protein-lysine N-trimethyltransferase ATX1-SoloSET) (EC 2.1.1.-) (Trithorax-homolog protein 1) (TRX-homolog protein 1)	reviewed	1062	119,711	chromatin [GO:0000785];cytoplasm [GO:0005737];nucleus [GO:0005634];perinuclear region of cytoplasm [GO:0048471];plasma membrane [GO:0005886]	SUBCELLULAR LOCATION: [Isoform 1]: Nucleus {ECO:0000269|PubMed:16585509, ECO:0000269|PubMed:17881378}. Cytoplasm {ECO:0000269|PubMed:16585509}. Note=Shifts from nucleus to cytoplasm as PIP5 levels increase. When in the nucleus, associated with chromatin. When cytoplasmic, mostly localized along the plasma membrane, associated with PIP5. {ECO:0000269|PubMed:16585509}.;SUBCELLULAR LOCATION: [Isofor…	abscisic acid-activated signaling pathway [GO:0009738];actin cytoskeleton organization [GO:0030036];histone H3-K4 methylation [GO:0051568];histone H3-K4 trimethylation [GO:0080182];intracellular signal transduction [GO:0035556];negative regulation of flower development [GO:0009910];peptidyl-lysine methylation [GO:0018022];quiescent center organization [GO:1904961];regulation of flower development…	chromatin binding [GO:0003682];histone-lysine N-methyltransferase activity [GO:0018024];metal ion binding [GO:0046872];phosphatidylinositol-5-phosphate binding [GO:0010314];protein methyltransferase activity [GO:0008276];transcription regulatory region DNA binding [GO:0044212]	Q9C5X4	homologue of trithorax(ATX1)	GO:0006355~regulation of transcription, DNA-templated,GO:0006825~copper ion transport,GO:0009909~regulation of flower development,GO:0010093~specification of floral organ identity,GO:0035556~intracellular signal transduction,GO:0051568~histone H3-K4 methylation,	GO:0005634~nucleus,GO:0005737~cytoplasm,GO:0005829~cytosol,GO:0005886~plasma membrane,	GO:0008270~zinc ion binding,GO:0010314~phosphatidylinositol-5-phosphate binding,GO:0018024~histone-lysine N-methyltransferase activity,GO:0044212~transcription regulatory region DNA binding,GO:0046872~metal ion binding,	IPR000313:PWWP,IPR001214:SET domain,IPR001965:Zinc finger, PHD-type,IPR002219:Protein kinase C-like, phorbol ester/diacylglycerol binding,IPR003616:Post-SET domain,IPR003888:FY-rich, N-terminal,IPR003889:FY-rich, C-terminal,IPR011011:Zinc finger, FYVE/PHD-type,IPR013083:Zinc finger, RING/FYVE/PHD-type,IPR019023:Lamin-B receptor of TUDOR domain,IPR019786:Zinc finger, PHD-type, conserved site,IPR01…			SM00249:PHD,SM00293:PWWP,SM00317:SET,SM00541:FYRN,SM00542:FYRC,	Alternative splicing,Chromatin regulator,Complete proteome,Cytoplasm,Metal-binding,Methyltransferase,Nucleus,Reference proteome,Repeat,S-adenosyl-L-methionine,Transferase,Zinc,Zinc-finger,	binding site:S-adenosyl-L-methionine,chain:Histone-lysine N-methyltransferase ATX1,domain:Post-SET,domain:PWWP,domain:SET,metal ion-binding site:Zinc,region of interest:Interaction with PIP5,region of interest:S-adenosyl-L-methionine binding,sequence conflict,splice variant,zinc finger region:PHD-type,zinc finger region:Phorbol-ester/DAG-type,	Arabidopsis thaliana	A0A287TFE0	specific	366338	31	118	4.68e-13	64.3721	PWWP
	A0A287TMP8	42.24	9	2	2	9	0.0396476	0.000121424	38.71	2.88e-06	46.6	A0A287TMP8	Uncharacterized protein	unreviewed	227	25,717					Q93XW7	Zinc finger CCCH domain-containing protein 40 (AtC3H40)	reviewed	437	50,519				DNA binding [GO:0003677];metal ion binding [GO:0046872]	Q93XW7	Zinc finger C-x8-C-x5-C-x3-H type family protein(AT3G21810)		GO:0005634~nucleus,	GO:0003676~nucleic acid binding,GO:0003677~DNA binding,GO:0046872~metal ion binding,	IPR000571:Zinc finger, CCCH-type,				Coiled coil,Complete proteome,DNA-binding,Metal-binding,Phosphoprotein,Reference proteome,Zinc,Zinc-finger,	chain:Zinc finger CCCH domain-containing protein 40,modified residue,zinc finger region:C3H1-type,	Arabidopsis thaliana
	A0A287U7D5	35.51	2	1	1	3	0.00506757	1.55198e-05				A0A287U7D5	CBF domain-containing protein	unreviewed	592	65,687			ribosome biogenesis [GO:0042254]																							A0A287U7D5	specific	367723	101	316	1.75e-47	163.141	CBF
	A0A287UUH6	38.96	4	1	1	3	0.00946372	2.89834e-05	70.347	4.48e-161	452	A0A287UUH6	AAA domain-containing protein	unreviewed	317	34,814			DNA replication [GO:0006260]	ATP binding [GO:0005524];DNA binding [GO:0003677]	Q9CAQ8	Replication factor C subunit 5 (AtRFC5) (Activator 1 subunit 5) (Protein EMBRYO DEFECTIVE 2810)	reviewed	369	41,370	DNA replication factor C complex [GO:0005663];nucleus [GO:0005634]	SUBCELLULAR LOCATION: Nucleus {ECO:0000269|PubMed:19482917}.	defense response [GO:0006952];DNA-dependent DNA replication [GO:0006261];DNA repair [GO:0006281];negative regulation of defense response [GO:0031348]	ATP binding [GO:0005524];DNA binding [GO:0003677]	Q9CAQ8	replication factor C subunit 3(RFC3)	GO:0006260~DNA replication,GO:0006261~DNA-dependent DNA replication,GO:0006952~defense response,GO:0031348~negative regulation of defense response,	GO:0005634~nucleus,GO:0005663~DNA replication factor C complex,	GO:0003677~DNA binding,GO:0003689~DNA clamp loader activity,GO:0005524~ATP binding,GO:0016887~ATPase activity,	IPR003593:AAA+ ATPase domain,IPR003959:ATPase, AAA-type, core,IPR008921:DNA polymerase III, clamp loader complex, gamma/delta/delta subunit, C-terminal,IPR013748:Replication factor C, C-terminal domain,IPR027417:P-loop containing nucleoside triphosphate hydrolase,	ath03030:DNA replication,ath03420:Nucleotide excision repair,ath03430:Mismatch repair,		SM00382:AAA,	ATP-binding,Complete proteome,DNA replication,DNA-binding,Nucleotide-binding,Nucleus,Plant defense,Reference proteome,		Arabidopsis thaliana	A0A287UUH6	superfamily	234763	37	302	4.11e-106	312.192	rfc superfamily
	A0A287V837	54.09	10	2	2	5	0.0172414	5.28032e-05				A0A287V837	Uncharacterized protein	unreviewed	290	32,457
	A0A287W0Q2	49.21	9	2	2	3	0.00990099	3.03226e-05	30.088	2.98e-10	58.9	A0A287W0Q2	Uncharacterized protein	unreviewed	303	33,234	nucleus [GO:0005634]		regulation of transcription, DNA-templated [GO:0006355]		Q9C517	Probable transcription factor At1g66420 (Storekeeper-like protein At1g66420)	reviewed	282	32,413	nucleus [GO:0005634]		regulation of transcription, DNA-templated [GO:0006355]		Q9C517	DNA-binding storekeeper protein-related transcriptional regulator(AT1G66420)	GO:0006351~transcription, DNA-templated,GO:0006355~regulation of transcription, DNA-templated,	GO:0005634~nucleus,		IPR007592:Protein of unknown function DUF573,				Complete proteome,Reference proteome,Transcription,Transcription regulation,		Arabidopsis thaliana	A0A287W0Q2	specific	367970	103	186	3.72e-17	74.941	DUF573
	A0A287W279	42.9	3	2	2	2	0.00240964	7.37972e-06	80.732	0	1396	A0A287W279	DNA-directed RNA polymerase subunit (EC 2.7.7.6)	unreviewed	830	92,812			transcription, DNA-templated [GO:0006351]	DNA binding [GO:0003677];DNA-directed 5'-3' RNA polymerase activity [GO:0003899]	P18616	DNA-directed RNA polymerase II subunit RPB1 (DNA polymerase II subunit B1) (EC 2.7.7.6) (DNA-directed RNA polymerase II largest subunit) (DNA-directed RNA polymerase II subunit 1)	reviewed	1839	204,626	plasmodesma [GO:0009506];RNA polymerase II, core complex [GO:0005665];vacuole [GO:0005773]	SUBCELLULAR LOCATION: Nucleus {ECO:0000269|PubMed:20410883}. Note=Peri-nucleolar. {ECO:0000269|PubMed:20410883}.	transcription by RNA polymerase II [GO:0006366]	DNA binding [GO:0003677];DNA-directed 5'-3' RNA polymerase activity [GO:0003899];metal ion binding [GO:0046872]	P18616	RNA polymerase II large subunit(NRPB1)	GO:0006351~transcription, DNA-templated,GO:0006366~transcription from RNA polymerase II promoter,	GO:0005634~nucleus,GO:0005665~DNA-directed RNA polymerase II, core complex,GO:0005773~vacuole,GO:0009506~plasmodesma,GO:0009507~chloroplast,	GO:0001055~RNA polymerase II activity,GO:0003677~DNA binding,GO:0003899~DNA-directed RNA polymerase activity,GO:0005515~protein binding,GO:0046872~metal ion binding,	IPR000684:RNA polymerase II, heptapeptide repeat, eukaryotic,IPR000722:RNA polymerase, alpha subunit,IPR006592:RNA polymerase, N-terminal,IPR007066:RNA polymerase Rpb1, domain 3,IPR007073:RNA polymerase Rpb1, domain 7,IPR007075:RNA polymerase Rpb1, domain 6,IPR007080:RNA polymerase Rpb1, domain 1,IPR007081:RNA polymerase Rpb1, domain 5,IPR007083:RNA polymerase Rpb1, domain 4,	ath00230:Purine metabolism,ath00240:Pyrimidine metabolism,ath01100:Metabolic pathways,ath03020:RNA polymerase,		SM00663:RPOLA_N,	Complete proteome,DNA-binding,DNA-directed RNA polymerase,Magnesium,Metal-binding,Nucleotidyltransferase,Nucleus,Phosphoprotein,Reference proteome,Repeat,Transcription,Transferase,Zinc,	chain:DNA-directed RNA polymerase II subunit RPB1,metal ion-binding site:Magnesium 1;catalytic,metal ion-binding site:Magnesium 2;shared with RPB2,metal ion-binding site:Zinc 1,metal ion-binding site:Zinc 2,region of interest:37 X 7 AA tandem approximate repeats of Y-[GNS]-P-[QST]-[LNS]-[APT]-[AGKNRSTY],region of interest:Alpha-amanitin binding,region of interest:Bridging helix,repeat:1,repeat:10…	Arabidopsis thaliana	A0A287W279	specific	259848	1	819	0	1346.42	RNAP_II_RPB1_N
	A0A287XI40	34.08	4	1	1	1	0.00231482	7.08931e-06	63.348	0	526	A0A287XI40	C2H2-type domain-containing protein	unreviewed	432	49,057			mRNA processing [GO:0006397]	nucleic acid binding [GO:0003676]	Q9ZVD0	Serrate RNA effector molecule	reviewed	720	81,098	cytosol [GO:0005829];nuclear cap binding complex [GO:0005846];nuclear dicing body [GO:0010445];nuclear speck [GO:0016607];nucleolus [GO:0005730];nucleus [GO:0005634]	SUBCELLULAR LOCATION: Nucleus {ECO:0000269|PubMed:16889646, ECO:0000269|PubMed:17442570, ECO:0000269|PubMed:17675322, ECO:0000269|PubMed:19245862}. Nucleus speckle {ECO:0000269|PubMed:26227967}. Note=Localizes to nuclear dicing body (also named D body), a nuclear body distributed throughout the nucleoplasm involved in miRNA processing.	mRNA processing [GO:0006397];primary miRNA processing [GO:0031053];production of ta-siRNAs involved in RNA interference [GO:0010267];regulation of adaxial/abaxial pattern formation [GO:2000011];regulation of alternative mRNA splicing, via spliceosome [GO:0000381];regulation of meristem development [GO:0048509];regulation of transcription, DNA-templated [GO:0006355];RNA splicing [GO:0008380];shoot…	DNA binding [GO:0003677];DNA-binding transcription factor activity [GO:0003700];metal ion binding [GO:0046872]	Q9ZVD0	C2H2 zinc-finger protein SERRATE (SE)(SE)	GO:0000381~regulation of alternative mRNA splicing, via spliceosome,GO:0006355~regulation of transcription, DNA-templated,GO:0006397~mRNA processing,GO:0008380~RNA splicing,GO:0010267~production of ta-siRNAs involved in RNA interference,GO:0031053~primary miRNA processing,GO:0048367~shoot system development,GO:0048509~regulation of meristem development,GO:2000011~regulation of adaxial/abaxial pat…	GO:0005634~nucleus,GO:0005730~nucleolus,GO:0005829~cytosol,GO:0005846~nuclear cap binding complex,GO:0009507~chloroplast,GO:0010445~nuclear dicing body,GO:0016607~nuclear speck,	GO:0003677~DNA binding,GO:0003700~transcription factor activity, sequence-specific DNA binding,GO:0005515~protein binding,GO:0046872~metal ion binding,	IPR007042:Arsenite-resistance protein 2,IPR007087:Zinc finger, C2H2,IPR021933:Protein of unknown function DUF3546,				3D-structure,Complete proteome,Metal-binding,mRNA processing,mRNA splicing,Nucleus,Phosphoprotein,Reference proteome,RNA-mediated gene silencing,Zinc,Zinc-finger,	chain:Serrate RNA effector molecule,compositionally biased region:Arg-rich,compositionally biased region:Gly-rich,compositionally biased region:Pro-rich,modified residue,zinc finger region:C2H2-type,	Arabidopsis thaliana	A0A287XI40;A0A287XI40	superfamily;superfamily	368211;371879	308;72	421;153	1.17E-23;1.10E-20	97.6558;86.5105	ARS2 superfamily;DUF3546 superfamily
	F2CY01	42.47	9	2	2	3	0.015625	4.78529e-05	68.75	5.8	26.9	F2CY01	Predicted protein	unreviewed	192	21,601	mitochondrion [GO:0005739]				Q9ZPR4	Magnesium transporter MRS2-5 (Magnesium Transporter 3) (AtMGT3)	reviewed	421	47,035	integral component of membrane [GO:0016021]	SUBCELLULAR LOCATION: Membrane {ECO:0000255};Multi-pass membrane protein {ECO:0000255}.	magnesium ion transport [GO:0015693]	magnesium ion transmembrane transporter activity [GO:0015095]	Q9ZPR4	magnesium transporter 3(MGT3)	GO:0015693~magnesium ion transport,GO:0030001~metal ion transport,	GO:0005886~plasma membrane,GO:0016020~membrane,GO:0016021~integral component of membrane,	GO:0015095~magnesium ion transmembrane transporter activity,GO:0046873~metal ion transmembrane transporter activity,					Cell membrane,Complete proteome,Ion transport,Magnesium,Membrane,Reference proteome,Transmembrane,Transmembrane helix,Transport,		Arabidopsis thaliana	F2CY01	superfamily	178945	121	189	0.00683977	36.3671	PRK00247 superfamily
	F2DJI3	110.78	20	8	6	28	0.0679612	0.000208137	84.143	0	708	F2DJI3	Predicted protein	unreviewed	412	46,175	catalytic step 2 spliceosome [GO:0071013];nucleolus [GO:0005730]			ATP binding [GO:0005524];mRNA binding [GO:0003729];RNA binding [GO:0003723];RNA helicase activity [GO:0003724]	Q94A52	Eukaryotic initiation factor 4A-III homolog (AteIF4AIII) (eIF-4A-III) (eIF4A-III) (EC 3.6.4.13) (DEAD-box ATP-dependent RNA helicase 2) (AtRH02)	reviewed	408	45,845	catalytic step 2 spliceosome [GO:0071013];cytosol [GO:0005829];exon-exon junction complex [GO:0035145];nuclear speck [GO:0016607];nucleolus [GO:0005730];nucleoplasm [GO:0005654];nucleus [GO:0005634]	SUBCELLULAR LOCATION: Nucleus, nucleoplasm {ECO:0000269|PubMed:19435936}. Nucleus, nucleolus {ECO:0000269|PubMed:19435936}. Nucleus speckle {ECO:0000269|PubMed:19435936}. Nucleus {ECO:0000269|PubMed:26887918}. Cytoplasm {ECO:0000269|PubMed:26887918}. Note=Hypoxia causes transition from diffuse nucleoplasmic localization to accumulation in speckles in nuclei of root cells (PubMed:19435936). Locali…	mRNA processing [GO:0006397];mRNA transport [GO:0051028];nuclear-transcribed mRNA catabolic process, nonsense-mediated decay [GO:0000184];regulation of translation [GO:0006417];response to hypoxia [GO:0001666];RNA splicing [GO:0008380]	ATP binding [GO:0005524];mRNA binding [GO:0003729];RNA binding [GO:0003723];RNA helicase activity [GO:0003724]	Q94A52	eukaryotic initiation factor 4A-III(EIF4A-III)	GO:0001666~response to hypoxia,GO:0006364~rRNA processing,GO:0006397~mRNA processing,GO:0008380~RNA splicing,GO:0010468~regulation of gene expression,GO:0010501~RNA secondary structure unwinding,	GO:0005634~nucleus,GO:0005654~nucleoplasm,GO:0005730~nucleolus,GO:0016020~membrane,GO:0016607~nuclear speck,GO:0035145~exon-exon junction complex,GO:0071013~catalytic step 2 spliceosome,	GO:0003723~RNA binding,GO:0003729~mRNA binding,GO:0004004~ATP-dependent RNA helicase activity,GO:0005515~protein binding,GO:0005524~ATP binding,GO:0008026~ATP-dependent helicase activity,	IPR001650:Helicase, C-terminal,IPR011545:DNA/RNA helicase, DEAD/DEAH box type, N-terminal,IPR014001:Helicase, superfamily 1/2, ATP-binding domain,IPR014014:RNA helicase, DEAD-box type, Q motif,IPR027417:P-loop containing nucleoside triphosphate hydrolase,	ath03013:RNA transport,ath03015:mRNA surveillance pathway,ath03040:Spliceosome,		SM00487:DEXDc,SM00490:HELICc,	ATP-binding,Complete proteome,Helicase,Hydrolase,Nucleotide-binding,Nucleus,Reference proteome,Ribosome biogenesis,RNA-binding,rRNA processing,	chain:DEAD-box ATP-dependent RNA helicase 2,domain:Helicase ATP-binding,domain:Helicase C-terminal,nucleotide phosphate-binding region:ATP,sequence conflict,short sequence motif:DEAD box,short sequence motif:Q motif,	Arabidopsis thaliana	F2DJI3	superfamily	185609	36	412	0	587.564	PTZ00424 superfamily
	F2DP90	26.42	2	1	1	1	0.00215054	6.5862e-06	25.758	9.6	28.1	F2DP90	Predicted protein	unreviewed	465	52,903	transcription factor TFIIE complex [GO:0005673]		regulation of transcription by RNA polymerase II [GO:0006357];transcriptional open complex formation at RNA polymerase II promoter [GO:0001113]	RNA polymerase II complex binding [GO:0000993]	F4K3G5	Protein ENHANCED DOWNY MILDEW 2	reviewed	1297	146,788	nucleus [GO:0005634];protein-containing complex [GO:0032991]	SUBCELLULAR LOCATION: Nucleus {ECO:0000269|PubMed:20149132, ECO:0000269|PubMed:21830950}.	defense response to fungus [GO:0050832];heterochromatin maintenance [GO:0070829];leaf pavement cell development [GO:0090436];positive regulation of chromatin silencing [GO:0031937];positive regulation of flower development [GO:0009911];positive regulation of histone H3-K27 methylation [GO:0061087];positive regulation of histone H3-K9 dimethylation [GO:1900111];regulation of DNA methylation [GO:00…	DNA-binding transcription factor activity [GO:0003700];metal ion binding [GO:0046872];sequence-specific DNA binding [GO:0043565]	F4K3G5	ENHANCED DOWNY MILDEW 2(EDM2)	GO:0006351~transcription, DNA-templated,GO:0006355~regulation of transcription, DNA-templated,GO:0007165~signal transduction,GO:0009911~positive regulation of flower development,GO:0010228~vegetative to reproductive phase transition of meristem,GO:0016569~covalent chromatin modification,GO:0031937~positive regulation of chromatin silencing,GO:0044030~regulation of DNA methylation,GO:0050832~defen…	GO:0005634~nucleus,	GO:0003700~transcription factor activity, sequence-specific DNA binding,GO:0005515~protein binding,GO:0008270~zinc ion binding,GO:0043565~sequence-specific DNA binding,	IPR001965:Zinc finger, PHD-type,IPR013083:Zinc finger, RING/FYVE/PHD-type,			SM00249:PHD,	Chromatin regulator,Complete proteome,Developmental protein,DNA-binding,Metal-binding,Nucleus,Phosphoprotein,Plant defense,Reference proteome,Repeat,Transcription,Transcription regulation,Zinc,Zinc-finger,		Arabidopsis thaliana	F2DP90	superfamily	357572	39	209	1.54e-35	128.646	TFIIE superfamily
	F2DQ10	110.81	9	6	6	18	0.0200445	6.13881e-05	75.336	0	1362	F2DQ10	26S proteasome non-ATPase regulatory subunit 2 homolog	unreviewed	898	98,122	nucleus [GO:0005634];proteasome regulatory particle, base subcomplex [GO:0008540];proteasome storage granule [GO:0034515]		proteasome-mediated ubiquitin-dependent protein catabolic process [GO:0043161];regulation of protein catabolic process [GO:0042176]	enzyme regulator activity [GO:0030234]	Q9SIV2	26S proteasome non-ATPase regulatory subunit 2 homolog A (26S proteasome regulatory subunit RPN1a) (AtRPN1a) (26S proteasome regulatory subunit S2 homolog A)	reviewed	891	98,144	cytoplasm [GO:0005737];cytosol [GO:0005829];mitochondrion [GO:0005739];nucleus [GO:0005634];plasma membrane [GO:0005886];plasmodesma [GO:0009506];proteasome complex [GO:0000502];proteasome regulatory particle, base subcomplex [GO:0008540];proteasome storage granule [GO:0034515]	SUBCELLULAR LOCATION: Nucleus {ECO:0000269|PubMed:22577987}. Cytoplasm {ECO:0000269|PubMed:22577987}.	innate immune response [GO:0045087];proteasome-mediated ubiquitin-dependent protein catabolic process [GO:0043161];protein catabolic process [GO:0030163];regulation of cell cycle [GO:0051726];regulation of protein catabolic process [GO:0042176];response to salicylic acid [GO:0009751]	enzyme regulator activity [GO:0030234];ubiquitin binding [GO:0043130]	Q9SIV2	26S proteasome regulatory subunit S2 1A(RPN1A)	GO:0006511~ubiquitin-dependent protein catabolic process,GO:0009751~response to salicylic acid,GO:0030163~protein catabolic process,GO:0043161~proteasome-mediated ubiquitin-dependent protein catabolic process,GO:0045087~innate immune response,GO:0051726~regulation of cell cycle,	GO:0000502~proteasome complex,GO:0005634~nucleus,GO:0005737~cytoplasm,GO:0005829~cytosol,GO:0005886~plasma membrane,GO:0008540~proteasome regulatory particle, base subcomplex,GO:0009506~plasmodesma,GO:0034515~proteasome storage granule,	GO:0004175~endopeptidase activity,GO:0005515~protein binding,GO:0043130~ubiquitin binding,	IPR002015:Proteasome/cyclosome, regulatory subunit,IPR011989:Armadillo-like helical,IPR016024:Armadillo-type fold,	ath03050:Proteasome,			Acetylation,Complete proteome,Cytoplasm,Immunity,Innate immunity,Isopeptide bond,Nucleus,Proteasome,Reference proteome,Repeat,Ubl conjugation,		Arabidopsis thaliana	F2DQ10	superfamily	227441	44	898	0	865.011	RPN1 superfamily
	F2DW24	56.41	6	1	1	1	0.00306749	9.39443e-06	63.462	4.29e-124	358	F2DW24	Predicted protein	unreviewed	326	36,050	cytosol [GO:0005829]			thiol-dependent ubiquitin-specific protease activity [GO:0004843]	Q9LYC7	OVARIAN TUMOR DOMAIN-containing deubiquitinating enzyme 5 (OTU domain-containing protein 5) (EC 3.4.19.12) (Deubiquitinating enzyme OTU5)	reviewed	332	37,362	cytosol [GO:0005829]			thiol-dependent ubiquitin-specific protease activity [GO:0004843]	Q9LYC7	Cysteine proteinases superfamily protein(AT3G62940)		GO:0005737~cytoplasm,GO:0005829~cytosol,	GO:0008234~cysteine-type peptidase activity,	IPR003323:Ovarian tumour, otubain,				Coiled coil,Complete proteome,Reference proteome,		Arabidopsis thaliana	F2DW24;F2DW24	specific;superfamily	334900;227826	180;27	317;319	5.76E-49;7.38E-14	159.904;70.6704	OTU;COG5539 superfamily
	M0W8A5	54.58	10	2	2	6	0.0204082	6.25017e-05	27.419	0.45	31.2	M0W8A5	Uncharacterized protein	unreviewed	294	32,394				RNA binding [GO:0003723]	Q8RWV8	U11/U12 small nuclear ribonucleoprotein 65 kDa protein (U11/U12 snRNP 65 kDa protein) (U11/U12-65K)	reviewed	442	48,712	nucleus [GO:0005634];U12-type spliceosomal complex [GO:0005689]	SUBCELLULAR LOCATION: Nucleus {ECO:0000269|PubMed:24606192}.	inflorescence development [GO:0010229];mRNA splicing, via spliceosome [GO:0000398]	pre-mRNA intronic binding [GO:0097157];U12 snRNA binding [GO:0030626]	Q8RWV8	RNA-binding (RRM/RBD/RNP motifs) family protein(AT1G09230)	GO:0000398~mRNA splicing, via spliceosome,GO:0010229~inflorescence development,	GO:0005634~nucleus,GO:0005689~U12-type spliceosomal complex,	GO:0000166~nucleotide binding,GO:0003676~nucleic acid binding,GO:0003723~RNA binding,GO:0030626~U12 snRNA binding,GO:0097157~pre-mRNA intronic binding,	IPR000504:RNA recognition motif domain,IPR012677:Nucleotide-binding, alpha-beta plait,			SM00360:RRM,	Alternative splicing,Complete proteome,mRNA processing,mRNA splicing,Nucleus,Reference proteome,Repeat,Ribonucleoprotein,RNA-binding,Spliceosome,		Arabidopsis thaliana	M0W8A5;M0W8A5	specific;specific	240700;240700	206;88	278;156	1.17E-27;3.35E-23	101.865;90.3091	RRM_hnRNPH_ESRPs_RBM12_like;RRM_hnRNPH_ESRPs_RBM12_like
	M0XWD1	68.75	7	3	3	8	0.016632	5.09369e-05	65.823	6.62e-144	418	M0XWD1	RRM domain-containing protein	unreviewed	481	56,528	U1 snRNP [GO:0005685];U2-type prespliceosome [GO:0071004]		mRNA splicing, via spliceosome [GO:0000398]	mRNA binding [GO:0003729];snRNA binding [GO:0017069];U1 snRNA binding [GO:0030619]	Q42404	U1 small nuclear ribonucleoprotein 70 kDa (U1 snRNP 70 kDa) (U1-70K) (snRNP70)	reviewed	427	50,388	nuclear speck [GO:0016607];nucleus [GO:0005634];U1 snRNP [GO:0005685];U2-type prespliceosome [GO:0071004]	SUBCELLULAR LOCATION: Nucleus speckle {ECO:0000269|PubMed:15133128, ECO:0000269|PubMed:18414657}. Nucleus, nucleoplasm {ECO:0000269|PubMed:18414657}. Note=The exchange between speckles and nucleoplasm is sensitive to ongoing transcription and phosphorylation. {ECO:0000269|PubMed:18414657}.	mRNA splicing, via spliceosome [GO:0000398]	mRNA binding [GO:0003729];snRNA binding [GO:0017069];U1 snRNA binding [GO:0030619]	Q42404	U1 small nuclear ribonucleoprotein-70K(U1-70K)	GO:0000398~mRNA splicing, via spliceosome,	GO:0000243~commitment complex,GO:0005634~nucleus,GO:0005685~U1 snRNP,GO:0016607~nuclear speck,GO:0071004~U2-type prespliceosome,GO:0071011~precatalytic spliceosome,	GO:0000166~nucleotide binding,GO:0003676~nucleic acid binding,GO:0003723~RNA binding,GO:0003729~mRNA binding,GO:0005515~protein binding,GO:0030619~U1 snRNA binding,	IPR000504:RNA recognition motif domain,IPR012677:Nucleotide-binding, alpha-beta plait,IPR022023:U1 small nuclear ribonucleoprotein of 70kDa N-terminal,	ath03040:Spliceosome,		SM00360:RRM,	Alternative splicing,Complete proteome,mRNA processing,mRNA splicing,Nucleus,Phosphoprotein,Reference proteome,Ribonucleoprotein,RNA-binding,Spliceosome,	chain:U1 small nuclear ribonucleoprotein 70 kDa,compositionally biased region:Arg/Asp/Glu-rich (mixed charge),compositionally biased region:Arg/Glu-rich (mixed charge),domain:RRM,modified residue,splice variant,	Arabidopsis thaliana	M0XWD1;M0XWD1	specific;specific	240682;371969	137;40	227;128	2.06E-52;3.21E-26	171.66;101.503	RRM_snRNP70;U1snRNP70_N
	M0Y999	29.53	2	1	1	1	0.00226757	6.94463e-06	29.825	0.26	32.7	M0Y999	Uncharacterized protein	unreviewed	441	49,923					Q9C882	Trihelix transcription factor GTL1 (GT2-LIKE protein 1) (AtGTL1) (Protein GT-2-LIKE1) (Trihelix DNA-binding protein GTL1)	reviewed	587	64,612	nucleus [GO:0005634]	SUBCELLULAR LOCATION: Nucleus {ECO:0000269|PubMed:19717615, ECO:0000269|PubMed:21169508}. Note=Present within the nucleus during the postbranching stages of trichome development.	cellular response to water deprivation [GO:0042631];negative regulation of cell growth [GO:0030308];negative regulation of DNA endoreduplication [GO:0032876];negative regulation of transcription, DNA-templated [GO:0045892];regulation of cell size [GO:0008361];regulation of stomatal complex development [GO:2000038];regulation of stomatal complex patterning [GO:2000037];response to water deprivatio…	DNA binding [GO:0003677];DNA-binding transcription factor activity [GO:0003700];sequence-specific DNA binding [GO:0043565]	Q9C882	GT-2-like 1(GTL1)	GO:0006351~transcription, DNA-templated,GO:0008361~regulation of cell size,GO:0009414~response to water deprivation,GO:0010090~trichome morphogenesis,GO:0030308~negative regulation of cell growth,GO:0032876~negative regulation of DNA endoreduplication,GO:0042631~cellular response to water deprivation,GO:0045892~negative regulation of transcription, DNA-templated,GO:2000037~regulation of stomatal …	GO:0005634~nucleus,	GO:0003677~DNA binding,GO:0003700~transcription factor activity, sequence-specific DNA binding,GO:0043565~sequence-specific DNA binding,	IPR001005:SANT/Myb domain,IPR017877:Myb-like domain,			SM00717:SANT,	Alternative splicing,Coiled coil,Complete proteome,DNA-binding,Nucleus,Phosphoprotein,Reference proteome,Repeat,Repressor,Transcription,Transcription regulation,		Arabidopsis thaliana	M0Y999;M0Y999	specific;superfamily	372747;368498	117;369	202;435	1.82E-13;0.00482952	65.7597;39.3389	Myb_DNA-bind_4;MAD superfamily
	A0A287DX06	27.75	4	1	1	1	0.00395257	2.68657e-05	83.122	6.62e-148	422	A0A287DX06	Uncharacterized protein	Hordeum vulgare subsp. vulgare (Domesticated barley)	253	28,835					Q8W117	Suppressor of mec-8 and unc-52 protein homolog 1 (AtSMU-1) (RNA splicing protein SMU1) (WD40 repeat-containing protein SMU1)	reviewed	511	57,724	Cul4-RING E3 ubiquitin ligase complex [GO:0080008];nucleus [GO:0005634];precatalytic spliceosome [GO:0071011]	SUBCELLULAR LOCATION: Nucleus {ECO:0000269|PubMed:19734266}.	mRNA processing [GO:0006397];RNA splicing [GO:0008380]		Q8W117	transducin family protein / WD-40 repeat family protein(SMU1)	GO:0008380~RNA splicing,	GO:0005634~nucleus,GO:0080008~Cul4-RING E3 ubiquitin ligase complex,	GO:0000166~nucleotide binding,	IPR001680:WD40 repeat,IPR006594:LisH dimerisation motif,IPR006595:CTLH, C-terminal LisH motif,IPR015943:WD40/YVTN repeat-like-containing domain,IPR017986:WD40-repeat-containing domain,IPR019775:WD40 repeat, conserved site,IPR020472:G-protein beta WD-40 repeat,			SM00320:WD40,SM00667:LisH,SM00668:CTLH,	Acetylation,Complete proteome,Nucleus,Reference proteome,Repeat,WD repeat,		Arabidopsis thaliana	A0A287DX06;A0A287DX06;A0A287DX06	specific;specific;specific	375350;128914;197651	12;45;223	41;96;246	1.99E-11;5.58E-05;0.0011447	57.0177;39.8618;35.751	LisH_TPL;CTLH;WD40
	A0A287E525	101.74	25	8	8	25	0.0791139	0.000537739	60	4.57e-98	288	A0A287E525	Uncharacterized protein	Hordeum vulgare subsp. vulgare (Domesticated barley)	316	35,645			pollen development [GO:0009555]		Q9SJ12	Probable ATP synthase 24 kDa subunit, mitochondrial	reviewed	240	27,597	chloroplast [GO:0009507];mitochondrial proton-transporting ATP synthase complex [GO:0005753];mitochondrion [GO:0005739];nucleolus [GO:0005730];proton-transporting ATP synthase complex, coupling factor F(o) [GO:0045263];vacuole [GO:0005773]	SUBCELLULAR LOCATION: Mitochondrion. Mitochondrion inner membrane.	ion transport [GO:0006811];pollen development [GO:0009555]	cobalt ion binding [GO:0050897];copper ion binding [GO:0005507];zinc ion binding [GO:0008270]	Q9SJ12	MALE GAMETOPHYTE DEFECTIVE 1(MGP1)	GO:0009555~pollen development,GO:0015992~proton transport,	GO:0005730~nucleolus,GO:0005739~mitochondrion,GO:0005753~mitochondrial proton-transporting ATP synthase complex,GO:0009507~chloroplast,GO:0016020~membrane,GO:0045263~proton-transporting ATP synthase complex, coupling factor F(o),	GO:0005507~copper ion binding,GO:0008270~zinc ion binding,GO:0050897~cobalt ion binding,					Alternative splicing,CF(0),Complete proteome,Direct protein sequencing,Hydrogen ion transport,Ion transport,Membrane,Mitochondrion,Mitochondrion inner membrane,Reference proteome,Transit peptide,Transport,	chain:Probable ATP synthase 24 kDa subunit, mitochondrial,sequence conflict,transit peptide:Mitochondrion,	Arabidopsis thaliana	A0A287E525	specific	374035	111	295	5.77e-80	240.827	Mt_ATP_synt
	A0A287EDZ7	25.11	8	1	1	1	0.00877193	5.9623e-05	70.175	6.61e-57	171	A0A287EDZ7	RPOL4c domain-containing protein	Hordeum vulgare subsp. vulgare (Domesticated barley)	114	13,011	RNA polymerase complex [GO:0030880]		DNA-templated transcription, initiation [GO:0006352]	catalytic activity [GO:0003824];nucleotide binding [GO:0000166]	O48890	DNA-directed RNA polymerase II subunit 4 (15.9 kDa subunit of RNA polymerase II) (DNA-directed RNA polymerase II subunit D)	reviewed	138	15,932	P-body [GO:0000932];RNA polymerase II, core complex [GO:0005665]	SUBCELLULAR LOCATION: Nucleus {ECO:0000250}.	mRNA export from nucleus in response to heat stress [GO:0031990];nuclear-transcribed mRNA catabolic process, deadenylation-dependent decay [GO:0000288];positive regulation of translational initiation [GO:0045948];recruitment of 3'-end processing factors to RNA polymerase II holoenzyme complex [GO:0034402];transcription by RNA polymerase II [GO:0006366];transcription initiation from RNA polymerase…	DNA-directed 5'-3' RNA polymerase activity [GO:0003899];nucleotide binding [GO:0000166];translation initiation factor binding [GO:0031369]	O48890	RNA polymerase II, Rpb4, core protein(NRPB4)	GO:0000288~nuclear-transcribed mRNA catabolic process, deadenylation-dependent decay,GO:0006351~transcription, DNA-templated,GO:0006366~transcription from RNA polymerase II promoter,GO:0006367~transcription initiation from RNA polymerase II promoter,GO:0031990~mRNA export from nucleus in response to heat stress,GO:0034402~recruitment of 3'-end processing factors to RNA polymerase II holoenzyme co…	GO:0000932~cytoplasmic mRNA processing body,GO:0005634~nucleus,GO:0005665~DNA-directed RNA polymerase II, core complex,	GO:0000166~nucleotide binding,GO:0003697~single-stranded DNA binding,GO:0003727~single-stranded RNA binding,GO:0003899~DNA-directed RNA polymerase activity,GO:0031369~translation initiation factor binding,	IPR005574:RNA polymerase II, Rpb4,IPR006590:RNA polymerase II, Rpb4, core,IPR010997:HRDC-like,	ath00230:Purine metabolism,ath00240:Pyrimidine metabolism,ath01100:Metabolic pathways,ath03020:RNA polymerase,		SM00657:RPOL4c,	Acetylation,Complete proteome,DNA-directed RNA polymerase,Nucleus,Reference proteome,Transcription,		Arabidopsis thaliana	A0A287EDZ7	specific	128904	1	114	9.15e-30	102.816	RPOL4c
	A0A287EJA4	60.6	6	3	3	6	0.0110906	7.53829e-05	72.745	0	801	A0A287EJA4	Poly [ADP-ribose] polymerase (PARP) (EC 2.4.2.-)	Hordeum vulgare subsp. vulgare (Domesticated barley)	541	61,043			protein ADP-ribosylation [GO:0006471]	NAD+ ADP-ribosyltransferase activity [GO:0003950]	Q9ZP54	Poly [ADP-ribose] polymerase 1 (PARP-1) (EC 2.4.2.30) (NAD(+) ADP-ribosyltransferase 1) (ADPRT-1) (Poly[ADP-ribose] synthase 1) (Protein ADP-ribosyltransferase PARP1) (EC 2.4.2.-)	reviewed	983	111,233	nucleolus [GO:0005730];nucleus [GO:0005634]	SUBCELLULAR LOCATION: Nucleus {ECO:0000255|PROSITE-ProRule:PRU00264}.	DNA repair [GO:0006281];double-strand break repair [GO:0006302];protein ADP-ribosylation [GO:0006471];protein poly-ADP-ribosylation [GO:0070212];response to abscisic acid [GO:0009737];response to oxidative stress [GO:0006979]	DNA binding [GO:0003677];NAD+ ADP-ribosyltransferase activity [GO:0003950];NAD binding [GO:0051287];protein ADP-ribosylase activity [GO:1990404];zinc ion binding [GO:0008270]	Q9ZP54	poly(ADP-ribose) polymerase 2(PARP1)	GO:0006273~lagging strand elongation,GO:0006281~DNA repair,GO:0006471~protein ADP-ribosylation,GO:0006979~response to oxidative stress,GO:0009737~response to abscisic acid,GO:0051103~DNA ligation involved in DNA repair,	GO:0005634~nucleus,GO:0005737~cytoplasm,	GO:0003677~DNA binding,GO:0003910~DNA ligase (ATP) activity,GO:0003950~NAD+ ADP-ribosyltransferase activity,GO:0008270~zinc ion binding,GO:0051287~NAD binding,	IPR001357:BRCT domain,IPR001510:Zinc finger, PARP-type,IPR004102:Poly(ADP-ribose) polymerase, regulatory domain,IPR008288:NAD+ ADP-ribosyltransferase,IPR008893:WGR domain,IPR012317:Poly(ADP-ribose) polymerase, catalytic domain,IPR012982:PADR1,	ath03410:Base excision repair,	PIRSF000489:poly(ADP-ribose) polymerase,	SM00292:BRCT,SM00773:WGR,SM01335:SM01335,SM01336:SM01336,	3D-structure,ADP-ribosylation,Complete proteome,DNA-binding,Glycosyltransferase,Metal-binding,NAD,Nucleus,Reference proteome,Repeat,Transferase,Zinc,Zinc-finger,	chain:Poly [ADP-ribose] polymerase 1,domain:BRCT,domain:PARP alpha-helical,domain:PARP catalytic,helix,strand,turn,zinc finger region:PARP-type 1,zinc finger region:PARP-type 2,	Arabidopsis thaliana	A0A287EJA4	superfamily	215590	20	541	0	1076.35	PLN03123 superfamily
	A0A287EUA6	54.55	4	2	2	9	0.0197368	0.000134152	78.728	0	763	A0A287EUA6	CULLIN_2 domain-containing protein	Hordeum vulgare subsp. vulgare (Domesticated barley)	456	52,316	cullin-RING ubiquitin ligase complex [GO:0031461]		ubiquitin-dependent protein catabolic process [GO:0006511]	ubiquitin protein ligase binding [GO:0031625]	Q94AH6	Cullin-1	reviewed	738	86,302	condensed nuclear chromosome [GO:0000794];cullin-RING ubiquitin ligase complex [GO:0031461];cytoplasm [GO:0005737];cytosol [GO:0005829];nucleus [GO:0005634];phragmoplast [GO:0009524];spindle [GO:0005819]	SUBCELLULAR LOCATION: Nucleus. Cytoplasm. Cytoplasm, cytoskeleton, spindle. Cytoplasm, cytoskeleton, phragmoplast. Note=Mainly nuclear during interphase and preprophase, but also weakly cytoplasmic during interphase. Associated to mitotic spindle during metaphase, and to the phragmoplast during telophase.	auxin-activated signaling pathway [GO:0009734];cell cycle [GO:0007049];embryo development ending in seed dormancy [GO:0009793];ethylene-activated signaling pathway [GO:0009873];jasmonic acid mediated signaling pathway [GO:0009867];leaf development [GO:0048366];phloem or xylem histogenesis [GO:0010087];protein ubiquitination [GO:0016567];regulation of circadian rhythm [GO:0042752];response to auxi…	ubiquitin protein ligase binding [GO:0031625]	Q94AH6	cullin 1(CUL1)	GO:0006511~ubiquitin-dependent protein catabolic process,GO:0007049~cell cycle,GO:0009733~response to auxin,GO:0009734~auxin-activated signaling pathway,GO:0009753~response to jasmonic acid,GO:0009793~embryo development ending in seed dormancy,GO:0009867~jasmonic acid mediated signaling pathway,GO:0009873~ethylene-activated signaling pathway,GO:0010087~phloem or xylem histogenesis,GO:0010265~SCF …	GO:0000151~ubiquitin ligase complex,GO:0000794~condensed nuclear chromosome,GO:0005634~nucleus,GO:0005737~cytoplasm,GO:0005819~spindle,GO:0005829~cytosol,GO:0009524~phragmoplast,GO:0031461~cullin-RING ubiquitin ligase complex,	GO:0005515~protein binding,GO:0031625~ubiquitin protein ligase binding,GO:0061630~ubiquitin protein ligase activity,	IPR001373:Cullin, N-terminal,IPR011991:Winged helix-turn-helix DNA-binding domain,IPR016157:Cullin, conserved site,IPR016158:Cullin homology,IPR016159:Cullin repeat-like-containing domain,IPR019559:Cullin protein, neddylation domain,	ath04120:Ubiquitin mediated proteolysis,ath04141:Protein processing in endoplasmic reticulum,		SM00182:CULLIN,SM00884:SM00884,	Auxin signaling pathway,Cell cycle,Complete proteome,Cytoplasm,Cytoskeleton,Developmental protein,Ethylene signaling pathway,Isopeptide bond,Nucleus,Reference proteome,Ubl conjugation,Ubl conjugation pathway,	chain:Cullin-1,cross-link:Glycyl lysine isopeptide (Lys-Gly) (interchain with G-Cter in NEDD8),mutagenesis site,	Arabidopsis thaliana	A0A287EUA6;A0A287EUA6;A0A287EUA6	specific;specific;superfamily	366357;371133;365779	1;388;360	359;445;390	2.13E-154;2.59E-28;0.00902749	451.239;105.995;37.1853	Cullin;Cullin_Nedd8;RMtype1_S_TRD-CR_like superfamily
	A0A287FE18	83.6	6	3	3	12	0.0212766	0.000144617	74.206	0	771	A0A287FE18	Uncharacterized protein	Hordeum vulgare subsp. vulgare (Domesticated barley)	564	63,384	cytoplasmic stress granule [GO:0010494];P-body [GO:0000932]		cytoplasmic mRNA processing body assembly [GO:0033962];stress granule assembly [GO:0034063]	ATP binding [GO:0005524];helicase activity [GO:0004386];mRNA binding [GO:0003729];RNA binding [GO:0003723]	Q8RXK6	DEAD-box ATP-dependent RNA helicase 8 (EC 3.6.4.13)	reviewed	505	57,687	cytoplasmic stress granule [GO:0010494];cytosol [GO:0005829];P-body [GO:0000932]	SUBCELLULAR LOCATION: Cytoplasm, P-body {ECO:0000250}. Note=Is concentrated in several cytoplasmic foci called P bodies (or cytoplasmic processing bodies) which represent sites of mRNA decapping and 5' to 3' exonucleotidic decay. {ECO:0000250}.	cytoplasmic mRNA processing body assembly [GO:0033962];mRNA processing [GO:0006397];mRNA transport [GO:0051028];regulation of translation [GO:0006417];stress granule assembly [GO:0034063];viral process [GO:0016032]	ATP binding [GO:0005524];mRNA binding [GO:0003729];RNA binding [GO:0003723];RNA helicase activity [GO:0003724]	Q8RXK6	RNAhelicase-like 8(RH8)	GO:0006397~mRNA processing,GO:0006417~regulation of translation,GO:0010501~RNA secondary structure unwinding,GO:0016032~viral process,GO:0019048~modulation by virus of host morphology or physiology,GO:0033962~cytoplasmic mRNA processing body assembly,GO:0051028~mRNA transport,	GO:0000932~cytoplasmic mRNA processing body,GO:0005737~cytoplasm,GO:0010494~cytoplasmic stress granule,	GO:0003676~nucleic acid binding,GO:0003723~RNA binding,GO:0003729~mRNA binding,GO:0004004~ATP-dependent RNA helicase activity,GO:0004386~helicase activity,GO:0005524~ATP binding,GO:0008026~ATP-dependent helicase activity,	IPR000629:RNA helicase, ATP-dependent, DEAD-box, conserved site,IPR001650:Helicase, C-terminal,IPR011545:DNA/RNA helicase, DEAD/DEAH box type, N-terminal,IPR014001:Helicase, superfamily 1/2, ATP-binding domain,IPR014014:RNA helicase, DEAD-box type, Q motif,IPR027417:P-loop containing nucleoside triphosphate hydrolase,	ath03018:RNA degradation,		SM00487:DEXDc,SM00490:HELICc,	ATP-binding,Complete proteome,Cytoplasm,Helicase,Hydrolase,mRNA processing,mRNA transport,Nucleotide-binding,Phosphoprotein,Reference proteome,RNA-binding,Translation regulation,Transport,	chain:DEAD-box ATP-dependent RNA helicase 8,compositionally biased region:Gln-rich,domain:Helicase ATP-binding,domain:Helicase C-terminal,nucleotide phosphate-binding region:ATP,sequence conflict,short sequence motif:DEAD box,short sequence motif:Q motif,	Arabidopsis thaliana	A0A287FE18;A0A287FE18	specific;superfamily	350698;234938	192;136	392;559	1.72E-139;3.37E-66	402.061;222.865	DEADc_DDX6;PRK01297 superfamily
	A0A287GF84	116.9	18	5	5	28	0.0949153	0.000645141	71.93	3.41e-130	374	A0A287GF84	Uncharacterized protein	Hordeum vulgare subsp. vulgare (Domesticated barley)	295	33,956	nucleus [GO:0005634]		nucleosome assembly [GO:0006334]		Q9ZUP3	Nucleosome assembly protein 1;2 (AtNAP1;2) (Nucleosome/chromatin assembly factor group A2)	reviewed	379	43,543	cytoplasm [GO:0005737];cytosol [GO:0005829];mitochondrion [GO:0005739];nucleus [GO:0005634];plasma membrane [GO:0005886]	SUBCELLULAR LOCATION: Nucleus {ECO:0000250}. Cytoplasm {ECO:0000269|PubMed:19228338}. Note=Predominantly located in cytoplasm.	DNA mediated transformation [GO:0009294];DNA repair [GO:0006281];double-strand break repair via homologous recombination [GO:0000724];nucleosome assembly [GO:0006334];response to cadmium ion [GO:0046686];somatic cell DNA recombination [GO:0016444]	histone binding [GO:0042393];identical protein binding [GO:0042802]	Q9ZUP3	nucleosome assembly protein 1;2(NAP1;2)	GO:0000724~double-strand break repair via homologous recombination,GO:0006281~DNA repair,GO:0006334~nucleosome assembly,GO:0009294~DNA mediated transformation,GO:0016444~somatic cell DNA recombination,GO:0046686~response to cadmium ion,	GO:0005634~nucleus,GO:0005737~cytoplasm,GO:0005829~cytosol,GO:0005886~plasma membrane,	GO:0003677~DNA binding,GO:0005515~protein binding,GO:0042393~histone binding,	IPR002164:Nucleosome assembly protein (NAP),				Alternative splicing,Chaperone,Coiled coil,Complete proteome,Cytoplasm,Lipoprotein,Methylation,Nucleus,Phosphoprotein,Prenylation,Reference proteome,		Arabidopsis thaliana	A0A287GF84	specific	366386	61	286	7.16e-74	225.099	NAP
	A0A287IRH7	25.27	3	1	1	1	0.00288184	1.9588e-05	52.381	7.63e-78	243	A0A287IRH7	BZIP domain-containing protein	Hordeum vulgare subsp. vulgare (Domesticated barley)	347	37,827				DNA-binding transcription factor activity [GO:0003700]	Q04088	Probable transcription factor PosF21 (bZIP transcription factor 59) (AtbZIP59)	reviewed	398	44,690	cytoplasm [GO:0005737];cytosol [GO:0005829];nucleus [GO:0005634]	SUBCELLULAR LOCATION: Nucleus.		DNA-binding transcription factor activity [GO:0003700];transcription regulatory region DNA binding [GO:0044212]	Q04088	Basic-leucine zipper (bZIP) transcription factor family protein(AT2G31370)	GO:0006351~transcription, DNA-templated,GO:0006355~regulation of transcription, DNA-templated,	GO:0005634~nucleus,GO:0005737~cytoplasm,GO:0005829~cytosol,	GO:0003677~DNA binding,GO:0003700~transcription factor activity, sequence-specific DNA binding,GO:0043565~sequence-specific DNA binding,	IPR004827:Basic-leucine zipper domain,			SM00338:BRLZ,	Activator,Alternative splicing,Coiled coil,Complete proteome,DNA-binding,Nucleus,Reference proteome,Transcription,Transcription regulation,	chain:Probable transcription factor PosF21,compositionally biased region:Poly-Gln,DNA-binding region:Basic motif,domain:Leucine-zipper,	Arabidopsis thaliana	A0A287IRH7;A0A287IRH7	specific;superfamily	269851;390044	135;148	184;229	3.01E-20;0.00936403	82.6228;36.1415	bZIP_plant_RF2;RILP-like superfamily
	A0A287J5Z4	37.79	11	1	1	7	0.0648148	0.000440548				A0A287J5Z4	Uncharacterized protein	Hordeum vulgare subsp. vulgare (Domesticated barley)	108	12,014
	A0A287KAY0	31.49	6	1	1	1	0.00671141	4.56176e-05	85.345	1.75e-58	186	A0A287KAY0	RRM domain-containing protein	Hordeum vulgare subsp. vulgare (Domesticated barley)	149	15,610				RNA binding [GO:0003723]	Q94KD0	Transcription initiation factor TFIID subunit 15b (TBP-associated factor 15b) (AtTAF15b)	reviewed	422	42,316	chloroplast [GO:0009507];nucleus [GO:0005634]	SUBCELLULAR LOCATION: Nucleus {ECO:0000305}.		metal ion binding [GO:0046872];RNA binding [GO:0003723]	Q94KD0	TBP-associated factor 15B(TAF15b)	GO:0006351~transcription, DNA-templated,GO:0006355~regulation of transcription, DNA-templated,	GO:0005634~nucleus,GO:0009507~chloroplast,	GO:0000166~nucleotide binding,GO:0003676~nucleic acid binding,GO:0003723~RNA binding,GO:0008270~zinc ion binding,	IPR000504:RNA recognition motif domain,IPR001876:Zinc finger, RanBP2-type,IPR012677:Nucleotide-binding, alpha-beta plait,			SM00360:RRM,SM00547:ZnF_RBZ,	Activator,Complete proteome,Metal-binding,Nucleus,Reference proteome,RNA-binding,Transcription,Transcription regulation,Zinc,Zinc-finger,		Arabidopsis thaliana	A0A287KAY0	specific	240726	49	135	8.83e-39	125.888	RRM_FET
	A0A287KQU9	30.67	2	1	1	1	0.00287356	1.95317e-05	56.793	2.06e-132	402	A0A287KQU9	Peptidase S59 domain-containing protein	Hordeum vulgare subsp. vulgare (Domesticated barley)	348	38,635	nuclear pore [GO:0005643]			structural constituent of nuclear pore [GO:0017056]	Q8RY25	Nuclear pore complex protein NUP98A (Nucleoporin 98A) (Nucleoporin autopeptidase)	reviewed	1041	106,308	cytoplasm [GO:0005737];nuclear envelope [GO:0005635];nuclear membrane [GO:0031965];nuclear pore cytoplasmic filaments [GO:0044614];nucleus [GO:0005634]	SUBCELLULAR LOCATION: Nucleus, nuclear pore complex {ECO:0000305|PubMed:21189294}.	mRNA export from nucleus [GO:0006406];posttranscriptional tethering of RNA polymerase II gene DNA at nuclear periphery [GO:0000973];protein import into nucleus [GO:0006606];regulation of shade avoidance [GO:1902446];RNA export from nucleus [GO:0006405];telomere tethering at nuclear periphery [GO:0034398]	nuclear localization sequence binding [GO:0008139];RNA binding [GO:0003723];structural constituent of nuclear pore [GO:0017056]	Q8RY25	Nucleoporin autopeptidase(AT1G10390)	GO:0000973~posttranscriptional tethering of RNA polymerase II gene DNA at nuclear periphery,GO:0006405~RNA export from nucleus,GO:0006406~mRNA export from nucleus,GO:0006606~protein import into nucleus,GO:0006810~transport,GO:0034398~telomere tethering at nuclear periphery,GO:1902446~regulation of shade avoidance,	GO:0005634~nucleus,GO:0005635~nuclear envelope,GO:0005643~nuclear pore,GO:0005737~cytoplasm,GO:0031965~nuclear membrane,GO:0044614~nuclear pore cytoplasmic filaments,	GO:0003723~RNA binding,GO:0005215~transporter activity,GO:0005487~nucleocytoplasmic transporter activity,GO:0005515~protein binding,GO:0008139~nuclear localization sequence binding,GO:0017056~structural constituent of nuclear pore,	IPR007230:Peptidase S59, nucleoporin,	ath03013:RNA transport,			Complete proteome,mRNA transport,Nuclear pore complex,Nucleus,Protein transport,Reference proteome,Repeat,Translocation,Transport,		Arabidopsis thaliana	A0A287KQU9	specific	367810	192	332	4.27e-64	199.635	Nucleoporin2
	A0A287KSF1	24.73	3	1	1	2	0.00671141	4.56176e-05	58.798	1.95e-94	278	A0A287KSF1	Uncharacterized protein	Hordeum vulgare subsp. vulgare (Domesticated barley)	298	33,542	nucleolus [GO:0005730];Prp19 complex [GO:0000974]		defense response signaling pathway, resistance gene-dependent [GO:0009870];defense response signaling pathway, resistance gene-independent [GO:0010204];defense response to bacterium [GO:0042742];defense response to fungus [GO:0050832];mRNA processing [GO:0006397]		Q949S9	Pre-mRNA-splicing factor SPF27 homolog (Modifier of SNC1 member 4) (Protein BCAS2 homolog)	reviewed	253	29,680	catalytic step 2 spliceosome [GO:0071013];cytosol [GO:0005829];nucleolus [GO:0005730];nucleus [GO:0005634];Prp19 complex [GO:0000974]	SUBCELLULAR LOCATION: Nucleus {ECO:0000269|PubMed:17575050, ECO:0000269|PubMed:29588169}.	defense response signaling pathway, resistance gene-dependent [GO:0009870];defense response signaling pathway, resistance gene-independent [GO:0010204];defense response to bacterium [GO:0042742];defense response to fungus [GO:0050832];innate immune response [GO:0045087];mRNA processing [GO:0006397];RNA splicing [GO:0008380]		Q949S9	modifier of snc1,4(MOS4)	GO:0000398~mRNA splicing, via spliceosome,GO:0009870~defense response signaling pathway, resistance gene-dependent,GO:0010204~defense response signaling pathway, resistance gene-independent,GO:0042742~defense response to bacterium,GO:0045087~innate immune response,GO:0050832~defense response to fungus,	GO:0000974~Prp19 complex,GO:0005634~nucleus,GO:0005730~nucleolus,GO:0071011~precatalytic spliceosome,GO:0071012~catalytic step 1 spliceosome,GO:0071013~catalytic step 2 spliceosome,		IPR008409:Pre-mRNA-splicing factor SPF27,	ath03040:Spliceosome,			Coiled coil,Complete proteome,Immunity,Innate immunity,mRNA processing,mRNA splicing,Nucleus,Plant defense,Reference proteome,Spliceosome,	chain:Pre-mRNA-splicing factor SPF27 homolog,	Arabidopsis thaliana	A0A287KSF1	specific	368566	73	277	2.49e-90	267.151	BCAS2
	A0A287KVV9	38.23	1	1	1	3	0.00344037	2.33843e-05	62.485	0	946	A0A287KVV9	Kinesin-like protein	Hordeum vulgare subsp. vulgare (Domesticated barley)	872	96,490	microtubule [GO:0005874]		microtubule-based movement [GO:0007018]	ATP binding [GO:0005524];microtubule binding [GO:0008017];microtubule motor activity [GO:0003777]	Q940B8	Kinesin-like protein KIN-13A (AtKINESIN-13A) (AtKIN13A)	reviewed	794	89,082	Golgi stack [GO:0005795];kinesin complex [GO:0005871];microtubule [GO:0005874];plasma membrane [GO:0005886];secondary cell wall [GO:0009531]	SUBCELLULAR LOCATION: Golgi apparatus, Golgi stack {ECO:0000269|PubMed:15574882, ECO:0000269|PubMed:19939242}. Cytoplasm, cytoskeleton {ECO:0000269|PubMed:20832900, ECO:0000269|PubMed:24280391}. Note=Localized to cortical microtubules in secondary wall pits when associated with ICR5. The N-terminal region of the protein is required for its localization at microtubules, but the truncated protein c…	metaxylem development [GO:0090058];microtubule-based movement [GO:0007018];microtubule depolymerization [GO:0007019];plant-type secondary cell wall biogenesis [GO:0009834];regulation of cell wall organization or biogenesis [GO:1903338];trichome morphogenesis [GO:0010090]	ATPase activity [GO:0016887];ATP binding [GO:0005524];microtubule binding [GO:0008017];microtubule motor activity [GO:0003777]	Q940B8	P-loop containing nucleoside triphosphate hydrolases superfamily protein(KINESIN-13A)	GO:0007018~microtubule-based movement,GO:0007019~microtubule depolymerization,GO:0009834~plant-type secondary cell wall biogenesis,GO:0010090~trichome morphogenesis,GO:0016049~cell growth,GO:0090058~metaxylem development,GO:1903338~regulation of cell wall organization or biogenesis,	GO:0005737~cytoplasm,GO:0005795~Golgi stack,GO:0005871~kinesin complex,GO:0005874~microtubule,GO:0005886~plasma membrane,GO:0009531~secondary cell wall,	GO:0003777~microtubule motor activity,GO:0005515~protein binding,GO:0005524~ATP binding,GO:0008017~microtubule binding,GO:0016887~ATPase activity,	IPR001752:Kinesin, motor domain,IPR019821:Kinesin, motor region, conserved site,IPR027417:P-loop containing nucleoside triphosphate hydrolase,			SM00129:KISc,	ATP-binding,Coiled coil,Complete proteome,Cytoplasm,Cytoskeleton,Golgi apparatus,Microtubule,Motor protein,Nucleotide-binding,Reference proteome,		Arabidopsis thaliana	A0A287KVV9;A0A287KVV9	specific;superfamily	276818;387673	256;78	591;143	4.33E-165;1.07E-10	482.951;57.6924	KISc_KIF2_like;SAM_superfamily superfamily
	A0A287MAI2	120.32	13	6	4	22	0.0396396	0.000269432	77.346	0	713	A0A287MAI2	Uncharacterized protein	Hordeum vulgare subsp. vulgare (Domesticated barley)	555	60,031				ATP binding [GO:0005524];helicase activity [GO:0004386];nucleic acid binding [GO:0003676]	Q8W4R3	DEAD-box ATP-dependent RNA helicase 30 (EC 3.6.4.13)	reviewed	591	64,621	nucleus [GO:0005634]	SUBCELLULAR LOCATION: Nucleus {ECO:0000250}.	nuclear-transcribed mRNA catabolic process, nonsense-mediated decay [GO:0000184];rRNA processing [GO:0006364]	ATP binding [GO:0005524];mRNA binding [GO:0003729];RNA binding [GO:0003723];RNA helicase activity [GO:0003724]	Q8W4R3	P-loop containing nucleoside triphosphate hydrolases superfamily protein(AT5G63120)	GO:0000184~nuclear-transcribed mRNA catabolic process, nonsense-mediated decay,GO:0006364~rRNA processing,GO:0010501~RNA secondary structure unwinding,	GO:0005634~nucleus,	GO:0003676~nucleic acid binding,GO:0003723~RNA binding,GO:0003729~mRNA binding,GO:0004004~ATP-dependent RNA helicase activity,GO:0004386~helicase activity,GO:0005524~ATP binding,GO:0008026~ATP-dependent helicase activity,	IPR000629:RNA helicase, ATP-dependent, DEAD-box, conserved site,IPR001650:Helicase, C-terminal,IPR011545:DNA/RNA helicase, DEAD/DEAH box type, N-terminal,IPR014001:Helicase, superfamily 1/2, ATP-binding domain,IPR014014:RNA helicase, DEAD-box type, Q motif,IPR027417:P-loop containing nucleoside triphosphate hydrolase,	ath03040:Spliceosome,		SM00487:DEXDc,SM00490:HELICc,	Alternative splicing,ATP-binding,Complete proteome,Helicase,Hydrolase,Nonsense-mediated mRNA decay,Nucleotide-binding,Nucleus,Reference proteome,Ribosome biogenesis,RNA-binding,rRNA processing,	chain:DEAD-box ATP-dependent RNA helicase 30,compositionally biased region:Gly-rich,domain:Helicase ATP-binding,domain:Helicase C-terminal,nucleotide phosphate-binding region:ATP,short sequence motif:DEAD box,short sequence motif:Q motif,splice variant,	Arabidopsis thaliana	A0A287MAI2	superfamily	240273	92	525	0	666.862	PTZ00110 superfamily
	A0A287P8A2	91.9	9	5	1	9	0.0279503	0.000189979	74.035	4.35e-148	430	A0A287P8A2	Uncharacterized protein	Hordeum vulgare subsp. vulgare (Domesticated barley)	322	36,161					Q9LHA8	Heat shock 70 kDa protein 4 (Heat shock cognate 70 kDa protein 4) (Heat shock cognate protein 70-4) (AtHsc70-4) (Heat shock protein 70-4) (AtHsp70-4)	reviewed	650	71,101	cell wall [GO:0005618];cytoplasm [GO:0005737];cytosol [GO:0005829];Golgi apparatus [GO:0005794];mitochondrion [GO:0005739];nucleus [GO:0005634];plasma membrane [GO:0005886];vacuolar membrane [GO:0005774]	SUBCELLULAR LOCATION: Cytoplasm, cytosol {ECO:0000269|PubMed:28004282}. Nucleus {ECO:0000269|PubMed:28004282}.	cellular response to unfolded protein [GO:0034620];chaperone cofactor-dependent protein refolding [GO:0051085];protein refolding [GO:0042026];protein ubiquitination [GO:0016567];response to bacterium [GO:0009617];response to cadmium ion [GO:0046686];response to heat [GO:0009408];response to temperature stimulus [GO:0009266];response to unfolded protein [GO:0006986];response to virus [GO:0009615]	ATPase activity [GO:0016887];ATPase activity, coupled [GO:0042623];ATP binding [GO:0005524];heat shock protein binding [GO:0031072];misfolded protein binding [GO:0051787];protein folding chaperone [GO:0044183];ubiquitin protein ligase binding [GO:0031625];unfolded protein binding [GO:0051082]	Q9LHA8	heat shock protein 70(HSP70)	GO:0006351~transcription, DNA-templated,GO:0006355~regulation of transcription, DNA-templated,GO:0006457~protein folding,GO:0009266~response to temperature stimulus,GO:0009408~response to heat,GO:0009615~response to virus,GO:0009617~response to bacterium,GO:0009644~response to high light intensity,GO:0016567~protein ubiquitination,GO:0042542~response to hydrogen peroxide,GO:0046686~response to ca…	GO:0005618~cell wall,GO:0005634~nucleus,GO:0005739~mitochondrion,GO:0005774~vacuolar membrane,GO:0005794~Golgi apparatus,GO:0005829~cytosol,GO:0005886~plasma membrane,GO:0048046~apoplast,	GO:0005524~ATP binding,GO:0031625~ubiquitin protein ligase binding,	IPR013126:Heat shock protein 70 family,IPR018181:Heat shock protein 70, conserved site,	ath03040:Spliceosome,ath04141:Protein processing in endoplasmic reticulum,ath04144:Endocytosis,			ATP-binding,Chaperone,Coiled coil,Complete proteome,Cytoplasm,Isopeptide bond,Nucleotide-binding,Nucleus,Reference proteome,Stress response,Transcription,Transcription regulation,Ubl conjugation pathway,		Arabidopsis thaliana	A0A287P8A2	superfamily	240227	2	269	6.29e-137	402.636	PTZ00009 superfamily
	A0A287PCY8	44.23	3	1	1	3	0.00631579	4.29286e-05	29.254	3.24e-38	145	A0A287PCY8	Uncharacterized protein	Hordeum vulgare subsp. vulgare (Domesticated barley)	475	50,548					Q9ZT92	RNA demethylase ALKBH10B (EC 1.14.11.-) (Alkylated DNA repair protein alkB homolog 10B) (Alpha-ketoglutarate-dependent dioxygenase alkB homolog 10B)	reviewed	569	62,687			mRNA catabolic process [GO:0006402];response to karrikin [GO:0080167];vegetative to reproductive phase transition of meristem [GO:0010228]	demethylase activity [GO:0032451];dioxygenase activity [GO:0051213];metal ion binding [GO:0046872];mRNA binding [GO:0003729];RNA N6-methyladenosine dioxygenase activity [GO:1990931]	Q9ZT92	oxidoreductase, 2OG-Fe(II) oxygenase family protein(AT4G02940)	GO:0080167~response to karrikin,			IPR027450:Alpha-ketoglutarate-dependent dioxygenase AlkB-like,				Coiled coil,Complete proteome,Reference proteome,		Arabidopsis thaliana
	A0A287PME9	48.89	4	2	2	3	0.00656455	4.46194e-05	28.169	3.27e-11	64.3	A0A287PME9	XS domain-containing protein	Hordeum vulgare subsp. vulgare (Domesticated barley)	457	50,341			gene silencing by RNA [GO:0031047]		Q9LDX1	Protein SUPPRESSOR OF GENE SILENCING 3 (AtSGS3)	reviewed	625	71,972	cytoplasm [GO:0005737];cytosol [GO:0005829];endoplasmic reticulum [GO:0005783];perinuclear region of cytoplasm [GO:0048471]	SUBCELLULAR LOCATION: Cytoplasm, perinuclear region {ECO:0000269|PubMed:18165314}. Note=Accumulates in inclusion bodies in the cell periphery. May interact with the ER network from the perinuclear region out to the cell periphery (By similarity). {ECO:0000250}.	defense response to virus [GO:0051607];production of ta-siRNAs involved in RNA interference [GO:0010267];regulation of defense response to virus [GO:0050688];vegetative phase change [GO:0010050];viral process [GO:0016032];virus induced gene silencing [GO:0009616];wax biosynthetic process [GO:0010025]		Q9LDX1	XS domain-containing protein / XS zinc finger domain-containing protein-like protein(SGS3)	GO:0009616~virus induced gene silencing,GO:0010025~wax biosynthetic process,GO:0010050~vegetative phase change,GO:0010267~production of ta-siRNAs involved in RNA interference,GO:0050688~regulation of defense response to virus,GO:0051607~defense response to virus,GO:0090502~RNA phosphodiester bond hydrolysis, endonucleolytic,	GO:0005655~nucleolar ribonuclease P complex,GO:0005737~cytoplasm,GO:0005783~endoplasmic reticulum,GO:0005829~cytosol,GO:0048471~perinuclear region of cytoplasm,	GO:0004526~ribonuclease P activity,	IPR005380:XS domain,IPR005381:Zinc finger-XS domain,				Antiviral protein,Coiled coil,Complete proteome,Cytoplasm,Host-virus interaction,Reference proteome,RNA-mediated gene silencing,	chain:Protein SUPPRESSOR OF GENE SILENCING 3,compositionally biased region:Asp-rich,compositionally biased region:Gly-rich,compositionally biased region:Poly-Gln,mutagenesis site,	Arabidopsis thaliana	A0A287PME9;A0A287PME9	specific;superfamily	367515;237057	304;22	435;206	2.74E-34;0.000858292	123.834;41.7851	XS;PRK12323 superfamily
	A0A287QSK7	29.94	11	1	1	1	0.00934579	6.35236e-05	75.676	3.06e-35	125	A0A287QSK7	Uncharacterized protein	Hordeum vulgare subsp. vulgare (Domesticated barley)	107	12,300	Smc5-Smc6 complex [GO:0030915]		double-strand break repair via homologous recombination [GO:0000724];sister chromatid cohesion [GO:0007062]		Q9LFS8	Structural maintenance of chromosomes protein 5 (Protein EMBRYO DEFECTIVE 2782)	reviewed	1053	121,441	cytosol [GO:0005829];nucleus [GO:0005634];plasmodesma [GO:0009506];Smc5-Smc6 complex [GO:0030915]	SUBCELLULAR LOCATION: Nucleus {ECO:0000250}. Chromosome {ECO:0000250}. Note=Associates with chromatin. {ECO:0000250}.	double-strand break repair via homologous recombination [GO:0000724];sister chromatid cohesion [GO:0007062]	ATP binding [GO:0005524]	Q9LFS8	structural maintenance of chromosomes 5(SMC5)	GO:0000724~double-strand break repair via homologous recombination,GO:0007059~chromosome segregation,GO:0007062~sister chromatid cohesion,GO:0071139~resolution of recombination intermediates,	GO:0005634~nucleus,GO:0009506~plasmodesma,GO:0030915~Smc5-Smc6 complex,	GO:0005524~ATP binding,	IPR003395:RecF/RecN/SMC,IPR027131:Structural maintenance of chromosomes protein 5,IPR027417:P-loop containing nucleoside triphosphate hydrolase,				ATP-binding,Chromosome,Coiled coil,Complete proteome,DNA damage,DNA recombination,DNA repair,Nucleotide-binding,Nucleus,Reference proteome,		Arabidopsis thaliana	A0A287QSK7	superfamily	393306	33	81	1.62e-13	62.9984	P-loop_NTPase superfamily
	A0A287QVT7	29.84	3	1	1	3	0.0101695	6.91223e-05	78.498	2.66e-171	476	A0A287QVT7	AAA domain-containing protein	Hordeum vulgare subsp. vulgare (Domesticated barley)	295	32,381			DNA replication [GO:0006260]	ATP binding [GO:0005524];DNA binding [GO:0003677]	Q93ZX1	Replication factor C subunit 4 (AtRFC4) (Activator 1 subunit 4) (Protein EMBRYO DEFECTIVE 1968)	reviewed	339	37,508	DNA replication factor C complex [GO:0005663];nucleus [GO:0005634]	SUBCELLULAR LOCATION: Nucleus {ECO:0000250}.	DNA-dependent DNA replication [GO:0006261];DNA repair [GO:0006281]	ATP binding [GO:0005524];DNA binding [GO:0003677]	Q93ZX1	ATPase family associated with various cellular activities (AAA)(EMB1968)	GO:0006260~DNA replication,GO:0006261~DNA-dependent DNA replication,GO:0009793~embryo development ending in seed dormancy,	GO:0005634~nucleus,GO:0005663~DNA replication factor C complex,GO:0005730~nucleolus,	GO:0003677~DNA binding,GO:0003689~DNA clamp loader activity,GO:0005524~ATP binding,GO:0016887~ATPase activity,	IPR003593:AAA+ ATPase domain,IPR003959:ATPase, AAA-type, core,IPR008921:DNA polymerase III, clamp loader complex, gamma/delta/delta subunit, C-terminal,IPR013748:Replication factor C, C-terminal domain,IPR027417:P-loop containing nucleoside triphosphate hydrolase,	ath03030:DNA replication,ath03420:Nucleotide excision repair,ath03430:Mismatch repair,		SM00382:AAA,	Alternative splicing,ATP-binding,Complete proteome,DNA replication,DNA-binding,Nucleotide-binding,Nucleus,Reference proteome,		Arabidopsis thaliana	A0A287QVT7	superfamily	234763	1	275	9.23e-96	284.843	rfc superfamily
	A0A287S650	25.71	3	1	1	2	0.005291	3.59631e-05	46.409	2.63e-55	185	A0A287S650	SB domain-containing protein	Hordeum vulgare subsp. vulgare (Domesticated barley)	378	40,177			protein transport [GO:0015031]		Q9FFY6	Protein ELC-like (ESCRT-I complex subunit VPS23 homolog 2) (Protein VACUOLAR PROTEIN SORTING 23B) (Vacuolar protein sorting-associated protein 23 homolog 2)	reviewed	368	41,495	ESCRT I complex [GO:0000813];late endosome [GO:0005770]	SUBCELLULAR LOCATION: Endosome {ECO:0000250|UniProtKB:Q9LHG8}. Prevacuolar compartment {ECO:0000269|PubMed:25438943}.	cellular protein modification process [GO:0006464];protein transport [GO:0015031]		Q9FFY6	ELCH-like protein(ELC-Like)	GO:0006464~cellular protein modification process,GO:0015031~protein transport,	GO:0000813~ESCRT I complex,GO:0005634~nucleus,GO:0005770~late endosome,	GO:0005515~protein binding,	IPR008883:Ubiquitin E2 variant, N-terminal,IPR016135:Ubiquitin-conjugating enzyme/RWD-like,IPR017916:Steadiness box,	ath04144:Endocytosis,			Coiled coil,Complete proteome,Endosome,Protein transport,Reference proteome,Transport,	chain:Protein ELC-like,compositionally biased region:Pro-rich,domain:SB,domain:UEV,	Arabidopsis thaliana	A0A287S650	specific	370504	294	352	9.61e-24	92.5241	Vps23_core
	A0A287T0Z0	45.72	4	2	2	4	0.00808081	5.49254e-05	24.479	6.03e-07	51.2	A0A287T0Z0	Uncharacterized protein	Hordeum vulgare subsp. vulgare (Domesticated barley)	495	54,374				RNA binding [GO:0003723]	Q05196	Polyadenylate-binding protein 5 (PABP-5) (Poly(A)-binding protein 5)	reviewed	682	74,423	cytoplasm [GO:0005737];cytosol [GO:0005829];mitochondrion [GO:0005739];nucleus [GO:0005634];ribonucleoprotein complex [GO:1990904]	SUBCELLULAR LOCATION: Cytoplasm {ECO:0000250}. Nucleus {ECO:0000250}.	nuclear-transcribed mRNA poly(A) tail shortening [GO:0000289];regulation of translation [GO:0006417];translational initiation [GO:0006413]	mRNA 3'-UTR binding [GO:0003730];poly(A) binding [GO:0008143];poly(U) RNA binding [GO:0008266];RNA binding [GO:0003723]	Q05196	poly(A)-binding protein 5(PAB5)	GO:0000289~nuclear-transcribed mRNA poly(A) tail shortening,GO:0006413~translational initiation,GO:0006417~regulation of translation,	GO:0005634~nucleus,GO:0005737~cytoplasm,GO:0005829~cytosol,	GO:0000166~nucleotide binding,GO:0003723~RNA binding,GO:0003743~translation initiation factor activity,GO:0008143~poly(A) binding,	IPR000504:RNA recognition motif domain,IPR002004:Polyadenylate-binding protein/Hyperplastic disc protein,IPR003954:RNA recognition motif domain, eukaryote,IPR006515:Polyadenylate binding protein, human types 1, 2, 3, 4,IPR012677:Nucleotide-binding, alpha-beta plait,	ath03013:RNA transport,ath03015:mRNA surveillance pathway,ath03018:RNA degradation,		SM00360:RRM,SM00361:RRM_1,SM00517:PolyA,	Complete proteome,Cytoplasm,Nucleus,Phosphoprotein,Reference proteome,Repeat,RNA-binding,Translation regulation,	chain:Polyadenylate-binding protein 5,compositionally biased region:Poly-Ala,compositionally biased region:Poly-Gln,domain:PABC,domain:RRM 1,domain:RRM 2,domain:RRM 3,domain:RRM 4,modified residue,sequence conflict,	Arabidopsis thaliana	A0A287T0Z0;A0A287T0Z0;A0A287T0Z0	specific;specific;superfamily	240840;240841;172341	181;292;368	271;368;495	2.15E-34;1.15E-27;0.0014845	124.295;105.321;40.6413	RRM1_RBM34;RRM2_RBM34;PRK13808 superfamily
	A0A287T1K8	57.26	6	2	2	6	0.0170455	0.000115858	42.791	2.44e-57	184	A0A287T1K8	Uncharacterized protein	Hordeum vulgare subsp. vulgare (Domesticated barley)	352	38,275			regulation of ion transmembrane transport [GO:0034765]	voltage-gated cation channel activity [GO:0022843]	Q8H0Y1	Outer envelope pore protein 24B, chloroplastic (Chloroplastic outer envelope pore protein of 24 kDa B)	reviewed	213	23,411	chloroplast [GO:0009507];chloroplast envelope [GO:0009941];etioplast membrane [GO:0034426];integral component of chloroplast outer membrane [GO:0031359];mitochondrion [GO:0005739];plastid [GO:0009536];pore complex [GO:0046930]	SUBCELLULAR LOCATION: Plastid, etioplast membrane {ECO:0000250};Multi-pass membrane protein {ECO:0000250}. Plastid, chloroplast outer membrane;Multi-pass membrane protein. Note=Present in non-green root plastids. {ECO:0000250}.	regulation of ion transmembrane transport [GO:0034765]	porin activity [GO:0015288];voltage-gated cation channel activity [GO:0022843]	Q8H0Y1	outer envelope pore 24B-like protein(AT5G42960)	GO:0006811~ion transport,GO:0034765~regulation of ion transmembrane transport,	GO:0005739~mitochondrion,GO:0009507~chloroplast,GO:0009536~plastid,GO:0009941~chloroplast envelope,GO:0031359~integral component of chloroplast outer membrane,GO:0034426~etioplast membrane,GO:0046930~pore complex,	GO:0015288~porin activity,GO:0022843~voltage-gated cation channel activity,					Chloroplast,Complete proteome,Ion transport,Membrane,Plastid,Plastid outer membrane,Porin,Reference proteome,Transmembrane,Transmembrane beta strand,Transport,		Arabidopsis thaliana
	A0A287U3B2	24.33	4	1	1	2	0.00772201	5.24867e-05	33.333	5.6	27.3	A0A287U3B2	Uncharacterized protein	Hordeum vulgare subsp. vulgare (Domesticated barley)	259	29,262				nucleic acid binding [GO:0003676]	Q1PE09	F-box/kelch-repeat protein At4g39753	reviewed	390	44,958					Q1PE09	Galactose oxidase/kelch repeat superfamily protein(AT4G39753)		GO:0005634~nucleus,		IPR001810:F-box domain, cyclin-like,IPR006652:Kelch repeat type 1,IPR015916:Galactose oxidase, beta-propeller,			SM00256:FBOX,	Complete proteome,Kelch repeat,Reference proteome,Repeat,	chain:F-box/kelch-repeat protein At4g39753,domain:F-box,repeat:Kelch 1,repeat:Kelch 2,repeat:Kelch 3,repeat:Kelch 4,sequence conflict,	Arabidopsis thaliana	A0A287U3B2;A0A287U3B2	specific;specific	100071;372290	7;101	72;148	1.06E-10;1.30E-09	56.0717;52.6349	R3H_encore_like;SUZ
	A0A287UC59	26.69	3	1	1	1	0.0026455	1.79815e-05				A0A287UC59	Uncharacterized protein	Hordeum vulgare subsp. vulgare (Domesticated barley)	378	42,835																										A0A287UC59;A0A287UC59	specific;specific	373863;368201	35;266	95;355	1.80E-12;2.57E-10	61.4942;59.1615	RRP14;SURF6
	A0A287UNF2	42.33	27	1	1	2	0.0444444	0.00030209	61.364	2.36e-10	50.8	A0A287UNF2	Uncharacterized protein	Hordeum vulgare subsp. vulgare (Domesticated barley)	45	4,928					Q9LEY9	H/ACA ribonucleoprotein complex subunit 2-like protein (Nhp2-like protein)	reviewed	156	16,948	box H/ACA snoRNP complex [GO:0031429];nucleolus [GO:0005730];small nucleolar ribonucleoprotein complex [GO:0005732]	SUBCELLULAR LOCATION: Nucleus, nucleolus {ECO:0000250}.	cleavage involved in rRNA processing [GO:0000469];maturation of LSU-rRNA [GO:0000470];rRNA pseudouridine synthesis [GO:0031118];snRNA pseudouridine synthesis [GO:0031120]	box H/ACA snoRNA binding [GO:0034513];RNA binding [GO:0003723]	Q9LEY9	Ribosomal protein L7Ae/L30e/S12e/Gadd45 family protein(AT5G08180)	GO:0000469~cleavage involved in rRNA processing,GO:0000470~maturation of LSU-rRNA,GO:0006412~translation,GO:0031118~rRNA pseudouridine synthesis,GO:0031120~snRNA pseudouridine synthesis,	GO:0005634~nucleus,GO:0005730~nucleolus,GO:0005732~small nucleolar ribonucleoprotein complex,GO:0031429~box H/ACA snoRNP complex,	GO:0003723~RNA binding,GO:0030515~snoRNA binding,GO:0034513~box H/ACA snoRNA binding,	IPR002415:H/ACA ribonucleoprotein complex, subunit Nhp2, eukaryote,IPR004038:Ribosomal protein L7Ae/L30e/S12e/Gadd45,IPR018492:Ribosomal protein L7Ae/L8/Nhp2 family,	ath03008:Ribosome biogenesis in eukaryotes,			Complete proteome,Nucleus,Reference proteome,Ribonucleoprotein,Ribosome biogenesis,RNA-binding,rRNA processing,	chain:H/ACA ribonucleoprotein complex subunit 2-like protein,modified residue,	Arabidopsis thaliana
	A0A287UST2	39.78	2	1	1	6	0.00990099	6.72973e-05	68.618	0	768	A0A287UST2	SKIP_SNW domain-containing protein	Hordeum vulgare subsp. vulgare (Domesticated barley)	606	67,600	nucleolus [GO:0005730];spliceosomal complex [GO:0005681]		mRNA splicing, via spliceosome [GO:0000398];positive regulation of response to salt stress [GO:1901002];positive regulation of response to water deprivation [GO:1902584];positive regulation of transcription, DNA-templated [GO:0045893];regulation of circadian rhythm [GO:0042752];regulation of photoperiodism, flowering [GO:2000028];response to abscisic acid [GO:0009737];response to mannitol [GO:001…	pre-mRNA binding [GO:0036002]	O80653	SNW/SKI-interacting protein (AtSKIP) (Protein EARLY FLOWERING AND INSENSITIVE TO PHOTOPERIOD 1) (SNW domain-containing protein)	reviewed	613	69,423	mitochondrion [GO:0005739];nuclear speck [GO:0016607];nucleolus [GO:0005730];nucleus [GO:0005634];spliceosomal complex [GO:0005681]	SUBCELLULAR LOCATION: Nucleus speckle {ECO:0000269|PubMed:19765229, ECO:0000269|PubMed:22942380}.	mRNA splicing, via spliceosome [GO:0000398];positive regulation of transcription, DNA-templated [GO:0045893];regulation of circadian rhythm [GO:0042752];regulation of photoperiodism, flowering [GO:2000028];response to abscisic acid [GO:0009737];response to mannitol [GO:0010555];response to salt stress [GO:0009651];rhythmic process [GO:0048511];RNA splicing [GO:0008380];vegetative to reproductive …	pre-mRNA binding [GO:0036002]	O80653	chromatin protein family(SKIP)	GO:0000398~mRNA splicing, via spliceosome,GO:0006351~transcription, DNA-templated,GO:0008380~RNA splicing,GO:0009651~response to salt stress,GO:0009737~response to abscisic acid,GO:0010228~vegetative to reproductive phase transition of meristem,GO:0010555~response to mannitol,GO:0042752~regulation of circadian rhythm,GO:0045893~positive regulation of transcription, DNA-templated,GO:0048511~rhythm…	GO:0005634~nucleus,GO:0005681~spliceosomal complex,GO:0005730~nucleolus,GO:0016607~nuclear speck,	GO:0005515~protein binding,	IPR004015:SKI-interacting protein SKIP, SNW domain,IPR017862:SKI-interacting protein, SKIP,	ath03040:Spliceosome,			Alternative splicing,Biological rhythms,Coiled coil,Complete proteome,mRNA processing,mRNA splicing,Nucleus,Phosphoprotein,Reference proteome,Spliceosome,Transcription,Transcription regulation,		Arabidopsis thaliana	A0A287UST2	specific	367159	189	344	2.82e-100	301.017	SKIP_SNW
	A0A287USX2	49.64	12	2	2	2	0.0101523	6.90053e-05	72.059	3.01e-92	267	A0A287USX2	RRM domain-containing protein	Hordeum vulgare subsp. vulgare (Domesticated barley)	197	22,005				RNA binding [GO:0003723]	Q9LX90	Polyadenylate-binding protein 3 (AtPabN2) (AtPabN3) (Poly(A)-binding protein 3) (Nuclear poly(A)-binding protein 3) (Poly(A)-binding protein III) (PABIII)	reviewed	217	24,804	nuclear speck [GO:0016607];nucleus [GO:0005634];vacuolar membrane [GO:0005774]	SUBCELLULAR LOCATION: Nucleus speckle {ECO:0000255|PROSITE-ProRule:PRU00768, ECO:0000269|PubMed:23334891}. Cytoplasm {ECO:0000250|UniProtKB:Q7KNF2}. Note=Shuttles between the nucleus and the cytoplasm but predominantly found in the nucleus. {ECO:0000250|UniProtKB:Q7KNF2}.		poly(A) binding [GO:0008143];protein self-association [GO:0043621]	Q9LX90	RNA-binding (RRM/RBD/RNP motifs) family protein(AT5G10350)		GO:0005634~nucleus,GO:0005774~vacuolar membrane,GO:0016607~nuclear speck,	GO:0000166~nucleotide binding,GO:0003676~nucleic acid binding,GO:0003723~RNA binding,GO:0005515~protein binding,GO:0008143~poly(A) binding,GO:0043621~protein self-association,	IPR000504:RNA recognition motif domain,IPR012677:Nucleotide-binding, alpha-beta plait,	ath03015:mRNA surveillance pathway,		SM00360:RRM,	Alternative splicing,Coiled coil,Complete proteome,Cytoplasm,Nucleus,Reference proteome,RNA-binding,		Arabidopsis thaliana	A0A287USX2	specific	240752	87	158	1.42e-47	150.134	RRM_II_PABPs
	A0A287UU25	53.48	13	2	2	3	0.014218	9.66401e-05	82.692	6.12e-125	357	A0A287UU25	AAA domain-containing protein	Hordeum vulgare subsp. vulgare (Domesticated barley)	211	23,437				ATP binding [GO:0005524]	Q9CAQ8	Replication factor C subunit 5 (AtRFC5) (Activator 1 subunit 5) (Protein EMBRYO DEFECTIVE 2810)	reviewed	369	41,370	DNA replication factor C complex [GO:0005663];nucleus [GO:0005634]	SUBCELLULAR LOCATION: Nucleus {ECO:0000269|PubMed:19482917}.	defense response [GO:0006952];DNA-dependent DNA replication [GO:0006261];DNA repair [GO:0006281];negative regulation of defense response [GO:0031348]	ATP binding [GO:0005524];DNA binding [GO:0003677]	Q9CAQ8	replication factor C subunit 3(RFC3)	GO:0006260~DNA replication,GO:0006261~DNA-dependent DNA replication,GO:0006952~defense response,GO:0031348~negative regulation of defense response,	GO:0005634~nucleus,GO:0005663~DNA replication factor C complex,	GO:0003677~DNA binding,GO:0003689~DNA clamp loader activity,GO:0005524~ATP binding,GO:0016887~ATPase activity,	IPR003593:AAA+ ATPase domain,IPR003959:ATPase, AAA-type, core,IPR008921:DNA polymerase III, clamp loader complex, gamma/delta/delta subunit, C-terminal,IPR013748:Replication factor C, C-terminal domain,IPR027417:P-loop containing nucleoside triphosphate hydrolase,	ath03030:DNA replication,ath03420:Nucleotide excision repair,ath03430:Mismatch repair,		SM00382:AAA,	ATP-binding,Complete proteome,DNA replication,DNA-binding,Nucleotide-binding,Nucleus,Plant defense,Reference proteome,		Arabidopsis thaliana	A0A287UU25	superfamily	234763	5	210	4.34e-96	282.147	rfc superfamily
	A0A287UZ23	30.19	15	1	1	3	0.0508475	0.000345611	75.862	2.17e-09	49.7	A0A287UZ23	Uncharacterized protein	Hordeum vulgare subsp. vulgare (Domesticated barley)	59	6,809	integral component of membrane [GO:0016021]			nucleic acid binding [GO:0003676]	O81126	Serine/arginine-rich splicing factor RSZ22 (RS-containing zinc finger protein 22) (At-RSZ22) (At-RSZp22) (AtRSZ22)	reviewed	200	22,458	cytoplasm [GO:0005737];nuclear speck [GO:0016607];nucleolus [GO:0005730];nucleus [GO:0005634];plasma membrane [GO:0005886];spliceosomal complex [GO:0005681]	SUBCELLULAR LOCATION: Nucleus speckle {ECO:0000269|PubMed:15133128, ECO:0000269|PubMed:15686520, ECO:0000269|PubMed:17114353, ECO:0000269|PubMed:18674533, ECO:0000305|PubMed:12176998}. Nucleus, nucleolus {ECO:0000269|PubMed:15133128, ECO:0000269|PubMed:15686520, ECO:0000269|PubMed:17114353, ECO:0000269|PubMed:20237019}. Nucleus, nucleoplasm {ECO:0000269|PubMed:15686520, ECO:0000269|PubMed:1711435…	mRNA cis splicing, via spliceosome [GO:0045292];mRNA splicing, via spliceosome [GO:0000398];regulation of alternative mRNA splicing, via spliceosome [GO:0000381];RNA splicing [GO:0008380]	mRNA binding [GO:0003729];RNA binding [GO:0003723];zinc ion binding [GO:0008270]	O81126	serine/arginine-rich 22(RSZ22)	GO:0000398~mRNA splicing, via spliceosome,GO:0008380~RNA splicing,	GO:0005634~nucleus,GO:0005681~spliceosomal complex,GO:0005730~nucleolus,GO:0005737~cytoplasm,GO:0005829~cytosol,GO:0016607~nuclear speck,	GO:0000166~nucleotide binding,GO:0003676~nucleic acid binding,GO:0003729~mRNA binding,GO:0005515~protein binding,GO:0008270~zinc ion binding,	IPR000504:RNA recognition motif domain,IPR001878:Zinc finger, CCHC-type,IPR012677:Nucleotide-binding, alpha-beta plait,	ath03040:Spliceosome,		SM00343:ZnF_C2HC,SM00360:RRM,	Complete proteome,Cytoplasm,Metal-binding,mRNA processing,mRNA splicing,Nucleus,Phosphoprotein,Reference proteome,Spliceosome,Zinc,Zinc-finger,		Arabidopsis thaliana	A0A287UZ23	superfamily	388407	3	29	2.86e-07	42.2223	RRM_SF superfamily
	A0A287W0L3	24.67	2	1	1	1	0.00207469	1.41017e-05	65.558	6.1e-171	508	A0A287W0L3	Transcription elongation factor SPT5	Hordeum vulgare subsp. vulgare (Domesticated barley)	482	54,841	ribosome [GO:0005840]		regulation of DNA-templated transcription, elongation [GO:0032784];regulation of transcription by RNA polymerase II [GO:0006357];translation [GO:0006412]	structural constituent of ribosome [GO:0003735]	Q9STN3	Putative transcription elongation factor SPT5 homolog 1	reviewed	1041	115,405	DSIF complex [GO:0032044];ribosome [GO:0005840]	SUBCELLULAR LOCATION: Nucleus {ECO:0000250}.	regulation of DNA-templated transcription, elongation [GO:0032784];regulation of transcription by RNA polymerase II [GO:0006357];transcription elongation from RNA polymerase II promoter [GO:0006368];translation [GO:0006412]	mRNA binding [GO:0003729];structural constituent of ribosome [GO:0003735]	Q9STN3	global transcription factor group A2(GTA2)	GO:0006351~transcription, DNA-templated,GO:0006357~regulation of transcription from RNA polymerase II promoter,GO:0006368~transcription elongation from RNA polymerase II promoter,GO:0006397~mRNA processing,GO:0006412~translation,GO:0032784~regulation of DNA-templated transcription, elongation,	GO:0005634~nucleus,GO:0005840~ribosome,GO:0032044~DSIF complex,	GO:0003700~transcription factor activity, sequence-specific DNA binding,GO:0003729~mRNA binding,GO:0003735~structural constituent of ribosome,GO:0043566~structure-specific DNA binding,	IPR005100:Transcription elongation factor Spt5, NGN domain,IPR005824:KOW,IPR005825:Ribosomal protein L24/L26, conserved site,IPR006645:Transcription antitermination protein, NusG, N-terminal,IPR008991:Translation protein SH3-like domain,IPR014722:Ribosomal protein L2 domain 2,IPR017071:Transcription elongation factor Spt5,IPR022581:Spt5 transcription elongation factor, N-terminal,		PIRSF036945:transcription elongation factor Spt5,	SM00738:NGN,SM00739:KOW,	Activator,Complete proteome,Nucleus,Phosphoprotein,Reference proteome,Repeat,Repressor,Transcription,Transcription regulation,	chain:Putative transcription elongation factor SPT5 homolog 1,compositionally biased region:Glu-rich,domain:KOW 1,domain:KOW 2,domain:KOW 3,domain:KOW 4,domain:KOW 5,domain:KOW 6,modified residue,	Arabidopsis thaliana	A0A287W0L3;A0A287W0L3;A0A287W0L3;A0A287W0L3;A0A287W0L3	specific;specific;superfamily;superfamily;specific	193577;240505;381967;227493;371811	193;286;435;343;114	274;323;472;458;186	1.99E-38;2.96E-15;3.50E-09;9.61E-07;2.66E-05	134.58;69.0346;52.5043;51.1646;42.6363	NGN_Euk;KOW_Spt5_1;KOW superfamily;SPT5 superfamily;Spt5_N
	A0A287W5E0	75.87	10	3	1	8	0.0305344	0.000207543	85.59	6.04e-146	420	A0A287W5E0	Uncharacterized protein	Hordeum vulgare subsp. vulgare (Domesticated barley)	262	29,426				serine-type endopeptidase activity [GO:0004252]	Q9FL12	Protease Do-like 9 (EC 3.4.21.-)	reviewed	592	65,153	nucleolus [GO:0005730];nucleus [GO:0005634]	SUBCELLULAR LOCATION: Nucleus {ECO:0000269|PubMed:27274065}.	proteolysis [GO:0006508]	serine-type endopeptidase activity [GO:0004252];serine-type peptidase activity [GO:0008236]	Q9FL12	DegP protease 9(DEG9)	GO:0006508~proteolysis,	GO:0005730~nucleolus,GO:0005739~mitochondrion,GO:0009507~chloroplast,	GO:0004252~serine-type endopeptidase activity,GO:0008236~serine-type peptidase activity,	IPR001478:PDZ domain,IPR001940:Peptidase S1C,IPR009003:Trypsin-like cysteine/serine peptidase domain,				Complete proteome,Hydrolase,Protease,Reference proteome,Serine protease,	active site:Charge relay system,chain:Protease Do-like 9,domain:PDZ,region of interest:Serine protease,	Arabidopsis thaliana	A0A287W5E0;A0A287W5E0	superfamily;superfamily	273938;375351	2;172	165;236	9.00E-22;1.14E-20	93.4403;84.9075	degP_htrA_DO superfamily;PDZ_3 superfamily
	A0A287WZA3	35.29	11	1	1	3	0.0315789	0.000214643	80	5.09e-42	133	A0A287WZA3	Uncharacterized protein	Hordeum vulgare subsp. vulgare (Domesticated barley)	95	11,268	exon-exon junction complex [GO:0035145]		RNA splicing [GO:0008380]		O23676	Protein mago nashi homolog (AtMAGO)	reviewed	150	17,458	exon-exon junction complex [GO:0035145];nuclear speck [GO:0016607];nucleolus [GO:0005730];nucleoplasm [GO:0005654];P-body [GO:0000932]	SUBCELLULAR LOCATION: Nucleus, nucleolus {ECO:0000269|PubMed:19435936}. Nucleus speckle {ECO:0000269|PubMed:19435936}. Nucleus {ECO:0000269|PubMed:26867216}. Cytoplasm, P-body {ECO:0000269|PubMed:26867216}. Cytoplasm {ECO:0000250|UniProtKB:P61326}. Note=Nucleocytoplasmic shuttling protein. Travels to the cytoplasm as part of the exon junction complex (EJC) bound to mRNA. {ECO:0000250|UniProtKB:P6…	embryo development ending in seed dormancy [GO:0009793];mRNA processing [GO:0006397];mRNA transport [GO:0051028];nuclear-transcribed mRNA catabolic process, nonsense-mediated decay [GO:0000184];pollen tube guidance [GO:0010183];positive regulation of gene expression [GO:0010628];regulation of translation [GO:0006417];RNA splicing [GO:0008380]	RNA binding [GO:0003723]	O23676	mago nashi family protein(MAGO)	GO:0007530~sex determination,GO:0008380~RNA splicing,GO:0009793~embryo development ending in seed dormancy,GO:0010183~pollen tube guidance,GO:0010628~positive regulation of gene expression,	GO:0005634~nucleus,GO:0005654~nucleoplasm,GO:0005730~nucleolus,GO:0009507~chloroplast,GO:0016607~nuclear speck,GO:0035145~exon-exon junction complex,	GO:0005515~protein binding,	IPR004023:Mago nashi protein,	ath03013:RNA transport,ath03015:mRNA surveillance pathway,ath03040:Spliceosome,			Acetylation,Complete proteome,Nucleus,Reference proteome,	chain:Protein mago nashi homolog,	Arabidopsis thaliana	A0A287WZA3	superfamily	383441	23	95	1.2e-52	160.89	Mago_nashi superfamily
	A0A287XLG6	35.53	3	1	1	1	0.00308642	2.09785e-05	52.137	6.37e-66	213	A0A287XLG6	RanBD1 domain-containing protein	Hordeum vulgare subsp. vulgare (Domesticated barley)	324	34,349			intracellular transport [GO:0046907]		Q9LW88	Nuclear pore complex protein NUP50B (Nucleoporin 50B)	reviewed	465	49,108	cytoplasm [GO:0005737];cytosol [GO:0005829];nuclear pore [GO:0005643];nucleoplasm [GO:0005654];nucleus [GO:0005634]	SUBCELLULAR LOCATION: Nucleus, nucleoplasm {ECO:0000269|PubMed:21189294}. Nucleus, nuclear pore complex {ECO:0000305|PubMed:21189294}.	intracellular transport [GO:0046907];mRNA transport [GO:0051028];positive regulation of GTPase activity [GO:0043547];protein transport [GO:0015031]	Ran GTPase binding [GO:0008536]	Q9LW88	NUP50 (Nucleoporin 50 kDa) protein(AT3G15970)	GO:0015031~protein transport,GO:0046827~positive regulation of protein export from nucleus,GO:0046907~intracellular transport,GO:0051028~mRNA transport,	GO:0005634~nucleus,GO:0005643~nuclear pore,GO:0005654~nucleoplasm,GO:0005829~cytosol,	GO:0005515~protein binding,GO:0008536~Ran GTPase binding,GO:0070412~R-SMAD binding,	IPR000156:Ran binding domain,IPR011993:Pleckstrin homology-like domain,IPR015007:Nuclear pore complex, NUP2/50/61,			SM00160:RanBD,	Acetylation,Complete proteome,mRNA transport,Nuclear pore complex,Nucleus,Phosphoprotein,Protein transport,Reference proteome,Repeat,Translocation,Transport,		Arabidopsis thaliana	A0A287XLG6	specific	269990	189	303	6.46e-59	184.96	RanBD_NUP50_plant
	F2CQ68	25.19	3	1	1	1	0.00311526	2.11745e-05	81.073	0	558	F2CQ68	Serine/threonine-protein phosphatase (EC 3.1.3.16)	Hordeum vulgare subsp. vulgare (Domesticated barley)	321	36,185	cytoplasm [GO:0005737];nucleus [GO:0005634]			metal ion binding [GO:0046872];protein serine/threonine phosphatase activity [GO:0004722]	P48483	Serine/threonine-protein phosphatase PP1 isozyme 3 (EC 3.1.3.16) (Type one protein phosphatase 3)	reviewed	322	36,215	cytoplasm [GO:0005737];nucleolus [GO:0005730];nucleus [GO:0005634];protein phosphatase type 1 complex [GO:0000164]	SUBCELLULAR LOCATION: Nucleus {ECO:0000269|PubMed:19329567}. Cytoplasm {ECO:0000269|PubMed:19329567}.	protein dephosphorylation [GO:0006470]	metal ion binding [GO:0046872];protein serine/threonine phosphatase activity [GO:0004722]	P48483	type one serine/threonine protein phosphatase 3(TOPP3)	GO:0006470~protein dephosphorylation,	GO:0000164~protein phosphatase type 1 complex,GO:0005634~nucleus,GO:0005730~nucleolus,GO:0005737~cytoplasm,	GO:0004721~phosphoprotein phosphatase activity,GO:0004722~protein serine/threonine phosphatase activity,GO:0046872~metal ion binding,	IPR004843:Metallophosphoesterase domain,IPR006186:Serine/threonine-specific protein phosphatase/bis(5-nucleosyl)-tetraphosphatase,	ath03015:mRNA surveillance pathway,ath04931:Insulin resistance,		SM00156:PP2Ac,	Acetylation,Complete proteome,Hydrolase,Manganese,Metal-binding,Protein phosphatase,Reference proteome,	active site:Proton donor,chain:Serine/threonine-protein phosphatase PP1 isozyme 3,metal ion-binding site:Iron,metal ion-binding site:Manganese,	Arabidopsis thaliana	F2CQ68	specific	277359	6	295	0	637.46	MPP_PP1_PPKL
	F2DE93	26.66	4	1	1	1	0.00401606	2.72973e-05	70.683	4.38e-120	341	F2DE93	Predicted protein	Hordeum vulgare subsp. vulgare (Domesticated barley)	249	27,664	U1 snRNP [GO:0005685]		mRNA splicing, via spliceosome [GO:0000398]	U1 snRNA binding [GO:0030619]	Q39244	U1 small nuclear ribonucleoprotein A (U1 snRNP protein A)	reviewed	250	28,074	cytosol [GO:0005829];nucleolus [GO:0005730];nucleus [GO:0005634];spliceosomal complex [GO:0005681];U1 snRNP [GO:0005685]	SUBCELLULAR LOCATION: Nucleus, nucleolus {ECO:0000250}.	mRNA splicing, via spliceosome [GO:0000398]	U1 snRNA binding [GO:0030619]	Q39244	spliceosomal protein U1A(U1A)	GO:0000398~mRNA splicing, via spliceosome,GO:0009651~response to salt stress,	GO:0005634~nucleus,GO:0005681~spliceosomal complex,GO:0005685~U1 snRNP,GO:0005730~nucleolus,GO:0005829~cytosol,	GO:0000166~nucleotide binding,GO:0003723~RNA binding,GO:0017069~snRNA binding,GO:0030619~U1 snRNA binding,GO:0035614~snRNA stem-loop binding,	IPR000504:RNA recognition motif domain,IPR012677:Nucleotide-binding, alpha-beta plait,IPR024888:U1 small nuclear ribonucleoprotein A/U2 small nuclear ribonucleoprotein B'',	ath03040:Spliceosome,		SM00360:RRM,	Complete proteome,mRNA processing,mRNA splicing,Nucleus,Reference proteome,Repeat,Ribonucleoprotein,RNA-binding,Spliceosome,		Arabidopsis thaliana	F2DE93;F2DE93	specific;specific	240692;240693	21;174	98;245	1.00E-45;2.59E-31	147.29;110.351	RRM1_U1A_like;RRM2_U1A_like
	M0UIF4	47.99	11	2	2	6	0.0359281	0.000244204	56.522	6.2	26.6	M0UIF4	Uncharacterized protein	Hordeum vulgare subsp. vulgare (Domesticated barley)	167	19,406	nuclear MIS12/MIND complex [GO:0000818]				Q9LV16	Hydroxyproline O-galactosyltransferase GALT6 (EC 2.4.1.-) (Beta-1,3-galactosyltransferase 19)	reviewed	681	77,741	Golgi apparatus [GO:0005794];Golgi membrane [GO:0000139];integral component of membrane [GO:0016021]	SUBCELLULAR LOCATION: Golgi apparatus membrane {ECO:0000269|PubMed:26690932};Single-pass type II membrane protein {ECO:0000305}.	arabinogalactan protein metabolic process [GO:0010405];mucilage biosynthetic process involved in seed coat development [GO:0048354];negative regulation of leaf senescence [GO:1900056];protein O-linked glycosylation via hydroxyproline [GO:0018258]	carbohydrate binding [GO:0030246];hydroxyproline O-galactosyltransferase activity [GO:1990714]	Q9LV16	Galactosyltransferase family protein(AT5G62620)	GO:0006486~protein glycosylation,GO:0048354~mucilage biosynthetic process involved in seed coat development,GO:1900056~negative regulation of leaf senescence,	GO:0000139~Golgi membrane,GO:0005794~Golgi apparatus,GO:0009507~chloroplast,GO:0016021~integral component of membrane,	GO:0008378~galactosyltransferase activity,GO:0016758~transferase activity, transferring hexosyl groups,GO:0030246~carbohydrate binding,GO:1990714~hydroxyproline O-galactosyltransferase activity,	IPR001079:Galectin, carbohydrate recognition domain,IPR002659:Glycosyl transferase, family 31,IPR013320:Concanavalin A-like lectin/glucanase, subgroup,			SM00908:SM00908,	Alternative splicing,Complete proteome,Glycoprotein,Glycosyltransferase,Golgi apparatus,Manganese,Membrane,Reference proteome,Signal-anchor,Transferase,Transmembrane,Transmembrane helix,	chain:Probable beta-1,3-galactosyltransferase 19,domain:Galectin,glycosylation site:N-linked (GlcNAc...),transmembrane region,	Arabidopsis thaliana
	A0A287ELX0	44.1	1	1	1	2	0.00223214	2.65472e-05	68.931	0	1235	A0A287ELX0	Kinesin-like protein	unreviewed	896	99,579	microtubule [GO:0005874]		microtubule-based movement [GO:0007018]	ATP binding [GO:0005524];microtubule binding [GO:0008017];microtubule motor activity [GO:0003777]	Q9LZU5	Kinesin-like protein KIN-5D	reviewed	1058	119,009	cytoplasm [GO:0005737];kinesin complex [GO:0005871];microtubule [GO:0005874];plasma membrane [GO:0005886];spindle [GO:0005819]	SUBCELLULAR LOCATION: Cytoplasm, cytoskeleton {ECO:0000250|UniProtKB:F4IIS5}. Cytoplasm, cytoskeleton, spindle {ECO:0000250|UniProtKB:F4IIS5}. Note=Microtubule-associated. {ECO:0000250|UniProtKB:F4IIS5}.	microtubule-based movement [GO:0007018]	ATPase activity [GO:0016887];ATP binding [GO:0005524];ATP-dependent microtubule motor activity, plus-end-directed [GO:0008574];microtubule binding [GO:0008017];microtubule motor activity [GO:0003777]	Q9LZU5	P-loop containing nucleoside triphosphate hydrolases superfamily protein(AT3G45850)	GO:0007018~microtubule-based movement,	GO:0005737~cytoplasm,GO:0005819~spindle,GO:0005871~kinesin complex,GO:0005874~microtubule,GO:0005886~plasma membrane,	GO:0003777~microtubule motor activity,GO:0005524~ATP binding,GO:0008017~microtubule binding,GO:0008574~ATP-dependent microtubule motor activity, plus-end-directed,	IPR001752:Kinesin, motor domain,IPR019821:Kinesin, motor region, conserved site,IPR027417:P-loop containing nucleoside triphosphate hydrolase,			SM00129:KISc,	ATP-binding,Coiled coil,Complete proteome,Cytoplasm,Cytoskeleton,Microtubule,Motor protein,Nucleotide-binding,Reference proteome,		Arabidopsis thaliana	A0A287ELX0;A0A287ELX0	specific;superfamily	276815;318193	47;393	406;858	0;2.53E-08	571.962;57.8207	KISc_BimC_Eg5;CCDC158 superfamily
	A0A287FVX5	45.71	3	1	1	2	0.00414938	4.93491e-05	60.428	3.16e-72	232	A0A287FVX5	C2H2-type domain-containing protein	unreviewed	482	52,236			protein ubiquitination [GO:0016567];regulation of cell adhesion [GO:0030155]	nucleic acid binding [GO:0003676];ubiquitin protein ligase activity [GO:0061630]	Q9LFC0	E3 ubiquitin-protein ligase HAKAI homolog (EC 2.3.2.27) (RING-type E3 ubiquitin transferase HAKAI)	reviewed	360	39,772	nuclear speck [GO:0016607]	SUBCELLULAR LOCATION: Nucleus speckle {ECO:0000269|PubMed:28503769}. Nucleus, nucleoplasm {ECO:0000269|PubMed:28503769}.	mRNA methylation [GO:0080009];protein ubiquitination [GO:0016567];regulation of cell adhesion [GO:0030155]	metal ion binding [GO:0046872];nucleic acid binding [GO:0003676];ubiquitin protein ligase activity [GO:0061630]	Q9LFC0	RING/U-box superfamily protein(AT5G01160)	GO:0030155~regulation of cell adhesion,	GO:0005634~nucleus,	GO:0046872~metal ion binding,GO:0061630~ubiquitin protein ligase activity,	IPR007087:Zinc finger, C2H2,IPR017907:Zinc finger, RING-type, conserved site,				Complete proteome,Reference proteome,		Arabidopsis thaliana	A0A287FVX5;A0A287FVX5	specific;superfamily	319422;312941	106;278	142;462	2.66E-16;0.000335012	72.4099;43.0732	RING-HC_HAKAI_like;Med15 superfamily
	A0A287HH39	103.31	12	6	6	10	0.0208768	0.000248291	80.876	0	697	A0A287HH39	PUA domain-containing protein	unreviewed	479	52,476			pseudouridine synthesis [GO:0001522];RNA processing [GO:0006396]	pseudouridine synthase activity [GO:0009982];RNA binding [GO:0003723]	Q9LD90	H/ACA ribonucleoprotein complex subunit 4 (EC 5.4.99.-) (CBF5 homolog) (Dyskerin) (Nopp-140-associated protein of 57 kDa homolog) (AtNAP57) (Nucleolar protein NAP57 homolog)	reviewed	565	63,026	box H/ACA snoRNP complex [GO:0031429];cytosol [GO:0005829];nucleolus [GO:0005730];plasmodesma [GO:0009506]	SUBCELLULAR LOCATION: Nucleus, nucleolus {ECO:0000250}.	box H/ACA snoRNA 3'-end processing [GO:0000495];mRNA pseudouridine synthesis [GO:1990481];rRNA pseudouridine synthesis [GO:0031118];snRNA pseudouridine synthesis [GO:0031120]	pseudouridine synthase activity [GO:0009982];RNA binding [GO:0003723]	Q9LD90	homologue of NAP57(NAP57)	GO:0000495~box H/ACA snoRNA 3'-end processing,GO:0001522~pseudouridine synthesis,GO:0006396~RNA processing,GO:0031118~rRNA pseudouridine synthesis,GO:0031120~snRNA pseudouridine synthesis,GO:1990481~mRNA pseudouridine synthesis,	GO:0005634~nucleus,GO:0005730~nucleolus,GO:0005829~cytosol,GO:0009506~plasmodesma,GO:0031429~box H/ACA snoRNP complex,	GO:0003723~RNA binding,GO:0009982~pseudouridine synthase activity,	IPR002478:Pseudouridine synthase/archaeosine transglycosylase,IPR002501:Pseudouridine synthase II,IPR004521:Uncharacterised domain CHP00451,IPR004802:tRNA pseudouridine synthase B family,IPR012960:Dyskerin-like,IPR015947:PUA-like domain,IPR020103:Pseudouridine synthase, catalytic domain,	ath03008:Ribosome biogenesis in eukaryotes,		SM00359:PUA,SM01136:SM01136,	Coiled coil,Complete proteome,Isomerase,Nucleus,Phosphoprotein,Reference proteome,Ribonucleoprotein,Ribosome biogenesis,RNA-binding,rRNA processing,	active site:Nucleophile,chain:H/ACA ribonucleoprotein complex subunit 4,compositionally biased region:Poly-Lys,domain:PUA,modified residue,	Arabidopsis thaliana	A0A287HH39	superfamily	273073	81	406	0	521.638	CBF5 superfamily
	A0A287HL69	30.74	5	1	1	2	0.00938967	0.000111673	75.155	1.75e-78	235	A0A287HL69	Uncharacterized protein	unreviewed	213	24,278			regulation of transcription, DNA-templated [GO:0006355]	histone binding [GO:0042393]	Q5XEM9	PHD finger protein ALFIN-LIKE 5 (Protein AL5)	reviewed	260	29,592	nucleus [GO:0005634]	SUBCELLULAR LOCATION: Nucleus {ECO:0000269|PubMed:19154204}.	chromatin organization [GO:0006325];regulation of transcription, DNA-templated [GO:0006355];response to salt stress [GO:0009651];response to water deprivation [GO:0009414]	DNA binding [GO:0003677];histone binding [GO:0042393];metal ion binding [GO:0046872];transcription corepressor activity [GO:0003714]	Q5XEM9	alfin-like 5(AL5)	GO:0006351~transcription, DNA-templated,GO:0006355~regulation of transcription, DNA-templated,GO:0009414~response to water deprivation,GO:0009651~response to salt stress,GO:0016569~covalent chromatin modification,	GO:0005634~nucleus,	GO:0003677~DNA binding,GO:0003714~transcription corepressor activity,GO:0008270~zinc ion binding,GO:0035064~methylated histone binding,GO:0042393~histone binding,	IPR001965:Zinc finger, PHD-type,IPR011011:Zinc finger, FYVE/PHD-type,IPR013083:Zinc finger, RING/FYVE/PHD-type,IPR019786:Zinc finger, PHD-type, conserved site,IPR019787:Zinc finger, PHD-finger,IPR021998:Protein of unknown function DUF3594,			SM00249:PHD,	Acetylation,Chromatin regulator,Complete proteome,Metal-binding,Nucleus,Reference proteome,Transcription,Transcription regulation,Zinc,Zinc-finger,		Arabidopsis thaliana	A0A287HL69	specific	371932	43	169	7.43e-77	226.739	Alfin
	A0A287ILH7	41.95	14	2	2	6	0.0410959	0.000488759	82.828	1.51e-53	164	A0A287ILH7	Uncharacterized protein	unreviewed	146	16,220	cytosolic large ribosomal subunit [GO:0022625]		ribosome biogenesis [GO:0042254];translation [GO:0006412]	structural constituent of ribosome [GO:0003735]	Q42351	60S ribosomal protein L34-1	reviewed	120	13,705	cytosolic large ribosomal subunit [GO:0022625];nucleolus [GO:0005730];nucleus [GO:0005634]		ribosome biogenesis [GO:0042254];translation [GO:0006412]	structural constituent of ribosome [GO:0003735]	Q42351	Ribosomal protein L34e superfamily protein(AT1G26880)	GO:0006412~translation,GO:0042254~ribosome biogenesis,	GO:0005730~nucleolus,GO:0005737~cytoplasm,GO:0005840~ribosome,GO:0009507~chloroplast,GO:0022625~cytosolic large ribosomal subunit,	GO:0003723~RNA binding,GO:0003735~structural constituent of ribosome,	IPR008195:Ribosomal protein L34Ae,IPR018065:Ribosomal protein L34e, conserved site,	ath03010:Ribosome,			Alternative splicing,Complete proteome,Reference proteome,Ribonucleoprotein,Ribosomal protein,	chain:60S ribosomal protein L34-1,sequence conflict,	Arabidopsis thaliana	A0A287ILH7	superfamily	382309	50	123	3.08e-41	132.746	Ribosomal_L34e superfamily
	A0A287INW2	84.69	6	3	3	4	0.008	9.5145e-05	41.833	1.23e-84	270	A0A287INW2	Uncharacterized protein	unreviewed	500	54,941				translation initiation factor activity [GO:0003743]	Q9LIN5	Eukaryotic translation initiation factor 4B1 (AtTif4B1) (eIF4B1)	reviewed	532	57,720	cytosol [GO:0005829];nucleus [GO:0005634]	SUBCELLULAR LOCATION: Nucleus {ECO:0000255|PROSITE-ProRule:PRU00768}.		mRNA binding [GO:0003729];protein homodimerization activity [GO:0042803];translation initiation factor activity [GO:0003743]	Q9LIN5	eukaryotic translation initiation factor 4B1(EIF4B1)	GO:0006413~translational initiation,	GO:0005634~nucleus,	GO:0003729~mRNA binding,GO:0003743~translation initiation factor activity,GO:0042803~protein homodimerization activity,	IPR010433:Plant specific eukaryotic initiation factor 4B,				Complete proteome,Direct protein sequencing,Initiation factor,Nucleus,Phosphoprotein,Protein biosynthesis,Reference proteome,		Arabidopsis thaliana	A0A287INW2	superfamily	310698	41	483	1.92e-144	423.909	eIF-4B superfamily
	A0A287ISH4	31.63	7	1	1	1	0.00568182	6.75746e-05				A0A287ISH4	Uncharacterized protein	unreviewed	176	18,264
	A0A287JTD4	99.36	4	4	4	7	0.00662252	7.87625e-05	49.296	0	872	A0A287JTD4	Uncharacterized protein	unreviewed	1057	115,317			protein ubiquitination [GO:0016567]		Q9M086	DDB1- and CUL4-associated factor homolog 1 (Protein DDB1-CUL4 ASSOCIATED FACTOR 1) (Protein DCAF1)	reviewed	1883	205,451	Cul4-RING E3 ubiquitin ligase complex [GO:0080008];nucleus [GO:0005634]	SUBCELLULAR LOCATION: Nucleus {ECO:0000269|PubMed:18552200}.	embryo development ending in seed dormancy [GO:0009793];flower development [GO:0009908];fruit development [GO:0010154];leaf development [GO:0048366];phyllome development [GO:0048827];protein ubiquitination [GO:0016567];shoot system development [GO:0048367]		Q9M086	DDB1-CUL4 associated factor 1(DCAF1)	GO:0009793~embryo development ending in seed dormancy,GO:0009908~flower development,GO:0010154~fruit development,GO:0016567~protein ubiquitination,GO:0048366~leaf development,GO:0048367~shoot system development,GO:0048827~phyllome development,	GO:0005634~nucleus,GO:0080008~Cul4-RING E3 ubiquitin ligase complex,	GO:0000166~nucleotide binding,GO:0005515~protein binding,	IPR006594:LisH dimerisation motif,IPR015943:WD40/YVTN repeat-like-containing domain,IPR017986:WD40-repeat-containing domain,			SM00667:LisH,	Complete proteome,Nucleus,Phosphoprotein,Reference proteome,Repeat,Ubl conjugation pathway,WD repeat,		Arabidopsis thaliana
	A0A287K2W3	48.84	4	3	2	10	0.0211864	0.000251973	86.025	0	564	A0A287K2W3	AAA domain-containing protein	unreviewed	472	51,673				ATP binding [GO:0005524]	Q9ZNT0	Protein SUPPRESSOR OF K(+) TRANSPORT GROWTH DEFECT 1 (AtSKD1) (EC 3.6.4.6) (Protein VACUOLAR PROTEIN SORTING 4)	reviewed	435	48,593	cytoplasm [GO:0005737];multivesicular body [GO:0005771];multivesicular body membrane [GO:0032585];nucleus [GO:0005634];peroxisome [GO:0005777];plasmodesma [GO:0009506]	SUBCELLULAR LOCATION: Cytoplasm {ECO:0000269|PubMed:17468262, ECO:0000269|PubMed:20663085}. Nucleus {ECO:0000269|PubMed:20663085}. Endosome, multivesicular body membrane {ECO:0000269|PubMed:17468262, ECO:0000269|PubMed:20663085, ECO:0000269|PubMed:25010425};Peripheral membrane protein {ECO:0000269|PubMed:17468262, ECO:0000269|PubMed:20663085}. Prevacuolar compartment membrane {ECO:0000250|UniProt…	cell cycle [GO:0007049];endosome organization [GO:0007032];potassium ion homeostasis [GO:0055075];protein transport [GO:0015031];sodium ion homeostasis [GO:0055078];trichome branching [GO:0010091];vacuole organization [GO:0007033];vesicle-mediated transport [GO:0016192]	ATPase activity [GO:0016887];ATP binding [GO:0005524]	Q9ZNT0	AAA-type ATPase family protein(SKD1)	GO:0007032~endosome organization,GO:0007033~vacuole organization,GO:0007049~cell cycle,GO:0010091~trichome branching,GO:0015031~protein transport,GO:0016192~vesicle-mediated transport,GO:0031122~cytoplasmic microtubule organization,GO:0055075~potassium ion homeostasis,GO:0055078~sodium ion homeostasis,	GO:0005634~nucleus,GO:0005737~cytoplasm,GO:0005771~multivesicular body,GO:0009506~plasmodesma,GO:0032585~multivesicular body membrane,	GO:0005524~ATP binding,GO:0008568~microtubule-severing ATPase activity,GO:0016787~hydrolase activity,	IPR003593:AAA+ ATPase domain,IPR003959:ATPase, AAA-type, core,IPR003960:ATPase, AAA-type, conserved site,IPR007330:MIT,IPR015415:Vps4 oligomerisation, C-terminal,IPR027417:P-loop containing nucleoside triphosphate hydrolase,	ath04144:Endocytosis,		SM00382:AAA,SM00745:MIT,	ATP-binding,Cell cycle,Complete proteome,Cytoplasm,Endosome,Hydrolase,Membrane,Nucleotide-binding,Nucleus,Protein transport,Reference proteome,Transport,		Arabidopsis thaliana	A0A287K2W3;A0A287K2W3	specific;superfamily	223540;370443	191;441	426;472	2.23E-85;0.000535061	270.541;37.8562	SpoVK;Vps4_C superfamily
	A0A287KBA0	41.87	8	2	2	2	0.00611621	7.27409e-05	75.976	0	514	A0A287KBA0	Uncharacterized protein	unreviewed	327	36,078				ATP binding [GO:0005524];helicase activity [GO:0004386];nucleic acid binding [GO:0003676]	Q9C718	DEAD-box ATP-dependent RNA helicase 20 (EC 3.6.4.13)	reviewed	501	55,576	cytoplasm [GO:0005737];cytosol [GO:0005829];nucleus [GO:0005634];ribonucleoprotein complex [GO:1990904]	SUBCELLULAR LOCATION: Nucleus {ECO:0000250}.	nuclear-transcribed mRNA catabolic process, nonsense-mediated decay [GO:0000184];rRNA processing [GO:0006364]	ATP binding [GO:0005524];RNA binding [GO:0003723];RNA helicase activity [GO:0003724]	Q9C718	DEA(D/H)-box RNA helicase family protein(RH20)	GO:0000184~nuclear-transcribed mRNA catabolic process, nonsense-mediated decay,GO:0006364~rRNA processing,GO:0010501~RNA secondary structure unwinding,	GO:0005634~nucleus,GO:0005829~cytosol,	GO:0003676~nucleic acid binding,GO:0003723~RNA binding,GO:0004004~ATP-dependent RNA helicase activity,GO:0004386~helicase activity,GO:0005524~ATP binding,GO:0008026~ATP-dependent helicase activity,	IPR000629:RNA helicase, ATP-dependent, DEAD-box, conserved site,IPR001650:Helicase, C-terminal,IPR011545:DNA/RNA helicase, DEAD/DEAH box type, N-terminal,IPR014001:Helicase, superfamily 1/2, ATP-binding domain,IPR014014:RNA helicase, DEAD-box type, Q motif,IPR027417:P-loop containing nucleoside triphosphate hydrolase,	ath03040:Spliceosome,		SM00487:DEXDc,SM00490:HELICc,	ATP-binding,Complete proteome,Helicase,Hydrolase,Nonsense-mediated mRNA decay,Nucleotide-binding,Nucleus,Reference proteome,Ribosome biogenesis,RNA-binding,rRNA processing,	chain:DEAD-box ATP-dependent RNA helicase 20,compositionally biased region:Poly-Pro,domain:Helicase ATP-binding,domain:Helicase C-terminal,nucleotide phosphate-binding region:ATP,short sequence motif:DEAD box,short sequence motif:Q motif,	Arabidopsis thaliana	A0A287KBA0	superfamily	240273	50	324	2.61e-155	446.142	PTZ00110 superfamily
	A0A287KR84	34.31	2	1	1	2	0.00281294	3.34547e-05	58.065	4.27e-06	48.9	A0A287KR84	Uncharacterized protein	unreviewed	711	77,540					F4IDQ5	Protein JASON	reviewed	481	53,142			male meiosis II [GO:0007142];microsporogenesis [GO:0009556];regulation of transcription, DNA-templated [GO:0006355]		F4IDQ5	aspartyl/glutamyl-tRNA(Asn/Gln) amidotransferase subunit(JASON)	GO:0006355~regulation of transcription, DNA-templated,GO:0007142~male meiosis II,GO:0009556~microsporogenesis,	GO:0005634~nucleus,						Complete proteome,Meiosis,Reference proteome,		Arabidopsis thaliana
	A0A287L3N4	65.21	7	3	3	8	0.016	0.00019029	26.752	0.002	40	A0A287L3N4	Uncharacterized protein	unreviewed	500	54,779	kinetochore [GO:0000776]		kinetochore assembly [GO:0051382]	centromeric DNA binding [GO:0019237]	Q66LG9	Centromere protein C (AtCENP-C) (CENP-C) (CENP-C homolog)	reviewed	705	78,935	cell [GO:0005623];chromosome, centromeric region [GO:0000775];condensed nuclear chromosome kinetochore [GO:0000778];kinetochore [GO:0000776];nucleus [GO:0005634]	SUBCELLULAR LOCATION: Chromosome, centromere {ECO:0000269|PubMed:15329494}. Chromosome, centromere, kinetochore {ECO:0000269|PubMed:15161939}. Nucleus {ECO:0000255|PROSITE-ProRule:PRU00768, ECO:0000269|PubMed:15329494, ECO:0000269|PubMed:26124146}. Note=Present at the centromeric regions, especially in the kinetochore domain, throughout the cell cycle. {ECO:0000269|PubMed:15161939, ECO:0000269|Pu…	attachment of mitotic spindle microtubules to kinetochore [GO:0051315];attachment of spindle microtubules to kinetochore involved in homologous chromosome segregation [GO:0051455];cell division [GO:0051301];kinetochore assembly [GO:0051382]	centromeric DNA binding [GO:0019237]	Q66LG9	centromere protein C(CENP-C)	GO:0051315~attachment of mitotic spindle microtubules to kinetochore,GO:0051382~kinetochore assembly,GO:0051455~attachment of spindle microtubules to kinetochore involved in homologous chromosome segregation,	GO:0000775~chromosome, centromeric region,GO:0000776~kinetochore,GO:0000778~condensed nuclear chromosome kinetochore,GO:0005634~nucleus,	GO:0019237~centromeric DNA binding,					Complete proteome,Reference proteome,		Arabidopsis thaliana
	A0A287LB54	35.09	3	1	1	2	0.00445434	5.29761e-05	50	5.47e-12	66.6	A0A287LB54	Sde2_N_Ubi domain-containing protein	unreviewed	449	47,899					Q9FG01	Splicing factor SF3a60 homolog (Protein ATROPOS) (Splicing factor ATO)	reviewed	504	58,972	cytosol [GO:0005829];spliceosomal complex [GO:0005681]	SUBCELLULAR LOCATION: Nucleus {ECO:0000255|PROSITE-ProRule:PRU00130}.	mRNA splicing, via spliceosome [GO:0000398];regulation of embryo sac egg cell differentiation [GO:0045694]	RNA binding [GO:0003723];zinc ion binding [GO:0008270]	Q9FG01	splicing factor-like protein(ATO)	GO:0000398~mRNA splicing, via spliceosome,GO:0045694~regulation of embryo sac egg cell differentiation,	GO:0005634~nucleus,GO:0005681~spliceosomal complex,GO:0005829~cytosol,	GO:0003723~RNA binding,GO:0008270~zinc ion binding,	IPR000690:Zinc finger, C2H2-type matrin,IPR021966:Splicing factor SF3a60 binding domain,IPR024598:Domain of unknown function DUF3449,	ath03040:Spliceosome,			Acetylation,Complete proteome,Metal-binding,mRNA processing,mRNA splicing,Nucleus,Phosphoprotein,Reference proteome,Spliceosome,Zinc,Zinc-finger,		Arabidopsis thaliana	A0A287LB54;A0A287LB54	superfamily;specific	391949;372550	7;384	183;443	1.16E-42;1.28E-28	147.93;106.779	Ubiquitin_like_fold superfamily;Telomere_Sde2_2
	A0A287LWI2	55.18	1	1	1	2	0.00217628	2.58828e-05	23.622	0.74	32.7	A0A287LWI2	Protein kinase domain-containing protein	unreviewed	919	99,233				ATP binding [GO:0005524];protein kinase activity [GO:0004672]	Q9SLI2	Serine/threonine-protein kinase Nek1 (EC 2.7.11.1) (NimA-related protein kinase 1) (AtNek1)	reviewed	612	68,836				ATP binding [GO:0005524];protein serine/threonine kinase activity [GO:0004674]	Q9SLI2	NIMA-related serine/threonine kinase 1(NEK1)	GO:0006468~protein phosphorylation,	GO:0005886~plasma membrane,	GO:0004674~protein serine/threonine kinase activity,GO:0005524~ATP binding,GO:0016301~kinase activity,	IPR000719:Protein kinase, catalytic domain,IPR008271:Serine/threonine-protein kinase, active site,IPR011009:Protein kinase-like domain,IPR017441:Protein kinase, ATP binding site,			SM00220:S_TKc,	ATP-binding,Complete proteome,Kinase,Nucleotide-binding,Reference proteome,Serine/threonine-protein kinase,Transferase,	active site:Proton acceptor,binding site:ATP,chain:Serine/threonine-protein kinase Nek1,domain:Protein kinase,nucleotide phosphate-binding region:ATP,	Arabidopsis thaliana	A0A287LWI2;A0A287LWI2	superfamily;superfamily	389743;367557	127;662	381;908	2.04E-34;0.000547933	133.216;43.5295	PKc_like superfamily;Treacle superfamily
	A0A287MDQ6	38.39	2	1	1	3	0.0039267	4.67008e-05				A0A287MDQ6	Uncharacterized protein	unreviewed	764	85,851
	A0A287NV53	57.83	4	2	2	4	0.00702988	8.36072e-05	25.418	4.39e-28	114	A0A287NV53	WD_REPEATS_REGION domain-containing protein	unreviewed	569	63,875	catalytic step 2 spliceosome [GO:0071013]		mRNA splicing, via spliceosome [GO:0000398]		Q9M2Z2	COMPASS-like H3K4 histone methylase component WDR5A (AtWDR5A)	reviewed	317	34,820	nucleus [GO:0005634];Set1C/COMPASS complex [GO:0048188]	SUBCELLULAR LOCATION: Nucleus {ECO:0000269|PubMed:19567704, ECO:0000269|PubMed:21423667}.	histone H3-K4 methylation [GO:0051568];vegetative to reproductive phase transition of meristem [GO:0010228]	histone binding [GO:0042393];methyltransferase activity [GO:0008168]	Q9M2Z2	Transducin/WD40 repeat-like superfamily protein(WDR5a)	GO:0007186~G-protein coupled receptor signaling pathway,GO:0010228~vegetative to reproductive phase transition of meristem,GO:0032259~methylation,	GO:0005634~nucleus,GO:0005834~heterotrimeric G-protein complex,GO:0048188~Set1C/COMPASS complex,	GO:0000166~nucleotide binding,GO:0008168~methyltransferase activity,GO:0042393~histone binding,	IPR001680:WD40 repeat,IPR015943:WD40/YVTN repeat-like-containing domain,IPR017986:WD40-repeat-containing domain,IPR019775:WD40 repeat, conserved site,IPR020472:G-protein beta WD-40 repeat,			SM00320:WD40,	Complete proteome,Methyltransferase,Nucleus,Reference proteome,Repeat,Transferase,WD repeat,		Arabidopsis thaliana	A0A287NV53	specific	238121	271	569	1.4e-67	220.669	WD40
	A0A287PD17	47.57	2	1	1	2	0.00316957	3.76961e-05	29.053	1.79e-56	199	A0A287PD17	Uncharacterized protein	unreviewed	631	67,457					Q9ZT92	RNA demethylase ALKBH10B (EC 1.14.11.-) (Alkylated DNA repair protein alkB homolog 10B) (Alpha-ketoglutarate-dependent dioxygenase alkB homolog 10B)	reviewed	569	62,687			mRNA catabolic process [GO:0006402];response to karrikin [GO:0080167];vegetative to reproductive phase transition of meristem [GO:0010228]	demethylase activity [GO:0032451];dioxygenase activity [GO:0051213];metal ion binding [GO:0046872];mRNA binding [GO:0003729];RNA N6-methyladenosine dioxygenase activity [GO:1990931]	Q9ZT92	oxidoreductase, 2OG-Fe(II) oxygenase family protein(AT4G02940)	GO:0080167~response to karrikin,			IPR027450:Alpha-ketoglutarate-dependent dioxygenase AlkB-like,				Coiled coil,Complete proteome,Reference proteome,		Arabidopsis thaliana
	A0A287PFF6	63.62	9	2	2	4	0.0125786	0.000149599	49.708	2.55e-45	162	A0A287PFF6	LRRNT_2 domain-containing protein	unreviewed	318	34,837					Q9M8T0	Probable inactive receptor kinase At3g02880	reviewed	627	67,752	anchored component of plasma membrane [GO:0046658];cell wall [GO:0005618];cytosol [GO:0005829];integral component of membrane [GO:0016021];plant-type cell wall [GO:0009505];plasma membrane [GO:0005886];plasmodesma [GO:0009506]	SUBCELLULAR LOCATION: Membrane {ECO:0000305};Multi-pass membrane protein {ECO:0000305}.	response to abscisic acid [GO:0009737]	ATP binding [GO:0005524];protein kinase activity [GO:0004672]	Q9M8T0	Leucine-rich repeat protein kinase family protein(AT3G02880)	GO:0006468~protein phosphorylation,GO:0007169~transmembrane receptor protein tyrosine kinase signaling pathway,GO:0009737~response to abscisic acid,	GO:0005618~cell wall,GO:0005829~cytosol,GO:0005886~plasma membrane,GO:0009505~plant-type cell wall,GO:0009506~plasmodesma,GO:0016020~membrane,GO:0016021~integral component of membrane,GO:0046658~anchored component of plasma membrane,	GO:0004672~protein kinase activity,GO:0004674~protein serine/threonine kinase activity,GO:0005524~ATP binding,GO:0016301~kinase activity,	IPR000719:Protein kinase, catalytic domain,IPR001611:Leucine-rich repeat,IPR011009:Protein kinase-like domain,IPR013210:Leucine-rich repeat-containing N-terminal, type 2,				ATP-binding,Complete proteome,Kinase,Leucine-rich repeat,Membrane,Nucleotide-binding,Phosphoprotein,Receptor,Reference proteome,Repeat,Signal,Transferase,Transmembrane,Transmembrane helix,	binding site:ATP,chain:Probable inactive receptor kinase At3g02880,compositionally biased region:Poly-Leu,compositionally biased region:Poly-Val,domain:Protein kinase,modified residue,nucleotide phosphate-binding region:ATP,repeat:LRR 1,repeat:LRR 2,repeat:LRR 3,repeat:LRR 4,repeat:LRR 5,signal peptide,transmembrane region,	Arabidopsis thaliana	A0A287PFF6;A0A287PFF6	superfamily;specific	215061;369783	48;29	172;65	1.07E-17;3.57E-06	83.744;43.0347	PLN00113 superfamily;LRRNT_2
	A0A287PSL4	30.66	3	1	1	1	0.0026178	3.11339e-05	48.355	3.05e-89	280	A0A287PSL4	Transp_inhibit domain-containing protein	unreviewed	382	41,497					Q8RWQ8	F-box protein FBX14 (Transport inhibitor response 1-like protein) (TIR1-like protein)	reviewed	623	69,500	nucleus [GO:0005634];SCF ubiquitin ligase complex [GO:0019005]	SUBCELLULAR LOCATION: Nucleus {ECO:0000250}.	auxin-activated signaling pathway [GO:0009734];protein ubiquitination [GO:0016567]	auxin binding [GO:0010011];inositol hexakisphosphate binding [GO:0000822]	Q8RWQ8	RNI-like superfamily protein(AFB4)	GO:0006511~ubiquitin-dependent protein catabolic process,GO:0009734~auxin-activated signaling pathway,GO:0016567~protein ubiquitination,	GO:0005634~nucleus,GO:0019005~SCF ubiquitin ligase complex,	GO:0000822~inositol hexakisphosphate binding,GO:0004842~ubiquitin-protein transferase activity,GO:0010011~auxin binding,	IPR006553:Leucine-rich repeat, cysteine-containing subtype,			SM00367:LRR_CC,	Auxin signaling pathway,Complete proteome,Nucleus,Reference proteome,Ubl conjugation pathway,	binding site:Myo-inositol hexakisphosphate,chain:F-box protein FBX14,domain:F-box,region of interest:Interaction with auxin-responsive proteins,region of interest:Myo-inositol hexakisphosphate binding,site:Interaction with auxin-responsive proteins,	Arabidopsis thaliana	A0A287PSL4;A0A287PSL4	superfamily;superfamily	376210;187754	42;79	66;135	3.44E-08;0.000980077	48.9944;40.0032	Transp_inhibit superfamily;AMN1 superfamily
	A0A287PVP7	44.39	2	1	1	1	0.00208768	2.48291e-05	71.639	0	717	A0A287PVP7	PINc domain-containing protein	unreviewed	479	53,328				ribonuclease activity [GO:0004540];RNA binding [GO:0003723]	Q9SHL7	Exosome complex exonuclease RRP44 homolog A (RRP44 homolog A) (EC 3.1.13.-) (EC 3.1.26.-) (Protein EMBRYO DEFECTIVE 2763) (Ribosomal RNA-processing protein 44A) (AtRRP44A)	reviewed	933	104,996	cytoplasmic exosome (RNase complex) [GO:0000177];exosome (RNase complex) [GO:0000178];nuclear exosome (RNase complex) [GO:0000176]	SUBCELLULAR LOCATION: Nucleus {ECO:0000269|PubMed:20798041}.	rRNA catabolic process [GO:0016075];rRNA processing [GO:0006364]	3'-5'-exoribonuclease activity [GO:0000175];endonuclease activity [GO:0004519];metal ion binding [GO:0046872];RNA binding [GO:0003723]	Q9SHL7	ribonuclease II family protein(EMB2763)	GO:0006364~rRNA processing,GO:0006402~mRNA catabolic process,GO:0016075~rRNA catabolic process,	GO:0000176~nuclear exosome (RNase complex),GO:0000177~cytoplasmic exosome (RNase complex),GO:0000178~exosome (RNase complex),GO:0005634~nucleus,GO:0005737~cytoplasm,	GO:0000175~3'-5'-exoribonuclease activity,GO:0003723~RNA binding,GO:0004519~endonuclease activity,GO:0004527~exonuclease activity,GO:0004540~ribonuclease activity,GO:0046872~metal ion binding,	IPR002716:PIN domain,IPR012340:Nucleic acid-binding, OB-fold,IPR022966:Ribonuclease II/R, conserved site,	ath03018:RNA degradation,		SM00670:PINc,	Alternative splicing,Complete proteome,Endonuclease,Exonuclease,Exosome,Hydrolase,Magnesium,Metal-binding,Nuclease,Nucleus,Reference proteome,RNA-binding,rRNA processing,		Arabidopsis thaliana	A0A287PVP7;A0A287PVP7	specific;superfamily	350211;393428	2;205	147;476	7.05E-56;6.77E-35	183.946;138.293	PIN_Rrp44-like;RNB superfamily
	A0A287Q118	77.56	4	2	2	2	0.00312013	3.71081e-05	26.82	2.51e-25	109	A0A287Q118	Uncharacterized protein	unreviewed	641	69,680	signal recognition particle receptor complex [GO:0005785]		SRP-dependent cotranslational protein targeting to membrane [GO:0006614]	GTPase activity [GO:0003924];GTP binding [GO:0005525];signal recognition particle binding [GO:0005047]	P37107	Signal recognition particle 54 kDa protein, chloroplastic (54 chloroplast protein) (54CP) (SRP54) (cpSRP54) (FFC)	reviewed	564	61,232	chloroplast [GO:0009507];chloroplast stroma [GO:0009570];plasma membrane [GO:0005886];protein-containing complex [GO:0032991];signal recognition particle, endoplasmic reticulum targeting [GO:0005786]	SUBCELLULAR LOCATION: Plastid, chloroplast stroma.	protein heterotrimerization [GO:0070208];SRP-dependent cotranslational protein targeting to membrane [GO:0006614]	7S RNA binding [GO:0008312];GTPase activity [GO:0003924];GTP binding [GO:0005525];protein domain specific binding [GO:0019904]	P37107	chloroplast signal recognition particle 54 kDa subunit(CPSRP54)	GO:0006614~SRP-dependent cotranslational protein targeting to membrane,GO:0006617~SRP-dependent cotranslational protein targeting to membrane, signal sequence recognition,GO:0045038~protein import into chloroplast thylakoid membrane,	GO:0005737~cytoplasm,GO:0005786~signal recognition particle, endoplasmic reticulum targeting,GO:0009507~chloroplast,GO:0009570~chloroplast stroma,GO:0048500~signal recognition particle,GO:0080085~signal recognition particle, chloroplast targeting,	GO:0003729~mRNA binding,GO:0003924~GTPase activity,GO:0005048~signal sequence binding,GO:0005515~protein binding,GO:0005525~GTP binding,GO:0008312~7S RNA binding,	IPR000897:Signal recognition particle, SRP54 subunit, GTPase domain,IPR003593:AAA+ ATPase domain,IPR004125:Signal recognition particle, SRP54 subunit, M-domain,IPR004780:Signal recognition particle protein Ffh,IPR013822:Signal recognition particle, SRP54 subunit, helical bundle,IPR022941:Signal recognition particle, SRP54 subunit,IPR027417:P-loop containing nucleoside triphosphate hydrolase,	ath03060:Protein export,		SM00382:AAA,SM00962:SM00962,SM00963:SM00963,	3D-structure,Chloroplast,Complete proteome,GTP-binding,Nucleotide-binding,Plastid,Reference proteome,Ribonucleoprotein,RNA-binding,Signal recognition particle,Transit peptide,	chain:Signal recognition particle 54 kDa protein, chloroplastic,nucleotide phosphate-binding region:GTP,region of interest:G-domain,region of interest:M-domain,sequence conflict,strand,transit peptide:Chloroplast,	Arabidopsis thaliana	A0A287Q118;A0A287Q118;A0A287Q118	superfamily;specific;specific	393306;367804;214941	462;55;351	640;322;428	3.22E-106;3.50E-42;4.12E-07	319.56;150.483;47.546	P-loop_NTPase superfamily;SRP-alpha_N;SRP54_N
	A0A287Q2W5	52.87	3	1	1	1	0.00191939	2.28275e-05	70.233	0	785	A0A287Q2W5	Kinesin-like protein	unreviewed	521	58,446	microtubule [GO:0005874]		microtubule-based movement [GO:0007018]	ATP binding [GO:0005524];microtubule binding [GO:0008017];microtubule motor activity [GO:0003777]	F4IJK6	Kinesin-like protein KIN-14R	reviewed	1083	122,922	kinesin complex [GO:0005871];microtubule [GO:0005874]		microtubule-based movement [GO:0007018]	ATPase activity [GO:0016887];ATP binding [GO:0005524];microtubule binding [GO:0008017];microtubule motor activity [GO:0003777]	F4IJK6	Di-glucose binding protein with Kinesin motor domain-containing protein(AT2G22610)	GO:0007018~microtubule-based movement,	GO:0005737~cytoplasm,GO:0005871~kinesin complex,	GO:0003777~microtubule motor activity,GO:0005524~ATP binding,GO:0008017~microtubule binding,GO:0016887~ATPase activity,	IPR001752:Kinesin, motor domain,IPR019821:Kinesin, motor region, conserved site,IPR021720:Malectin,IPR027417:P-loop containing nucleoside triphosphate hydrolase,			SM00129:KISc,	Alternative splicing,ATP-binding,Coiled coil,Complete proteome,Microtubule,Motor protein,Nucleotide-binding,Reference proteome,		Arabidopsis thaliana	A0A287Q2W5	specific	276817	129	455	0	523.31	KISc_C_terminal
	A0A287QHH5	44.16	4	1	1	1	0.00322581	3.83649e-05	63.851	1.3e-116	338	A0A287QHH5	OTU domain-containing protein	unreviewed	310	34,831					Q9LYC7	OVARIAN TUMOR DOMAIN-containing deubiquitinating enzyme 5 (OTU domain-containing protein 5) (EC 3.4.19.12) (Deubiquitinating enzyme OTU5)	reviewed	332	37,362	cytosol [GO:0005829]			thiol-dependent ubiquitin-specific protease activity [GO:0004843]	Q9LYC7	Cysteine proteinases superfamily protein(AT3G62940)		GO:0005737~cytoplasm,GO:0005829~cytosol,	GO:0008234~cysteine-type peptidase activity,	IPR003323:Ovarian tumour, otubain,				Coiled coil,Complete proteome,Reference proteome,		Arabidopsis thaliana	A0A287QHH5	specific	334900	164	301	3.72e-49	159.904	OTU
	A0A287QP34	25.72	2	1	1	1	0.00170068	2.02264e-05	36.364	3.01e-39	153	A0A287QP34	Uncharacterized protein	unreviewed	588	65,417					Q0WQ57	Auxilin-related protein 2	reviewed	891	98,327	cell plate [GO:0009504];cytoplasm [GO:0005737];cytosol [GO:0005829];intracellular membrane-bounded organelle [GO:0043231];plasma membrane [GO:0005886];vesicle [GO:0031982]	SUBCELLULAR LOCATION: Cytoplasm {ECO:0000269|PubMed:18433157}.	clathrin coat disassembly [GO:0072318];clathrin-dependent endocytosis [GO:0072583];negative regulation of clathrin-dependent endocytosis [GO:1900186];negative regulation of endocytosis [GO:0045806];negative regulation of growth [GO:0045926];receptor-mediated endocytosis [GO:0006898]	clathrin binding [GO:0030276]	Q0WQ57	Chaperone DnaJ-domain superfamily protein(AT4G12770)	GO:0006898~receptor-mediated endocytosis,	GO:0005634~nucleus,GO:0005737~cytoplasm,GO:0005829~cytosol,GO:0005886~plasma membrane,GO:0031982~vesicle,		IPR001623:DnaJ domain,				Alternative splicing,Chaperone,Coiled coil,Complete proteome,Cytoplasm,Reference proteome,		Arabidopsis thaliana	A0A287QP34	superfamily	236545	313	537	0.000280287	43.2563	tolA superfamily
	A0A287QRT5	25.04	5	1	1	1	0.00476191	5.6634e-05	63.819	5.12e-78	243	A0A287QRT5	Oberon_cc domain-containing protein	unreviewed	210	23,941					Q9LUB7	Protein OBERON 2 (Potyvirus VPg-interacting protein 1)	reviewed	574	65,084	nucleus [GO:0005634]	SUBCELLULAR LOCATION: Nucleus {ECO:0000269|PubMed:18403411}.	embryo development ending in seed dormancy [GO:0009793];maintenance of root meristem identity [GO:0010078];maintenance of shoot apical meristem identity [GO:0010492];primary root development [GO:0080022];regulation of gene expression [GO:0010468];root meristem specification [GO:0010071];transport of virus in host, cell to cell [GO:0046740]	identical protein binding [GO:0042802];metal ion binding [GO:0046872]	Q9LUB7	potyvirus VPg interacting protein (DUF1423)(OBE2)	GO:0009793~embryo development ending in seed dormancy,GO:0010071~root meristem specification,GO:0010078~maintenance of root meristem identity,GO:0010468~regulation of gene expression,GO:0010492~maintenance of shoot apical meristem identity,GO:0046740~transport of virus in host, cell to cell,GO:0080022~primary root development,	GO:0005634~nucleus,	GO:0005515~protein binding,GO:0008270~zinc ion binding,GO:0042803~protein homodimerization activity,GO:0046982~protein heterodimerization activity,	IPR001965:Zinc finger, PHD-type,IPR004082:Protein of unknown function DUF1423, plant,		PIRSF025218:uncharacterized conserved protein,	SM00249:PHD,	Coiled coil,Complete proteome,Developmental protein,Host-virus interaction,Metal-binding,Nucleus,Reference proteome,Zinc,Zinc-finger,		Arabidopsis thaliana	A0A287QRT5	specific	374483	56	195	5.34e-47	150.887	Oberon_cc
	A0A287QS84	56.29	3	2	2	3	0.0031185	3.70888e-05	33.968	2.23e-26	115	A0A287QS84	Uncharacterized protein	unreviewed	962	101,201					Q9CAF4	Nuclear pore complex protein NUP1 (Nuclear pore complex protein NUP136) (Nucleoporin 1) (Nucleoporin 136)	reviewed	1309	135,933	cytosol [GO:0005829];nuclear envelope [GO:0005635];nuclear periphery [GO:0034399];nuclear pore [GO:0005643]	SUBCELLULAR LOCATION: Nucleus envelope {ECO:0000269|PubMed:19843313, ECO:0000269|PubMed:21189294, ECO:0000269|PubMed:25081480}. Nucleus, nuclear pore complex {ECO:0000269|PubMed:21189294}. Cytoplasm, cytosol {ECO:0000269|PubMed:21189294}. Note=Interacts dynamically with the NPC and localizes to the cytosolic pool following nuclear envelope breakdown during mitosis. {ECO:0000269|PubMed:21189294}.	nuclear membrane organization [GO:0071763];nucleus organization [GO:0006997];poly(A)+ mRNA export from nucleus [GO:0016973]		Q9CAF4	nuclear pore complex protein(NUP1)	GO:0006997~nucleus organization,GO:0015031~protein transport,GO:0016973~poly(A)+ mRNA export from nucleus,	GO:0005634~nucleus,GO:0005635~nuclear envelope,GO:0005643~nuclear pore,GO:0005829~cytosol,GO:0034399~nuclear periphery,	GO:0005515~protein binding,					Complete proteome,Cytoplasm,mRNA transport,Nuclear pore complex,Nucleus,Protein transport,Reference proteome,Repeat,Translocation,Transport,		Arabidopsis thaliana
	A0A287QVL3	28.66	4	1	1	1	0.00350877	4.17303e-05	82.918	0	500	A0A287QVL3	AAA domain-containing protein	unreviewed	285	31,454			DNA replication [GO:0006260]	ATP binding [GO:0005524];DNA binding [GO:0003677]	Q93ZX1	Replication factor C subunit 4 (AtRFC4) (Activator 1 subunit 4) (Protein EMBRYO DEFECTIVE 1968)	reviewed	339	37,508	DNA replication factor C complex [GO:0005663];nucleus [GO:0005634]	SUBCELLULAR LOCATION: Nucleus {ECO:0000250}.	DNA-dependent DNA replication [GO:0006261];DNA repair [GO:0006281]	ATP binding [GO:0005524];DNA binding [GO:0003677]	Q93ZX1	ATPase family associated with various cellular activities (AAA)(EMB1968)	GO:0006260~DNA replication,GO:0006261~DNA-dependent DNA replication,GO:0009793~embryo development ending in seed dormancy,	GO:0005634~nucleus,GO:0005663~DNA replication factor C complex,GO:0005730~nucleolus,	GO:0003677~DNA binding,GO:0003689~DNA clamp loader activity,GO:0005524~ATP binding,GO:0016887~ATPase activity,	IPR003593:AAA+ ATPase domain,IPR003959:ATPase, AAA-type, core,IPR008921:DNA polymerase III, clamp loader complex, gamma/delta/delta subunit, C-terminal,IPR013748:Replication factor C, C-terminal domain,IPR027417:P-loop containing nucleoside triphosphate hydrolase,	ath03030:DNA replication,ath03420:Nucleotide excision repair,ath03430:Mismatch repair,		SM00382:AAA,	Alternative splicing,ATP-binding,Complete proteome,DNA replication,DNA-binding,Nucleotide-binding,Nucleus,Reference proteome,		Arabidopsis thaliana	A0A287QVL3;A0A287QVL3	superfamily;specific	234763;378018	10;239	220;282	7.43E-107;0.000580049	312.963;37.8486	rfc superfamily;Rep_fac_C
	A0A287QW39	53.55	32	2	2	2	0.05	0.000594657	87.5	2.07e-21	76.6	A0A287QW39	Uncharacterized protein	unreviewed	40	4,600			transcription, DNA-templated [GO:0006351]	DNA binding [GO:0003677];DNA-directed 5'-3' RNA polymerase activity [GO:0003899]	Q9SYA6	DNA-directed RNA polymerase subunit 10-like protein (ABC10) (DNA-directed RNA polymerase III subunit L) (DNA-directed RNA polymerases I, II, and III subunit RPABC5) (RNA polymerases I, II, and III subunit ABC5) (RPB10 homolog)	reviewed	71	8,173	RNA polymerase I complex [GO:0005736];RNA polymerase II, core complex [GO:0005665];RNA polymerase III complex [GO:0005666]	SUBCELLULAR LOCATION: Nucleus {ECO:0000250}.	transcription by RNA polymerase I [GO:0006360];transcription by RNA polymerase II [GO:0006366];tRNA transcription by RNA polymerase III [GO:0042797]	DNA binding [GO:0003677];DNA-directed 5'-3' RNA polymerase activity [GO:0003899];zinc ion binding [GO:0008270]	Q9SYA6	RNA polymerases N / 8 kDa subunit(AT1G61700)	GO:0006351~transcription, DNA-templated,GO:0006360~transcription from RNA polymerase I promoter,GO:0006366~transcription from RNA polymerase II promoter,GO:0006383~transcription from RNA polymerase III promoter,	GO:0005634~nucleus,GO:0005665~DNA-directed RNA polymerase II, core complex,GO:0005666~DNA-directed RNA polymerase III complex,GO:0005736~DNA-directed RNA polymerase I complex,	GO:0003677~DNA binding,GO:0003899~DNA-directed RNA polymerase activity,GO:0008270~zinc ion binding,	IPR000268:DNA-directed RNA polymerase, subunit N/Rpb10,IPR009057:Homeodomain-like,IPR020789:RNA polymerases, subunit N, zinc binding site,IPR023580:RNA polymerase subunit RPB10,	ath00230:Purine metabolism,ath00240:Pyrimidine metabolism,ath01100:Metabolic pathways,ath03020:RNA polymerase,	PIRSF005653:DNA-directed RNA polymerase II, RPB10/RpoN subunit type,		Complete proteome,DNA-directed RNA polymerase,Metal-binding,Nucleus,Reference proteome,Transcription,Zinc,	chain:DNA-directed RNA polymerases I, II, and III subunit RPABC5,metal ion-binding site:Zinc,	Arabidopsis thaliana	A0A287QW39	superfamily	382160	1	40	1.93e-20	74.7927	RNA_pol_N superfamily
	A0A287QWJ8	29.37	6	1	1	2	0.0115607	0.000137493	43.005	5.42e-25	97.8	A0A287QWJ8	Uncharacterized protein	unreviewed	173	18,258					Q9MA75	Transcription factor VIP1 (Protein SULPHATE UTILIZATION EFFICIENCY 3) (VirE2-interacting protein 1) (AtVIP1) (bZIP transcription factor 51) (AtbZIP51) (bZIP protein 51)	reviewed	341	37,791	cytosol [GO:0005829];nucleus [GO:0005634]	SUBCELLULAR LOCATION: Cytoplasm. Nucleus. Note=Confined to nucleus when phosphorylated.	cellular response to sulfate starvation [GO:0009970];defense response [GO:0006952];DNA mediated transformation [GO:0009294];import into nucleus [GO:0051170];negative regulation of cell differentiation [GO:0045596];osmosensory signaling pathway [GO:0007231];response to osmotic stress [GO:0006970];sulfate transport [GO:0008272];thigmotropism [GO:0009652]	chromatin binding [GO:0003682];DNA-binding transcription factor activity [GO:0003700];mitogen-activated protein kinase binding [GO:0051019];nucleic acid binding [GO:0003676];protein self-association [GO:0043621];sequence-specific DNA binding [GO:0043565];transcription regulatory region DNA binding [GO:0044212]	Q9MA75	VIRE2-interacting protein 1(VIP1)	GO:0006351~transcription, DNA-templated,GO:0006355~regulation of transcription, DNA-templated,GO:0006952~defense response,GO:0006970~response to osmotic stress,GO:0007231~osmosensory signaling pathway,GO:0008272~sulfate transport,GO:0009294~DNA mediated transformation,GO:0009652~thigmotropism,GO:0009970~cellular response to sulfate starvation,GO:0045596~negative regulation of cell differentiation…	GO:0005634~nucleus,GO:0005829~cytosol,	GO:0003676~nucleic acid binding,GO:0003682~chromatin binding,GO:0003700~transcription factor activity, sequence-specific DNA binding,GO:0005515~protein binding,GO:0043565~sequence-specific DNA binding,GO:0043621~protein self-association,GO:0051019~mitogen-activated protein kinase binding,	IPR004827:Basic-leucine zipper domain,			SM00338:BRLZ,	Activator,Complete proteome,Crown gall tumor,Cytoplasm,DNA-binding,Nucleus,Phosphoprotein,Plant defense,Reference proteome,Transcription,Transcription regulation,Ubl conjugation pathway,		Arabidopsis thaliana	A0A287QWJ8	superfamily	389750	147	164	1.13e-07	46.0288	bZIP superfamily
	A0A287R1T2	45.67	6	1	1	2	0.00943396	0.000112199	51.471	4.97e-15	72.4	A0A287R1T2	Protein kinase domain-containing protein	unreviewed	212	23,173				ATP binding [GO:0005524];protein kinase activity [GO:0004672]	Q8RWH3	Dual specificity protein kinase YAK1 homolog (AtYAK1) (EC 2.7.12.1) (Dual specificity tyrosine-phosphorylation-regulated kinase YAK1)	reviewed	956	105,523	cytoplasm [GO:0005737];cytosol [GO:0005829];plasmodesma [GO:0009506]		peptidyl-serine phosphorylation [GO:0018105];peptidyl-threonine phosphorylation [GO:0018107];positive regulation of abscisic acid-activated signaling pathway [GO:0009789];protein autophosphorylation [GO:0046777];protein phosphorylation [GO:0006468];response to abscisic acid [GO:0009737]	ATP binding [GO:0005524];protein serine/threonine/tyrosine kinase activity [GO:0004712];protein serine/threonine kinase activity [GO:0004674];protein tyrosine kinase activity [GO:0004713]	Q8RWH3	YAK1-like protein 1(YAK1)	GO:0006468~protein phosphorylation,GO:0009737~response to abscisic acid,GO:0046777~protein autophosphorylation,	GO:0005737~cytoplasm,GO:0005829~cytosol,GO:0009506~plasmodesma,	GO:0004672~protein kinase activity,GO:0004674~protein serine/threonine kinase activity,GO:0004713~protein tyrosine kinase activity,GO:0005524~ATP binding,GO:0016301~kinase activity,	IPR000719:Protein kinase, catalytic domain,IPR008271:Serine/threonine-protein kinase, active site,IPR011009:Protein kinase-like domain,IPR017441:Protein kinase, ATP binding site,			SM00220:S_TKc,	Complete proteome,Kinase,Reference proteome,Transferase,		Arabidopsis thaliana	A0A287R1T2	superfamily	389743	110	183	2.41e-50	165.442	PKc_like superfamily
	A0A287R5P7	65.08	7	1	1	3	0.0147059	0.000174899	77.206	3.07e-71	218	A0A287R5P7	RPOLD domain-containing protein	unreviewed	204	22,407			transcription, DNA-templated [GO:0006351]	DNA binding [GO:0003677];DNA-directed 5'-3' RNA polymerase activity [GO:0003899];protein dimerization activity [GO:0046983]	Q39211	DNA-directed RNA polymerases II, IV and V subunit 3 (DNA-directed RNA polymerase II 36 kDa polypeptide A) (DNA-directed RNA polymerase II subunit RPB3-A) (RNA polymerase II subunit 3-A) (RNA polymerase II subunit B3-A)	reviewed	319	35,461	cytoplasm [GO:0005737];nucleolus [GO:0005730];nucleus [GO:0005634];RNA polymerase II, core complex [GO:0005665];RNA polymerase IV complex [GO:0000418];RNA polymerase V complex [GO:0000419]	SUBCELLULAR LOCATION: Nucleus.	stomatal complex development [GO:0010374];stomatal complex patterning [GO:0010375];transcription by RNA polymerase II [GO:0006366]	DNA binding [GO:0003677];DNA-directed 5'-3' RNA polymerase activity [GO:0003899];protein dimerization activity [GO:0046983]	Q39211	DNA-directed RNA polymerase family protein(NRPB3)	GO:0006351~transcription, DNA-templated,GO:0006366~transcription from RNA polymerase II promoter,GO:0010374~stomatal complex development,GO:0010375~stomatal complex patterning,	GO:0000418~DNA-directed RNA polymerase IV complex,GO:0000419~DNA-directed RNA polymerase V complex,GO:0005634~nucleus,GO:0005665~DNA-directed RNA polymerase II, core complex,GO:0005730~nucleolus,GO:0005737~cytoplasm,	GO:0001055~RNA polymerase II activity,GO:0003677~DNA binding,GO:0003899~DNA-directed RNA polymerase activity,GO:0005515~protein binding,GO:0046983~protein dimerization activity,	IPR001514:DNA-directed RNA polymerase, 30-40kDa subunit, conserved site,IPR009025:DNA-directed RNA polymerase, RBP11-like,IPR011262:DNA-directed RNA polymerase, insert domain,IPR011263:DNA-directed RNA polymerase, RpoA/D/Rpb3-type,	ath00230:Purine metabolism,ath00240:Pyrimidine metabolism,ath01100:Metabolic pathways,ath03020:RNA polymerase,		SM00662:RPOLD,	Acetylation,Complete proteome,DNA-directed RNA polymerase,Nucleus,Reference proteome,Transcription,	chain:DNA-directed RNA polymerase II subunit RPB3-A,compositionally biased region:Poly-Val,	Arabidopsis thaliana	A0A287R5P7	superfamily	386103	52	179	1.56e-65	202.449	RNAP_RPB11_RPB3 superfamily
	A0A287R752	63.92	5	3	3	5	0.00651891	7.75302e-05	55.669	0	603	A0A287R752	Uncharacterized protein	unreviewed	767	85,635	U4/U6 x U5 tri-snRNP complex [GO:0046540]		mRNA splicing, via spliceosome [GO:0000398]		Q9C7E7	Protein RDM16 (Pre-mRNA-splicing factor RDM16) (Protein RNA-directed DNA methylation 16)	reviewed	786	88,638	nucleoplasm [GO:0005654];U4/U6 x U5 tri-snRNP complex [GO:0046540]	SUBCELLULAR LOCATION: Nucleus, nucleoplasm {ECO:0000269|PubMed:24068953}.	embryo development ending in seed dormancy [GO:0009793];mRNA processing [GO:0006397];mRNA splicing, via spliceosome [GO:0000398];regulation of DNA methylation [GO:0044030]		Q9C7E7	Pre-mRNA-splicing factor 3(AT1G28060)	GO:0000398~mRNA splicing, via spliceosome,	GO:0005634~nucleus,GO:0046540~U4/U6 x U5 tri-snRNP complex,		IPR010541:Domain of unknown function DUF1115,IPR013881:Pre-mRNA-splicing factor 3,IPR027104:U4/U6 small nuclear ribonucleoprotein Prp3,	ath03040:Spliceosome,			Coiled coil,Complete proteome,Reference proteome,		Arabidopsis thaliana	A0A287R752;A0A287R752	specific;specific	369964;368966	450;699	673;752	1.41E-66;1.62E-22	219.444;92.2005	PRP3;DUF1115
	A0A287RPJ8	80.61	6	3	1	6	0.0103448	0.000123032	47.892	0	539	A0A287RPJ8	PUM-HD domain-containing protein	unreviewed	580	64,587				RNA binding [GO:0003723]	Q9LRZ3	Pumilio homolog 24 (APUM-24) (AtPUM24)	reviewed	641	71,604	nucleolus [GO:0005730]	SUBCELLULAR LOCATION: Nucleus, nucleolus {ECO:0000269|PubMed:20214804}.	embryo development ending in seed dormancy [GO:0009793];regulation of translation [GO:0006417]	mRNA binding [GO:0003729];RNA binding [GO:0003723]	Q9LRZ3	pumilio 24(PUM24)	GO:0006417~regulation of translation,	GO:0005634~nucleus,GO:0005730~nucleolus,GO:0005829~cytosol,	GO:0003723~RNA binding,GO:0003729~mRNA binding,	IPR001313:Pumilio RNA-binding repeat,IPR011989:Armadillo-like helical,IPR012959:CPL,IPR016024:Armadillo-type fold,			SM00025:Pumilio,	Complete proteome,Nucleus,Reference proteome,Repeat,RNA-binding,Translation regulation,		Arabidopsis thaliana	A0A287RPJ8;A0A287RPJ8	superfamily;superfamily	369709;356422	340;52	510;219	9.84E-09;0.000242685	54.1509;43.3491	CPL superfamily;Pumilio superfamily
	A0A287RUD3	34.67	2	1	1	2	0.00332226	3.95121e-05	47.059	0.59	32.3	A0A287RUD3	Uncharacterized protein	unreviewed	602	68,585	small-subunit processome [GO:0032040]				Q8RXU6	WD repeat-containing protein PCN (Protein POPCORN)	reviewed	815	90,270	nucleus [GO:0005634]	SUBCELLULAR LOCATION: Nucleus {ECO:0000269|PubMed:22158464}.	embryo development ending in seed dormancy [GO:0009793];lateral root formation [GO:0010311];leaf development [GO:0048366];leaf vascular tissue pattern formation [GO:0010305];meristem growth [GO:0035266];meristem maintenance [GO:0010073];post-embryonic plant organ development [GO:0090696];regulation of auxin polar transport [GO:2000012];root meristem growth [GO:0010449]		Q8RXU6	Transducin family protein / WD-40 repeat family protein(PCN)	GO:0009793~embryo development ending in seed dormancy,GO:0010073~meristem maintenance,GO:0010305~leaf vascular tissue pattern formation,GO:0010311~lateral root formation,GO:0010449~root meristem growth,GO:0035266~meristem growth,GO:0048366~leaf development,GO:2000012~regulation of auxin polar transport,	GO:0005634~nucleus,	GO:0000166~nucleotide binding,	IPR001680:WD40 repeat,IPR015943:WD40/YVTN repeat-like-containing domain,IPR017986:WD40-repeat-containing domain,	ath03008:Ribosome biogenesis in eukaryotes,		SM00320:WD40,	Complete proteome,Reference proteome,		Arabidopsis thaliana	A0A287RUD3	superfamily	367841	21	588	5.5e-156	468.635	Nop14 superfamily
	A0A287RXN3	37.36	2	1	1	1	0.00179856	2.13905e-05	64.706	8.4	28.1	A0A287RXN3	Uncharacterized protein	unreviewed	556	63,012					O23593	RGG repeats nuclear RNA binding protein B	reviewed	360	38,905	cytosol [GO:0005829];nucleus [GO:0005634];perinuclear region of cytoplasm [GO:0048471];peroxisome [GO:0005777]	SUBCELLULAR LOCATION: Nucleus {ECO:0000250|UniProtKB:Q9SQ56}. Cytoplasm, perinuclear region {ECO:0000250|UniProtKB:O23523}.		mRNA binding [GO:0003729]	O23593	Hyaluronan / mRNA binding family(AT4G17520)	GO:0009735~response to cytokinin,	GO:0005634~nucleus,GO:0005777~peroxisome,GO:0005829~cytosol,	GO:0003723~RNA binding,GO:0003729~mRNA binding,	IPR006861:Hyaluronan/mRNA-binding protein,IPR019084:Stm1, N-terminal,			SM01233:SM01233,	Complete proteome,Reference proteome,		Arabidopsis thaliana	A0A287RXN3	specific	368186	245	530	1.69e-73	236.694	Tcf25
	A0A287SJL5	40.92	2	2	2	2	0.00156986	1.86705e-05	21.127	6.3	29.3	A0A287SJL5	Uncharacterized protein	unreviewed	1274	142,982	cytoplasmic vesicle [GO:0031410];phagophore assembly site [GO:0000407];TRAPPIII protein complex [GO:1990072]		autophagosome assembly [GO:0000045];autophagy of peroxisome [GO:0030242];cytoplasm to vacuole transport by the Cvt pathway [GO:0032258];endoplasmic reticulum to Golgi vesicle-mediated transport [GO:0006888];protein localization to phagophore assembly site [GO:0034497]		P82872	Mitochondrial import receptor subunit TOM20-1 (Translocase of outer membrane 20 kDa subunit 1)	reviewed	188	21,305	integral component of membrane [GO:0016021];mitochondrial outer membrane translocase complex [GO:0005742]	SUBCELLULAR LOCATION: Mitochondrion outer membrane {ECO:0000305};Single-pass membrane protein {ECO:0000305}.	protein insertion into mitochondrial outer membrane [GO:0045040]		P82872	translocase outer membrane 20-1(TOM20-1)	GO:0006626~protein targeting to mitochondrion,GO:0045040~protein import into mitochondrial outer membrane,GO:0071806~protein transmembrane transport,	GO:0005739~mitochondrion,GO:0005742~mitochondrial outer membrane translocase complex,GO:0005744~mitochondrial inner membrane presequence translocase complex,GO:0016021~integral component of membrane,	GO:0015450~P-P-bond-hydrolysis-driven protein transmembrane transporter activity,	IPR010547:Plant specific mitochondrial import receptor subunit TOM20,IPR011990:Tetratricopeptide-like helical,				Alternative splicing,Complete proteome,Membrane,Mitochondrion,Mitochondrion outer membrane,Protein transport,Receptor,Reference proteome,Transmembrane,Transmembrane helix,Transport,	chain:Mitochondrial import receptor subunit TOM20-1,topological domain:Cytoplasmic,topological domain:Mitochondrial intermembrane,transmembrane region,	Arabidopsis thaliana	A0A287SJL5	specific	372281	164	518	1.78e-87	289.983	TRAPPC-Trs85
	A0A287SST2	27.09	3	1	1	1	0.00255755	3.04172e-05	35.246	2.77e-55	190	A0A287SST2	Uncharacterized protein	unreviewed	391	44,267					Q9M1G5	Kinetochore protein NDC80 homolog	reviewed	568	63,332	cell [GO:0005623];Ndc80 complex [GO:0031262]	SUBCELLULAR LOCATION: Chromosome, centromere {ECO:0000269|PubMed:29356153}.	attachment of mitotic spindle microtubules to kinetochore [GO:0051315];cell division [GO:0051301]		Q9M1G5	kinetochore protein(AT3G54630)	GO:0000132~establishment of mitotic spindle orientation,GO:0007052~mitotic spindle organization,GO:0051315~attachment of mitotic spindle microtubules to kinetochore,	GO:0000778~condensed nuclear chromosome kinetochore,GO:0005634~nucleus,GO:0031262~Ndc80 complex,	GO:0005200~structural constituent of cytoskeleton,	IPR005550:Kinetochore protein Ndc80,				Coiled coil,Complete proteome,Reference proteome,		Arabidopsis thaliana	A0A287SST2	superfamily	227512	47	380	3.03e-09	58.455	HEC1 superfamily
	A0A287SUW0	85.51	8	4	2	8	0.0136986	0.00016292	47.279	0	536	A0A287SUW0	PUM-HD domain-containing protein	unreviewed	584	65,048				RNA binding [GO:0003723]	Q9LRZ3	Pumilio homolog 24 (APUM-24) (AtPUM24)	reviewed	641	71,604	nucleolus [GO:0005730]	SUBCELLULAR LOCATION: Nucleus, nucleolus {ECO:0000269|PubMed:20214804}.	embryo development ending in seed dormancy [GO:0009793];regulation of translation [GO:0006417]	mRNA binding [GO:0003729];RNA binding [GO:0003723]	Q9LRZ3	pumilio 24(PUM24)	GO:0006417~regulation of translation,	GO:0005634~nucleus,GO:0005730~nucleolus,GO:0005829~cytosol,	GO:0003723~RNA binding,GO:0003729~mRNA binding,	IPR001313:Pumilio RNA-binding repeat,IPR011989:Armadillo-like helical,IPR012959:CPL,IPR016024:Armadillo-type fold,			SM00025:Pumilio,	Complete proteome,Nucleus,Reference proteome,Repeat,RNA-binding,Translation regulation,		Arabidopsis thaliana	A0A287SUW0;A0A287SUW0	superfamily;superfamily	369709;356422	351;48	521;363	1.48E-10;1.86E-06	59.1585;49.8975	CPL superfamily;Pumilio superfamily
	A0A287T0S0	90.15	5	2	2	5	0.00803858	9.56039e-05	36.624	1.06e-68	239	A0A287T0S0	Uncharacterized protein	unreviewed	622	67,407	nucleus [GO:0005634]		negative regulation of transcription by RNA polymerase II [GO:0000122]	DNA-binding transcription factor activity [GO:0003700];RNA polymerase II cis-regulatory region sequence-specific DNA binding [GO:0000978]	Q9FNN3	Transcriptional repressor ILP1 (INCREASED LEVEL OF POLYPLOIDY 1)	reviewed	908	100,775	nucleus [GO:0005634]	SUBCELLULAR LOCATION: Nucleus {ECO:0000269|PubMed:17012601}.	DNA endoreduplication [GO:0042023];mRNA splicing, via spliceosome [GO:0000398];negative regulation of transcription, DNA-templated [GO:0045892];negative regulation of transcription by RNA polymerase II [GO:0000122]	DNA-binding transcription factor activity [GO:0003700];RNA polymerase II cis-regulatory region sequence-specific DNA binding [GO:0000978];translation repressor activity [GO:0030371]	Q9FNN3	GC-rich sequence DNA-binding factor-like protein(ILP1)	GO:0000398~mRNA splicing, via spliceosome,GO:0042023~DNA endoreduplication,GO:0045892~negative regulation of transcription, DNA-templated,	GO:0005634~nucleus,	GO:0000978~RNA polymerase II core promoter proximal region sequence-specific DNA binding,GO:0001078~transcriptional repressor activity, RNA polymerase II core promoter proximal region sequence-specific binding,GO:0030371~translation repressor activity,	IPR012890:GC-rich sequence DNA-binding factor,IPR022783:GC-rich sequence DNA-binding factor domain,				Coiled coil,Complete proteome,Nucleus,Reference proteome,Repressor,Transcription,Transcription regulation,		Arabidopsis thaliana
	A0A287T3A2	34.36	3	1	1	1	0.00218341	2.59675e-05				A0A287T3A2	Uncharacterized protein	unreviewed	458	49,649
	A0A287TIA2	42.4	2	1	1	3	0.00482315	5.73624e-05	59.459	0	721	A0A287TIA2	ABC1 domain-containing protein	unreviewed	622	68,081					Q9SBB2	Protein ABC transporter 1, mitochondrial (ABC1At) (AtABC1) (EC 2.7.-.-)	reviewed	623	68,627	mitochondrial inner membrane [GO:0005743];mitochondrion [GO:0005739]	SUBCELLULAR LOCATION: Mitochondrion inner membrane {ECO:0000250|UniProtKB:P27697};Peripheral membrane protein {ECO:0000250|UniProtKB:P27697};Matrix side {ECO:0000250|UniProtKB:P27697}.	chlorophyll catabolic process [GO:0015996];response to UV-B [GO:0010224];ubiquinone biosynthetic process [GO:0006744]	ATP binding [GO:0005524];kinase activity [GO:0016301]	Q9SBB2	ABC transporter 1(ABC1)	GO:0006744~ubiquinone biosynthetic process,GO:0010224~response to UV-B,GO:0015996~chlorophyll catabolic process,GO:0017004~cytochrome complex assembly,	GO:0005739~mitochondrion,GO:0005743~mitochondrial inner membrane,GO:0005746~mitochondrial respiratory chain,	GO:0005215~transporter activity,GO:0005524~ATP binding,GO:0016740~transferase activity,	IPR004147:UbiB domain,IPR011009:Protein kinase-like domain,				ATP-binding,Complete proteome,Membrane,Mitochondrion,Mitochondrion inner membrane,Nucleotide-binding,Reference proteome,Transferase,Ubiquinone biosynthesis,	chain:UPF0051 protein ABCI8, chloroplastic,transit peptide:Chloroplast,	Arabidopsis thaliana	A0A287TIA2	specific	270872	260	513	3.33e-131	384.941	ABC1_ADCK3
	A0A287TMM6	38.22	6	1	1	2	0.0103627	0.000123245	50	3.8	27.3	A0A287TMM6	Uncharacterized protein	unreviewed	193	21,580					Q9SR71	Transcription initiation factor TFIID subunit 12 (TBP-associated factor 12) (AtTAF12)	reviewed	539	57,710	SAGA complex [GO:0000124];SLIK (SAGA-like) complex [GO:0046695];transcription factor TFIID complex [GO:0005669]	SUBCELLULAR LOCATION: Nucleus {ECO:0000305}.	RNA polymerase II preinitiation complex assembly [GO:0051123]	DNA binding [GO:0003677];protein heterodimerization activity [GO:0046982];TBP-class protein binding [GO:0017025]	Q9SR71	TBP-associated factor 12(TAF12)	GO:0006352~DNA-templated transcription, initiation,GO:0006355~regulation of transcription, DNA-templated,GO:0043966~histone H3 acetylation,GO:0051123~RNA polymerase II transcriptional preinitiation complex assembly,	GO:0000124~SAGA complex,GO:0005634~nucleus,GO:0005669~transcription factor TFIID complex,	GO:0001102~RNA polymerase II activating transcription factor binding,GO:0003677~DNA binding,GO:0004402~histone acetyltransferase activity,GO:0017025~TBP-class protein binding,GO:0046982~protein heterodimerization activity,	IPR003228:Transcription initiation factor TFIID,IPR009072:Histone-fold,	ath03022:Basal transcription factors,			Activator,Complete proteome,Nucleus,Reference proteome,Transcription,Transcription regulation,		Arabidopsis thaliana
	A0A287TY95	58.41	7	3	3	9	0.0205479	0.000244379	56.769	1.8e-79	255	A0A287TY95	PPIase cyclophilin-type domain-containing protein	unreviewed	438	49,351			protein folding [GO:0006457]	peptidyl-prolyl cis-trans isomerase activity [GO:0003755]	Q9LY75	Peptidyl-prolyl cis-trans isomerase CYP63 (AtCYP63) (PPIase CYP63) (EC 5.2.1.8) (Cyclophilin-63) (Cyclophilin-like protein CypRS64)	reviewed	570	63,540	nuclear speck [GO:0016607]	SUBCELLULAR LOCATION: Nucleus, nucleoplasm {ECO:0000269|PubMed:15166240}. Nucleus speckle {ECO:0000269|PubMed:15166240}. Note=Moves from nuclear bodies to nuclear speckles upon interaction with SR proteins.	protein refolding [GO:0042026];RNA splicing [GO:0008380]	cyclosporin A binding [GO:0016018];peptidyl-prolyl cis-trans isomerase activity [GO:0003755];unfolded protein binding [GO:0051082]	Q9LY75	Cyclophilin-like peptidyl-prolyl cis-trans isomerase family protein(AT3G63400)	GO:0000413~protein peptidyl-prolyl isomerization,GO:0006457~protein folding,GO:0008380~RNA splicing,	GO:0005737~cytoplasm,GO:0005829~cytosol,GO:0016607~nuclear speck,	GO:0003755~peptidyl-prolyl cis-trans isomerase activity,	IPR002130:Cyclophilin-like peptidyl-prolyl cis-trans isomerase domain,IPR020892:Cyclophilin-type peptidyl-prolyl cis-trans isomerase, conserved site,IPR024936:Cyclophilin-type peptidyl-prolyl cis-trans isomerase,				Alternative splicing,Complete proteome,Isomerase,Nucleus,Phosphoprotein,Reference proteome,Rotamase,		Arabidopsis thaliana	A0A287TY95	superfamily	381853	12	180	3.54e-88	265.275	cyclophilin superfamily
	A0A287UA77	50.34	28	2	2	4	0.0869565	0.00103418	71.875	6.65e-11	50.1	A0A287UA77	Uncharacterized protein	unreviewed	46	5,264			pseudouridine synthesis [GO:0001522];ribosome biogenesis [GO:0042254]	snoRNA binding [GO:0030515]	Q93XX8	H/ACA ribonucleoprotein complex subunit 3-like protein (Nucleolar protein 10)	reviewed	64	7,392	box H/ACA snoRNP complex [GO:0031429];box H/ACA telomerase RNP complex [GO:0090661];Cajal body [GO:0015030];mitochondrion [GO:0005739];nucleolus [GO:0005730]	SUBCELLULAR LOCATION: Nucleus, nucleolus {ECO:0000250}.	polar nucleus fusion [GO:0010197];rRNA pseudouridine synthesis [GO:0031118];snRNA pseudouridine synthesis [GO:0031120]	box H/ACA snoRNA binding [GO:0034513];telomerase RNA binding [GO:0070034]	Q93XX8	nucleolar RNA-binding Nop10p family protein(NOP10)	GO:0001522~pseudouridine synthesis,GO:0007004~telomere maintenance via telomerase,GO:0010197~polar nucleus fusion,GO:0031118~rRNA pseudouridine synthesis,GO:0031120~snRNA pseudouridine synthesis,GO:0042254~ribosome biogenesis,GO:1904874~positive regulation of telomerase RNA localization to Cajal body,	GO:0005634~nucleus,GO:0005730~nucleolus,GO:0015030~Cajal body,GO:0031429~box H/ACA snoRNP complex,GO:0072589~box H/ACA scaRNP complex,GO:0090661~box H/ACA telomerase RNP complex,	GO:0003723~RNA binding,GO:0030515~snoRNA binding,GO:0034513~box H/ACA snoRNA binding,GO:0070034~telomerase RNA binding,	IPR007264:H/ACA ribonucleoprotein complex, subunit Nop10,	ath03008:Ribosome biogenesis in eukaryotes,			Alternative splicing,Complete proteome,Nucleus,Reference proteome,Ribonucleoprotein,Ribosome biogenesis,rRNA processing,	chain:H/ACA ribonucleoprotein complex subunit 3-like protein,sequence conflict,	Arabidopsis thaliana	A0A287UA77	superfamily	382317	12	40	8e-08	42.8208	Nop10p superfamily
	A0A287UJT4	55.53	4	2	1	4	0.00823045	9.78859e-05	30.769	8.08e-18	85.9	A0A287UJT4	AAA domain-containing protein	unreviewed	486	54,803	mitochondrion [GO:0005739]		mitochondrion organization [GO:0007005]	ATP binding [GO:0005524]	Q9SCN8	Cell division control protein 48 homolog D (AtCDC48d) (Transitional endoplasmic reticulum ATPase D)	reviewed	815	90,340	cytoplasm [GO:0005737];cytoskeleton [GO:0005856];cytosol [GO:0005829];Golgi apparatus [GO:0005794];nucleolus [GO:0005730];nucleoplasm [GO:0005654];nucleus [GO:0005634];phragmoplast [GO:0009524];plasma membrane [GO:0005886];VCP-NPL4-UFD1 AAA ATPase complex [GO:0034098]	SUBCELLULAR LOCATION: Nucleus {ECO:0000269|PubMed:19245862}. Cytoplasm, cytoskeleton, phragmoplast {ECO:0000250}. Note=Primarily localized to the nucleus and, during cytokinesis, to the phragmoplast, a site where membrane vesicles are targeted in the deposition of new cell wall materials. {ECO:0000250}.	autophagosome maturation [GO:0097352];cell division [GO:0051301];ER-associated misfolded protein catabolic process [GO:0071712];macroautophagy [GO:0016236];mitotic spindle disassembly [GO:0051228];positive regulation of protein catabolic process [GO:0045732];response to cadmium ion [GO:0046686];retrograde protein transport, ER to cytosol [GO:0030970];ubiquitin-dependent ERAD pathway [GO:0030433]	ATPase activity [GO:0016887];ATP binding [GO:0005524];polyubiquitin modification-dependent protein binding [GO:0031593]	Q9SCN8	ATPase, AAA-type, CDC48 protein(AtCDC48B)	GO:0007049~cell cycle,GO:0015031~protein transport,GO:0045732~positive regulation of protein catabolic process,GO:0046686~response to cadmium ion,GO:0051301~cell division,	GO:0005654~nucleoplasm,GO:0005730~nucleolus,GO:0005794~Golgi apparatus,GO:0005829~cytosol,GO:0005856~cytoskeleton,GO:0005886~plasma membrane,GO:0009524~phragmoplast,	GO:0005515~protein binding,GO:0005524~ATP binding,GO:0016787~hydrolase activity,	IPR003338:CDC48, N-terminal subdomain,IPR003593:AAA+ ATPase domain,IPR003959:ATPase, AAA-type, core,IPR003960:ATPase, AAA-type, conserved site,IPR004201:CDC48, domain 2,IPR005938:ATPase, AAA-type, CDC48,IPR009010:Aspartate decarboxylase-like domain,IPR027417:P-loop containing nucleoside triphosphate hydrolase,	ath04141:Protein processing in endoplasmic reticulum,		SM00382:AAA,SM01072:SM01072,SM01073:SM01073,	Acetylation,ATP-binding,Cell cycle,Cell division,Complete proteome,Cytoplasm,Cytoskeleton,Nucleotide-binding,Nucleus,Phosphoprotein,Protein transport,Reference proteome,Repeat,Transport,	chain:Cell division control protein 48 homolog D,modified residue,nucleotide phosphate-binding region:ATP,	Arabidopsis thaliana	A0A287UJT4;A0A287UJT4;A0A287UJT4	superfamily;specific;superfamily	371859;365803;224142	1;248;195	187;375;269	8.26E-70;7.90E-28;0.000472522	223.301;107.681;42.3706	DUF3523 superfamily;AAA;PspF superfamily
	A0A287ULE7	25.39	2	1	1	1	0.00204499	2.43213e-05	64.425	0	609	A0A287ULE7	Uncharacterized protein	unreviewed	489	55,819			microtubule cytoskeleton organization [GO:0000226]	microtubule binding [GO:0008017]	Q9FLP0	65-kDa microtubule-associated protein 1 (AtMAP65-1)	reviewed	587	65,785	cell cortex [GO:0005938];microtubule [GO:0005874];nucleus [GO:0005634];phragmoplast [GO:0009524];spindle [GO:0005819]	SUBCELLULAR LOCATION: Nucleus. Cytoplasm. Cytoplasm, cytoskeleton, spindle. Cytoplasm, cytoskeleton, phragmoplast. Cytoplasm, cell cortex. Note=During interphase, binds cortical microtubules. In M-phase, locates to the preprophase band. Binds the preprophase band but does not accumulate at the prophase spindle microtubules that coexists within the same cell. In the metaphase and anaphase, localiz…	cell cycle [GO:0007049];cell division [GO:0051301];cortical microtubule organization [GO:0043622]	microtubule binding [GO:0008017];protein dimerization activity [GO:0046983]	Q9FLP0	microtubule-associated proteins 65-1(MAP65-1)	GO:0000226~microtubule cytoskeleton organization,GO:0000910~cytokinesis,GO:0000911~cytokinesis by cell plate formation,GO:0001578~microtubule bundle formation,GO:0007020~microtubule nucleation,GO:0007067~mitotic nuclear division,GO:0008283~cell proliferation,GO:0031116~positive regulation of microtubule polymerization,GO:0043622~cortical microtubule organization,GO:0046785~microtubule polymerizat…	GO:0005634~nucleus,GO:0005737~cytoplasm,GO:0005819~spindle,GO:0005829~cytosol,GO:0005874~microtubule,GO:0005938~cell cortex,GO:0009524~phragmoplast,GO:0009574~preprophase band,GO:0010005~cortical microtubule, transverse to long axis,GO:0055028~cortical microtubule,GO:0072686~mitotic spindle,	GO:0005515~protein binding,GO:0008017~microtubule binding,GO:0046983~protein dimerization activity,	IPR007145:Microtubule-associated protein, MAP65/Ase1/PRC1,				Alternative splicing,Cell cycle,Cell division,Coiled coil,Complete proteome,Cytoplasm,Cytoskeleton,Microtubule,Mitosis,Nucleus,Phosphoprotein,Reference proteome,		Arabidopsis thaliana	A0A287ULE7	superfamily	367764	50	476	1.61e-58	202.177	MAP65_ASE1 superfamily
	A0A287V6L0	29.2	1	1	1	2	0.00222965	2.65176e-05	30.473	8.24e-73	256	A0A287V6L0	SWIM-type domain-containing protein	unreviewed	897	102,010			regulation of transcription, DNA-templated [GO:0006355]	zinc ion binding [GO:0008270]	Q9ZVC9	Protein FAR1-RELATED SEQUENCE 3	reviewed	851	96,258	nucleus [GO:0005634];plasmodesma [GO:0009506]	SUBCELLULAR LOCATION: Nucleus {ECO:0000269|PubMed:15591448}. Note=The nuclear localization is independent of the light treatment.	regulation of transcription, DNA-templated [GO:0006355]	zinc ion binding [GO:0008270]	Q9ZVC9	FAR1-related sequence 3(FRS3)	GO:0006355~regulation of transcription, DNA-templated,GO:0009639~response to red or far red light,	GO:0005634~nucleus,GO:0009506~plasmodesma,	GO:0008270~zinc ion binding,	IPR004330:FAR1 DNA binding domain,IPR006564:Zinc finger, PMZ-type,IPR007527:Zinc finger, SWIM-type,IPR017920:COMM domain,IPR018289:MULE transposase domain,			SM00575:ZnF_PMZ,	Alternative splicing,Complete proteome,Metal-binding,Nucleus,Reference proteome,Zinc,Zinc-finger,	chain:Protein FAR1-RELATED SEQUENCE 3,compositionally biased region:Poly-Ser,domain:FAR1,domain:MULE,splice variant,zinc finger region:SWIM-type,	Arabidopsis thaliana	A0A287V6L0;A0A287V6L0	superfamily;superfamily	178645;225805	269;12	865;104	7.56E-81;3.01E-06	279.187;49.9506	FHY3 superfamily;DamX superfamily
	A0A287VIJ3	46.81	10	1	1	1	0.00862069	0.000102527				A0A287VIJ3	Uncharacterized protein	unreviewed	116	13,072
	A0A287VKU7	28.6	9	1	1	1	0.00813008	9.66921e-05	37.5	0.63	28.5	A0A287VKU7	Uncharacterized protein	unreviewed	123	14,349					O82379	F-box/LRR-repeat/kelch-repeat protein At2g29770	reviewed	387	43,924					O82379	Galactose oxidase/kelch repeat superfamily protein(AT2G29770)		GO:0005634~nucleus,		IPR006652:Kelch repeat type 1,IPR015915:Kelch-type beta propeller,			SM00612:Kelch,	Complete proteome,Kelch repeat,Leucine-rich repeat,Reference proteome,Repeat,	chain:F-box/LRR-repeat/kelch-repeat protein At2g29770,domain:F-box,repeat:Kelch 1,repeat:Kelch 2,repeat:LRR 1,repeat:LRR 2,	Arabidopsis thaliana
	A0A287WKZ4	26.44	7	1	1	2	0.0136054	0.000161811	67.188	3.16e-50	164	A0A287WKZ4	BZIP domain-containing protein	unreviewed	147	16,515				DNA-binding transcription factor activity [GO:0003700]	Q04088	Probable transcription factor PosF21 (bZIP transcription factor 59) (AtbZIP59)	reviewed	398	44,690	cytoplasm [GO:0005737];cytosol [GO:0005829];nucleus [GO:0005634]	SUBCELLULAR LOCATION: Nucleus.		DNA-binding transcription factor activity [GO:0003700];transcription regulatory region DNA binding [GO:0044212]	Q04088	Basic-leucine zipper (bZIP) transcription factor family protein(AT2G31370)	GO:0006351~transcription, DNA-templated,GO:0006355~regulation of transcription, DNA-templated,	GO:0005634~nucleus,GO:0005737~cytoplasm,GO:0005829~cytosol,	GO:0003677~DNA binding,GO:0003700~transcription factor activity, sequence-specific DNA binding,GO:0043565~sequence-specific DNA binding,	IPR004827:Basic-leucine zipper domain,			SM00338:BRLZ,	Activator,Alternative splicing,Coiled coil,Complete proteome,DNA-binding,Nucleus,Reference proteome,Transcription,Transcription regulation,	chain:Probable transcription factor PosF21,compositionally biased region:Poly-Gln,DNA-binding region:Basic motif,domain:Leucine-zipper,	Arabidopsis thaliana	A0A287WKZ4	specific	269851	53	105	2.6e-17	70.6816	bZIP_plant_RF2
	A0A287WL61	36.54	3	1	1	1	0.00180505	2.14677e-05				A0A287WL61	Uncharacterized protein	unreviewed	554	59,367
	A0A287WN36	89.52	7	7	6	15	0.0144231	0.000171536	63.889	0	1340	A0A287WN36	Kinesin motor domain-containing protein	unreviewed	1040	116,301			microtubule-based movement [GO:0007018]	ATP binding [GO:0005524];microtubule binding [GO:0008017];microtubule motor activity [GO:0003777]	P82266	Kinesin-like protein KIN-5C (AtKRP125b)	reviewed	1009	113,683	cytoplasm [GO:0005737];kinesin complex [GO:0005871];microtubule [GO:0005874];spindle [GO:0005819]	SUBCELLULAR LOCATION: Cytoplasm, cytoskeleton {ECO:0000250|UniProtKB:F4IIS5}. Cytoplasm, cytoskeleton, spindle {ECO:0000250|UniProtKB:F4IIS5}. Note=Microtubule-associated. {ECO:0000250|UniProtKB:F4IIS5}.	microtubule-based movement [GO:0007018]	ATPase activity [GO:0016887];ATP binding [GO:0005524];ATP-dependent microtubule motor activity, plus-end-directed [GO:0008574];microtubule binding [GO:0008017];microtubule motor activity [GO:0003777]	P82266	P-loop containing nucleoside triphosphate hydrolases superfamily protein(AT2G36200)	GO:0007018~microtubule-based movement,	GO:0005737~cytoplasm,GO:0005819~spindle,GO:0005871~kinesin complex,GO:0005874~microtubule,	GO:0003777~microtubule motor activity,GO:0005524~ATP binding,GO:0008017~microtubule binding,GO:0008574~ATP-dependent microtubule motor activity, plus-end-directed,	IPR001752:Kinesin, motor domain,IPR019821:Kinesin, motor region, conserved site,IPR027417:P-loop containing nucleoside triphosphate hydrolase,			SM00129:KISc,	Alternative splicing,ATP-binding,Coiled coil,Complete proteome,Cytoplasm,Cytoskeleton,Microtubule,Motor protein,Nucleotide-binding,Reference proteome,	chain:Probable 125 kDa kinesin-related protein,domain:Kinesin-motor,nucleotide phosphate-binding region:ATP,	Arabidopsis thaliana	A0A287WN36	specific	276815	42	401	0	595.844	KISc_BimC_Eg5
	F2DZC8	39.3	1	1	1	1	0.000892061	1.06094e-05	56.59	0	1181	F2DZC8	Predicted protein	unreviewed	1121	127,593	chromatin [GO:0000785];cohesin complex [GO:0008278];nucleus [GO:0005634]		attachment of spindle microtubules to kinetochore involved in homologous chromosome segregation [GO:0051455];meiotic sister chromatid cohesion, centromeric [GO:0051754];sister chromatid cohesion [GO:0007062]	chromatin binding [GO:0003682]	O82265	Sister-chromatid cohesion protein 3 (AtSCC3) (Stromalin protein)	reviewed	1098	125,759	chromatin [GO:0000785];chromosome [GO:0005694];cohesin complex [GO:0008278];nucleus [GO:0005634]	SUBCELLULAR LOCATION: Nucleus {ECO:0000255|PROSITE-ProRule:PRU00750, ECO:0000269|PubMed:16176934}. Chromosome {ECO:0000269|PubMed:16176934}. Note=In pollen mother cells (PMC), localized in nucleus from meiotic interphase up to and including metaphase I. During interphase, detected as foci in the nucleus. During leptotene and by zygotene and pachytene, localized in condensing chromosomes on chroma…	attachment of spindle microtubules to kinetochore involved in homologous chromosome segregation [GO:0051455];cell division [GO:0051301];meiotic sister chromatid cohesion, centromeric [GO:0051754];sister chromatid cohesion [GO:0007062]	chromatin binding [GO:0003682]	O82265	sister-chromatid cohesion protein 3(SCC3)	GO:0007067~mitotic nuclear division,GO:0051301~cell division,GO:0051455~attachment of spindle microtubules to kinetochore involved in homologous chromosome segregation,GO:0051754~meiotic sister chromatid cohesion, centromeric,	GO:0005634~nucleus,GO:0005694~chromosome,		IPR011989:Armadillo-like helical,IPR013721:STAG,IPR016024:Armadillo-type fold,IPR020839:Stromalin conservative domain,				Cell cycle,Cell division,Chromosome,Chromosome partition,Coiled coil,Complete proteome,Mitosis,Nucleus,Reference proteome,		Arabidopsis thaliana	F2DZC8	specific	369917	143	242	7.69e-32	119.961	STAG
	F2E0T0	28.11	4	1	1	2	0.00716846	8.52554e-05				F2E0T0	Predicted protein	unreviewed	279	30,940	nucleolus [GO:0005730];small-subunit processome [GO:0032040]		rRNA base methylation [GO:0070475]	rRNA (pseudouridine) methyltransferase activity [GO:0070037];rRNA binding [GO:0019843]																						F2E0T0	specific	349961	75	273	8.3e-110	315.624	Nep1-like
	M0VFW7	60.34	5	2	2	6	0.015625	0.00018583	86.957	0	667	M0VFW7	RuvB-like helicase (EC 3.6.4.12)	unreviewed	384	42,483	Ino80 complex [GO:0031011];NuA4 histone acetyltransferase complex [GO:0035267];R2TP complex [GO:0097255]			5'-3' DNA helicase activity [GO:0043139];ATP binding [GO:0005524]	Q9FMR9	RuvB-like protein 1 (EC 3.6.4.12) (49 kDa TATA box-binding protein-interacting protein homolog) (AtTIP49a) (Ruv DNA-helicase-like protein)	reviewed	458	50,323	cytosol [GO:0005829];Ino80 complex [GO:0031011];NuA4 histone acetyltransferase complex [GO:0035267];nucleolus [GO:0005730];nucleus [GO:0005634];R2TP complex [GO:0097255];Swr1 complex [GO:0000812]	SUBCELLULAR LOCATION: Nucleus {ECO:0000250}.	box C/D snoRNP assembly [GO:0000492];cell differentiation [GO:0030154];chromatin remodeling [GO:0006338];flower development [GO:0009908];histone acetylation [GO:0016573];meristem development [GO:0048507];regulation of defense response to fungus, incompatible interaction [GO:2000072];regulation of transcription by RNA polymerase II [GO:0006357]	5'-3' DNA helicase activity [GO:0043139];ATP binding [GO:0005524];DNA helicase activity [GO:0003678]	Q9FMR9	P-loop containing nucleoside triphosphate hydrolases superfamily protein(RIN1)	GO:0000492~box C/D snoRNP assembly,GO:0006281~DNA repair,GO:0006338~chromatin remodeling,GO:0006351~transcription, DNA-templated,GO:0006355~regulation of transcription, DNA-templated,GO:0006357~regulation of transcription from RNA polymerase II promoter,GO:0009908~flower development,GO:0016573~histone acetylation,GO:0030154~cell differentiation,GO:0048507~meristem development,GO:2000072~regulatio…	GO:0000812~Swr1 complex,GO:0005634~nucleus,GO:0005730~nucleolus,GO:0005829~cytosol,GO:0009507~chloroplast,GO:0031011~Ino80 complex,GO:0035267~NuA4 histone acetyltransferase complex,GO:0097255~R2TP complex,	GO:0004003~ATP-dependent DNA helicase activity,GO:0005515~protein binding,GO:0005524~ATP binding,GO:0043141~ATP-dependent 5'-3' DNA helicase activity,	IPR003593:AAA+ ATPase domain,IPR010339:TIP49, C-terminal,IPR027238:RuvB-like,IPR027417:P-loop containing nucleoside triphosphate hydrolase,			SM00382:AAA,	ATP-binding,Complete proteome,Developmental protein,Differentiation,Flowering,Helicase,Hydrolase,Nucleotide-binding,Nucleus,Reference proteome,Transcription,Transcription regulation,		Arabidopsis thaliana	M0VFW7	superfamily	224145	17	383	1.03e-173	491.482	TIP49 superfamily
	M0WVJ8	28.37	2	1	1	1	0.0018018	2.14291e-05	35.417	1.38e-31	129	M0WVJ8	Uncharacterized protein	unreviewed	555	60,166					Q9FXI5	Protein IQ-DOMAIN 32	reviewed	794	86,882	chloroplast envelope [GO:0009941];cytosol [GO:0005829];microtubule associated complex [GO:0005875];nucleus [GO:0005634];plasma membrane [GO:0005886]		response to abscisic acid [GO:0009737]		Q9FXI5	IQ-domain 32(iqd32)	GO:0009737~response to abscisic acid,	GO:0005634~nucleus,GO:0005829~cytosol,GO:0005875~microtubule associated complex,GO:0005886~plasma membrane,GO:0009941~chloroplast envelope,	GO:0005516~calmodulin binding,	IPR000048:IQ motif, EF-hand binding site,IPR025064:Domain of unknown function DUF4005,			SM00015:IQ,	Complete proteome,Phosphoprotein,Reference proteome,Repeat,	chain:Protein IQ-DOMAIN 32,domain:IQ 1,domain:IQ 2,modified residue,sequence conflict,	Arabidopsis thaliana	M0WVJ8	superfamily	372511	471	540	4.93e-05	42.1723	DUF4005 superfamily
	M0Y1Q3	25.33	3	1	1	1	0.00340136	4.04528e-05				M0Y1Q3	Uncharacterized protein	unreviewed	294	31,100
	A0A287GFA3	103.24	21	5	5	22	0.0811808	0.000312508	72.308	3.8e-125	360	A0A287GFA3	Uncharacterized protein	unreviewed	271	30,983	nucleus [GO:0005634]		nucleosome assembly [GO:0006334]		Q9ZUP3	Nucleosome assembly protein 1;2 (AtNAP1;2) (Nucleosome/chromatin assembly factor group A2)	reviewed	379	43,543	cytoplasm [GO:0005737];cytosol [GO:0005829];mitochondrion [GO:0005739];nucleus [GO:0005634];plasma membrane [GO:0005886]	SUBCELLULAR LOCATION: Nucleus {ECO:0000250}. Cytoplasm {ECO:0000269|PubMed:19228338}. Note=Predominantly located in cytoplasm.	DNA mediated transformation [GO:0009294];DNA repair [GO:0006281];double-strand break repair via homologous recombination [GO:0000724];nucleosome assembly [GO:0006334];response to cadmium ion [GO:0046686];somatic cell DNA recombination [GO:0016444]	histone binding [GO:0042393];identical protein binding [GO:0042802]	Q9ZUP3	nucleosome assembly protein 1;2(NAP1;2)	GO:0000724~double-strand break repair via homologous recombination,GO:0006281~DNA repair,GO:0006334~nucleosome assembly,GO:0009294~DNA mediated transformation,GO:0016444~somatic cell DNA recombination,GO:0046686~response to cadmium ion,	GO:0005634~nucleus,GO:0005737~cytoplasm,GO:0005829~cytosol,GO:0005886~plasma membrane,	GO:0003677~DNA binding,GO:0005515~protein binding,GO:0042393~histone binding,	IPR002164:Nucleosome assembly protein (NAP),				Alternative splicing,Chaperone,Coiled coil,Complete proteome,Cytoplasm,Lipoprotein,Methylation,Nucleus,Phosphoprotein,Prenylation,Reference proteome,		Arabidopsis thaliana	A0A287GFA3	specific	366386	61	259	1.78e-67	207.766	NAP
	A0A287H360	74.2	17	2	2	7	0.0341463	0.000131447	35	1.35e-17	79.3	A0A287H360	Uncharacterized protein	unreviewed	205	22,046					O22822	UDP-glycosyltransferase 74F2 (EC 2.4.1.-) (AtSGT1) (Salicylic acid glucosyltransferase 1)	reviewed	449	50,772	cytosol [GO:0005829];intracellular membrane-bounded organelle [GO:0043231]		benzoate metabolic process [GO:0018874];para-aminobenzoic acid metabolic process [GO:0046482];positive regulation of seed germination [GO:0010030];salicylic acid metabolic process [GO:0009696]	benzoic acid glucosyltransferase activity [GO:0052641];nicotinate-O-glucosyltransferase activity [GO:0090704];quercetin 3-O-glucosyltransferase activity [GO:0080043];quercetin 7-O-glucosyltransferase activity [GO:0080044];salicylic acid glucosyltransferase (ester-forming) activity [GO:0052639];salicylic acid glucosyltransferase (glucoside-forming) activity [GO:0052640];UDP-glucose:4-aminobenzoate…	O22822	UDP-glucosyltransferase 74F2(UGT74F2)	GO:0008152~metabolic process,GO:0009696~salicylic acid metabolic process,GO:0009813~flavonoid biosynthetic process,GO:0010030~positive regulation of seed germination,GO:0018874~benzoate metabolic process,GO:0046482~para-aminobenzoic acid metabolic process,GO:0052696~flavonoid glucuronidation,	GO:0005737~cytoplasm,GO:0005829~cytosol,GO:0043231~intracellular membrane-bounded organelle,	GO:0008194~UDP-glycosyltransferase activity,GO:0016757~transferase activity, transferring glycosyl groups,GO:0016758~transferase activity, transferring hexosyl groups,GO:0035251~UDP-glucosyltransferase activity,GO:0052639~salicylic acid glucosyltransferase (ester-forming) activity,GO:0052640~salicylic acid glucosyltransferase (glucoside-forming) activity,GO:0052641~benzoic acid glucosyltransferas…	IPR002213:UDP-glucuronosyl/UDP-glucosyltransferase,				Complete proteome,Glycosyltransferase,Reference proteome,Transferase,		Arabidopsis thaliana	A0A287H360	superfamily	385653	21	131	2.55e-20	87.7797	Glycosyltransferase_GTB-type superfamily
	A0A287IPG7	33.24	2	1	1	1	0.00163132	6.27982e-06	89.711	0	1041	A0A287IPG7	Elongator complex protein 3 (EC 2.3.1.-)	unreviewed	613	68,294	cytoplasm [GO:0005737];Elongator holoenzyme complex [GO:0033588];nucleus [GO:0005634]		tRNA wobble base 5-methoxycarbonylmethyl-2-thiouridinylation [GO:0002926]	iron-sulfur cluster binding [GO:0051536];metal ion binding [GO:0046872];N-acetyltransferase activity [GO:0008080]	Q93ZR1	Elongator complex protein 3 (AtELP3) (Elongator component 3) (Protein ELONGATA 3) (Protein ENHANCER-OF-ASYMMETRIC-LEAVES-TWO1) (tRNA uridine(34) acetyltransferase) (EC 2.3.1.-)	reviewed	565	63,694	cytoplasm [GO:0005737];cytosol [GO:0005829];Elongator holoenzyme complex [GO:0033588];nuclear euchromatin [GO:0005719];nucleus [GO:0005634]	SUBCELLULAR LOCATION: Nucleus {ECO:0000269|PubMed:20080602, ECO:0000269|PubMed:22026817, ECO:0000269|PubMed:22404109}. Cytoplasm {ECO:0000269|PubMed:22404109}. Note=Localized in euchromatin during interphase. {ECO:0000269|PubMed:20080602}.	auxin-activated signaling pathway [GO:0009734];cell division [GO:0051301];DNA mediated transformation [GO:0009294];organ growth [GO:0035265];regulation of auxin mediated signaling pathway [GO:0010928];regulation of leaf formation [GO:2000025];specification of plant organ axis polarity [GO:0090708];tRNA wobble base 5-methoxycarbonylmethyl-2-thiouridinylation [GO:0002926];tRNA wobble uridine modifi…	4 iron, 4 sulfur cluster binding [GO:0051539];metal ion binding [GO:0046872];N-acetyltransferase activity [GO:0008080];tRNA binding [GO:0000049]	Q93ZR1	radical SAM domain-containing protein / GCN5-related N-acetyltransferase (GNAT) family protein(ELO3)	GO:0002098~tRNA wobble uridine modification,GO:0006357~regulation of transcription from RNA polymerase II promoter,GO:0006368~transcription elongation from RNA polymerase II promoter,GO:0008283~cell proliferation,GO:0009294~DNA mediated transformation,GO:0009734~auxin-activated signaling pathway,GO:0010084~specification of organ axis polarity,GO:0010928~regulation of auxin mediated signaling path…	GO:0000123~histone acetyltransferase complex,GO:0005634~nucleus,GO:0005719~nuclear euchromatin,GO:0005829~cytosol,GO:0008023~transcription elongation factor complex,GO:0033588~Elongator holoenzyme complex,	GO:0004402~histone acetyltransferase activity,GO:0008080~N-acetyltransferase activity,GO:0046872~metal ion binding,GO:0051536~iron-sulfur cluster binding,	IPR000182:GNAT domain,IPR005910:Histone acetyltransferase ELP3,IPR006638:Elongator protein 3/MiaB/NifB,IPR007197:Radical SAM,IPR016181:Acyl-CoA N-acyltransferase,IPR023404:Radical SAM, alpha/beta horseshoe,		PIRSF005669:histone acetyltransferase with radical SAM domain, Elp3 type,	SM00729:Elp3,	Acyltransferase,Auxin signaling pathway,Complete proteome,Cytoplasm,Iron,Iron-sulfur,Metal-binding,Nucleus,Reference proteome,S-adenosyl-L-methionine,Transcription,Transcription regulation,Transferase,tRNA processing,	chain:Elongator complex protein 3,domain:N-acetyltransferase,metal ion-binding site:Iron-sulfur (4Fe-4S-S-AdoMet),mutagenesis site,	Arabidopsis thaliana	A0A287IPG7	specific	224164	85	612	0	733.01	ELP3
	A0A287MP08	79.7	8	2	2	2	0.00673401	2.59228e-05	63.793	3.53e-58	191	A0A287MP08	RRM domain-containing protein	unreviewed	297	32,477				RNA binding [GO:0003723]	Q9SEE9	Serine/arginine-rich splicing factor SR45 (At-SR45) (AtSR45) (Serine/arginine-rich ribonucleoprotein 1)	reviewed	414	45,348	ASAP complex [GO:0061574];cytoplasm [GO:0005737];nuclear speck [GO:0016607];nucleolus [GO:0005730];nucleoplasm [GO:0005654];spliceosomal complex [GO:0005681]	SUBCELLULAR LOCATION: Nucleus speckle {ECO:0000269|PubMed:14675452, ECO:0000269|PubMed:16895966, ECO:0000269|PubMed:18414657, ECO:0000269|PubMed:19435936}. Nucleus, nucleoplasm {ECO:0000269|PubMed:14675452, ECO:0000269|PubMed:16895966}. Note=Colocalizes with spliceosome components. During interphase, present in both nuclear speckles and nucleoplasm. Nucleoplasm-speckle shuttling protein. The intr…	mRNA splicing, via spliceosome [GO:0000398];regulation of alternative mRNA splicing, via spliceosome [GO:0000381];RNA splicing [GO:0008380];sugar mediated signaling pathway [GO:0010182]	RNA binding [GO:0003723]	Q9SEE9	arginine/serine-rich 45(SR45)	GO:0000398~mRNA splicing, via spliceosome,GO:0006397~mRNA processing,GO:0008380~RNA splicing,GO:0010182~sugar mediated signaling pathway,	GO:0005654~nucleoplasm,GO:0005681~spliceosomal complex,GO:0005730~nucleolus,GO:0016607~nuclear speck,	GO:0000166~nucleotide binding,GO:0003723~RNA binding,GO:0005515~protein binding,	IPR000504:RNA recognition motif domain,IPR012677:Nucleotide-binding, alpha-beta plait,	ath03013:RNA transport,ath03015:mRNA surveillance pathway,		SM00360:RRM,	Alternative splicing,Complete proteome,mRNA processing,mRNA splicing,Nucleus,Phosphoprotein,Reference proteome,Repeat,RNA-binding,Spliceosome,		Arabidopsis thaliana	A0A287MP08	specific	240811	106	176	8.38e-39	130.753	RRM_RNPS1
	A0A287QVT2	47.61	15	2	2	3	0.0192308	7.40294e-05	89.172	4.17e-104	300	A0A287QVT2	AAA domain-containing protein	unreviewed	156	17,569				ATP binding [GO:0005524]	Q93ZX1	Replication factor C subunit 4 (AtRFC4) (Activator 1 subunit 4) (Protein EMBRYO DEFECTIVE 1968)	reviewed	339	37,508	DNA replication factor C complex [GO:0005663];nucleus [GO:0005634]	SUBCELLULAR LOCATION: Nucleus {ECO:0000250}.	DNA-dependent DNA replication [GO:0006261];DNA repair [GO:0006281]	ATP binding [GO:0005524];DNA binding [GO:0003677]	Q93ZX1	ATPase family associated with various cellular activities (AAA)(EMB1968)	GO:0006260~DNA replication,GO:0006261~DNA-dependent DNA replication,GO:0009793~embryo development ending in seed dormancy,	GO:0005634~nucleus,GO:0005663~DNA replication factor C complex,GO:0005730~nucleolus,	GO:0003677~DNA binding,GO:0003689~DNA clamp loader activity,GO:0005524~ATP binding,GO:0016887~ATPase activity,	IPR003593:AAA+ ATPase domain,IPR003959:ATPase, AAA-type, core,IPR008921:DNA polymerase III, clamp loader complex, gamma/delta/delta subunit, C-terminal,IPR013748:Replication factor C, C-terminal domain,IPR027417:P-loop containing nucleoside triphosphate hydrolase,	ath03030:DNA replication,ath03420:Nucleotide excision repair,ath03430:Mismatch repair,		SM00382:AAA,	Alternative splicing,ATP-binding,Complete proteome,DNA replication,DNA-binding,Nucleotide-binding,Nucleus,Reference proteome,		Arabidopsis thaliana	A0A287QVT2	superfamily	234763	10	156	1.1e-76	230.53	rfc superfamily
	A0A287UJT5	72.72	3	2	1	8	0.0124805	4.8044e-05	30.769	6.02e-17	84	A0A287UJT5	AAA domain-containing protein	unreviewed	641	71,334	mitochondrion [GO:0005739]		mitochondrion organization [GO:0007005]	ATP binding [GO:0005524];zinc ion binding [GO:0008270]	Q9SCN8	Cell division control protein 48 homolog D (AtCDC48d) (Transitional endoplasmic reticulum ATPase D)	reviewed	815	90,340	cytoplasm [GO:0005737];cytoskeleton [GO:0005856];cytosol [GO:0005829];Golgi apparatus [GO:0005794];nucleolus [GO:0005730];nucleoplasm [GO:0005654];nucleus [GO:0005634];phragmoplast [GO:0009524];plasma membrane [GO:0005886];VCP-NPL4-UFD1 AAA ATPase complex [GO:0034098]	SUBCELLULAR LOCATION: Nucleus {ECO:0000269|PubMed:19245862}. Cytoplasm, cytoskeleton, phragmoplast {ECO:0000250}. Note=Primarily localized to the nucleus and, during cytokinesis, to the phragmoplast, a site where membrane vesicles are targeted in the deposition of new cell wall materials. {ECO:0000250}.	autophagosome maturation [GO:0097352];cell division [GO:0051301];ER-associated misfolded protein catabolic process [GO:0071712];macroautophagy [GO:0016236];mitotic spindle disassembly [GO:0051228];positive regulation of protein catabolic process [GO:0045732];response to cadmium ion [GO:0046686];retrograde protein transport, ER to cytosol [GO:0030970];ubiquitin-dependent ERAD pathway [GO:0030433]	ATPase activity [GO:0016887];ATP binding [GO:0005524];polyubiquitin modification-dependent protein binding [GO:0031593]	Q9SCN8	ATPase, AAA-type, CDC48 protein(AtCDC48B)	GO:0007049~cell cycle,GO:0015031~protein transport,GO:0045732~positive regulation of protein catabolic process,GO:0046686~response to cadmium ion,GO:0051301~cell division,	GO:0005654~nucleoplasm,GO:0005730~nucleolus,GO:0005794~Golgi apparatus,GO:0005829~cytosol,GO:0005856~cytoskeleton,GO:0005886~plasma membrane,GO:0009524~phragmoplast,	GO:0005515~protein binding,GO:0005524~ATP binding,GO:0016787~hydrolase activity,	IPR003338:CDC48, N-terminal subdomain,IPR003593:AAA+ ATPase domain,IPR003959:ATPase, AAA-type, core,IPR003960:ATPase, AAA-type, conserved site,IPR004201:CDC48, domain 2,IPR005938:ATPase, AAA-type, CDC48,IPR009010:Aspartate decarboxylase-like domain,IPR027417:P-loop containing nucleoside triphosphate hydrolase,	ath04141:Protein processing in endoplasmic reticulum,		SM00382:AAA,SM01072:SM01072,SM01073:SM01073,	Acetylation,ATP-binding,Cell cycle,Cell division,Complete proteome,Cytoplasm,Cytoskeleton,Nucleotide-binding,Nucleus,Phosphoprotein,Protein transport,Reference proteome,Repeat,Transport,	chain:Cell division control protein 48 homolog D,modified residue,nucleotide phosphate-binding region:ATP,	Arabidopsis thaliana	A0A287UJT5;A0A287UJT5;A0A287UJT5	specific;specific;superfamily	371859;365803;224142	95;403;350	342;530;424	2.61E-94;1.52E-27;0.000820696	291.096;107.681;41.9854	DUF3523;AAA;PspF superfamily
	A0A287W2Z0	48.12	3	2	1	6	0.00645856	2.48624e-05	46.316	3.2e-66	234	A0A287W2Z0	AAA domain-containing protein	unreviewed	929	103,501				ATP binding [GO:0005524]	F4JEX5	ATPase family AAA domain-containing protein FIGL1 (AAA-ATPase FIDGETIN-LIKE 1) (EC 3.6.4.-)	reviewed	680	75,348	nucleus [GO:0005634]	SUBCELLULAR LOCATION: Nucleus {ECO:0000269|PubMed:26161528}.	cytoplasmic microtubule organization [GO:0031122];DNA recombination [GO:0006310];DNA repair [GO:0006281];negative regulation of reciprocal meiotic recombination [GO:0045128];regulation of double-strand break repair via homologous recombination [GO:0010569]	ATPase activity [GO:0016887];ATP binding [GO:0005524];microtubule-severing ATPase activity [GO:0008568]	F4JEX5	P-loop containing nucleoside triphosphate hydrolases superfamily protein(AT3G27120)		GO:0005737~cytoplasm,	GO:0005524~ATP binding,GO:0016887~ATPase activity,							Arabidopsis thaliana	A0A287W2Z0	specific	223540	597	899	2.34e-77	260.911	SpoVK
	A0A287WSJ8	33.64	2	1	1	2	0.00431035	1.65928e-05	35.909	7.4e-60	209	A0A287WSJ8	CID domain-containing protein	unreviewed	464	52,060					Q0WPF2	Polyadenylation and cleavage factor homolog 4	reviewed	808	89,228	cytoplasm [GO:0005737];mRNA cleavage factor complex [GO:0005849];nucleus [GO:0005634]	SUBCELLULAR LOCATION: Nucleus {ECO:0000269|PubMed:18298670}. Cytoplasm {ECO:0000269|PubMed:18298670}.	flower development [GO:0009908];mRNA polyadenylation [GO:0006378];mRNA processing [GO:0006397];positive regulation of flower development [GO:0009911];termination of RNA polymerase II transcription [GO:0006369]	metal ion binding [GO:0046872];mRNA binding [GO:0003729];RNA polymerase II complex binding [GO:0000993]	Q0WPF2	PCF11P-similar protein 4(PCFS4)	GO:0006369~termination of RNA polymerase II transcription,GO:0006378~mRNA polyadenylation,GO:0006379~mRNA cleavage,GO:0006397~mRNA processing,GO:0009908~flower development,GO:0009911~positive regulation of flower development,	GO:0005634~nucleus,GO:0005737~cytoplasm,GO:0005849~mRNA cleavage factor complex,	GO:0000993~RNA polymerase II core binding,GO:0003729~mRNA binding,GO:0046872~metal ion binding,	IPR006569:CID domain,IPR006903:RNA polymerase II-binding domain,IPR007087:Zinc finger, C2H2,IPR008942:ENTH/VHS,	ath03015:mRNA surveillance pathway,		SM00582:RPR,	Alternative splicing,Complete proteome,Cytoplasm,Flowering,Metal-binding,mRNA processing,Nucleus,Reference proteome,Zinc,Zinc-finger,		Arabidopsis thaliana	A0A287WSJ8	specific	340779	39	157	1.5e-50	167.743	CID_Pcf11
	A0A287XW07	27.36	2	1	1	2	0.00578035	2.22516e-05	42.069	3.65e-67	222	A0A287XW07	Uncharacterized protein	unreviewed	346	39,396			gene silencing by RNA [GO:0031047]		Q8VZ79	Protein INVOLVED IN DE NOVO 2 (Protein RNA-DIRECTED DNA METHYLATION 12)	reviewed	647	74,824			chromatin silencing [GO:0006342];DNA methylation [GO:0006306];gene silencing by RNA [GO:0031047];regulation of double-strand break repair via homologous recombination [GO:0010569];response to cadmium ion [GO:0046686]	RNA binding [GO:0003723]	Q8VZ79	XH/XS domain-containing protein(IDN2)	GO:0006306~DNA methylation,GO:0006342~chromatin silencing,GO:0031047~gene silencing by RNA,GO:0046686~response to cadmium ion,GO:0090502~RNA phosphodiester bond hydrolysis, endonucleolytic,	GO:0005655~nucleolar ribonuclease P complex,GO:0005737~cytoplasm,	GO:0003723~RNA binding,GO:0004526~ribonuclease P activity,GO:0005515~protein binding,	IPR005379:Uncharacterised domain XH,IPR005380:XS domain,IPR005381:Zinc finger-XS domain,				3D-structure,Coiled coil,Complete proteome,Reference proteome,RNA-binding,RNA-mediated gene silencing,		Arabidopsis thaliana	A0A287XW07;A0A287XW07	specific;specific	367515;251981	159;85	266;126	5.74E-60;1.70E-17	188.162;74.8638	XS;zf-XS
	A0A287DVY1	27.74	2	1	1	1	0.00201207	9.8915e-06	80.157	0	649	A0A287DVY1	Serine/threonine protein phosphatase 2A regulatory subunit	unreviewed	497	57,462	cytosol [GO:0005829];nucleus [GO:0005634];protein phosphatase type 2A complex [GO:0000159]		protein dephosphorylation [GO:0006470];regulation of protein autophosphorylation [GO:0031952];signal transduction [GO:0007165]	protein phosphatase activator activity [GO:0072542]	Q9LU89	Serine/threonine protein phosphatase 2A 59 kDa regulatory subunit B' eta isoform (AtB' eta) (PP2A, B' subunit, eta isoform)	reviewed	510	58,758	cytoplasm [GO:0005737];cytosol [GO:0005829];nucleolus [GO:0005730];nucleus [GO:0005634];protein phosphatase type 2A complex [GO:0000159]	SUBCELLULAR LOCATION: Nucleus, nucleolus {ECO:0000269|PubMed:19672620}. Cytoplasm {ECO:0000269|PubMed:26517938}.	brassinosteroid mediated signaling pathway [GO:0009742];defense response [GO:0006952];protein dephosphorylation [GO:0006470];regulation of protein autophosphorylation [GO:0031952]	protein phosphatase activator activity [GO:0072542]	Q9LU89	Protein phosphatase 2A regulatory B subunit family protein(AT3G26020)	GO:0007165~signal transduction,	GO:0000159~protein phosphatase type 2A complex,GO:0005634~nucleus,GO:0005829~cytosol,	GO:0008601~protein phosphatase type 2A regulator activity,	IPR002554:Protein phosphatase 2A, regulatory B subunit, B56,IPR016024:Armadillo-type fold,	ath03015:mRNA surveillance pathway,	PIRSF028043:serine/threonine-protein phosphatase 2A, subunit B56,		Alternative splicing,Complete proteome,Reference proteome,	chain:Serine/threonine protein phosphatase 2A 59 kDa regulatory subunit B' eta isoform,compositionally biased region:Poly-Asn,compositionally biased region:Ser-rich,	Arabidopsis thaliana	A0A287DVY1	specific	366725	100	481	0	622.319	B56
	A0A287DXW1	45.56	2	2	1	3	0.00295276	1.4516e-05	77.644	0	1617	A0A287DXW1	Uncharacterized protein	unreviewed	1016	112,377			regulation of transcription, DNA-templated [GO:0006355]		Q0WV90	Topless-related protein 1 (Protein MODIFIER OF SNC1 10)	reviewed	1120	124,089	cytosol [GO:0005829];nucleus [GO:0005634]	SUBCELLULAR LOCATION: Nucleus {ECO:0000269|PubMed:20647385}.	primary shoot apical meristem specification [GO:0010072];regulation of transcription, DNA-templated [GO:0006355]		Q0WV90	TOPLESS-related 1(TPR1)	GO:0006351~transcription, DNA-templated,GO:0006355~regulation of transcription, DNA-templated,GO:0010072~primary shoot apical meristem specification,	GO:0005634~nucleus,GO:0005829~cytosol,	GO:0005515~protein binding,	IPR001680:WD40 repeat,IPR006594:LisH dimerisation motif,IPR006595:CTLH, C-terminal LisH motif,IPR011047:Quinonprotein alcohol dehydrogenase-like superfamily,IPR015943:WD40/YVTN repeat-like-containing domain,IPR017986:WD40-repeat-containing domain,IPR019775:WD40 repeat, conserved site,			SM00320:WD40,SM00667:LisH,SM00668:CTLH,	Alternative splicing,Complete proteome,Nucleus,Phosphoprotein,Reference proteome,Repeat,Repressor,Transcription,Transcription regulation,WD repeat,		Arabidopsis thaliana	A0A287DXW1;A0A287DXW1;A0A287DXW1;A0A287DXW1	specific;superfamily;specific;superfamily	238121;392136;128914;367360	351;840;31;186	659;1007;89;332	4.41E-37;1.04E-13;1.11E-12;4.81E-05	141.318;72.7528;63.359;47.3226	WD40;WD40 superfamily;CTLH;Atrophin-1 superfamily
	A0A287ESC5	65.11	7	1	1	5	0.0227273	0.000111729	55.897	2.49e-67	204	A0A287ESC5	RRM domain-containing protein	unreviewed	220	24,037	cytoplasm [GO:0005737];exon-exon junction complex [GO:0035145];nuclear body [GO:0016604];nucleolus [GO:0005730]		nuclear-transcribed mRNA catabolic process, nonsense-mediated decay [GO:0000184];positive regulation of gene expression [GO:0010628];regulation of alternative mRNA splicing, via spliceosome [GO:0000381];RNA processing [GO:0006396]	mRNA binding [GO:0003729]	F4I9J7	RNA-binding protein Y14 (AtY14) (RNA-binding protein 8A)	reviewed	202	22,438	cytoplasm [GO:0005737];cytosol [GO:0005829];exon-exon junction complex [GO:0035145];nuclear body [GO:0016604];nuclear speck [GO:0016607];nucleolus [GO:0005730];nucleoplasm [GO:0005654];nucleus [GO:0005634]	SUBCELLULAR LOCATION: Nucleus, nucleolus {ECO:0000269|PubMed:19435936}. Nucleus speckle {ECO:0000269|PubMed:19435936}. Cytoplasm {ECO:0000250|UniProtKB:Q9Y5S9}. Note=Nucleocytoplasmic shuttling protein. Travels to the cytoplasm as part of the exon junction complex (EJC) bound to mRNA. {ECO:0000250|UniProtKB:Q9Y5S9}.	mRNA processing [GO:0006397];mRNA transport [GO:0051028];nuclear-transcribed mRNA catabolic process, nonsense-mediated decay [GO:0000184];positive regulation of gene expression [GO:0010628];regulation of alternative mRNA splicing, via spliceosome [GO:0000381];regulation of translation [GO:0006417];RNA splicing [GO:0008380]	mRNA binding [GO:0003729]	F4I9J7	RNA-binding (RRM/RBD/RNP motifs) family protein(Y14)	GO:0000184~nuclear-transcribed mRNA catabolic process, nonsense-mediated decay,GO:0000381~regulation of alternative mRNA splicing, via spliceosome,GO:0006396~RNA processing,GO:0010628~positive regulation of gene expression,	GO:0005634~nucleus,GO:0005654~nucleoplasm,GO:0005730~nucleolus,GO:0005737~cytoplasm,GO:0016604~nuclear body,GO:0035145~exon-exon junction complex,	GO:0000166~nucleotide binding,GO:0003723~RNA binding,GO:0003729~mRNA binding,GO:0005515~protein binding,	IPR000504:RNA recognition motif domain,IPR008111:RNA-binding motif protein 8,IPR012677:Nucleotide-binding, alpha-beta plait,	ath03013:RNA transport,ath03015:mRNA surveillance pathway,ath03040:Spliceosome,		SM00360:RRM,	Complete proteome,Reference proteome,		Arabidopsis thaliana	A0A287ESC5	specific	240770	108	195	5.32e-60	182.802	RRM_RBM8
	A0A287F384	45.97	2	1	1	1	0.00155763	7.65744e-06				A0A287F384	Uncharacterized protein	unreviewed	642	70,004																										A0A287F384	superfamily	227561	14	109	1.22e-11	67.3531	COG5236 superfamily
	A0A287F6N7	79.12	19	3	3	3	0.012987	6.38452e-05	66.935	1.48e-46	159	A0A287F6N7	Uncharacterized protein	unreviewed	231	25,409				histone binding [GO:0042393]	Q9SCQ7	Acidic leucine-rich nuclear phosphoprotein 32-related protein (ANP32/acidic nuclear phosphoprotein-like protein)	reviewed	447	49,565				histone binding [GO:0042393]	Q9SCQ7	Leucine-rich repeat (LRR) family protein(AT3G50690)	GO:0006334~nucleosome assembly,GO:0006913~nucleocytoplasmic transport,GO:0043486~histone exchange,	GO:0005634~nucleus,	GO:0042393~histone binding,	IPR001611:Leucine-rich repeat,				Complete proteome,Leucine-rich repeat,Reference proteome,Repeat,	chain:Acidic leucine-rich nuclear phosphoprotein 32-related protein,compositionally biased region:Asp-rich,compositionally biased region:Glu-rich,repeat:LRR 1,repeat:LRR 2,repeat:LRR 3,repeat:LRR 4,	Arabidopsis thaliana	A0A287F6N7;A0A287F6N7	specific;specific	338972;378953	73;50	129;91	4.91E-08;0.00520859	48.2877;33.7425	LRR_8;LRR_4
	A0A287F829	38.3	4	1	1	1	0.00229885	1.13013e-05	62.929	0	570	A0A287F829	Helicase ATP-binding domain-containing protein	unreviewed	435	49,315				ATP binding [GO:0005524];nucleic acid binding [GO:0003676]	F4ILR7	DExH-box ATP-dependent RNA helicase DExH1 (EC 3.6.4.13)	reviewed	995	111,039	nucleus [GO:0005634]			ATP binding [GO:0005524];RNA binding [GO:0003723];RNA helicase activity [GO:0003724]	F4ILR7	RNA helicase family protein(AT2G35920)	GO:0006396~RNA processing,	GO:0005634~nucleus,GO:0005737~cytoplasm,	GO:0003676~nucleic acid binding,GO:0004004~ATP-dependent RNA helicase activity,GO:0004386~helicase activity,GO:0005524~ATP binding,GO:0008026~ATP-dependent helicase activity,GO:0044822~poly(A) RNA binding,	IPR001650:Helicase, C-terminal,IPR002464:DNA/RNA helicase, ATP-dependent, DEAH-box type, conserved site,IPR007502:Helicase-associated domain,IPR011545:DNA/RNA helicase, DEAD/DEAH box type, N-terminal,IPR011709:Domain of unknown function DUF1605,IPR014001:Helicase, superfamily 1/2, ATP-binding domain,IPR027417:P-loop containing nucleoside triphosphate hydrolase,	ath03018:RNA degradation,		SM00487:DEXDc,SM00490:HELICc,SM00847:SM00847,	ATP-binding,Complete proteome,Helicase,Hydrolase,Nucleotide-binding,Reference proteome,RNA-binding,		Arabidopsis thaliana	A0A287F829	specific	350675	192	352	6.82e-96	284.741	DEXHc_RHA-like
	A0A287FH19	33.42	3	1	1	4	0.00932401	4.58376e-05	58.065	4.57e-12	66.2	A0A287FH19	Uncharacterized protein	unreviewed	429	46,812					O22873	bZIP transcription factor 18 (AtbZIP18) (bZIP protein 18)	reviewed	367	40,667	cytoplasm [GO:0005737];nucleoplasm [GO:0005654];nucleus [GO:0005634];perinuclear region of cytoplasm [GO:0048471]	SUBCELLULAR LOCATION: Nucleus {ECO:0000255|PROSITE-ProRule:PRU00978}. Nucleus, nucleoplasm {ECO:0000269|PubMed:27896439}. Cytoplasm, perinuclear region {ECO:0000269|PubMed:27896439}. Cytoplasm {ECO:0000269|PubMed:27896439}.		DNA-binding transcription factor activity [GO:0003700];protein self-association [GO:0043621];transcription regulatory region DNA binding [GO:0044212]	O22873	Basic-leucine zipper (bZIP) transcription factor family protein(AT2G40620)	GO:0006355~regulation of transcription, DNA-templated,	GO:0005634~nucleus,GO:0005654~nucleoplasm,GO:0005737~cytoplasm,	GO:0003677~DNA binding,GO:0003700~transcription factor activity, sequence-specific DNA binding,GO:0005515~protein binding,GO:0043565~sequence-specific DNA binding,	IPR004827:Basic-leucine zipper domain,			SM00338:BRLZ,	Coiled coil,Complete proteome,Reference proteome,		Arabidopsis thaliana
	A0A287FQH2	78.68	2	3	3	8	0.00363967	1.78929e-05	25	0.001	42.7	A0A287FQH2	Uncharacterized protein	unreviewed	2198	233,767					F4I8W1	DUF724 domain-containing protein 2 (AtDUF2)	reviewed	604	70,272			regulation of growth [GO:0040008]		F4I8W1	agenet domain protein (DOMAIN OF UNKNOWN FUNCTION 724 2)(DUF2)	GO:0006810~transport,GO:0040008~regulation of growth,	GO:0005737~cytoplasm,		IPR007930:Protein of unknown function DUF724,IPR008395:Agenet-like domain,IPR014002:Tudor-like, plant,			SM00743:Agenet,	Coiled coil,Complete proteome,Growth regulation,Reference proteome,Transport,		Arabidopsis thaliana	A0A287FQH2;A0A287FQH2	specific;specific	214798;368538	1731;1646	1787;1710	1.20E-07;1.81E-07	50.0149;49.6168	Agenet;Agenet
	A0A287FZI7	61.85	6	1	1	9	0.0350195	0.000172158	35.032	2.44e-34	122	A0A287FZI7	GST N-terminal domain-containing protein	unreviewed	257	28,514					Q9SR36	Glutathione S-transferase U8 (AtGSTU8) (EC 2.5.1.18) (GST class-tau member 8)	reviewed	224	25,714	cytoplasm [GO:0005737];cytosol [GO:0005829]	SUBCELLULAR LOCATION: Cytoplasm, cytosol {ECO:0000305}.	glutathione metabolic process [GO:0006749];response to cadmium ion [GO:0046686];toxin catabolic process [GO:0009407]	glutathione transferase activity [GO:0004364]	Q9SR36	glutathione S-transferase TAU 8(GSTU8)	GO:0006749~glutathione metabolic process,GO:0009407~toxin catabolic process,GO:0009636~response to toxic substance,GO:0046686~response to cadmium ion,	GO:0005737~cytoplasm,GO:0005829~cytosol,	GO:0004364~glutathione transferase activity,	IPR004045:Glutathione S-transferase, N-terminal,IPR004046:Glutathione S-transferase, C-terminal,IPR010987:Glutathione S-transferase, C-terminal-like,IPR012336:Thioredoxin-like fold,	ath00480:Glutathione metabolism,			Complete proteome,Cytoplasm,Detoxification,Phosphoprotein,Reference proteome,Transferase,		Arabidopsis thaliana	A0A287FZI7;A0A287FZI7	specific;superfamily	239356;383119	60;144	133;160	1.03E-37;0.000571656	127.009;38.6989	GST_N_Tau;GST_C_family superfamily
	A0A287GCI3	60.11	7	3	3	5	0.00606796	2.98306e-05	57.23	0	962	A0A287GCI3	Poly [ADP-ribose] polymerase (PARP) (EC 2.4.2.-)	unreviewed	824	91,921	nucleolus [GO:0005730];nucleus [GO:0005634]		double-strand break repair [GO:0006302];protein poly-ADP-ribosylation [GO:0070212]	NAD+ ADP-ribosyltransferase activity [GO:0003950];protein ADP-ribosylase activity [GO:1990404]	Q9FK91	Protein ADP-ribosyltransferase PARP3 (EC 2.4.2.-) (NAD(+) ADP-ribosyltransferase 3) (ADPRT-3) (Poly [ADP-ribose] polymerase 3) (PARP-3) (Poly[ADP-ribose] synthase 3)	reviewed	814	91,406	nucleolus [GO:0005730];nucleus [GO:0005634]	SUBCELLULAR LOCATION: Nucleus {ECO:0000305}.	double-strand break repair [GO:0006302];protein poly-ADP-ribosylation [GO:0070212]	NAD+ ADP-ribosyltransferase activity [GO:0003950];protein ADP-ribosylase activity [GO:1990404]	Q9FK91	poly ADP-ribose polymerase 3(AT5G22470)	GO:0006273~lagging strand elongation,GO:0006471~protein ADP-ribosylation,GO:0051103~DNA ligation involved in DNA repair,	GO:0005634~nucleus,GO:0005737~cytoplasm,	GO:0003910~DNA ligase (ATP) activity,GO:0003950~NAD+ ADP-ribosyltransferase activity,		ath03410:Base excision repair,				chain:Poly [ADP-ribose] polymerase 3,domain:BRCT,domain:PARP alpha-helical,domain:PARP catalytic,repeat:TPR 1,repeat:TPR 2,sequence conflict,	Arabidopsis thaliana	A0A287GCI3	specific	178669	1	824	0	1334.05	PLN03122
	A0A287GF82	156.48	26	8	8	51	0.167763	0.000824737	71.93	1.05e-129	373	A0A287GF82	Uncharacterized protein	unreviewed	304	34,868	nucleus [GO:0005634]		nucleosome assembly [GO:0006334]		Q9ZUP3	Nucleosome assembly protein 1;2 (AtNAP1;2) (Nucleosome/chromatin assembly factor group A2)	reviewed	379	43,543	cytoplasm [GO:0005737];cytosol [GO:0005829];mitochondrion [GO:0005739];nucleus [GO:0005634];plasma membrane [GO:0005886]	SUBCELLULAR LOCATION: Nucleus {ECO:0000250}. Cytoplasm {ECO:0000269|PubMed:19228338}. Note=Predominantly located in cytoplasm.	DNA mediated transformation [GO:0009294];DNA repair [GO:0006281];double-strand break repair via homologous recombination [GO:0000724];nucleosome assembly [GO:0006334];response to cadmium ion [GO:0046686];somatic cell DNA recombination [GO:0016444]	histone binding [GO:0042393];identical protein binding [GO:0042802]	Q9ZUP3	nucleosome assembly protein 1;2(NAP1;2)	GO:0000724~double-strand break repair via homologous recombination,GO:0006281~DNA repair,GO:0006334~nucleosome assembly,GO:0009294~DNA mediated transformation,GO:0016444~somatic cell DNA recombination,GO:0046686~response to cadmium ion,	GO:0005634~nucleus,GO:0005737~cytoplasm,GO:0005829~cytosol,GO:0005886~plasma membrane,	GO:0003677~DNA binding,GO:0005515~protein binding,GO:0042393~histone binding,	IPR002164:Nucleosome assembly protein (NAP),				Alternative splicing,Chaperone,Coiled coil,Complete proteome,Cytoplasm,Lipoprotein,Methylation,Nucleus,Phosphoprotein,Prenylation,Reference proteome,		Arabidopsis thaliana	A0A287GF82	specific	366386	61	286	1.96e-74	226.64	NAP
	A0A287GJZ3	58.34	5	2	2	6	0.0132743	6.52577e-05	89.008	0	687	A0A287GJZ3	RuvB-like helicase (EC 3.6.4.12)	unreviewed	452	49,031	Ino80 complex [GO:0031011];NuA4 histone acetyltransferase complex [GO:0035267];R2TP complex [GO:0097255]	SUBCELLULAR LOCATION: Nucleus {ECO:0000256|SAAS:SAAS00005491}.		5'-3' DNA helicase activity [GO:0043139];ATP binding [GO:0005524]	Q9FMR9	RuvB-like protein 1 (EC 3.6.4.12) (49 kDa TATA box-binding protein-interacting protein homolog) (AtTIP49a) (Ruv DNA-helicase-like protein)	reviewed	458	50,323	cytosol [GO:0005829];Ino80 complex [GO:0031011];NuA4 histone acetyltransferase complex [GO:0035267];nucleolus [GO:0005730];nucleus [GO:0005634];R2TP complex [GO:0097255];Swr1 complex [GO:0000812]	SUBCELLULAR LOCATION: Nucleus {ECO:0000250}.	box C/D snoRNP assembly [GO:0000492];cell differentiation [GO:0030154];chromatin remodeling [GO:0006338];flower development [GO:0009908];histone acetylation [GO:0016573];meristem development [GO:0048507];regulation of defense response to fungus, incompatible interaction [GO:2000072];regulation of transcription by RNA polymerase II [GO:0006357]	5'-3' DNA helicase activity [GO:0043139];ATP binding [GO:0005524];DNA helicase activity [GO:0003678]	Q9FMR9	P-loop containing nucleoside triphosphate hydrolases superfamily protein(RIN1)	GO:0000492~box C/D snoRNP assembly,GO:0006281~DNA repair,GO:0006338~chromatin remodeling,GO:0006351~transcription, DNA-templated,GO:0006355~regulation of transcription, DNA-templated,GO:0006357~regulation of transcription from RNA polymerase II promoter,GO:0009908~flower development,GO:0016573~histone acetylation,GO:0030154~cell differentiation,GO:0048507~meristem development,GO:2000072~regulatio…	GO:0000812~Swr1 complex,GO:0005634~nucleus,GO:0005730~nucleolus,GO:0005829~cytosol,GO:0009507~chloroplast,GO:0031011~Ino80 complex,GO:0035267~NuA4 histone acetyltransferase complex,GO:0097255~R2TP complex,	GO:0004003~ATP-dependent DNA helicase activity,GO:0005515~protein binding,GO:0005524~ATP binding,GO:0043141~ATP-dependent 5'-3' DNA helicase activity,	IPR003593:AAA+ ATPase domain,IPR010339:TIP49, C-terminal,IPR027238:RuvB-like,IPR027417:P-loop containing nucleoside triphosphate hydrolase,			SM00382:AAA,	ATP-binding,Complete proteome,Developmental protein,Differentiation,Flowering,Helicase,Hydrolase,Nucleotide-binding,Nucleus,Reference proteome,Transcription,Transcription regulation,		Arabidopsis thaliana	A0A287GJZ3	specific	368730	64	415	0	598.909	TIP49
	A0A287HCX8	55.77	9	3	3	7	0.0155211	7.63028e-05	64.394	5.05e-110	330	A0A287HCX8	Uncharacterized protein	unreviewed	451	49,479	mitochondrial small ribosomal subunit [GO:0005763];small ribosomal subunit [GO:0015935]		embryo sac central cell differentiation [GO:0009559];pollen development [GO:0009555];translation [GO:0006412]	RNA binding [GO:0003723];structural constituent of ribosome [GO:0003735]	Q8L6Z4	30S ribosomal protein S9, mitochondrial	reviewed	430	47,988	cytosol [GO:0005829];mitochondrial small ribosomal subunit [GO:0005763];mitochondrion [GO:0005739];small ribosomal subunit [GO:0015935]	SUBCELLULAR LOCATION: Mitochondrion {ECO:0000269|PubMed:29312411}.	embryo sac central cell differentiation [GO:0009559];gametophyte development [GO:0048229];pollen development [GO:0009555];translation [GO:0006412]	RNA binding [GO:0003723];structural constituent of ribosome [GO:0003735]	Q8L6Z4	Ribosomal protein S5 domain 2-like superfamily protein(AT3G49080)	GO:0000462~maturation of SSU-rRNA from tricistronic rRNA transcript (SSU-rRNA, 5.8S rRNA, LSU-rRNA),GO:0006412~translation,	GO:0005739~mitochondrion,GO:0015935~small ribosomal subunit,GO:0022627~cytosolic small ribosomal subunit,	GO:0003735~structural constituent of ribosome,	IPR000754:Ribosomal protein S9,IPR014721:Ribosomal protein S5 domain 2-type fold, subgroup,IPR020568:Ribosomal protein S5 domain 2-type fold,IPR020574:Ribosomal protein S9, conserved site,IPR023035:Ribosomal protein S9, bacterial/plastid,	ath03010:Ribosome,			Complete proteome,Reference proteome,Ribonucleoprotein,Ribosomal protein,		Arabidopsis thaliana	A0A287HCX8;A0A287HCX8	specific;superfamily	178888;225586	328;281	451;358	1.62E-67;0.00663265	211.49;38.7213	rpsI;COG3044 superfamily
	A0A287HEA6	31.09	9	1	1	4	0.0377358	0.000185512	45.833	8.7	24.6	A0A287HEA6	Uncharacterized protein	unreviewed	106	12,018	integral component of membrane [GO:0016021]				Q9LFE4	WEB family protein At5g16730, chloroplastic	reviewed	853	96,208	chloroplast [GO:0009507];microtubule associated complex [GO:0005875];plastid [GO:0009536]	SUBCELLULAR LOCATION: Plastid, chloroplast {ECO:0000305}.	reciprocal meiotic recombination [GO:0007131]		Q9LFE4	weak chloroplast movement under blue light protein (DUF827)(AT5G16730)	GO:0007131~reciprocal meiotic recombination,	GO:0000795~synaptonemal complex,GO:0005875~microtubule associated complex,GO:0009507~chloroplast,		IPR008545:Protein of unknown function DUF827, plant,				Chloroplast,Coiled coil,Complete proteome,Phosphoprotein,Plastid,Reference proteome,Transit peptide,		Arabidopsis thaliana	A0A287HEA6	specific	366993	49	101	1.42e-10	51.7784	COX7a
	A0A287HP89	46.04	8	2	2	4	0.0118694	5.83511e-05	71.73	7.13e-125	373	A0A287HP89	Uncharacterized protein	unreviewed	337	37,246			protein sumoylation [GO:0016925]	SUMO activating enzyme activity [GO:0019948]	Q9SJT1	SUMO-activating enzyme subunit 2 (EC 2.3.2.-) (Protein EMBRYO DEFECTIVE 2764) (Ubiquitin-like 1-activating enzyme E1B)	reviewed	700	78,526	cytoplasm [GO:0005737];cytosol [GO:0005829];nucleus [GO:0005634];plasmodesma [GO:0009506];SUMO activating enzyme complex [GO:0031510]	SUBCELLULAR LOCATION: Nucleus.	embryo development ending in seed dormancy [GO:0009793];protein modification by small protein conjugation [GO:0032446];protein sumoylation [GO:0016925]	ATP binding [GO:0005524];metal ion binding [GO:0046872];SUMO activating enzyme activity [GO:0019948];transferase activity [GO:0016740]	Q9SJT1	SUMO-activating enzyme 2(SAE2)	GO:0009793~embryo development ending in seed dormancy,GO:0016925~protein sumoylation,	GO:0005634~nucleus,GO:0005829~cytosol,GO:0009506~plasmodesma,GO:0031510~SUMO activating enzyme complex,	GO:0005515~protein binding,GO:0005524~ATP binding,GO:0019948~SUMO activating enzyme activity,GO:0046872~metal ion binding,	IPR000594:UBA/THIF-type NAD/FAD binding fold,IPR016040:NAD(P)-binding domain,IPR019572:Ubiquitin-activating enzyme,	ath04120:Ubiquitin mediated proteolysis,			Acetylation,Alternative splicing,ATP-binding,Complete proteome,Ligase,Metal-binding,Nucleotide-binding,Nucleus,Phosphoprotein,Reference proteome,Ubl conjugation pathway,Zinc,		Arabidopsis thaliana	A0A287HP89;A0A287HP89	superfamily;specific	304554;373253	40;148	141;240	9.52E-52;1.58E-21	173.334;86.8442	E1_enzyme_family superfamily;UAE_UbL
	A0A287HXQ8	41.74	5	2	2	4	0.00638978	3.14126e-05	38.61	4.52e-60	210	A0A287HXQ8	Protein kinase domain-containing protein	unreviewed	626	68,976				ATP binding [GO:0005524];protein kinase activity [GO:0004672]	F4HRJ4	Mitogen-activated protein kinase kinase kinase 3 (EC 2.7.11.25) (MAP3K alpha protein kinase) (AtMAP3Kalpha)	reviewed	609	66,447	cytoplasm [GO:0005737]		activation of protein kinase activity [GO:0032147];pattern recognition receptor signaling pathway [GO:0002221];regulation of defense response to bacterium [GO:1900424];regulation of defense response to fungus [GO:1900150];regulation of mitotic cell cycle [GO:0007346];signal transduction by protein phosphorylation [GO:0023014];stress-activated protein kinase signaling cascade [GO:0031098]	ATP binding [GO:0005524];MAP kinase kinase kinase activity [GO:0004709];protein serine/threonine kinase activity [GO:0004674]	F4HRJ4	mitogen-activated protein kinase kinase kinase 3(MAP3KA)	GO:0006468~protein phosphorylation,GO:0016310~phosphorylation,	GO:0005634~nucleus,GO:0005737~cytoplasm,	GO:0004672~protein kinase activity,GO:0004702~receptor signaling protein serine/threonine kinase activity,GO:0005524~ATP binding,GO:0016301~kinase activity,	IPR000719:Protein kinase, catalytic domain,IPR001245:Serine-threonine/tyrosine-protein kinase catalytic domain,IPR011009:Protein kinase-like domain,IPR017441:Protein kinase, ATP binding site,			SM00220:S_TKc,	Complete proteome,Kinase,Reference proteome,Transferase,		Arabidopsis thaliana	A0A287HXQ8	specific	270786	14	286	0	533.361	STKc_MST3_like
	A0A287I764	37.9	1	1	1	5	0.00448029	2.20254e-05				A0A287I764	FCP1 homology domain-containing protein	unreviewed	1116	121,501				phosphoprotein phosphatase activity [GO:0004721]																						A0A287I764	specific	367305	908	1078	3.99e-23	96.9205	NIF
	A0A287IG85	33.63	1	1	1	5	0.005005	2.4605e-05	59.165	0	1157	A0A287IG85	Exocyst complex component SEC5	unreviewed	999	111,973	exocyst [GO:0000145]		exocytosis [GO:0006887];Golgi to plasma membrane transport [GO:0006893];protein transport [GO:0015031];vesicle-mediated transport [GO:0016192]		Q8S3U9	Exocyst complex component SEC5A (AtSec5a) (Exocyst complex component 2)	reviewed	1090	121,902	cytosol [GO:0005829];exocyst [GO:0000145];extracellular exosome [GO:0070062];plasma membrane [GO:0005886];plasmodesma [GO:0009506]	SUBCELLULAR LOCATION: Cytoplasm, cytosol {ECO:0000269|PubMed:19895414, ECO:0000269|PubMed:24307681}. Secreted, extracellular exosome {ECO:0000269|PubMed:24307681}. Note=Localized to globular structures in the perinuclear region (PubMed:19895414). Shuttles from the cytoplasm to the exocyst-positive organelle (EXPO) in the presence of EXO70E2 (PubMed:24307681). {ECO:0000269|PubMed:19895414, ECO:000…	acceptance of pollen [GO:0060321];exocytosis [GO:0006887];Golgi to plasma membrane transport [GO:0006893];vesicle-mediated transport [GO:0016192]		Q8S3U9	exocyst complex component sec5(SEC5A)	GO:0001927~exocyst assembly,GO:0006893~Golgi to plasma membrane transport,GO:0009846~pollen germination,GO:0009860~pollen tube growth,GO:0060321~acceptance of pollen,	GO:0000145~exocyst,GO:0005829~cytosol,GO:0005886~plasma membrane,GO:0009506~plasmodesma,		IPR016159:Cullin repeat-like-containing domain,				Complete proteome,Cytoplasm,Exocytosis,Phosphoprotein,Reference proteome,Transport,	chain:Exocyst complex component 2,modified residue,sequence conflict,	Arabidopsis thaliana	A0A287IG85	specific	373872	165	337	1.2e-52	182.024	Sec5
	A0A287INN6	110.54	13	6	6	12	0.0225141	0.000110681	40.182	1.24e-81	263	A0A287INN6	Uncharacterized protein	unreviewed	533	58,105				translation initiation factor activity [GO:0003743]	Q9LIN5	Eukaryotic translation initiation factor 4B1 (AtTif4B1) (eIF4B1)	reviewed	532	57,720	cytosol [GO:0005829];nucleus [GO:0005634]	SUBCELLULAR LOCATION: Nucleus {ECO:0000255|PROSITE-ProRule:PRU00768}.		mRNA binding [GO:0003729];protein homodimerization activity [GO:0042803];translation initiation factor activity [GO:0003743]	Q9LIN5	eukaryotic translation initiation factor 4B1(EIF4B1)	GO:0006413~translational initiation,	GO:0005634~nucleus,	GO:0003729~mRNA binding,GO:0003743~translation initiation factor activity,GO:0042803~protein homodimerization activity,	IPR010433:Plant specific eukaryotic initiation factor 4B,				Complete proteome,Direct protein sequencing,Initiation factor,Nucleus,Phosphoprotein,Protein biosynthesis,Reference proteome,		Arabidopsis thaliana	A0A287INN6	superfamily	310698	37	511	2.06e-134	399.257	eIF-4B superfamily
	A0A287IPD0	27.75	1	1	1	1	0.00075358	3.70466e-06				A0A287IPD0	Uncharacterized protein	unreviewed	1327	142,393
	A0A287K2N9	49.3	7	3	3	4	0.00770713	3.78888e-05	85.196	0	624	A0A287K2N9	AAA domain-containing protein	unreviewed	519	57,106				ATP binding [GO:0005524]	Q9ZNT0	Protein SUPPRESSOR OF K(+) TRANSPORT GROWTH DEFECT 1 (AtSKD1) (EC 3.6.4.6) (Protein VACUOLAR PROTEIN SORTING 4)	reviewed	435	48,593	cytoplasm [GO:0005737];multivesicular body [GO:0005771];multivesicular body membrane [GO:0032585];nucleus [GO:0005634];peroxisome [GO:0005777];plasmodesma [GO:0009506]	SUBCELLULAR LOCATION: Cytoplasm {ECO:0000269|PubMed:17468262, ECO:0000269|PubMed:20663085}. Nucleus {ECO:0000269|PubMed:20663085}. Endosome, multivesicular body membrane {ECO:0000269|PubMed:17468262, ECO:0000269|PubMed:20663085, ECO:0000269|PubMed:25010425};Peripheral membrane protein {ECO:0000269|PubMed:17468262, ECO:0000269|PubMed:20663085}. Prevacuolar compartment membrane {ECO:0000250|UniProt…	cell cycle [GO:0007049];endosome organization [GO:0007032];potassium ion homeostasis [GO:0055075];protein transport [GO:0015031];sodium ion homeostasis [GO:0055078];trichome branching [GO:0010091];vacuole organization [GO:0007033];vesicle-mediated transport [GO:0016192]	ATPase activity [GO:0016887];ATP binding [GO:0005524]	Q9ZNT0	AAA-type ATPase family protein(SKD1)	GO:0007032~endosome organization,GO:0007033~vacuole organization,GO:0007049~cell cycle,GO:0010091~trichome branching,GO:0015031~protein transport,GO:0016192~vesicle-mediated transport,GO:0031122~cytoplasmic microtubule organization,GO:0055075~potassium ion homeostasis,GO:0055078~sodium ion homeostasis,	GO:0005634~nucleus,GO:0005737~cytoplasm,GO:0005771~multivesicular body,GO:0009506~plasmodesma,GO:0032585~multivesicular body membrane,	GO:0005524~ATP binding,GO:0008568~microtubule-severing ATPase activity,GO:0016787~hydrolase activity,	IPR003593:AAA+ ATPase domain,IPR003959:ATPase, AAA-type, core,IPR003960:ATPase, AAA-type, conserved site,IPR007330:MIT,IPR015415:Vps4 oligomerisation, C-terminal,IPR027417:P-loop containing nucleoside triphosphate hydrolase,	ath04144:Endocytosis,		SM00382:AAA,SM00745:MIT,	ATP-binding,Cell cycle,Complete proteome,Cytoplasm,Endosome,Hydrolase,Membrane,Nucleotide-binding,Nucleus,Protein transport,Reference proteome,Transport,		Arabidopsis thaliana	A0A287K2N9;A0A287K2N9	specific;specific	223540;370443	202;452	437;516	8.66E-84;1.32E-24	268.23;96.4066	SpoVK;Vps4_C
	A0A287KBA4	77.49	11	4	4	13	0.0264228	0.000129896	78.416	0	791	A0A287KBA4	Uncharacterized protein	unreviewed	492	54,187				ATP binding [GO:0005524];helicase activity [GO:0004386];nucleic acid binding [GO:0003676]	Q9C718	DEAD-box ATP-dependent RNA helicase 20 (EC 3.6.4.13)	reviewed	501	55,576	cytoplasm [GO:0005737];cytosol [GO:0005829];nucleus [GO:0005634];ribonucleoprotein complex [GO:1990904]	SUBCELLULAR LOCATION: Nucleus {ECO:0000250}.	nuclear-transcribed mRNA catabolic process, nonsense-mediated decay [GO:0000184];rRNA processing [GO:0006364]	ATP binding [GO:0005524];RNA binding [GO:0003723];RNA helicase activity [GO:0003724]	Q9C718	DEA(D/H)-box RNA helicase family protein(RH20)	GO:0000184~nuclear-transcribed mRNA catabolic process, nonsense-mediated decay,GO:0006364~rRNA processing,GO:0010501~RNA secondary structure unwinding,	GO:0005634~nucleus,GO:0005829~cytosol,	GO:0003676~nucleic acid binding,GO:0003723~RNA binding,GO:0004004~ATP-dependent RNA helicase activity,GO:0004386~helicase activity,GO:0005524~ATP binding,GO:0008026~ATP-dependent helicase activity,	IPR000629:RNA helicase, ATP-dependent, DEAD-box, conserved site,IPR001650:Helicase, C-terminal,IPR011545:DNA/RNA helicase, DEAD/DEAH box type, N-terminal,IPR014001:Helicase, superfamily 1/2, ATP-binding domain,IPR014014:RNA helicase, DEAD-box type, Q motif,IPR027417:P-loop containing nucleoside triphosphate hydrolase,	ath03040:Spliceosome,		SM00487:DEXDc,SM00490:HELICc,	ATP-binding,Complete proteome,Helicase,Hydrolase,Nonsense-mediated mRNA decay,Nucleotide-binding,Nucleus,Reference proteome,Ribosome biogenesis,RNA-binding,rRNA processing,	chain:DEAD-box ATP-dependent RNA helicase 20,compositionally biased region:Poly-Pro,domain:Helicase ATP-binding,domain:Helicase C-terminal,nucleotide phosphate-binding region:ATP,short sequence motif:DEAD box,short sequence motif:Q motif,	Arabidopsis thaliana	A0A287KBA4	superfamily	240273	50	490	0	678.418	PTZ00110 superfamily
	A0A287KDN4	83.08	7	2	2	10	0.0253165	0.000124458	27.076	2.29e-24	103	A0A287KDN4	FRIGIDA-like protein	unreviewed	395	43,376			cell differentiation [GO:0030154];flower development [GO:0009908]		Q9LUV4	FRIGIDA-like protein 4a	reviewed	532	59,229			cell differentiation [GO:0030154];flower development [GO:0009908]		Q9LUV4	FRIGIDA-like protein(AT3G22440)	GO:0009908~flower development,GO:0030154~cell differentiation,	GO:0005634~nucleus,		IPR012474:Frigida-like,				Complete proteome,Developmental protein,Differentiation,Flowering,Reference proteome,		Arabidopsis thaliana	A0A287KDN4	superfamily	369584	120	301	1e-41	148.146	Frigida superfamily
	A0A287KEB7	47.23	10	1	1	1	0.00719425	3.53675e-05	30.357	0.99	28.5	A0A287KEB7	Uncharacterized protein	unreviewed	139	15,191					F4JZ68	Kinesin-like protein KIN-7H	reviewed	1063	121,424	kinesin complex [GO:0005871];microtubule [GO:0005874];plasmodesma [GO:0009506]		microtubule-based movement [GO:0007018]	ATPase activity [GO:0016887];ATP binding [GO:0005524];microtubule binding [GO:0008017];microtubule motor activity [GO:0003777]	F4JZ68	ATP binding microtubule motor family protein(AT5G66310)	GO:0007018~microtubule-based movement,	GO:0005737~cytoplasm,GO:0005871~kinesin complex,GO:0005874~microtubule,GO:0009506~plasmodesma,	GO:0003777~microtubule motor activity,GO:0005524~ATP binding,GO:0008017~microtubule binding,GO:0016887~ATPase activity,	IPR001752:Kinesin, motor domain,IPR019821:Kinesin, motor region, conserved site,IPR021881:Protein of unknown function DUF3490,IPR027417:P-loop containing nucleoside triphosphate hydrolase,			SM00129:KISc,	ATP-binding,Coiled coil,Complete proteome,Microtubule,Motor protein,Nucleotide-binding,Reference proteome,		Arabidopsis thaliana
	A0A287KR39	46.39	4	3	2	3	0.00320171	1.57398e-05	70.539	0	1344	A0A287KR39	Uncharacterized protein	unreviewed	937	104,271			regulation of transcription, DNA-templated [GO:0006355]		Q9LRZ0	Topless-related protein 2	reviewed	1131	124,760	nucleus [GO:0005634]	SUBCELLULAR LOCATION: Nucleus {ECO:0000250}.	primary shoot apical meristem specification [GO:0010072];regulation of transcription, DNA-templated [GO:0006355]		Q9LRZ0	TOPLESS-related 2(TPR2)	GO:0006351~transcription, DNA-templated,GO:0006355~regulation of transcription, DNA-templated,GO:0010072~primary shoot apical meristem specification,	GO:0005634~nucleus,	GO:0005515~protein binding,	IPR001680:WD40 repeat,IPR006594:LisH dimerisation motif,IPR006595:CTLH, C-terminal LisH motif,IPR011047:Quinonprotein alcohol dehydrogenase-like superfamily,IPR015943:WD40/YVTN repeat-like-containing domain,IPR017986:WD40-repeat-containing domain,IPR019775:WD40 repeat, conserved site,			SM00320:WD40,SM00667:LisH,SM00668:CTLH,	Complete proteome,Jasmonic acid signaling pathway,Nucleus,Phosphoprotein,Reference proteome,Repeat,Repressor,Transcription,Transcription regulation,WD repeat,		Arabidopsis thaliana	A0A287KR39;A0A287KR39;A0A287KR39;A0A287KR39	superfamily;specific;specific;specific	392136;128914;225201;128913	340;34;766;4	652;92;937;34	1.96E-35;4.17E-14;4.40E-06;7.05E-06	136.311;67.211;50.0871;43.192	WD40 superfamily;CTLH;WD40;LisH
	A0A287KRA4	57.68	4	1	1	6	0.0123203	6.05677e-05	72.279	0	693	A0A287KRA4	WD_REPEATS_REGION domain-containing protein	unreviewed	487	53,412					Q42384	Protein pleiotropic regulatory locus 1 (Protein PRL1) (MOS4-associated complex protein 2) (MAC protein 2)	reviewed	486	54,009	catalytic step 2 spliceosome [GO:0071013];Cul4-RING E3 ubiquitin ligase complex [GO:0080008];cytosol [GO:0005829];nucleus [GO:0005634];Prp19 complex [GO:0000974]	SUBCELLULAR LOCATION: Nucleus {ECO:0000269|PubMed:9765207}.	cotyledon development [GO:0048825];defense response signaling pathway, resistance gene-dependent [GO:0009870];defense response signaling pathway, resistance gene-independent [GO:0010204];defense response to bacterium [GO:0042742];defense response to fungus [GO:0050832];fruit development [GO:0010154];hormone-mediated signaling pathway [GO:0009755];innate immune response [GO:0045087];leaf developme…		Q42384	pleiotropic regulatory locus 1(PRL1)	GO:0000398~mRNA splicing, via spliceosome,GO:0006508~proteolysis,GO:0009749~response to glucose,GO:0009755~hormone-mediated signaling pathway,GO:0009870~defense response signaling pathway, resistance gene-dependent,GO:0010154~fruit development,GO:0010182~sugar mediated signaling pathway,GO:0010204~defense response signaling pathway, resistance gene-independent,GO:0016567~protein ubiquitination,GO…	GO:0000974~Prp19 complex,GO:0005634~nucleus,GO:0005662~DNA replication factor A complex,GO:0071011~precatalytic spliceosome,GO:0071013~catalytic step 2 spliceosome,GO:0080008~Cul4-RING E3 ubiquitin ligase complex,	GO:0000166~nucleotide binding,GO:0005515~protein binding,	IPR001680:WD40 repeat,IPR015943:WD40/YVTN repeat-like-containing domain,IPR017986:WD40-repeat-containing domain,IPR019775:WD40 repeat, conserved site,IPR020472:G-protein beta WD-40 repeat,	ath03040:Spliceosome,		SM00320:WD40,	Complete proteome,Immunity,Innate immunity,Nucleus,Plant defense,Reference proteome,Repeat,Ubl conjugation pathway,WD repeat,	chain:Protein pleiotropic regulatory locus 1,repeat:WD 1,repeat:WD 2,repeat:WD 3,repeat:WD 4,repeat:WD 5,repeat:WD 6,repeat:WD 7,short sequence motif:DWD box 1,short sequence motif:DWD box 2,	Arabidopsis thaliana	A0A287KRA4	specific	238121	168	464	2.79e-91	279.605	WD40
	A0A287KTI1	105.54	6	4	4	16	0.0173536	8.53115e-05	66.081	0	1234	A0A287KTI1	Uncharacterized protein	unreviewed	922	102,606			gene silencing by RNA [GO:0031047]	nucleic acid binding [GO:0003676]	Q9ZVD5	Protein argonaute 4 (AtAGO4) (Protein OVEREXPRESSOR OF CATIONIC PEROXIDASE 11)	reviewed	924	102,840	Cajal body [GO:0015030];nuclear euchromatin [GO:0005719];nucleolus [GO:0005730];nucleoplasm [GO:0005654]	SUBCELLULAR LOCATION: Nucleus, nucleolus {ECO:0000269|PubMed:16839878}. Nucleus, nucleoplasm {ECO:0000269|PubMed:19410546}. Nucleus, Cajal body {ECO:0000269|PubMed:16839879, ECO:0000269|PubMed:18266474}. Note=Also located in AB-bodies that are distincts from the Cajal bodies and immediately adjacent to the condensed 45S ribosomal DNA (rDNA) loci (PubMed:18266474). Colocalizes with AGO4 and polyme…	chromatin silencing [GO:0006342];chromatin silencing by small RNA [GO:0031048];defense response to bacterium, incompatible interaction [GO:0009816];defense response to virus [GO:0051607];DNA methylation [GO:0006306];gene silencing [GO:0016458];histone H3-K9 methylation [GO:0051567];modulation by virus of host morphology or physiology [GO:0019048];production of siRNA involved in chromatin silencin…	chromatin binding [GO:0003682];endoribonuclease activity [GO:0004521];miRNA binding [GO:0035198];siRNA binding [GO:0035197]	Q9ZVD5	Argonaute family protein(AGO4)	GO:0006306~DNA methylation,GO:0006342~chromatin silencing,GO:0006351~transcription, DNA-templated,GO:0006417~regulation of translation,GO:0009816~defense response to bacterium, incompatible interaction,GO:0010495~long-distance posttranscriptional gene silencing,GO:0016458~gene silencing,GO:0019048~modulation by virus of host morphology or physiology,GO:0030422~production of siRNA involved in RNA …	GO:0005634~nucleus,GO:0005654~nucleoplasm,GO:0005719~nuclear euchromatin,GO:0005730~nucleolus,GO:0005829~cytosol,GO:0015030~Cajal body,GO:0030529~intracellular ribonucleoprotein complex,	GO:0003682~chromatin binding,GO:0005515~protein binding,GO:0035197~siRNA binding,	IPR003100:Argonaute/Dicer protein, PAZ,IPR003165:Stem cell self-renewal protein Piwi,IPR012337:Ribonuclease H-like domain,IPR014811:Domain of unknown function DUF1785,			SM00950:SM00950,SM01163:SM01163,	Complete proteome,Host-virus interaction,Nucleus,Plant defense,Reference proteome,Repressor,Ribonucleoprotein,RNA-binding,RNA-mediated gene silencing,Transcription,Transcription regulation,Translation regulation,		Arabidopsis thaliana	A0A287KTI1	specific	215631	44	922	0	1832.04	PLN03202
	A0A287L0E1	39.65	10	1	1	2	0.0128205	6.30266e-05	53.595	8.7e-45	152	A0A287L0E1	Uncharacterized protein	unreviewed	156	18,045					Q6Q152	Peptidyl-prolyl cis-trans isomerase CYP57 (PPIase CYP57) (EC 5.2.1.8) (Cyclophilin of 57 kDa) (Cyclophilin-57)	reviewed	504	56,515	cytoplasm [GO:0005737];nucleus [GO:0005634];plasmodesma [GO:0009506]	SUBCELLULAR LOCATION: Nucleus {ECO:0000269|PubMed:24440291}. Cytoplasm {ECO:0000269|PubMed:24440291}.	protein folding [GO:0006457];protein peptidyl-prolyl isomerization [GO:0000413]	peptidyl-prolyl cis-trans isomerase activity [GO:0003755]	Q6Q152	Cyclophilin-like peptidyl-prolyl cis-trans isomerase family protein(AT4G33060)	GO:0000413~protein peptidyl-prolyl isomerization,GO:0006457~protein folding,	GO:0005634~nucleus,GO:0005737~cytoplasm,GO:0009506~plasmodesma,	GO:0003755~peptidyl-prolyl cis-trans isomerase activity,GO:0042277~peptide binding,	IPR002130:Cyclophilin-like peptidyl-prolyl cis-trans isomerase domain,IPR020892:Cyclophilin-type peptidyl-prolyl cis-trans isomerase, conserved site,IPR024936:Cyclophilin-type peptidyl-prolyl cis-trans isomerase,				Acetylation,Alternative splicing,Chaperone,Coiled coil,Complete proteome,Cyclosporin,Cytoplasm,Isomerase,Nucleus,Reference proteome,Rotamase,		Arabidopsis thaliana
	A0A287L3K4	67.93	7	3	3	8	0.0159363	7.83439e-05	26.752	0.002	40	A0A287L3K4	Uncharacterized protein	unreviewed	502	54,937	kinetochore [GO:0000776]		kinetochore assembly [GO:0051382]	centromeric DNA binding [GO:0019237]	Q66LG9	Centromere protein C (AtCENP-C) (CENP-C) (CENP-C homolog)	reviewed	705	78,935	cell [GO:0005623];chromosome, centromeric region [GO:0000775];condensed nuclear chromosome kinetochore [GO:0000778];kinetochore [GO:0000776];nucleus [GO:0005634]	SUBCELLULAR LOCATION: Chromosome, centromere {ECO:0000269|PubMed:15329494}. Chromosome, centromere, kinetochore {ECO:0000269|PubMed:15161939}. Nucleus {ECO:0000255|PROSITE-ProRule:PRU00768, ECO:0000269|PubMed:15329494, ECO:0000269|PubMed:26124146}. Note=Present at the centromeric regions, especially in the kinetochore domain, throughout the cell cycle. {ECO:0000269|PubMed:15161939, ECO:0000269|Pu…	attachment of mitotic spindle microtubules to kinetochore [GO:0051315];attachment of spindle microtubules to kinetochore involved in homologous chromosome segregation [GO:0051455];cell division [GO:0051301];kinetochore assembly [GO:0051382]	centromeric DNA binding [GO:0019237]	Q66LG9	centromere protein C(CENP-C)	GO:0051315~attachment of mitotic spindle microtubules to kinetochore,GO:0051382~kinetochore assembly,GO:0051455~attachment of spindle microtubules to kinetochore involved in homologous chromosome segregation,	GO:0000775~chromosome, centromeric region,GO:0000776~kinetochore,GO:0000778~condensed nuclear chromosome kinetochore,GO:0005634~nucleus,	GO:0019237~centromeric DNA binding,					Complete proteome,Reference proteome,		Arabidopsis thaliana
	A0A287LIZ3	92.48	14	5	1	14	0.0305677	0.000150273	45.437	1.09e-134	403	A0A287LIZ3	Uncharacterized protein	unreviewed	458	49,876				DNA binding [GO:0003677];zinc ion binding [GO:0008270]	Q84JE8	Polynucleotide 3'-phosphatase ZDP (EC 3.1.3.32) (DNA nick sensor protein)	reviewed	694	77,387	nucleoplasm [GO:0005654]	SUBCELLULAR LOCATION: Nucleus, nucleoplasm {ECO:0000269|PubMed:22325353}. Note=Not found in the nucleolus (PubMed:22325353). Co-localizes in nucleoplasmic foci with APE1L and ROS1, two components of the DNA demethylase machinery (PubMed:25569774). {ECO:0000269|PubMed:22325353, ECO:0000269|PubMed:25569774}.	DNA 3' dephosphorylation involved in DNA repair [GO:0098504];DNA demethylation [GO:0080111];DNA repair [GO:0006281];nucleotide phosphorylation [GO:0046939]	ATP-dependent polydeoxyribonucleotide 5'-hydroxyl-kinase activity [GO:0046404];double-stranded DNA binding [GO:0003690];nucleoside monophosphate kinase activity [GO:0050145];polynucleotide 3'-phosphatase activity [GO:0046403];zinc ion binding [GO:0008270]	Q84JE8	phosphoesterase(AT3G14890)	GO:0006351~transcription, DNA-templated,GO:0006355~regulation of transcription, DNA-templated,GO:0098504~DNA 3' dephosphorylation involved in DNA repair,GO:0098506~polynucleotide 3' dephosphorylation,	GO:0005634~nucleus,GO:0005654~nucleoplasm,	GO:0003690~double-stranded DNA binding,GO:0003824~catalytic activity,GO:0005515~protein binding,GO:0008270~zinc ion binding,GO:0019201~nucleotide kinase activity,GO:0046403~polynucleotide 3'-phosphatase activity,GO:0046404~ATP-dependent polydeoxyribonucleotide 5'-hydroxyl-kinase activity,	IPR001510:Zinc finger, PARP-type,IPR006549:HAD-superfamily hydrolase, subfamily IIIA,IPR006551:Polynucleotide 3'-phosphatase,IPR013954:Polynucleotide kinase 3 phosphatase,IPR023214:HAD-like domain,			SM01336:SM01336,	Alternative splicing,Complete proteome,DNA damage,DNA repair,DNA-binding,Hydrolase,Kinase,Metal-binding,Nucleus,Reference proteome,Repeat,Transcription,Transcription regulation,Transferase,Zinc,Zinc-finger,		Arabidopsis thaliana	A0A287LIZ3;A0A287LIZ3	specific;superfamily	211680;215590	279;17	443;267	1.51E-65;1.04E-30	208.075;125.674	DNA-3'-Pase;PLN03123 superfamily
	A0A287LSJ8	78.39	6	3	3	9	0.0183299	9.01114e-05	35	3.23e-69	225	A0A287LSJ8	Uncharacterized protein	unreviewed	491	53,882					Q9LK57	Pentatricopeptide repeat-containing protein At3g13160, mitochondrial	reviewed	394	44,928	cytosol [GO:0005829];mitochondrion [GO:0005739]	SUBCELLULAR LOCATION: Mitochondrion {ECO:0000269|PubMed:14671022}.			Q9LK57	Tetratricopeptide repeat (TPR)-like superfamily protein(AT3G13160)		GO:0005739~mitochondrion,GO:0016020~membrane,		IPR002885:Pentatricopeptide repeat,				Complete proteome,Mitochondrion,Reference proteome,Repeat,Transit peptide,	chain:Pentatricopeptide repeat-containing protein At3g13160, mitochondrial,repeat:PPR 1,repeat:PPR 2,repeat:PPR 3,repeat:PPR 4,repeat:PPR 5,repeat:PPR 6,repeat:PPR 7,repeat:PPR 8,sequence conflict,transit peptide:Mitochondrion,	Arabidopsis thaliana	A0A287LSJ8	superfamily	215636	193	452	7.68e-16	80.6914	PLN03218 superfamily
	A0A287LZW8	80.48	10	3	3	16	0.0492308	0.000242022	31.148	2.5	28.1	A0A287LZW8	Uncharacterized protein	unreviewed	325	35,499					Q94AR4	Polyadenylate-binding protein-interacting protein 2 (PABP-interacting protein 2) (Poly(A)-binding protein-interacting protein 2) (PAM2-containing protein CID2) (Protein CTC-INTERACTING DOMAIN 2)	reviewed	143	16,657					Q94AR4	polyadenylate-binding protein interacting protein(AT4G14270)	GO:0031640~killing of cells of other organism,GO:0050832~defense response to fungus,	GO:0005576~extracellular region,GO:0005634~nucleus,						Alternative splicing,Complete proteome,Reference proteome,	chain:Polyadenylate-binding protein-interacting protein 2,sequence conflict,short sequence motif:PAM2-like,splice variant,	Arabidopsis thaliana
	A0A287M707	57.26	3	2	2	4	0.00386473	1.89993e-05	38.636	2.84e-31	131	A0A287M707	Rad21_Rec8 domain-containing protein	unreviewed	1035	112,463	cohesin complex [GO:0008278]		sister chromatid cohesion [GO:0007062]		Q8W1Y0	Sister chromatid cohesion 1 protein 4 (AtRAD21-3) (AtRAD21.3)	reviewed	1031	114,059	chromosome, centromeric region [GO:0000775];nuclear cohesin complex [GO:0000798]	SUBCELLULAR LOCATION: Nucleus {ECO:0000250}. Chromosome, centromere {ECO:0000305}.	cell division [GO:0051301];centromeric sister chromatid cohesion [GO:0070601];double-strand break repair [GO:0006302];sister chromatid cohesion [GO:0007062]	chromatin binding [GO:0003682]	Q8W1Y0	sister chromatid cohesion 1 protein 4(SYN4)	GO:0006302~double-strand break repair,GO:0007062~sister chromatid cohesion,GO:0007064~mitotic sister chromatid cohesion,GO:0051301~cell division,GO:0051754~meiotic sister chromatid cohesion, centromeric,GO:0070601~centromeric sister chromatid cohesion,	GO:0000775~chromosome, centromeric region,GO:0000798~nuclear cohesin complex,GO:0005634~nucleus,GO:0034991~nuclear meiotic cohesin complex,	GO:0003682~chromatin binding,	IPR006909:Rad21/Rec8-like protein, C-terminal, eukaryotic,IPR006910:Rad21/Rec8-like protein, N-terminal,IPR011991:Winged helix-turn-helix DNA-binding domain,IPR023093:Rad21/Rec8-like protein, C-terminal,				Cell cycle,Cell division,Centromere,Chromosome,Chromosome partition,Complete proteome,Mitosis,Nucleus,Reference proteome,		Arabidopsis thaliana	A0A287M707	superfamily	335912	991	1015	8.1e-08	49.6386	Rad21_Rec8 superfamily
	A0A287MA75	92.62	11	3	3	5	0.0135135	6.64335e-05	37.931	2.06e-14	72.4	A0A287MA75	NPL domain-containing protein	unreviewed	370	40,236					Q56WH4	Histone deacetylase HDT2 (HD-tuins protein 2) (Histone deacetylase 2b)	reviewed	306	32,348	cell wall [GO:0005618];cytosol [GO:0005829];mitochondrion [GO:0005739];nucleolus [GO:0005730];nucleus [GO:0005634];plastid [GO:0009536];vacuolar membrane [GO:0005774]	SUBCELLULAR LOCATION: Nucleus, nucleolus {ECO:0000269|PubMed:15144374}. Nucleus {ECO:0000269|PubMed:20331964}.	DNA mediated transformation [GO:0009294];negative regulation of transcription, DNA-templated [GO:0045892];polarity specification of adaxial/abaxial axis [GO:0009944];root development [GO:0048364];seed dormancy process [GO:0010162]	histone deacetylase activity [GO:0004407]	Q56WH4	histone deacetylase 2B(HD2B)	GO:0006351~transcription, DNA-templated,GO:0009294~DNA mediated transformation,GO:0009944~polarity specification of adaxial/abaxial axis,GO:0010162~seed dormancy process,GO:0045892~negative regulation of transcription, DNA-templated,	GO:0005618~cell wall,GO:0005634~nucleus,GO:0005730~nucleolus,GO:0005739~mitochondrion,GO:0005774~vacuolar membrane,GO:0005829~cytosol,	GO:0004407~histone deacetylase activity,					Acetylation,Alternative splicing,Chromatin regulator,Complete proteome,Developmental protein,Hydrolase,Nucleus,Phosphoprotein,Reference proteome,Repressor,Transcription,Transcription regulation,	chain:Histone deacetylase HDT2,compositionally biased region:Glu-rich,modified residue,region of interest:Required to repress transcription,splice variant,	Arabidopsis thaliana	A0A287MA75;A0A287MA75	specific;superfamily	375342;385653	7;260	93;341	1.60E-12;0.00280141	62.6143;39.1995	NPL;Glycosyltransferase_GTB-type superfamily
	A0A287MX68	76.05	7	2	2	6	0.0110092	5.4122e-05				A0A287MX68	Not3 domain-containing protein	unreviewed	545	59,253	CCR4-NOT core complex [GO:0030015];nucleus [GO:0005634]		regulation of transcription, DNA-templated [GO:0006355]																							A0A287MX68;A0A287MX68;A0A287MX68	specific;superfamily;superfamily	367795;237057;215130	3;313;232	233;526;383	4.48E-119;1.83E-05;0.00508686	350.297;47.5631;39.6872	Not3;PRK12323 superfamily;PLN02217 superfamily
	A0A287N3H3	42.07	5	1	1	6	0.021978	0.000108046				A0A287N3H3	zf-4CXXC_R1 domain-containing protein	unreviewed	273	30,344			regulation of transcription, DNA-templated [GO:0006355]																							A0A287N3H3	specific	371093	145	250	1.06e-34	120.413	zf-4CXXC_R1
	A0A287NB21	56.23	7	2	2	5	0.0165016	8.11234e-05				A0A287NB21	Uncharacterized protein	unreviewed	303	33,318
	A0A287NE89	55.89	4	2	2	5	0.00823723	4.04949e-05	75.908	0	842	A0A287NE89	DNA polymerase	unreviewed	607	67,830				DNA-directed DNA polymerase activity [GO:0003887];nucleic acid binding [GO:0003676];nucleotide binding [GO:0000166]	Q9LVN7	DNA polymerase delta catalytic subunit (EC 2.7.7.7) (Protein EMBRYO DEFECTIVE 2780)	reviewed	1095	123,236	delta DNA polymerase complex [GO:0043625]	SUBCELLULAR LOCATION: Nucleus.	base-excision repair, gap-filling [GO:0006287];DNA-dependent DNA replication [GO:0006261];DNA replication proofreading [GO:0045004];nucleotide-excision repair, DNA gap filling [GO:0006297]	3'-5'-exodeoxyribonuclease activity [GO:0008296];4 iron, 4 sulfur cluster binding [GO:0051539];DNA binding [GO:0003677];DNA-directed DNA polymerase activity [GO:0003887];metal ion binding [GO:0046872];nucleotide binding [GO:0000166]	Q9LVN7	DNA polymerase delta subunit 1(AT5G63960)	GO:0006260~DNA replication,GO:0006287~base-excision repair, gap-filling,GO:0006297~nucleotide-excision repair, DNA gap filling,GO:0007346~regulation of mitotic cell cycle,GO:0043137~DNA replication, removal of RNA primer,GO:0045004~DNA replication proofreading,	GO:0005634~nucleus,GO:0043625~delta DNA polymerase complex,	GO:0000166~nucleotide binding,GO:0003677~DNA binding,GO:0003887~DNA-directed DNA polymerase activity,GO:0008296~3'-5'-exodeoxyribonuclease activity,GO:0008408~3'-5' exonuclease activity,GO:0046872~metal ion binding,GO:0051539~4 iron, 4 sulfur cluster binding,	IPR006133:DNA-directed DNA polymerase, family B, exonuclease domain,IPR006134:DNA-directed DNA polymerase, family B, multifunctional domain,IPR006172:DNA-directed DNA polymerase, family B,IPR012337:Ribonuclease H-like domain,IPR017964:DNA-directed DNA polymerase, family B, conserved site,IPR023211:DNA polymerase, palm domain,IPR025687:C4-type zinc-finger of DNA polymerase delta,	ath00230:Purine metabolism,ath00240:Pyrimidine metabolism,ath01100:Metabolic pathways,ath03030:DNA replication,ath03410:Base excision repair,ath03420:Nucleotide excision repair,ath03430:Mismatch repair,ath03440:Homologous recombination,		SM00486:POLBc,	4Fe-4S,Alternative splicing,Complete proteome,DNA replication,DNA-binding,DNA-directed DNA polymerase,Exonuclease,Hydrolase,Iron,Iron-sulfur,Metal-binding,Nuclease,Nucleotidyltransferase,Nucleus,Reference proteome,Transferase,Zinc,Zinc-finger,	chain:DNA polymerase delta catalytic subunit,zinc finger region:C4-type,	Arabidopsis thaliana	A0A287NE89	superfamily	240301	95	578	0	694.464	PTZ00166 superfamily
	A0A287NRC9	80.32	3	2	1	6	0.00549451	2.70114e-05	52.679	1.88e-31	129	A0A287NRC9	ATPase_AAA_core domain-containing protein	unreviewed	1092	118,647				ATP binding [GO:0005524]	Q9SEX2	Katanin p60 ATPase-containing subunit A1 (Katanin p60 subunit A1) (EC 5.6.1.1) (CAD ATPase) (Katanin-1) (Atp60) (Protein BOTERO 1) (Protein ECTOPIC ROOT HAIR 3) (Protein FAT ROOT) (Protein FRAGILE FIBER 2) (AtAAA1) (p60 katanin)	reviewed	523	57,236	cytoplasm [GO:0005737];microtubule [GO:0005874];nucleus [GO:0005634]	SUBCELLULAR LOCATION: Cytoplasm, cytoskeleton {ECO:0000255|HAMAP-Rule:MF_03023, ECO:0000269|PubMed:12571277}.	cortical microtubule organization [GO:0043622];cytoplasmic microtubule organization [GO:0031122];microtubule cytoskeleton organization [GO:0000226];multidimensional cell growth [GO:0009825];plant-type cell wall biogenesis [GO:0009832];trichome branching [GO:0010091]	ATPase activity [GO:0016887];ATP binding [GO:0005524];isomerase activity [GO:0016853];microtubule binding [GO:0008017];microtubule-severing ATPase activity [GO:0008568]	Q9SEX2	P-loop containing nucleoside triphosphate hydrolases superfamily protein(ERH3)	GO:0000226~microtubule cytoskeleton organization,GO:0009825~multidimensional cell growth,GO:0009832~plant-type cell wall biogenesis,GO:0010091~trichome branching,GO:0043622~cortical microtubule organization,GO:0051013~microtubule severing,	GO:0005634~nucleus,GO:0005737~cytoplasm,GO:0005874~microtubule,	GO:0005515~protein binding,GO:0005524~ATP binding,GO:0008017~microtubule binding,GO:0008568~microtubule-severing ATPase activity,	IPR003593:AAA+ ATPase domain,IPR003959:ATPase, AAA-type, core,IPR003960:ATPase, AAA-type, conserved site,IPR015415:Vps4 oligomerisation, C-terminal,IPR027417:P-loop containing nucleoside triphosphate hydrolase,			SM00382:AAA,	ATP-binding,Complete proteome,Cytoplasm,Cytoskeleton,Hydrolase,Microtubule,Nucleotide-binding,Reference proteome,	chain:Katanin p60 ATPase-containing subunit,modified residue,nucleotide phosphate-binding region:ATP,sequence conflict,	Arabidopsis thaliana	A0A287NRC9	specific	223540	945	1088	1.4e-42	163.071	SpoVK
	A0A287NSN3	69.42	2	2	2	4	0.00281096	1.38189e-05	47.059	9.8	29.6	A0A287NSN3	Uncharacterized protein	unreviewed	1423	157,071					Q2PS26	Ubiquitin-like-specific protease 1D (EC 3.4.22.-) (Protein OVERLY TOLERANT TO SALT 1)	reviewed	584	67,191	nuclear speck [GO:0016607];nucleus [GO:0005634]	SUBCELLULAR LOCATION: Nucleus speckle {ECO:0000269|PubMed:18849491}.	protein desumoylation [GO:0016926];response to salt stress [GO:0009651];vegetative to reproductive phase transition of meristem [GO:0010228]	SUMO-specific endopeptidase activity [GO:0070139];SUMO-specific isopeptidase activity [GO:0070140]	Q2PS26	UB-like protease 1D(ULP1D)	GO:0006508~proteolysis,GO:0009651~response to salt stress,GO:0010228~vegetative to reproductive phase transition of meristem,GO:0016926~protein desumoylation,	GO:0005634~nucleus,GO:0016607~nuclear speck,	GO:0004175~endopeptidase activity,GO:0008234~cysteine-type peptidase activity,GO:0016929~SUMO-specific protease activity,	IPR003653:Peptidase C48, SUMO/Sentrin/Ubl1,				Complete proteome,Hydrolase,Nucleus,Protease,Reference proteome,Thiol protease,Ubl conjugation pathway,		Arabidopsis thaliana
	A0A287NUM2	35.86	2	1	1	5	0.00829187	4.07635e-05	25.418	6.18e-28	113	A0A287NUM2	WD_REPEATS_REGION domain-containing protein	unreviewed	603	67,585	catalytic step 2 spliceosome [GO:0071013]		mRNA splicing, via spliceosome [GO:0000398]		Q9M2Z2	COMPASS-like H3K4 histone methylase component WDR5A (AtWDR5A)	reviewed	317	34,820	nucleus [GO:0005634];Set1C/COMPASS complex [GO:0048188]	SUBCELLULAR LOCATION: Nucleus {ECO:0000269|PubMed:19567704, ECO:0000269|PubMed:21423667}.	histone H3-K4 methylation [GO:0051568];vegetative to reproductive phase transition of meristem [GO:0010228]	histone binding [GO:0042393];methyltransferase activity [GO:0008168]	Q9M2Z2	Transducin/WD40 repeat-like superfamily protein(WDR5a)	GO:0007186~G-protein coupled receptor signaling pathway,GO:0010228~vegetative to reproductive phase transition of meristem,GO:0032259~methylation,	GO:0005634~nucleus,GO:0005834~heterotrimeric G-protein complex,GO:0048188~Set1C/COMPASS complex,	GO:0000166~nucleotide binding,GO:0008168~methyltransferase activity,GO:0042393~histone binding,	IPR001680:WD40 repeat,IPR015943:WD40/YVTN repeat-like-containing domain,IPR017986:WD40-repeat-containing domain,IPR019775:WD40 repeat, conserved site,IPR020472:G-protein beta WD-40 repeat,			SM00320:WD40,	Complete proteome,Methyltransferase,Nucleus,Reference proteome,Repeat,Transferase,WD repeat,		Arabidopsis thaliana	A0A287NUM2	specific	238121	304	603	3.59e-68	222.981	WD40
	A0A287P9P7	86.35	3	3	3	13	0.0110357	5.42521e-05	46.154	8.2	29.6	A0A287P9P7	SH3 domain-containing protein	unreviewed	1178	127,215	cytosol [GO:0005829];nucleus [GO:0005634];plasma membrane [GO:0005886]				Q0WPE9	Nucleobase-ascorbate transporter 7 (AtNAT7)	reviewed	538	58,508	integral component of membrane [GO:0016021];plasma membrane [GO:0005886];plasmodesma [GO:0009506]	SUBCELLULAR LOCATION: Cell membrane {ECO:0000269|PubMed:16982705};Multi-pass membrane protein {ECO:0000269|PubMed:16982705}.		transmembrane transporter activity [GO:0022857]	Q0WPE9	nucleobase-ascorbate transporter 7(NAT7)	GO:0055085~transmembrane transport,	GO:0005886~plasma membrane,GO:0009506~plasmodesma,GO:0016020~membrane,GO:0016021~integral component of membrane,	GO:0005215~transporter activity,GO:0022857~transmembrane transporter activity,	IPR006043:Xanthine/uracil/vitamin C permease,				Cell membrane,Complete proteome,Membrane,Reference proteome,Transmembrane,Transmembrane helix,Transport,	chain:Nucleobase-ascorbate transporter 7,sequence conflict,transmembrane region,	Arabidopsis thaliana	A0A287P9P7	specific	214620	1123	1176	4.67e-08	50.6145	SH3
	A0A287PZX0	39.34	11	1	1	2	0.015748	7.74185e-05	43.75	1.34e-13	64.7	A0A287PZX0	Uncharacterized protein	unreviewed	127	14,115					Q8LF97	SKP1-like protein 21 (AtSK21)	reviewed	351	40,022	cytoplasm [GO:0005737];nucleus [GO:0005634];SCF ubiquitin ligase complex [GO:0019005]	SUBCELLULAR LOCATION: Nucleus {ECO:0000250}.	protein ubiquitination [GO:0016567];SCF-dependent proteasomal ubiquitin-dependent protein catabolic process [GO:0031146]	cullin family protein binding [GO:0097602]	Q8LF97	SKP1-like 21(SK21)	GO:0006511~ubiquitin-dependent protein catabolic process,GO:0016567~protein ubiquitination,	GO:0005634~nucleus,GO:0019005~SCF ubiquitin ligase complex,	GO:0004842~ubiquitin-protein transferase activity,	IPR001232:SKP1 component,IPR011333:BTB/POZ fold,IPR016072:SKP1 component, dimerisation,			SM00512:Skp1,	Alternative splicing,Complete proteome,Nucleus,Reference proteome,Ubl conjugation pathway,	chain:SKP1-like protein 21,region of interest:Interaction with the F-box domain of F- box proteins,splice variant,	Arabidopsis thaliana
	A0A287QSE1	30.86	15	1	1	1	0.0113636	5.58645e-05				A0A287QSE1	Uncharacterized protein	unreviewed	88	9,716
	A0A287QVN5	31.75	29	1	1	1	0.0222222	0.000109246	81.395	6.49e-21	75.5	A0A287QVN5	Uncharacterized protein	unreviewed	45	5,305			transcription, DNA-templated [GO:0006351]	DNA binding [GO:0003677];DNA-directed 5'-3' RNA polymerase activity [GO:0003899]	Q9SYA6	DNA-directed RNA polymerase subunit 10-like protein (ABC10) (DNA-directed RNA polymerase III subunit L) (DNA-directed RNA polymerases I, II, and III subunit RPABC5) (RNA polymerases I, II, and III subunit ABC5) (RPB10 homolog)	reviewed	71	8,173	RNA polymerase I complex [GO:0005736];RNA polymerase II, core complex [GO:0005665];RNA polymerase III complex [GO:0005666]	SUBCELLULAR LOCATION: Nucleus {ECO:0000250}.	transcription by RNA polymerase I [GO:0006360];transcription by RNA polymerase II [GO:0006366];tRNA transcription by RNA polymerase III [GO:0042797]	DNA binding [GO:0003677];DNA-directed 5'-3' RNA polymerase activity [GO:0003899];zinc ion binding [GO:0008270]	Q9SYA6	RNA polymerases N / 8 kDa subunit(AT1G61700)	GO:0006351~transcription, DNA-templated,GO:0006360~transcription from RNA polymerase I promoter,GO:0006366~transcription from RNA polymerase II promoter,GO:0006383~transcription from RNA polymerase III promoter,	GO:0005634~nucleus,GO:0005665~DNA-directed RNA polymerase II, core complex,GO:0005666~DNA-directed RNA polymerase III complex,GO:0005736~DNA-directed RNA polymerase I complex,	GO:0003677~DNA binding,GO:0003899~DNA-directed RNA polymerase activity,GO:0008270~zinc ion binding,	IPR000268:DNA-directed RNA polymerase, subunit N/Rpb10,IPR009057:Homeodomain-like,IPR020789:RNA polymerases, subunit N, zinc binding site,IPR023580:RNA polymerase subunit RPB10,	ath00230:Purine metabolism,ath00240:Pyrimidine metabolism,ath01100:Metabolic pathways,ath03020:RNA polymerase,	PIRSF005653:DNA-directed RNA polymerase II, RPB10/RpoN subunit type,		Complete proteome,DNA-directed RNA polymerase,Metal-binding,Nucleus,Reference proteome,Transcription,Zinc,	chain:DNA-directed RNA polymerases I, II, and III subunit RPABC5,metal ion-binding site:Zinc,	Arabidopsis thaliana	A0A287QVN5	superfamily	382160	3	45	7.94e-20	73.2519	RNA_pol_N superfamily
	A0A287QYT8	27.54	5	1	1	1	0.00416667	2.04837e-05	75.115	5.29e-113	327	A0A287QYT8	rRNA adenine N(6)-methyltransferase (EC 2.1.1.-)	unreviewed	240	27,161				RNA binding [GO:0003723];rRNA (adenine-N6,N6-)-dimethyltransferase activity [GO:0000179]	O22268	Ribosomal RNA small subunit methyltransferase (EC 2.1.1.-) (18S nuclear rRNA (adenine(1785)-N(6)/adenine(1786)-N(6))-dimethyltransferase) (Adenosine dimethyl transferase 1A) (Dimethyladenosine transferase 1A)	reviewed	353	39,687	nucleolus [GO:0005730];nucleus [GO:0005634]	SUBCELLULAR LOCATION: Nucleus {ECO:0000269|PubMed:19929881, ECO:0000269|PubMed:22829145}. Nucleus, nucleolus {ECO:0000269|PubMed:19929881, ECO:0000269|PubMed:22829145}.	cell division [GO:0051301];cell fate specification [GO:0001708];rRNA methylation [GO:0031167]	RNA binding [GO:0003723];rRNA (adenine-N6,N6-)-dimethyltransferase activity [GO:0000179]	O22268	Ribosomal RNA adenine dimethylase family protein(DIM1A)	GO:0000154~rRNA modification,GO:0001708~cell fate specification,GO:0051301~cell division,	GO:0005634~nucleus,GO:0005730~nucleolus,GO:0005737~cytoplasm,	GO:0000179~rRNA (adenine-N6,N6-)-dimethyltransferase activity,GO:0003723~RNA binding,GO:0008649~rRNA methyltransferase activity,	IPR001737:Ribosomal RNA adenine methylase transferase,IPR011530:Ribosomal RNA adenine dimethylase,IPR020596:Ribosomal RNA adenine methylase transferase, conserved site,IPR020598:Ribosomal RNA adenine methylase transferase, N-terminal,			SM00650:rADc,	Complete proteome,Methyltransferase,Nucleus,Reference proteome,RNA-binding,rRNA processing,S-adenosyl-L-methionine,Transferase,		Arabidopsis thaliana	A0A287QYT8	superfamily	388410	15	207	3.74e-121	346.22	AdoMet_MTases superfamily
	A0A287R6V2	31.13	1	1	1	2	0.00253165	1.24458e-05	55.759	0	677	A0A287R6V2	Uncharacterized protein	unreviewed	790	87,610	U4/U6 x U5 tri-snRNP complex [GO:0046540]		mRNA splicing, via spliceosome [GO:0000398]		Q9C7E7	Protein RDM16 (Pre-mRNA-splicing factor RDM16) (Protein RNA-directed DNA methylation 16)	reviewed	786	88,638	nucleoplasm [GO:0005654];U4/U6 x U5 tri-snRNP complex [GO:0046540]	SUBCELLULAR LOCATION: Nucleus, nucleoplasm {ECO:0000269|PubMed:24068953}.	embryo development ending in seed dormancy [GO:0009793];mRNA processing [GO:0006397];mRNA splicing, via spliceosome [GO:0000398];regulation of DNA methylation [GO:0044030]		Q9C7E7	Pre-mRNA-splicing factor 3(AT1G28060)	GO:0000398~mRNA splicing, via spliceosome,	GO:0005634~nucleus,GO:0046540~U4/U6 x U5 tri-snRNP complex,		IPR010541:Domain of unknown function DUF1115,IPR013881:Pre-mRNA-splicing factor 3,IPR027104:U4/U6 small nuclear ribonucleoprotein Prp3,	ath03040:Spliceosome,			Coiled coil,Complete proteome,Reference proteome,		Arabidopsis thaliana	A0A287R6V2;A0A287R6V2	specific;specific	369964;368966	412;661	635;782	5.48E-68;4.40E-37	223.681;133.802	PRP3;DUF1115
	A0A287RT81	38.61	5	1	1	4	0.016	7.86572e-05	55.779	5.81e-80	240	A0A287RT81	Uncharacterized protein	unreviewed	250	28,575	nucleus [GO:0005634]			DNA binding [GO:0003677];zinc ion binding [GO:0008270]	Q8LA53	Methyl-CpG-binding domain-containing protein 2 (AtMBD2) (MBD02) (Methyl-CpG-binding protein MBD2)	reviewed	272	30,767	nucleus [GO:0005634]	SUBCELLULAR LOCATION: Nucleus {ECO:0000269|PubMed:14605234, ECO:0000269|PubMed:15805479}. Note=Not present in chromocenters and the nucleolus.	DNA demethylation [GO:0080111]	DNA binding [GO:0003677];enzyme binding [GO:0019899];zinc ion binding [GO:0008270]	Q8LA53	methyl-CPG-binding domain protein 02(MBD02)	GO:0000122~negative regulation of transcription from RNA polymerase II promoter,GO:0006346~methylation-dependent chromatin silencing,GO:0006351~transcription, DNA-templated,	GO:0005634~nucleus,	GO:0003677~DNA binding,GO:0008270~zinc ion binding,GO:0008327~methyl-CpG binding,GO:0019899~enzyme binding,GO:0051747~cytosine C-5 DNA demethylase activity,	IPR001739:Methyl-CpG DNA binding,IPR011124:Zinc finger, CW-type,IPR016177:DNA-binding, integrase-type,			SM00391:MBD,	Complete proteome,DNA-binding,Metal-binding,Nucleus,Reference proteome,Transcription,Transcription regulation,Zinc,Zinc-finger,		Arabidopsis thaliana	A0A287RT81;A0A287RT81	specific;specific	238690;369393	143;80	222;131	8.76E-25;3.64E-07	93.5913;45.7522	MeCP2_MBD;zf-CW
	A0A287SJV5	36.21	4	1	1	4	0.0121212	5.95888e-05	76.074	0	549	A0A287SJV5	AAA domain-containing protein	unreviewed	330	37,611	DNA replication factor C complex [GO:0005663];nucleus [GO:0005634]		DNA-dependent DNA replication [GO:0006261];DNA repair [GO:0006281]	DNA binding [GO:0003677]	Q8VXX4	Replication factor C subunit 3 (AtRFC3) (Activator 1 subunit 3) (Protein EMBRYO DEFECTIVE 161) (Protein EMBRYO DEFECTIVE 251) (Protein EMBRYO DEFECTIVE 2775)	reviewed	354	40,600	DNA replication factor C complex [GO:0005663];nucleus [GO:0005634]	SUBCELLULAR LOCATION: Nucleus {ECO:0000250}.	DNA-dependent DNA replication [GO:0006261];DNA repair [GO:0006281]	ATP binding [GO:0005524];DNA binding [GO:0003677]	Q8VXX4	ATPase family associated with various cellular activities (AAA)(EMB2775)	GO:0006261~DNA-dependent DNA replication,GO:0006414~translational elongation,GO:0009793~embryo development ending in seed dormancy,	GO:0005634~nucleus,GO:0005663~DNA replication factor C complex,GO:0005840~ribosome,	GO:0003677~DNA binding,GO:0003689~DNA clamp loader activity,GO:0003735~structural constituent of ribosome,GO:0003746~translation elongation factor activity,GO:0005524~ATP binding,GO:0019843~rRNA binding,	IPR003593:AAA+ ATPase domain,IPR008921:DNA polymerase III, clamp loader complex, gamma/delta/delta subunit, C-terminal,IPR027417:P-loop containing nucleoside triphosphate hydrolase,	ath03030:DNA replication,ath03420:Nucleotide excision repair,ath03430:Mismatch repair,		SM00382:AAA,	ATP-binding,Complete proteome,DNA replication,DNA-binding,Nucleotide-binding,Nucleus,Reference proteome,		Arabidopsis thaliana	A0A287SJV5	superfamily	234763	5	323	1.12e-42	149.638	rfc superfamily
	A0A287SUX3	91.9	7	4	4	14	0.0214395	0.000105398	47.536	0	569	A0A287SUX3	PUM-HD domain-containing protein	unreviewed	653	72,514				RNA binding [GO:0003723]	Q9LRZ3	Pumilio homolog 24 (APUM-24) (AtPUM24)	reviewed	641	71,604	nucleolus [GO:0005730]	SUBCELLULAR LOCATION: Nucleus, nucleolus {ECO:0000269|PubMed:20214804}.	embryo development ending in seed dormancy [GO:0009793];regulation of translation [GO:0006417]	mRNA binding [GO:0003729];RNA binding [GO:0003723]	Q9LRZ3	pumilio 24(PUM24)	GO:0006417~regulation of translation,	GO:0005634~nucleus,GO:0005730~nucleolus,GO:0005829~cytosol,	GO:0003723~RNA binding,GO:0003729~mRNA binding,	IPR001313:Pumilio RNA-binding repeat,IPR011989:Armadillo-like helical,IPR012959:CPL,IPR016024:Armadillo-type fold,			SM00025:Pumilio,	Complete proteome,Nucleus,Reference proteome,Repeat,RNA-binding,Translation regulation,		Arabidopsis thaliana	A0A287SUX3;A0A287SUX3	superfamily;superfamily	369709;356422	413;110	583;425	2.94E-10;4.06E-07	58.3881;52.2087	CPL superfamily;Pumilio superfamily
	A0A287SZZ9	94.45	10	4	4	17	0.035124	0.000172672	78.182	0	713	A0A287SZZ9	PCI domain-containing protein	unreviewed	484	54,604	cytoplasm [GO:0005737];nuclear proteasome complex [GO:0031595];proteasome regulatory particle, lid subcomplex [GO:0008541]	SUBCELLULAR LOCATION: Cytoplasm {ECO:0000256|SAAS:SAAS01184759}.	proteasome-mediated ubiquitin-dependent protein catabolic process [GO:0043161]		Q9FIB6	26S proteasome non-ATPase regulatory subunit 12 homolog A (26S proteasome regulatory subunit RPN5a) (AtRPN5a) (26S proteasome regulatory subunit p55 homolog A) (Protein EMBRYO DEFECTIVE 2107) (Protein MARIPOSA)	reviewed	442	50,837	cytoplasm [GO:0005737];nuclear proteasome complex [GO:0031595];proteasome regulatory particle, lid subcomplex [GO:0008541]	SUBCELLULAR LOCATION: Cytoplasm {ECO:0000269|PubMed:19252082}. Nucleus {ECO:0000269|PubMed:19252082}.	proteasome-mediated ubiquitin-dependent protein catabolic process [GO:0043161]		Q9FIB6	26S proteasome regulatory subunit, putative (RPN5)(EMB2107)	GO:0006511~ubiquitin-dependent protein catabolic process,GO:0007275~multicellular organism development,GO:0009793~embryo development ending in seed dormancy,GO:0043161~proteasome-mediated ubiquitin-dependent protein catabolic process,	GO:0000502~proteasome complex,GO:0005634~nucleus,GO:0005737~cytoplasm,GO:0005829~cytosol,GO:0008541~proteasome regulatory particle, lid subcomplex,GO:0009506~plasmodesma,GO:0031595~nuclear proteasome complex,		IPR000717:Proteasome component (PCI) domain,IPR011991:Winged helix-turn-helix DNA-binding domain,	ath03050:Proteasome,		SM00088:PINT,	Alternative splicing,Coiled coil,Complete proteome,Cytoplasm,Nucleus,Proteasome,Reference proteome,		Arabidopsis thaliana	A0A287SZZ9	superfamily	227403	49	478	6.41e-112	337.689	RPN5 superfamily
	A0A287T0Y4	57.94	5	2	2	6	0.0128755	6.32971e-05	24.479	8.4e-07	50.4	A0A287T0Y4	Uncharacterized protein	unreviewed	466	50,938				RNA binding [GO:0003723]	Q05196	Polyadenylate-binding protein 5 (PABP-5) (Poly(A)-binding protein 5)	reviewed	682	74,423	cytoplasm [GO:0005737];cytosol [GO:0005829];mitochondrion [GO:0005739];nucleus [GO:0005634];ribonucleoprotein complex [GO:1990904]	SUBCELLULAR LOCATION: Cytoplasm {ECO:0000250}. Nucleus {ECO:0000250}.	nuclear-transcribed mRNA poly(A) tail shortening [GO:0000289];regulation of translation [GO:0006417];translational initiation [GO:0006413]	mRNA 3'-UTR binding [GO:0003730];poly(A) binding [GO:0008143];poly(U) RNA binding [GO:0008266];RNA binding [GO:0003723]	Q05196	poly(A)-binding protein 5(PAB5)	GO:0000289~nuclear-transcribed mRNA poly(A) tail shortening,GO:0006413~translational initiation,GO:0006417~regulation of translation,	GO:0005634~nucleus,GO:0005737~cytoplasm,GO:0005829~cytosol,	GO:0000166~nucleotide binding,GO:0003723~RNA binding,GO:0003743~translation initiation factor activity,GO:0008143~poly(A) binding,	IPR000504:RNA recognition motif domain,IPR002004:Polyadenylate-binding protein/Hyperplastic disc protein,IPR003954:RNA recognition motif domain, eukaryote,IPR006515:Polyadenylate binding protein, human types 1, 2, 3, 4,IPR012677:Nucleotide-binding, alpha-beta plait,	ath03013:RNA transport,ath03015:mRNA surveillance pathway,ath03018:RNA degradation,		SM00360:RRM,SM00361:RRM_1,SM00517:PolyA,	Complete proteome,Cytoplasm,Nucleus,Phosphoprotein,Reference proteome,Repeat,RNA-binding,Translation regulation,	chain:Polyadenylate-binding protein 5,compositionally biased region:Poly-Ala,compositionally biased region:Poly-Gln,domain:PABC,domain:RRM 1,domain:RRM 2,domain:RRM 3,domain:RRM 4,modified residue,sequence conflict,	Arabidopsis thaliana	A0A287T0Y4;A0A287T0Y4;A0A287T0Y4	specific;specific;superfamily	240840;240841;172341	152;263;339	242;339;466	2.58E-34;1.12E-27;0.00192427	123.524;104.936;40.2561	RRM1_RBM34;RRM2_RBM34;PRK13808 superfamily
	A0A287T1G2	60.52	7	2	2	5	0.0126904	6.23868e-05	42.791	2.86e-57	185	A0A287T1G2	Uncharacterized protein	unreviewed	394	42,651			regulation of ion transmembrane transport [GO:0034765]	voltage-gated cation channel activity [GO:0022843]	Q8H0Y1	Outer envelope pore protein 24B, chloroplastic (Chloroplastic outer envelope pore protein of 24 kDa B)	reviewed	213	23,411	chloroplast [GO:0009507];chloroplast envelope [GO:0009941];etioplast membrane [GO:0034426];integral component of chloroplast outer membrane [GO:0031359];mitochondrion [GO:0005739];plastid [GO:0009536];pore complex [GO:0046930]	SUBCELLULAR LOCATION: Plastid, etioplast membrane {ECO:0000250};Multi-pass membrane protein {ECO:0000250}. Plastid, chloroplast outer membrane;Multi-pass membrane protein. Note=Present in non-green root plastids. {ECO:0000250}.	regulation of ion transmembrane transport [GO:0034765]	porin activity [GO:0015288];voltage-gated cation channel activity [GO:0022843]	Q8H0Y1	outer envelope pore 24B-like protein(AT5G42960)	GO:0006811~ion transport,GO:0034765~regulation of ion transmembrane transport,	GO:0005739~mitochondrion,GO:0009507~chloroplast,GO:0009536~plastid,GO:0009941~chloroplast envelope,GO:0031359~integral component of chloroplast outer membrane,GO:0034426~etioplast membrane,GO:0046930~pore complex,	GO:0015288~porin activity,GO:0022843~voltage-gated cation channel activity,					Chloroplast,Complete proteome,Ion transport,Membrane,Plastid,Plastid outer membrane,Porin,Reference proteome,Transmembrane,Transmembrane beta strand,Transport,		Arabidopsis thaliana
	A0A287T3A1	28.44	2	1	1	2	0.00225989	1.11098e-05	33.333	1.29e-90	309	A0A287T3A1	Uncharacterized protein	unreviewed	885	98,212					O80386	COP1-interacting protein 7	reviewed	1058	118,425	nucleus [GO:0005634];plasma membrane [GO:0005886]	SUBCELLULAR LOCATION: Nucleus {ECO:0000255|PROSITE-ProRule:PRU00768, ECO:0000269|PubMed:9668129}.	anthocyanin-containing compound biosynthetic process [GO:0009718];chlorophyll biosynthetic process [GO:0015995];positive regulation of transcription, DNA-templated [GO:0045893];response to light stimulus [GO:0009416]		O80386	COP1-interacting protein 7(CIP7)	GO:0009416~response to light stimulus,GO:0009718~anthocyanin-containing compound biosynthetic process,GO:0015995~chlorophyll biosynthetic process,GO:0045893~positive regulation of transcription, DNA-templated,	GO:0005634~nucleus,GO:0005794~Golgi apparatus,GO:0005886~plasma membrane,						Complete proteome,Reference proteome,		Arabidopsis thaliana	A0A287T3A1	specific	350515	201	228	0.00952468	34.9441	BACK
	A0A287U791	30.42	2	1	1	4	0.00550206	2.70486e-05				A0A287U791	CBF domain-containing protein	unreviewed	727	80,702			ribosome biogenesis [GO:0042254]																							A0A287U791	superfamily	391707	27	540	1.87e-62	223.765	CBF superfamily
	A0A287ULC1	32.18	3	1	1	3	0.00689655	3.3904e-05	63.765	0	551	A0A287ULC1	Uncharacterized protein	unreviewed	435	49,427			microtubule cytoskeleton organization [GO:0000226]	microtubule binding [GO:0008017]	Q9FLP0	65-kDa microtubule-associated protein 1 (AtMAP65-1)	reviewed	587	65,785	cell cortex [GO:0005938];microtubule [GO:0005874];nucleus [GO:0005634];phragmoplast [GO:0009524];spindle [GO:0005819]	SUBCELLULAR LOCATION: Nucleus. Cytoplasm. Cytoplasm, cytoskeleton, spindle. Cytoplasm, cytoskeleton, phragmoplast. Cytoplasm, cell cortex. Note=During interphase, binds cortical microtubules. In M-phase, locates to the preprophase band. Binds the preprophase band but does not accumulate at the prophase spindle microtubules that coexists within the same cell. In the metaphase and anaphase, localiz…	cell cycle [GO:0007049];cell division [GO:0051301];cortical microtubule organization [GO:0043622]	microtubule binding [GO:0008017];protein dimerization activity [GO:0046983]	Q9FLP0	microtubule-associated proteins 65-1(MAP65-1)	GO:0000226~microtubule cytoskeleton organization,GO:0000910~cytokinesis,GO:0000911~cytokinesis by cell plate formation,GO:0001578~microtubule bundle formation,GO:0007020~microtubule nucleation,GO:0007067~mitotic nuclear division,GO:0008283~cell proliferation,GO:0031116~positive regulation of microtubule polymerization,GO:0043622~cortical microtubule organization,GO:0046785~microtubule polymerizat…	GO:0005634~nucleus,GO:0005737~cytoplasm,GO:0005819~spindle,GO:0005829~cytosol,GO:0005874~microtubule,GO:0005938~cell cortex,GO:0009524~phragmoplast,GO:0009574~preprophase band,GO:0010005~cortical microtubule, transverse to long axis,GO:0055028~cortical microtubule,GO:0072686~mitotic spindle,	GO:0005515~protein binding,GO:0008017~microtubule binding,GO:0046983~protein dimerization activity,	IPR007145:Microtubule-associated protein, MAP65/Ase1/PRC1,				Alternative splicing,Cell cycle,Cell division,Coiled coil,Complete proteome,Cytoplasm,Cytoskeleton,Microtubule,Mitosis,Nucleus,Phosphoprotein,Reference proteome,		Arabidopsis thaliana	A0A287ULC1	superfamily	367764	50	427	1.15e-43	160.575	MAP65_ASE1 superfamily
[truncated: 3,878 more rows]
[truncated: 22 more columns]

## Sheet: SCH SCX Nuclear S1+S2 IDs
Supplementary table S3. A list of identified barley proteins categorized as NUCLEAR S1+S2 plus other experimental and database-retrieved data related to SCX-separated tryptic peptides. The number of nuclear HORVU (Hordeum vulgare) IDs is 674. This corresponds to 636 ARATH (Arabidopsis thaliana) homologs (or 293 unique ARATH homologous proteins).
	PEAKS X	PEAKS X	PEAKS X	PEAKS X	PEAKS X	PEAKS X	PEAKS X, additionally calculated	PEAKS X, additionally calculated	BLASTP	BLASTP	BLASTP	Uniprot	Uniprot	Uniprot	Uniprot	Uniprot	Uniprot	Uniprot	Uniprot	Uniprot	Uniprot	Uniprot	Uniprot	Uniprot	Uniprot	Uniprot	Uniprot	Uniprot	Uniprot	DAVID	DAVID	DAVID	DAVID	DAVID	DAVID	DAVID	DAVID	DAVID	DAVID	DAVID	DAVID	CDD	CDD	CDD	CDD	CDD	CDD	CDD	CDD
[truncated: 675 more rows]
[truncated: 22 more columns]

## Sheet: SCH SCX Nuclear S1+S2 ProtClass
Supplementary table S3. PANTHER protein class sorting of the NUCLEAR S1+S2 categorized proteins from barley identified using SCX-separated tryptic peptides. The protein class categories matched for 291 from the 293 unique ARATH homologs. These proteins corespond to 405 NUCLEAR S1+S2 barley proteins; 231 barley NUCLEAR S1+S2 proteins were not classified by PANTHER.
[truncated: 24 more rows]
