# Supplementary material for: Proteome Analysis of Condensed Barley Mitotic Chromosomes
Source: Front Plant Sci. 2021 Aug 23;12:723674. doi: 10.3389/fpls.2021.723674 (PMC8419432; doi:10.3389/fpls.2021.723674)
Supplement: Supplementary file 4 [file Table_4.XLSX]

## Sheet: SortedChromos MiGd All Uniq IDs
Supplementary table S4. A list of barley proteins plus other experimental and database-retrieved data related to microgradient-separated tryptic peptides. The listed proteins provided highest -logP score and NSAF values in PEAKS X searches. The number of unique HORVU (Hordeum vulgare) IDs is 2941 (1791 duplicities). This corresponds to 2772 ARATH (Arabidopsis thaliana) homologs (or 1746 unique AR…
	PEAKS X	PEAKS X	PEAKS X	PEAKS X	PEAKS X	PEAKS X	PEAKS X, additionally calculated	PEAKS X, additionally calculated	BLASTP	BLASTP	BLASTP	Uniprot	Uniprot	Uniprot	Uniprot	Uniprot	Uniprot	Uniprot	Uniprot	Uniprot	Uniprot	Uniprot	Uniprot	Uniprot	Uniprot	Uniprot	Uniprot	Uniprot	Uniprot	DAVID	DAVID	DAVID	DAVID	DAVID	DAVID	DAVID	DAVID	DAVID	DAVID	DAVID	DAVID	CDD	CDD	CDD	CDD	CDD	CDD	CDD	CDD
	Accession no. (SwissProt/TrEMBL)	-10lgP	Sequence coverage (%)	Matched peptides	Unique matched peptides	Matched peptide MS/MS spectra	SAF	NSAF	BLASTP identity (%)	BLASTP E value	BLASTP Max score	Accession no. (HORVU)	Protein name (HORVU)	Accession annotation status (HORVU)	Length - a.a. (HORVU)	Molecular mass in kDa (HORVU)	Uniprot GO - CC (HORVU)	Uniprot Subcellular location (HORVU)	Uniprot GO - BP (HORVU)	Uniprot GO - MF (HORVU)	Accesion no. (ARATH)	Protein name (ARATH)	Accession annotation status (ARATH)	Length - a.a. (ARATH)	Molecular mass in kDa (ARATH)	Uniprot GO -CC (ARATH)	Uniprot Subcellular location (ARATH)	Uniprot GO - BP (ARATH)	Uniprot GO - MF (ARATH)	Accession no. used (ARATH)	Gene name	GOTERM_BP_DIRECT	GOTERM_CC_DIRECT	GOTERM_MF_DIRECT	INTERPRO	KEGG_PATHWAY	PIR_SUPERFAMILY	SMART	UP_KEYWORDS	UP_SEQ_FEATURE	Species	CDD Search Accession no. used (HORVU)	Hit type	PSSM-ID	Interval From	Interval To	E-Value	Bitscore	Short name
	A0A191TDI2	82.77	19	4	4	21	0.109375	0.000319524	72.487	1.2e-92	267	A0A191TDI2	ATP synthase subunit 4 (ATPase subunit 4)	unreviewed	192	21,635	mitochondrial proton-transporting ATP synthase complex [GO:0005753];mitochondrial proton-transporting ATP synthase complex, coupling factor F(o) [GO:0000276]		ATP synthesis coupled proton transport [GO:0015986]	proton transmembrane transporter activity [GO:0015078]	Q04613	ATP synthase protein MI25 (ORF25)	reviewed	192	21,693	integral component of membrane [GO:0016021];mitochondrial proton-transporting ATP synthase complex, coupling factor F(o) [GO:0000276]	SUBCELLULAR LOCATION: Mitochondrion membrane {ECO:0000269|PubMed:14671022};Single-pass membrane protein {ECO:0000269|PubMed:14671022}.	ATP synthesis coupled proton transport [GO:0015986]	proton transmembrane transporter activity [GO:0015078]	Q04613	orf25(orf25)	GO:0015986~ATP synthesis coupled proton transport,	GO:0016021~integral component of membrane,GO:0031966~mitochondrial membrane,GO:0045263~proton-transporting ATP synthase complex, coupling factor F(o),	GO:0015078~hydrogen ion transmembrane transporter activity,	IPR008688:ATPase, F0 complex, B chain/subunit B/MI25,				ATP synthesis,CF(0),Complete proteome,Hydrogen ion transport,Ion transport,Membrane,Mitochondrion,Reference proteome,RNA editing,Transmembrane,Transmembrane helix,Transport,	chain:ATP synthase protein MI25,transmembrane region,	Arabidopsis thaliana	A0A191TDI2	specific	368426	20	184	3.67e-58	179.777	Mt_ATP-synt_B
	A0A191TDI3	240.42	58	29	29	277	0.544204	0.00158982	91.304	0	940	A0A191TDI3	ATP synthase subunit alpha	unreviewed	509	55,306	mitochondrion [GO:0005739];proton-transporting ATP synthase complex, catalytic core F(1) [GO:0045261]	SUBCELLULAR LOCATION: Mitochondrion {ECO:0000256|RuleBase:RU000342}.	ATP synthesis coupled proton transport [GO:0015986]	ATP binding [GO:0005524];proton-transporting ATP synthase activity, rotational mechanism [GO:0046933]	P92549	ATP synthase subunit alpha, mitochondrial	reviewed	507	55,045	mitochondrial inner membrane [GO:0005743];proton-transporting ATP synthase complex, catalytic core F(1) [GO:0045261]	SUBCELLULAR LOCATION: Mitochondrion {ECO:0000269|PubMed:11743114, ECO:0000269|PubMed:14671022}. Mitochondrion inner membrane {ECO:0000305}. Note=Peripheral membrane protein. {ECO:0000305}.	ATP synthesis coupled proton transport [GO:0015986]	ATP binding [GO:0005524];proton-transporting ATP synthase activity, rotational mechanism [GO:0046933]	P92549	ATPase subunit 1(atp1)	GO:0015986~ATP synthesis coupled proton transport,GO:0015991~ATP hydrolysis coupled proton transport,	GO:0005739~mitochondrion,GO:0005743~mitochondrial inner membrane,GO:0045261~proton-transporting ATP synthase complex, catalytic core F(1),	GO:0005524~ATP binding,GO:0046933~proton-transporting ATP synthase activity, rotational mechanism,GO:0046961~proton-transporting ATPase activity, rotational mechanism,	IPR000194:ATPase, F1/V1/A1 complex, alpha/beta subunit, nucleotide-binding domain,IPR000793:ATPase, F1/V1/A1 complex, alpha/beta subunit, C-terminal,IPR004100:ATPase, alpha/beta subunit, N-terminal,IPR005294:ATPase, F1 complex, alpha subunit,IPR020003:ATPase, alpha/beta subunit, nucleotide-binding domain, active site,IPR023366:ATPase, F1/A1 complex, alpha subunit, N-terminal,IPR027417:P-loop cont…	ath00190:Oxidative phosphorylation,ath01100:Metabolic pathways,			ATP synthesis,ATP-binding,CF(1),Complete proteome,Direct protein sequencing,Hydrogen ion transport,Ion transport,Membrane,Mitochondrion,Mitochondrion inner membrane,Nucleotide-binding,Reference proteome,RNA editing,Transport,	chain:ATP synthase subunit alpha, mitochondrial,nucleotide phosphate-binding region:ATP,sequence conflict,site:Required for activity,	Arabidopsis thaliana	A0A191TDI3	specific	236448	6	503	0	946.423	PRK09281
	A0A1C9ZNZ7	32.61	3	2	2	2	0.00356506	2.49684e-05	75.838	0	775	A0A1C9ZNZ7	Ribosomal protein small subunit 3	unreviewed	561	64,234	mitochondrion [GO:0005739];ribosome [GO:0005840]		translation [GO:0006412]	RNA binding [GO:0003723];structural constituent of ribosome [GO:0003735]	Q95749	Ribosomal protein S3, mitochondrial	reviewed	556	64,876	mitochondrion [GO:0005739];ribosome [GO:0005840]	SUBCELLULAR LOCATION: Mitochondrion.	translation [GO:0006412]	RNA binding [GO:0003723];structural constituent of ribosome [GO:0003735]	Q95749	ribosomal protein S3(rps3)	GO:0006412~translation,	GO:0005739~mitochondrion,GO:0005840~ribosome,GO:0022627~cytosolic small ribosomal subunit,	GO:0003723~RNA binding,GO:0003735~structural constituent of ribosome,	IPR001351:Ribosomal protein S3, C-terminal,IPR009019:K homology domain, prokaryotic type,	ath03010:Ribosome,			Complete proteome,Mitochondrion,Reference proteome,Ribonucleoprotein,Ribosomal protein,RNA editing,	chain:30S ribosomal protein S3, chloroplastic,chain:Ribosomal protein S3, mitochondrial,domain:KH type-2,	Arabidopsis thaliana	A0A1C9ZNZ7	superfamily	130082	421	544	1.95e-24	101.239	rpsC_bact superfamily
	A0A1C9ZP01	144.2	26	9	9	16	0.0406091	0.000118634	92.132	0	752	A0A1C9ZP01	NADH dehydrogenase subunit 7	unreviewed	394	44,278	mitochondrion [GO:0005739]			NAD binding [GO:0051287];oxidoreductase activity, acting on NAD(P)H [GO:0016651];quinone binding [GO:0048038]	P93306	NADH dehydrogenase [ubiquinone] iron-sulfur protein 2 (EC 1.6.99.3) (EC 7.1.1.2) (NADH dehydrogenase subunit 7)	reviewed	394	44,962	mitochondrion [GO:0005739];respirasome [GO:0070469]	SUBCELLULAR LOCATION: Mitochondrion {ECO:0000269|PubMed:14671022}.		NAD binding [GO:0051287];NADH dehydrogenase (ubiquinone) activity [GO:0008137];quinone binding [GO:0048038]	P93306	NADH dehydrogenase subunit 7(nad7)		GO:0005739~mitochondrion,GO:0070469~respiratory chain,	GO:0008137~NADH dehydrogenase (ubiquinone) activity,GO:0016651~oxidoreductase activity, acting on NAD(P)H,GO:0048038~quinone binding,GO:0051287~NAD binding,	IPR001135:NADH-quinone oxidoreductase, subunit D,IPR014029:NADH:ubiquinone oxidoreductase, 49kDa subunit, conserved site,IPR022885:NAD(P)H-quinone oxidoreductase subunit D/H,	ath00190:Oxidative phosphorylation,ath01100:Metabolic pathways,			Complete proteome,Electron transport,Mitochondrion,NAD,Oxidoreductase,Reference proteome,Respiratory chain,RNA editing,Transport,Ubiquinone,	chain:NADH-ubiquinone oxidoreductase 49 kDa subunit,	Arabidopsis thaliana	A0A1C9ZP01	specific	180385	6	394	0	659.925	PRK06075
	A0A1C9ZP13	54.73	20	3	3	4	0.0229885	6.71577e-05	33.333	3.5	27.3	A0A1C9ZP13	Ribosomal protein small subunit 1	unreviewed	174	19,691	mitochondrion [GO:0005739];ribosome [GO:0005840]				Q9STV0	Alpha-glucan water dikinase 2 (EC 2.7.9.4)	reviewed	1278	144,812	chloroplast envelope [GO:0009941]		carbohydrate metabolic process [GO:0005975]	ATP binding [GO:0005524];maltodextrin water dikinase [GO:0102216];metal ion binding [GO:0046872];starch, H2O dikinase activity [GO:0102218]	Q9STV0	phosphoglucan, water dikinase(PWD)	GO:0005975~carbohydrate metabolic process,GO:0016310~phosphorylation,	GO:0009507~chloroplast,GO:0009941~chloroplast envelope,	GO:0005524~ATP binding,GO:0046872~metal ion binding,GO:0050521~alpha-glucan, water dikinase activity,	IPR002192:Pyruvate phosphate dikinase, PEP/pyruvate-binding,IPR013815:ATP-grasp fold, subdomain 1,IPR013816:ATP-grasp fold, subdomain 2,				ATP-binding,Carbohydrate metabolism,Complete proteome,Kinase,Magnesium,Metal-binding,Nucleotide-binding,Reference proteome,Signal,Transferase,	active site:Tele-phosphohistidine intermediate,chain:Alpha-glucan water dikinase 2,sequence conflict,signal peptide,	Arabidopsis thaliana	A0A1C9ZP13	superfamily	273232	85	166	1.79e-08	52.4289	rpsA superfamily
	A0A287DTW2	125.08	36	9	9	35	0.0806452	0.000235594	52.538	1.01e-140	408	A0A287DTW2	Lipase_3 domain-containing protein	unreviewed	434	47,343			lipid metabolic process [GO:0006629]	phospholipase A1 activity [GO:0008970]	O49523	Phospholipase A1-IIgamma (EC 3.1.1.-) (DAD1-like seedling establishment-related lipase) (AtDSEL) (Phospholipase DSEL)	reviewed	419	47,792	cytoplasm [GO:0005737]	SUBCELLULAR LOCATION: Cytoplasm {ECO:0000269|PubMed:21477884}.	diacylglycerol catabolic process [GO:0046340];lipid storage [GO:0019915];monoacylglycerol catabolic process [GO:0052651];negative regulation of seed germination [GO:0010187]	acylglycerol lipase activity [GO:0047372];phospholipase A1 activity [GO:0008970]	O49523	alpha/beta-Hydrolases superfamily protein(DSEL)	GO:0006629~lipid metabolic process,GO:0010187~negative regulation of seed germination,GO:0019915~lipid storage,GO:0046340~diacylglycerol catabolic process,GO:0052651~monoacylglycerol catabolic process,	GO:0005737~cytoplasm,	GO:0004806~triglyceride lipase activity,GO:0008970~phosphatidylcholine 1-acylhydrolase activity,GO:0047372~acylglycerol lipase activity,	IPR002921:Lipase, class 3,				3D-structure,Coiled coil,Complete proteome,Cytoplasm,Hydrolase,Lipid degradation,Lipid metabolism,Reference proteome,		Arabidopsis thaliana	A0A287DTW2	superfamily	215309	37	430	3.71e-171	485.932	PLN02571 superfamily
	A0A287DU46	85.26	4	5	5	15	0.0122449	3.57718e-05	60.235	0	1533	A0A287DU46	Transcription elongation factor spt6	unreviewed	1225	140,050	nucleus [GO:0005634]	SUBCELLULAR LOCATION: Nucleus {ECO:0000256|PIRNR:PIRNR036947}.	nucleobase-containing compound metabolic process [GO:0006139];positive regulation of transcription elongation from RNA polymerase II promoter [GO:0032968]	nucleic acid binding [GO:0003676]	A8MS85	Transcription elongation factor SPT6 homolog (AtSPT6)	reviewed	1647	185,034	cytosol [GO:0005829];plasmodesma [GO:0009506];transcriptionally active chromatin [GO:0035327];transcription elongation factor complex [GO:0008023]	SUBCELLULAR LOCATION: Nucleus {ECO:0000305}.	chromatin maintenance [GO:0070827];embryo development ending in seed dormancy [GO:0009793];mRNA transcription by RNA polymerase II [GO:0042789];nucleosome organization [GO:0034728];positive regulation of transcription elongation from RNA polymerase II promoter [GO:0032968];regulation of mRNA processing [GO:0050684];transcription elongation from RNA polymerase II promoter [GO:0006368]	histone binding [GO:0042393];nucleosome binding [GO:0031491];translation elongation factor activity [GO:0003746]	A8MS85	global transcription factor group B1(GTB1)	GO:0006139~nucleobase-containing compound metabolic process,GO:0006333~chromatin assembly or disassembly,GO:0006342~chromatin silencing,GO:0006351~transcription, DNA-templated,GO:0006352~DNA-templated transcription, initiation,GO:0006357~regulation of transcription from RNA polymerase II promoter,GO:0006368~transcription elongation from RNA polymerase II promoter,GO:0006414~translational elongati…	GO:0005634~nucleus,GO:0005829~cytosol,GO:0008023~transcription elongation factor complex,GO:0009506~plasmodesma,GO:0035327~transcriptionally active chromatin,	GO:0000991~transcription factor activity, core RNA polymerase II binding,GO:0003677~DNA binding,GO:0003700~transcription factor activity, sequence-specific DNA binding,GO:0003746~translation elongation factor activity,GO:0031491~nucleosome binding,GO:0042393~histone binding,	IPR000980:SH2 domain,IPR003029:Ribosomal protein S1, RNA-binding domain,IPR006641:YqgF/RNase H-like domain,IPR010994:RuvA domain 2-like,IPR012337:Ribonuclease H-like domain,IPR012340:Nucleic acid-binding, OB-fold,IPR017072:Transcription elongation factor Spt6,IPR022967:RNA-binding domain, S1,IPR023097:Tex RuvX-like domain,IPR023323:Tex-like domain,		PIRSF036947:transcription elongation factor Spt6,	SM00316:SM00316,SM00732:YqgFc,	Alternative splicing,Coiled coil,Complete proteome,Elongation factor,Nucleus,Protein biosynthesis,Reference proteome,Repeat,Transcription,Transcription regulation,		Arabidopsis thaliana	A0A287DU46;A0A287DU46	specific;superfamily	373176;225094	997;126	1200;971	3.65E-93;2.32E-51	297.518;195.172	SH2_2;Tex superfamily
	A0A287DU90	102.41	14	5	5	11	0.0252294	7.37041e-05	58.747	8.96e-149	431	A0A287DU90	Uncharacterized protein	unreviewed	436	48,356	endoplasmic reticulum [GO:0005783]			calcium ion binding [GO:0005509]	Q94CC0	Uncharacterized protein At5g49945	reviewed	480	54,592	endoplasmic reticulum [GO:0005783];integral component of membrane [GO:0016021]	SUBCELLULAR LOCATION: Membrane {ECO:0000255};Single-pass membrane protein {ECO:0000255}.		calcium ion binding [GO:0005509]	Q94CC0	hypothetical protein (DUF1682)(AT5G49945)		GO:0005783~endoplasmic reticulum,GO:0005789~endoplasmic reticulum membrane,GO:0016021~integral component of membrane,	GO:0005509~calcium ion binding,	IPR012879:Protein of unknown function DUF1682,				Coiled coil,Complete proteome,Endoplasmic reticulum,Membrane,Reference proteome,Signal,Transmembrane,Transmembrane helix,	chain:Uncharacterized protein At5g49945,signal peptide,transmembrane region,	Arabidopsis thaliana	A0A287DU90	specific	369610	109	426	1.35e-92	282.539	DUF1682
	A0A287DUD3	78.14	8	2	1	5	0.0138889	9.72727e-05	73.684	0	562	A0A287DUD3	Phosphotransferase (EC 2.7.1.-)	unreviewed	360	38,935	cell [GO:0005623]		cellular glucose homeostasis [GO:0001678];glycolytic process [GO:0006096]	ATP binding [GO:0005524];glucose binding [GO:0005536];hexokinase activity [GO:0004396]	P93834	Hexokinase-2 (EC 2.7.1.1)	reviewed	502	54,490	cytosol [GO:0005829];integral component of mitochondrial outer membrane [GO:0031307];mitochondrion [GO:0005739];plastid [GO:0009536]	SUBCELLULAR LOCATION: Mitochondrion outer membrane {ECO:0000269|PubMed:12953116, ECO:0000269|PubMed:14671022};Single-pass membrane protein {ECO:0000269|PubMed:12953116, ECO:0000269|PubMed:14671022}.	cellular glucose homeostasis [GO:0001678];glucose 6-phosphate metabolic process [GO:0051156];glycolytic process [GO:0006096];hexokinase-dependent signaling [GO:0009747];hexose metabolic process [GO:0019318];programmed cell death [GO:0012501];sugar mediated signaling pathway [GO:0010182]	ATP binding [GO:0005524];fructokinase activity [GO:0008865];glucokinase activity [GO:0004340];glucose binding [GO:0005536];hexokinase activity [GO:0004396];mannokinase activity [GO:0019158]	P93834	hexokinase 2(HXK2)	GO:0001678~cellular glucose homeostasis,GO:0006096~glycolytic process,GO:0009747~hexokinase-dependent signaling,GO:0010182~sugar mediated signaling pathway,GO:0012501~programmed cell death,GO:0046835~carbohydrate phosphorylation,	GO:0005623~cell,GO:0005739~mitochondrion,GO:0005829~cytosol,GO:0009507~chloroplast,GO:0009536~plastid,GO:0031307~integral component of mitochondrial outer membrane,	GO:0004340~glucokinase activity,GO:0004396~hexokinase activity,GO:0005524~ATP binding,GO:0005536~glucose binding,GO:0008865~fructokinase activity,GO:0019158~mannokinase activity,	IPR001312:Hexokinase,IPR019807:Hexokinase, conserved site,IPR022672:Hexokinase, N-terminal,IPR022673:Hexokinase, C-terminal,	ath00010:Glycolysis / Gluconeogenesis,ath00051:Fructose and mannose metabolism,ath00052:Galactose metabolism,ath00500:Starch and sucrose metabolism,ath00520:Amino sugar and nucleotide sugar metabolism,ath01100:Metabolic pathways,ath01110:Biosynthesis of secondary metabolites,ath01130:Biosynthesis of antibiotics,ath01200:Carbon metabolism,			Alternative splicing,ATP-binding,Complete proteome,Glycolysis,Kinase,Membrane,Mitochondrion,Mitochondrion outer membrane,Nucleotide-binding,Reference proteome,Transferase,Transmembrane,Transmembrane helix,	chain:Hexokinase-2,nucleotide phosphate-binding region:ATP,region of interest:Glucose-binding,sequence conflict,transmembrane region,	Arabidopsis thaliana	A0A287DUD3	superfamily	215226	1	360	0	634.178	PLN02405 superfamily
	A0A287DUD4	101.02	15	5	3	9	0.0173077	5.0562e-05	72.979	0	724	A0A287DUD4	Phosphotransferase (EC 2.7.1.-)	unreviewed	520	56,113	cell [GO:0005623];cytosol [GO:0005829];integral component of membrane [GO:0016021]		cellular glucose homeostasis [GO:0001678];glycolytic process [GO:0006096]	ATP binding [GO:0005524];fructokinase activity [GO:0008865];glucokinase activity [GO:0004340];glucose binding [GO:0005536];mannokinase activity [GO:0019158]	Q42525	Hexokinase-1 (EC 2.7.1.1) (Protein GLUCOSE INSENSITIVE 2)	reviewed	496	53,707	cell [GO:0005623];cytosol [GO:0005829];integral component of membrane [GO:0016021];mitochondrial outer membrane [GO:0005741];mitochondrion [GO:0005739];nucleus [GO:0005634];plastid [GO:0009536];protein-containing complex [GO:0032991];vacuolar membrane [GO:0005774];vacuole [GO:0005773]	SUBCELLULAR LOCATION: Mitochondrion outer membrane;Single-pass membrane protein. Nucleus {ECO:0000255}.	cellular glucose homeostasis [GO:0001678];glucose mediated signaling pathway [GO:0010255];glycolytic process [GO:0006096];hexose catabolic process [GO:0019320];programmed cell death [GO:0012501];regulation of transcription by RNA polymerase II [GO:0006357];stomatal closure [GO:0090332];sugar mediated signaling pathway [GO:0010182];transpiration [GO:0010148]	ATP binding [GO:0005524];core promoter binding [GO:0001047];fructokinase activity [GO:0008865];glucokinase activity [GO:0004340];glucose binding [GO:0005536];hexokinase activity [GO:0004396];mannokinase activity [GO:0019158];zinc ion binding [GO:0008270]	Q42525	hexokinase 1(HXK1)	GO:0001678~cellular glucose homeostasis,GO:0006096~glycolytic process,GO:0009750~response to fructose,GO:0010148~transpiration,GO:0010182~sugar mediated signaling pathway,GO:0010255~glucose mediated signaling pathway,GO:0012501~programmed cell death,GO:0019320~hexose catabolic process,GO:0046835~carbohydrate phosphorylation,GO:0090332~stomatal closure,	GO:0005623~cell,GO:0005634~nucleus,GO:0005739~mitochondrion,GO:0005741~mitochondrial outer membrane,GO:0005773~vacuole,GO:0005774~vacuolar membrane,GO:0005829~cytosol,GO:0009536~plastid,GO:0016020~membrane,GO:0016021~integral component of membrane,	GO:0004340~glucokinase activity,GO:0004396~hexokinase activity,GO:0005515~protein binding,GO:0005524~ATP binding,GO:0005536~glucose binding,GO:0008270~zinc ion binding,GO:0008865~fructokinase activity,GO:0019158~mannokinase activity,	IPR001312:Hexokinase,IPR019807:Hexokinase, conserved site,IPR022672:Hexokinase, N-terminal,IPR022673:Hexokinase, C-terminal,	ath00010:Glycolysis / Gluconeogenesis,ath00051:Fructose and mannose metabolism,ath00052:Galactose metabolism,ath00500:Starch and sucrose metabolism,ath00520:Amino sugar and nucleotide sugar metabolism,ath01100:Metabolic pathways,ath01110:Biosynthesis of secondary metabolites,ath01130:Biosynthesis of antibiotics,ath01200:Carbon metabolism,			3D-structure,ATP-binding,Complete proteome,Glycolysis,Kinase,Membrane,Mitochondrion,Mitochondrion outer membrane,Nucleotide-binding,Nucleus,Reference proteome,Transferase,Transmembrane,Transmembrane helix,	chain:Hexokinase-1,mutagenesis site,nucleotide phosphate-binding region:ATP,region of interest:Glucose-binding,transmembrane region,	Arabidopsis thaliana	A0A287DUD4	superfamily	215226	49	519	0	816.377	PLN02405 superfamily
	A0A287DUW5	31.69	9	1	1	2	0.0131579	9.5692e-05	52.318	3.08e-53	169	A0A287DUW5	Uncharacterized protein	unreviewed	152	17,277	integral component of membrane [GO:0016021]		retrograde vesicle-mediated transport, Golgi to endoplasmic reticulum [GO:0006890]		Q8LF05	Rhomboid-like protein 19 (AtRBL19)	reviewed	304	34,084	Golgi apparatus [GO:0005794];Golgi trans cisterna [GO:0000138];integral component of membrane [GO:0016021]	SUBCELLULAR LOCATION: Membrane {ECO:0000255};Multi-pass membrane protein {ECO:0000255}.	retrograde vesicle-mediated transport, Golgi to endoplasmic reticulum [GO:0006890]		Q8LF05	rhomboid protein-like protein(AT3G07950)	GO:0006890~retrograde vesicle-mediated transport, Golgi to ER,	GO:0005794~Golgi apparatus,GO:0016021~integral component of membrane,	GO:0004252~serine-type endopeptidase activity,	IPR013861:Protein of unknown function DUF1751, integral membrane, eukaryotic,IPR022764:Peptidase S54, rhomboid domain,				Complete proteome,Membrane,Reference proteome,Transmembrane,Transmembrane helix,		Arabidopsis thaliana
	A0A287DV25	73.21	15	3	3	5	0.0259067	7.56829e-05	44.304	2.7e-16	74.7	A0A287DV25	Sulfotransferase (EC 2.8.2.-)	unreviewed	193	21,132				sulfotransferase activity [GO:0008146]	Q9M1V1	Cytosolic sulfotransferase 6 (AtSOT6) (EC 2.8.2.-) (sulfotransferase 3b) (AtST3b)	reviewed	329	38,069	cytoplasm [GO:0005737]	SUBCELLULAR LOCATION: Cytoplasm {ECO:0000250}.		sulfotransferase activity [GO:0008146]	Q9M1V1	P-loop containing nucleoside triphosphate hydrolases superfamily protein(AT3G45080)		GO:0005737~cytoplasm,	GO:0008146~sulfotransferase activity,	IPR000863:Sulfotransferase domain,IPR027417:P-loop containing nucleoside triphosphate hydrolase,				Complete proteome,Cytoplasm,Reference proteome,Transferase,		Arabidopsis thaliana	A0A287DV25	superfamily	389806	68	144	1.13e-10	59.1633	Sulfotransfer_3 superfamily
	A0A287DV44	31.18	2	1	1	1	0.00307692	2.23772e-05	73.952	0	521	A0A287DV44	Glycosyltransferase (EC 2.4.2.-)	unreviewed	325	37,013	Golgi membrane [GO:0000139]	SUBCELLULAR LOCATION: Golgi apparatus membrane {ECO:0000256|RuleBase:RU363055};Single-pass type II membrane protein {ECO:0000256|RuleBase:RU363055}.	cell wall organization [GO:0071555]	transferase activity, transferring glycosyl groups [GO:0016757]	Q9LN62	Arabinosyltransferase RRA3 (EC 2.4.2.-) (Protein REDUCED RESIDUAL ARABINOSE 3)	reviewed	428	48,251	endosome [GO:0005768];Golgi apparatus [GO:0005794];Golgi medial cisterna [GO:0005797];Golgi membrane [GO:0000139];integral component of membrane [GO:0016021];trans-Golgi network [GO:0005802]	SUBCELLULAR LOCATION: Golgi apparatus membrane {ECO:0000269|PubMed:21680836};Single-pass type II membrane protein {ECO:0000305|PubMed:21680836}.	cell wall organization [GO:0071555];root hair cell development [GO:0080147]	transferase activity, transferring glycosyl groups [GO:0016757]	Q9LN62	Nucleotide-diphospho-sugar transferase family protein(RRA3)	GO:0071555~cell wall organization,GO:0080147~root hair cell development,	GO:0000139~Golgi membrane,GO:0005768~endosome,GO:0005794~Golgi apparatus,GO:0005802~trans-Golgi network,GO:0016021~integral component of membrane,	GO:0016757~transferase activity, transferring glycosyl groups,	IPR005069:Nucleotide-diphospho-sugar transferase,				Cell wall biogenesis/degradation,Coiled coil,Complete proteome,Glycoprotein,Glycosyltransferase,Golgi apparatus,Membrane,Reference proteome,Signal-anchor,Transferase,Transmembrane,Transmembrane helix,		Arabidopsis thaliana	A0A287DV44	specific	367480	79	303	5.65e-56	180.597	Nucleotid_trans
	A0A287DVN5	53.51	32	3	3	9	0.136364	0.000398367	60.656	1.58e-21	79.3	A0A287DVN5	Uncharacterized protein	unreviewed	66	7,180					Q9LUK2	60S acidic ribosomal protein P2-5	reviewed	114	11,759	cytosol [GO:0005829];cytosolic ribosome [GO:0022626]		translational elongation [GO:0006414]	structural constituent of ribosome [GO:0003735]	Q9LUK2	60S acidic ribosomal protein family(AT5G40040)	GO:0002181~cytoplasmic translation,GO:0006414~translational elongation,	GO:0005737~cytoplasm,GO:0005829~cytosol,GO:0005840~ribosome,GO:0022625~cytosolic large ribosomal subunit,GO:0022626~cytosolic ribosome,GO:0030687~preribosome, large subunit precursor,	GO:0003735~structural constituent of ribosome,GO:0070180~large ribosomal subunit rRNA binding,	IPR027534:Ribosomal protein L12 family,	ath03010:Ribosome,			Complete proteome,Phosphoprotein,Reference proteome,Ribonucleoprotein,Ribosomal protein,	chain:60S acidic ribosomal protein P2-5,	Arabidopsis thaliana	A0A287DVN5	superfamily	389779	1	61	2.14e-25	89.7322	Ribosomal_P1_P2_L12p superfamily
	A0A287DVR0	111.73	37	6	5	16	0.0737327	0.000516397	77.707	3.6e-79	234	A0A287DVR0	S10_plectin domain-containing protein	unreviewed	217	23,737	cytosolic small ribosomal subunit [GO:0022627]		ribosomal small subunit assembly [GO:0000028]	RNA binding [GO:0003723];structural constituent of ribosome [GO:0003735]	Q9SW09	40S ribosomal protein S10-1	reviewed	177	19,447	cytosol [GO:0005829];cytosolic ribosome [GO:0022626];cytosolic small ribosomal subunit [GO:0022627]	SUBCELLULAR LOCATION: Cytoplasm {ECO:0000250}.	ribosomal small subunit assembly [GO:0000028]	mRNA binding [GO:0003729];RNA binding [GO:0003723];structural constituent of ribosome [GO:0003735]	Q9SW09	RNA binding Plectin/S10 domain-containing protein(AT4G25740)	GO:0000028~ribosomal small subunit assembly,GO:0006412~translation,	GO:0005829~cytosol,GO:0005840~ribosome,GO:0016020~membrane,GO:0022626~cytosolic ribosome,GO:0022627~cytosolic small ribosomal subunit,	GO:0003729~mRNA binding,GO:0003735~structural constituent of ribosome,	IPR005326:Plectin/S10, N-terminal,	ath03010:Ribosome,			Alternative splicing,Complete proteome,Cytoplasm,Reference proteome,Ribonucleoprotein,Ribosomal protein,	chain:40S ribosomal protein S10-1,	Arabidopsis thaliana	A0A287DVR0	specific	367530	31	122	2.66e-61	186.168	S10_plectin
	A0A287DVR1	123.35	48	8	5	23	0.118557	0.000862215	77.564	5.99e-79	232	A0A287DVR1	S10_plectin domain-containing protein	unreviewed	194	21,076					Q9SW09	40S ribosomal protein S10-1	reviewed	177	19,447	cytosol [GO:0005829];cytosolic ribosome [GO:0022626];cytosolic small ribosomal subunit [GO:0022627]	SUBCELLULAR LOCATION: Cytoplasm {ECO:0000250}.	ribosomal small subunit assembly [GO:0000028]	mRNA binding [GO:0003729];RNA binding [GO:0003723];structural constituent of ribosome [GO:0003735]	Q9SW09	RNA binding Plectin/S10 domain-containing protein(AT4G25740)	GO:0000028~ribosomal small subunit assembly,GO:0006412~translation,	GO:0005829~cytosol,GO:0005840~ribosome,GO:0016020~membrane,GO:0022626~cytosolic ribosome,GO:0022627~cytosolic small ribosomal subunit,	GO:0003729~mRNA binding,GO:0003735~structural constituent of ribosome,	IPR005326:Plectin/S10, N-terminal,	ath03010:Ribosome,			Alternative splicing,Complete proteome,Cytoplasm,Reference proteome,Ribonucleoprotein,Ribosomal protein,	chain:40S ribosomal protein S10-1,	Arabidopsis thaliana	A0A287DVR1	specific	367530	8	99	3.07e-61	185.013	S10_plectin
	A0A287DVR8	134.89	40	6	4	32	0.164948	0.000481874	77.564	1.36e-78	231	A0A287DVR8	S10_plectin domain-containing protein	unreviewed	194	21,164					Q9SW09	40S ribosomal protein S10-1	reviewed	177	19,447	cytosol [GO:0005829];cytosolic ribosome [GO:0022626];cytosolic small ribosomal subunit [GO:0022627]	SUBCELLULAR LOCATION: Cytoplasm {ECO:0000250}.	ribosomal small subunit assembly [GO:0000028]	mRNA binding [GO:0003729];RNA binding [GO:0003723];structural constituent of ribosome [GO:0003735]	Q9SW09	RNA binding Plectin/S10 domain-containing protein(AT4G25740)	GO:0000028~ribosomal small subunit assembly,GO:0006412~translation,	GO:0005829~cytosol,GO:0005840~ribosome,GO:0016020~membrane,GO:0022626~cytosolic ribosome,GO:0022627~cytosolic small ribosomal subunit,	GO:0003729~mRNA binding,GO:0003735~structural constituent of ribosome,	IPR005326:Plectin/S10, N-terminal,	ath03010:Ribosome,			Alternative splicing,Complete proteome,Cytoplasm,Reference proteome,Ribonucleoprotein,Ribosomal protein,	chain:40S ribosomal protein S10-1,	Arabidopsis thaliana	A0A287DVR8	specific	367530	8	99	3.66e-61	185.013	S10_plectin
	A0A287DWU3	42.67	16	3	3	3	0.0168539	0.000122572	53.714	2.74e-55	174	A0A287DWU3	Uncharacterized protein	unreviewed	178	20,502	mitochondrial matrix [GO:0005759];mitochondrion [GO:0005739]		positive regulation of mitochondrial translation [GO:0070131]	mitochondrial ribosome binding [GO:0097177];mRNA binding [GO:0003729];translation activator activity [GO:0008494]	Q8W487	Uncharacterized protein At2g39795, mitochondrial	reviewed	250	28,061	Golgi apparatus [GO:0005794];mitochondrial matrix [GO:0005759];mitochondrion [GO:0005739]	SUBCELLULAR LOCATION: Mitochondrion matrix {ECO:0000269|PubMed:14671022, ECO:0000305|PubMed:25732537}.	positive regulation of mitochondrial translation [GO:0070131]	mitochondrial ribosome binding [GO:0097177];mRNA binding [GO:0003729];translation activator activity [GO:0008494]	Q8W487	Mitochondrial glycoprotein family protein(AT2G39795)		GO:0005739~mitochondrion,GO:0005759~mitochondrial matrix,		IPR003428:Mitochondrial glycoprotein,				Complete proteome,Mitochondrion,Reference proteome,Transit peptide,	chain:Uncharacterized protein At2g39795, mitochondrial,transit peptide:Mitochondrion,	Arabidopsis thaliana	A0A287DWU3	specific	367037	1	170	4.35e-56	175.126	MAM33
	A0A287DX13	43.48	4	3	3	3	0.00354191	1.03472e-05	56.613	0	910	A0A287DX13	Exocyst complex component	unreviewed	847	92,808	cytosol [GO:0005829];exocyst [GO:0000145];extracellular exosome [GO:0070062];membrane [GO:0016020];plasma membrane [GO:0005886];plasmodesma [GO:0009506]		acceptance of pollen [GO:0060321];exocytosis [GO:0006887];Golgi to plasma membrane transport [GO:0006893];pollen germination [GO:0009846];pollen tube growth [GO:0009860];vesicle docking involved in exocytosis [GO:0006904]		F4JHH5	Exocyst complex component SEC15B (AtSec15b)	reviewed	787	88,371	cell wall [GO:0005618];cytoskeleton [GO:0005856];cytosol [GO:0005829];exocyst [GO:0000145];extracellular exosome [GO:0070062];membrane [GO:0016020];phragmoplast [GO:0009524];plasma membrane [GO:0005886];plasmodesma [GO:0009506]	SUBCELLULAR LOCATION: Cytoplasm, cytosol {ECO:0000269|PubMed:19895414, ECO:0000269|PubMed:24307681}. Cytoplasm, cytoskeleton, phragmoplast {ECO:0000269|PubMed:20870962}. Secreted, cell wall {ECO:0000269|PubMed:20870962}. Secreted, extracellular exosome {ECO:0000269|PubMed:24307681}. Note=Localized to globular structures in the perinuclear region. During cytokinesis, localizes to the nascent cell …	acceptance of pollen [GO:0060321];exocytosis [GO:0006887];Golgi to plasma membrane transport [GO:0006893];pollen germination [GO:0009846];pollen tube growth [GO:0009860];vesicle docking involved in exocytosis [GO:0006904]		F4JHH5	exocyst complex component sec15B(SEC15B)	GO:0006904~vesicle docking involved in exocytosis,GO:0009846~pollen germination,GO:0009860~pollen tube growth,GO:0060321~acceptance of pollen,	GO:0000145~exocyst,GO:0005576~extracellular region,GO:0005618~cell wall,GO:0005829~cytosol,GO:0005856~cytoskeleton,GO:0005886~plasma membrane,GO:0009506~plasmodesma,GO:0009524~phragmoplast,GO:0016020~membrane,		IPR007225:Exocyst complex subunit Sec15-like,		PIRSF025007:exocyst complex, component Sec15,		Cell wall,Complete proteome,Cytoplasm,Cytoskeleton,Exocytosis,Reference proteome,Secreted,Transport,		Arabidopsis thaliana	A0A287DX13;A0A287DX13	superfamily;superfamily	367808;274676	502;24	811;225	1.03E-76;0.00605529	251.29;40.1133	Sec15 superfamily;TIGR03607 superfamily
	A0A287DX23	99.84	23	8	8	10	0.0232558	6.79386e-05	82.051	0	764	A0A287DX23	Uncharacterized protein	unreviewed	430	48,553					Q8W117	Suppressor of mec-8 and unc-52 protein homolog 1 (AtSMU-1) (RNA splicing protein SMU1) (WD40 repeat-containing protein SMU1)	reviewed	511	57,724	Cul4-RING E3 ubiquitin ligase complex [GO:0080008];nucleus [GO:0005634];precatalytic spliceosome [GO:0071011]	SUBCELLULAR LOCATION: Nucleus {ECO:0000269|PubMed:19734266}.	mRNA processing [GO:0006397];RNA splicing [GO:0008380]		Q8W117	transducin family protein / WD-40 repeat family protein(SMU1)	GO:0008380~RNA splicing,	GO:0005634~nucleus,GO:0080008~Cul4-RING E3 ubiquitin ligase complex,	GO:0000166~nucleotide binding,	IPR001680:WD40 repeat,IPR006594:LisH dimerisation motif,IPR006595:CTLH, C-terminal LisH motif,IPR015943:WD40/YVTN repeat-like-containing domain,IPR017986:WD40-repeat-containing domain,IPR019775:WD40 repeat, conserved site,IPR020472:G-protein beta WD-40 repeat,			SM00320:WD40,SM00667:LisH,SM00668:CTLH,	Acetylation,Complete proteome,Nucleus,Reference proteome,Repeat,WD repeat,		Arabidopsis thaliana	A0A287DX23;A0A287DX23;A0A287DX23	specific;specific;specific	238121;375350;128914	216;3;36	419;32;87	8.28E-52;8.71E-12;2.47E-05	175.601;58.9437;41.4026	WD40;LisH_TPL;CTLH
	A0A287DXN5	65.2	6	2	2	2	0.00472813	1.38126e-05	56.771	2.5e-78	247	A0A287DXN5	Uncharacterized protein	unreviewed	423	44,842				RNA binding [GO:0003723]	Q8W034	Heterogeneous nuclear ribonucleoprotein 1 (hnRNP1)	reviewed	411	42,353	cytosol [GO:0005829];nucleus [GO:0005634];ribonucleoprotein complex [GO:1990904];spliceosomal complex [GO:0005681]	SUBCELLULAR LOCATION: Nucleus {ECO:0000269|PubMed:14756317}. Cytoplasm {ECO:0000269|PubMed:14756317}. Note=Localized in cytoplasmic mRNP granules containing untranslated mRNAs. Shuttles continuously between the nucleus and the cytoplasm along with mRNA. Component of ribonucleosomes. Relocalization from the cytoplasm into the nucleus is mediated by TRN1 (By similarity). {ECO:0000250}.	mRNA processing [GO:0006397];mRNA transport [GO:0051028];regulation of response to salt stress [GO:1901000];regulation of response to water deprivation [GO:2000070];regulation of RNA metabolic process [GO:0051252];RNA splicing [GO:0008380];vegetative to reproductive phase transition of meristem [GO:0010228]	mRNA binding [GO:0003729];RNA binding [GO:0003723]	Q8W034	RNA-binding (RRM/RBD/RNP motifs) family protein(AT4G14300)	GO:0006397~mRNA processing,GO:0008380~RNA splicing,GO:0010228~vegetative to reproductive phase transition of meristem,GO:0051028~mRNA transport,GO:1901000~regulation of response to salt stress,GO:2000070~regulation of response to water deprivation,	GO:0005634~nucleus,GO:0005681~spliceosomal complex,GO:0005829~cytosol,	GO:0000166~nucleotide binding,GO:0003723~RNA binding,GO:0003729~mRNA binding,	IPR000504:RNA recognition motif domain,IPR012677:Nucleotide-binding, alpha-beta plait,	ath03015:mRNA surveillance pathway,		SM00360:RRM,	Complete proteome,Cytoplasm,mRNA processing,mRNA splicing,mRNA transport,Nucleus,Reference proteome,Repeat,Ribonucleoprotein,RNA-binding,Spliceosome,Transport,		Arabidopsis thaliana	A0A287DXN5;A0A287DXN5	specific;specific	240773;240771	104;8	183;78	5.83E-49;2.15E-37	160.994;130.398	RRM2_DAZAP1;RRM1_hnRNPA_hnRNPD_like
	A0A287DXW1	111.48	11	10	5	20	0.019685	5.75071e-05	77.644	0	1617	A0A287DXW1	Uncharacterized protein	unreviewed	1016	112,377			regulation of transcription, DNA-templated [GO:0006355]		Q0WV90	Topless-related protein 1 (Protein MODIFIER OF SNC1 10)	reviewed	1120	124,089	cytosol [GO:0005829];nucleus [GO:0005634]	SUBCELLULAR LOCATION: Nucleus {ECO:0000269|PubMed:20647385}.	primary shoot apical meristem specification [GO:0010072];regulation of transcription, DNA-templated [GO:0006355]		Q0WV90	TOPLESS-related 1(TPR1)	GO:0006351~transcription, DNA-templated,GO:0006355~regulation of transcription, DNA-templated,GO:0010072~primary shoot apical meristem specification,	GO:0005634~nucleus,GO:0005829~cytosol,	GO:0005515~protein binding,	IPR001680:WD40 repeat,IPR006594:LisH dimerisation motif,IPR006595:CTLH, C-terminal LisH motif,IPR011047:Quinonprotein alcohol dehydrogenase-like superfamily,IPR015943:WD40/YVTN repeat-like-containing domain,IPR017986:WD40-repeat-containing domain,IPR019775:WD40 repeat, conserved site,			SM00320:WD40,SM00667:LisH,SM00668:CTLH,	Alternative splicing,Complete proteome,Nucleus,Phosphoprotein,Reference proteome,Repeat,Repressor,Transcription,Transcription regulation,WD repeat,		Arabidopsis thaliana	A0A287DXW1;A0A287DXW1;A0A287DXW1;A0A287DXW1	specific;superfamily;specific;superfamily	238121;392136;128914;367360	351;840;31;186	659;1007;89;332	4.41E-37;1.04E-13;1.11E-12;4.81E-05	141.318;72.7528;63.359;47.3226	WD40;WD40 superfamily;CTLH;Atrophin-1 superfamily
	A0A287DXW7	60.46	4	3	3	4	0.0043384	3.03845e-05	79.307	0	1516	A0A287DXW7	Uncharacterized protein	unreviewed	922	101,675			regulation of transcription, DNA-templated [GO:0006355]		Q94AI7	Protein TOPLESS (WUS-interacting protein 1)	reviewed	1131	124,298	cytosol [GO:0005829];nucleus [GO:0005634]	SUBCELLULAR LOCATION: Nucleus {ECO:0000269|PubMed:16763149, ECO:0000269|PubMed:18258861, ECO:0000269|PubMed:27015278, ECO:0000269|PubMed:28526412}.	jasmonic acid mediated signaling pathway [GO:0009867];negative regulation of transcription, DNA-templated [GO:0045892];primary shoot apical meristem specification [GO:0010072];regulation of transcription, DNA-templated [GO:0006355];response to auxin [GO:0009733];xylem and phloem pattern formation [GO:0010051]	identical protein binding [GO:0042802];protein homodimerization activity [GO:0042803]	Q94AI7	Transducin family protein / WD-40 repeat family protein(TPL)	GO:0006351~transcription, DNA-templated,GO:0009733~response to auxin,GO:0009867~jasmonic acid mediated signaling pathway,GO:0010051~xylem and phloem pattern formation,GO:0010072~primary shoot apical meristem specification,GO:0045892~negative regulation of transcription, DNA-templated,	GO:0005634~nucleus,GO:0005829~cytosol,	GO:0005515~protein binding,GO:0042803~protein homodimerization activity,	IPR001680:WD40 repeat,IPR006594:LisH dimerisation motif,IPR006595:CTLH, C-terminal LisH motif,IPR015943:WD40/YVTN repeat-like-containing domain,IPR017986:WD40-repeat-containing domain,IPR019775:WD40 repeat, conserved site,			SM00320:WD40,SM00667:LisH,SM00668:CTLH,	Complete proteome,Developmental protein,Jasmonic acid signaling pathway,Nucleus,Phosphoprotein,Reference proteome,Repeat,Repressor,Transcription,Transcription regulation,WD repeat,		Arabidopsis thaliana	A0A287DXW7;A0A287DXW7;A0A287DXW7;A0A287DXW7;A0A287DXW7	specific;specific;specific;superfamily;specific	238121;128914;128913;367360;225201	354;34;4;189;820	662;92;34;335;921	1.13E-37;1.01E-12;6.94E-06;6.10E-05;7.11E-05	142.859;63.359;43.192;46.9374;46.2351	WD40;CTLH;LisH;Atrophin-1 superfamily;WD40
	A0A287DZM3	88.68	9	3	3	4	0.00754717	2.2048e-05	73.016	0	727	A0A287DZM3	Ribosomal_S3_C domain-containing protein	unreviewed	530	60,583	ribosome [GO:0005840]		translation [GO:0006412]	structural constituent of ribosome [GO:0003735]	Q95749	Ribosomal protein S3, mitochondrial	reviewed	556	64,876	mitochondrion [GO:0005739];ribosome [GO:0005840]	SUBCELLULAR LOCATION: Mitochondrion.	translation [GO:0006412]	RNA binding [GO:0003723];structural constituent of ribosome [GO:0003735]	Q95749	ribosomal protein S3(rps3)	GO:0006412~translation,	GO:0005739~mitochondrion,GO:0005840~ribosome,GO:0022627~cytosolic small ribosomal subunit,	GO:0003723~RNA binding,GO:0003735~structural constituent of ribosome,	IPR001351:Ribosomal protein S3, C-terminal,IPR009019:K homology domain, prokaryotic type,	ath03010:Ribosome,			Complete proteome,Mitochondrion,Reference proteome,Ribonucleoprotein,Ribosomal protein,RNA editing,	chain:30S ribosomal protein S3, chloroplastic,chain:Ribosomal protein S3, mitochondrial,domain:KH type-2,	Arabidopsis thaliana	A0A287DZM3	superfamily	130082	390	513	1.83e-24	101.239	rpsC_bact superfamily
	A0A287DZQ7	199.6	35	19	3	41	0.051186	0.000149533	70.314	0	1157	A0A287DZQ7	tRNA-binding domain-containing protein	unreviewed	801	89,172			methionyl-tRNA aminoacylation [GO:0006431]	ATP binding [GO:0005524];methionine-tRNA ligase activity [GO:0004825];tRNA binding [GO:0000049]	Q9SVN5	Methionine--tRNA ligase, cytoplasmic (EC 6.1.1.10) (Methionyl-tRNA synthetase) (MetRS)	reviewed	797	89,854	cytosol [GO:0005829]	SUBCELLULAR LOCATION: Cytoplasm, cytosol {ECO:0000305|PubMed:16251277, ECO:0000305|PubMed:16297076}.	methionyl-tRNA aminoacylation [GO:0006431];response to cadmium ion [GO:0046686];tRNA aminoacylation for protein translation [GO:0006418]	ATP binding [GO:0005524];methionine-tRNA ligase activity [GO:0004825];tRNA binding [GO:0000049]	Q9SVN5	methionine-tRNA ligase, putative / methionyl-tRNA synthetase, putative / MetRS(AT4G13780)	GO:0006418~tRNA aminoacylation for protein translation,GO:0006431~methionyl-tRNA aminoacylation,GO:0046686~response to cadmium ion,	GO:0005737~cytoplasm,GO:0005829~cytosol,	GO:0000049~tRNA binding,GO:0004825~methionine-tRNA ligase activity,GO:0005524~ATP binding,	IPR001412:Aminoacyl-tRNA synthetase, class I, conserved site,IPR002547:tRNA-binding domain,IPR009080:Aminoacyl-tRNA synthetase, class 1a, anticodon-binding,IPR012340:Nucleic acid-binding, OB-fold,IPR014729:Rossmann-like alpha/beta/alpha sandwich fold,IPR014758:Methionyl-tRNA synthetase,IPR015413:Methionyl/Leucyl tRNA synthetase,IPR023458:Methionine-tRNA ligase, type 1,	ath00450:Selenocompound metabolism,ath00970:Aminoacyl-tRNA biosynthesis,			Aminoacyl-tRNA synthetase,ATP-binding,Complete proteome,Cytoplasm,Ligase,Nucleotide-binding,Protein biosynthesis,Reference proteome,RNA-binding,tRNA-binding,	binding site:ATP,chain:Probable methionyl-tRNA synthetase,domain:tRNA-binding,short sequence motif:"HIGH" region,short sequence motif:"KMSKS" region,	Arabidopsis thaliana	A0A287DZQ7	specific	215329	45	801	0	1603.29	PLN02610
	A0A287DZS1	82.61	52	4	4	22	0.392857	0.00114768	91.071	2.17e-34	109	A0A287DZS1	Uncharacterized protein	unreviewed	56	6,388	ribosome [GO:0005840]		translation [GO:0006412]	structural constituent of ribosome [GO:0003735];zinc ion binding [GO:0008270]	Q680P8	40S ribosomal protein S29	reviewed	56	6,429	cytosol [GO:0005829];cytosolic small ribosomal subunit [GO:0022627];plasma membrane [GO:0005886]		translation [GO:0006412]	structural constituent of ribosome [GO:0003735];zinc ion binding [GO:0008270]	Q680P8	Ribosomal protein S14p/S29e family protein(AT3G43980)	GO:0006412~translation,	GO:0005840~ribosome,GO:0022627~cytosolic small ribosomal subunit,	GO:0003735~structural constituent of ribosome,GO:0008270~zinc ion binding,	IPR001209:Ribosomal protein S14,	ath03010:Ribosome,			Complete proteome,Metal-binding,Reference proteome,Ribonucleoprotein,Ribosomal protein,Zinc,	chain:40S ribosomal protein S29,metal ion-binding site:Zinc,sequence conflict,	Arabidopsis thaliana	A0A287DZS1	specific	185518	4	56	3.1e-24	84.7365	PTZ00218
	A0A287E0M6	26.69	3	1	1	1	0.00280112	2.03714e-05	19.016	0.99	30.4	A0A287E0M6	Uncharacterized protein	unreviewed	357	40,135	integral component of membrane [GO:0016021]				Q9LZ39	Protein CANDIDATE G-PROTEIN COUPLED RECEPTOR 6 (AtCand6)	reviewed	428	48,883	integral component of membrane [GO:0016021]	SUBCELLULAR LOCATION: Membrane {ECO:0000255};Multi-pass membrane protein {ECO:0000255}.	G protein-coupled receptor signaling pathway [GO:0007186]	G protein-coupled receptor activity [GO:0004930]	Q9LZ39	Lung seven transmembrane receptor family protein(Cand6)		GO:0009507~chloroplast,GO:0016021~integral component of membrane,		IPR009637:Transmembrane receptor, eukaryota,				Complete proteome,Membrane,Receptor,Reference proteome,Signal,Transmembrane,Transmembrane helix,		Arabidopsis thaliana	A0A287E0M6	specific	369089	66	352	6.15e-105	310.025	Lung_7-TM_R
	A0A287E0S1	200.47	69	31	2	93	0.180233	0.000526524	83.915	0	910	A0A287E0S1	Glucose-6-phosphate isomerase (EC 5.3.1.9)	unreviewed	516	56,633			gluconeogenesis [GO:0006094];glycolytic process [GO:0006096]	glucose-6-phosphate isomerase activity [GO:0004347]	Q8H103	Glucose-6-phosphate isomerase 1, chloroplastic (GPI 1) (EC 5.3.1.9) (Phosphoglucose isomerase 1) (PGI 1) (Phosphohexose isomerase) (PHI)	reviewed	613	67,048	chloroplast [GO:0009507];chloroplast envelope [GO:0009941];chloroplast stroma [GO:0009570];cytosol [GO:0005829];plastid [GO:0009536]	SUBCELLULAR LOCATION: Plastid, chloroplast stroma {ECO:0000269|PubMed:18431481}.	gluconeogenesis [GO:0006094];glucose 6-phosphate metabolic process [GO:0051156];glycolytic process [GO:0006096];positive regulation of flower development [GO:0009911];starch metabolic process [GO:0005982]	glucose-6-phosphate isomerase activity [GO:0004347];intramolecular transferase activity [GO:0016866];monosaccharide binding [GO:0048029]	Q8H103	phosphoglucose isomerase 1(PGI1)	GO:0005982~starch metabolic process,GO:0006094~gluconeogenesis,GO:0006096~glycolytic process,GO:0009911~positive regulation of flower development,	GO:0005829~cytosol,GO:0009507~chloroplast,GO:0009536~plastid,GO:0009570~chloroplast stroma,GO:0009941~chloroplast envelope,	GO:0004347~glucose-6-phosphate isomerase activity,	IPR001672:Phosphoglucose isomerase (PGI),IPR018189:Phosphoglucose isomerase, conserved site,	ath00010:Glycolysis / Gluconeogenesis,ath00030:Pentose phosphate pathway,ath00500:Starch and sucrose metabolism,ath00520:Amino sugar and nucleotide sugar metabolism,ath01100:Metabolic pathways,ath01110:Biosynthesis of secondary metabolites,ath01130:Biosynthesis of antibiotics,ath01200:Carbon metabolism,			Alternative splicing,Chloroplast,Complete proteome,Gluconeogenesis,Glycolysis,Isomerase,Phosphoprotein,Plastid,Reference proteome,Transit peptide,		Arabidopsis thaliana	A0A287E0S1	specific	237609	1	509	0	903.486	pgi
	A0A287E0W7	68.15	24	3	3	13	0.12037	0.000875405	66.337	1.25e-48	150	A0A287E0W7	NTF2 domain-containing protein	unreviewed	108	11,538	nuclear pore central transport channel [GO:0044613]		nucleocytoplasmic transport [GO:0006913]		Q9FZK4	Nuclear transport factor 2A (AtNTF2a) [Cleaved into: Nuclear transport factor 2A, N-terminally processed]	reviewed	122	13,527	cytoplasm [GO:0005737];cytosol [GO:0005829];nuclear envelope [GO:0005635];nuclear pore central transport channel [GO:0044613];nucleus [GO:0005634]	SUBCELLULAR LOCATION: Cytoplasm {ECO:0000269|PubMed:15610358, ECO:0000269|PubMed:16428596}. Nucleus {ECO:0000269|PubMed:15610358, ECO:0000269|PubMed:16428596}. Nucleus envelope {ECO:0000269|PubMed:16428596}. Note=Accumulates at the nuclear rim. Excluded from the nucleolus. {ECO:0000269|PubMed:16428596}.	nucleocytoplasmic transport [GO:0006913];protein import into nucleus [GO:0006606]		Q9FZK4	nuclear transport factor 2A(NTF2A)	GO:0006606~protein import into nucleus,GO:0006913~nucleocytoplasmic transport,	GO:0005622~intracellular,GO:0005634~nucleus,GO:0005635~nuclear envelope,GO:0005737~cytoplasm,	GO:0008536~Ran GTPase binding,GO:0008565~protein transporter activity,	IPR002075:Nuclear transport factor 2,IPR018222:Nuclear transport factor 2, Eukaryote,				Complete proteome,Reference proteome,		Arabidopsis thaliana	A0A287E0W7	specific	238403	2	100	1.54e-35	117.384	NTF2
	A0A287E122	199.83	36	14	6	37	0.0715667	0.000209072	92.157	0	995	A0A287E122	Succinate dehydrogenase [ubiquinone] flavoprotein subunit, mitochondrial (EC 1.3.5.1)	unreviewed	517	56,680	mitochondrial inner membrane [GO:0005743]	SUBCELLULAR LOCATION: Mitochondrion inner membrane {ECO:0000256|RuleBase:RU362051};Peripheral membrane protein {ECO:0000256|RuleBase:RU362051};Matrix side {ECO:0000256|RuleBase:RU362051}.	electron transport chain [GO:0022900];tricarboxylic acid cycle [GO:0006099]	flavin adenine dinucleotide binding [GO:0050660];succinate dehydrogenase (ubiquinone) activity [GO:0008177]	O82663	Succinate dehydrogenase [ubiquinone] flavoprotein subunit 1, mitochondrial (EC 1.3.5.1) (Flavoprotein subunit 1 of complex II) (FP)	reviewed	634	69,656	cell wall [GO:0005618];mitochondrial respiratory chain complex II, succinate dehydrogenase complex (ubiquinone) [GO:0005749];mitochondrion [GO:0005739];plastid [GO:0009536];respiratory chain complex II [GO:0045273]	SUBCELLULAR LOCATION: Mitochondrion inner membrane {ECO:0000269|PubMed:14671022, ECO:0000305|PubMed:25732537};Peripheral membrane protein {ECO:0000269|PubMed:14671022};Matrix side {ECO:0000269|PubMed:14671022}.	mitochondrial electron transport, succinate to ubiquinone [GO:0006121];tricarboxylic acid cycle [GO:0006099]	ATP binding [GO:0005524];cobalt ion binding [GO:0050897];electron transfer activity [GO:0009055];flavin adenine dinucleotide binding [GO:0050660];oxidoreductase activity [GO:0016491];succinate dehydrogenase (ubiquinone) activity [GO:0008177];succinate dehydrogenase activity [GO:0000104]	O82663	succinate dehydrogenase 1-1(SDH1-1)	GO:0006099~tricarboxylic acid cycle,GO:0006121~mitochondrial electron transport, succinate to ubiquinone,GO:0009061~anaerobic respiration,GO:0022900~electron transport chain,	GO:0005618~cell wall,GO:0005739~mitochondrion,GO:0005743~mitochondrial inner membrane,GO:0005749~mitochondrial respiratory chain complex II, succinate dehydrogenase complex (ubiquinone),GO:0005794~Golgi apparatus,GO:0045273~respiratory chain complex II,	GO:0000104~succinate dehydrogenase activity,GO:0005524~ATP binding,GO:0008177~succinate dehydrogenase (ubiquinone) activity,GO:0009055~electron carrier activity,GO:0050660~flavin adenine dinucleotide binding,GO:0050897~cobalt ion binding,	IPR003952:Fumarate reductase/succinate dehydrogenase, FAD-binding site,IPR003953:FAD binding domain,IPR011281:Succinate dehydrogenase, flavoprotein subunit,IPR014006:Succinate dehydrogenase/fumarate reductase, flavoprotein subunit,IPR015939:Fumarate reductase/succinate dehydrogenase flavoprotein-like, C-terminal,IPR023753:Pyridine nucleotide-disulphide oxidoreductase, FAD/NAD(P)-binding domain,IP…	ath00020:Citrate cycle (TCA cycle),ath00190:Oxidative phosphorylation,ath01100:Metabolic pathways,ath01110:Biosynthesis of secondary metabolites,ath01130:Biosynthesis of antibiotics,ath01200:Carbon metabolism,	PIRSF000171:succinate dehydrogenase, flavoprotein subunit (SDHA/APRA/LASPO),		Complete proteome,Direct protein sequencing,Electron transport,FAD,Flavoprotein,Membrane,Mitochondrion,Mitochondrion inner membrane,Oxidoreductase,Reference proteome,Transit peptide,Transport,Tricarboxylic acid cycle,	active site:Proton acceptor,binding site:Substrate,chain:Succinate dehydrogenase [ubiquinone] flavoprotein subunit 1, mitochondrial,modified residue,nucleotide phosphate-binding region:FAD,transit peptide:Mitochondrion,	Arabidopsis thaliana	A0A287E122	superfamily	177739	1	516	0	1171.94	PLN00128 superfamily
	A0A287E139	128.53	22	10	10	21	0.0383212	0.000278694	91.376	0	1061	A0A287E139	Succinate dehydrogenase [ubiquinone] flavoprotein subunit, mitochondrial (EC 1.3.5.1)	unreviewed	548	60,537	mitochondrial respiratory chain complex II, succinate dehydrogenase complex (ubiquinone) [GO:0005749]	SUBCELLULAR LOCATION: Mitochondrion inner membrane {ECO:0000256|RuleBase:RU362051};Peripheral membrane protein {ECO:0000256|RuleBase:RU362051};Matrix side {ECO:0000256|RuleBase:RU362051}.	mitochondrial electron transport, succinate to ubiquinone [GO:0006121];tricarboxylic acid cycle [GO:0006099]	electron transfer activity [GO:0009055];flavin adenine dinucleotide binding [GO:0050660];oxidoreductase activity [GO:0016491];succinate dehydrogenase (ubiquinone) activity [GO:0008177];succinate dehydrogenase activity [GO:0000104]	O82663	Succinate dehydrogenase [ubiquinone] flavoprotein subunit 1, mitochondrial (EC 1.3.5.1) (Flavoprotein subunit 1 of complex II) (FP)	reviewed	634	69,656	cell wall [GO:0005618];mitochondrial respiratory chain complex II, succinate dehydrogenase complex (ubiquinone) [GO:0005749];mitochondrion [GO:0005739];plastid [GO:0009536];respiratory chain complex II [GO:0045273]	SUBCELLULAR LOCATION: Mitochondrion inner membrane {ECO:0000269|PubMed:14671022, ECO:0000305|PubMed:25732537};Peripheral membrane protein {ECO:0000269|PubMed:14671022};Matrix side {ECO:0000269|PubMed:14671022}.	mitochondrial electron transport, succinate to ubiquinone [GO:0006121];tricarboxylic acid cycle [GO:0006099]	ATP binding [GO:0005524];cobalt ion binding [GO:0050897];electron transfer activity [GO:0009055];flavin adenine dinucleotide binding [GO:0050660];oxidoreductase activity [GO:0016491];succinate dehydrogenase (ubiquinone) activity [GO:0008177];succinate dehydrogenase activity [GO:0000104]	O82663	succinate dehydrogenase 1-1(SDH1-1)	GO:0006099~tricarboxylic acid cycle,GO:0006121~mitochondrial electron transport, succinate to ubiquinone,GO:0009061~anaerobic respiration,GO:0022900~electron transport chain,	GO:0005618~cell wall,GO:0005739~mitochondrion,GO:0005743~mitochondrial inner membrane,GO:0005749~mitochondrial respiratory chain complex II, succinate dehydrogenase complex (ubiquinone),GO:0005794~Golgi apparatus,GO:0045273~respiratory chain complex II,	GO:0000104~succinate dehydrogenase activity,GO:0005524~ATP binding,GO:0008177~succinate dehydrogenase (ubiquinone) activity,GO:0009055~electron carrier activity,GO:0050660~flavin adenine dinucleotide binding,GO:0050897~cobalt ion binding,	IPR003952:Fumarate reductase/succinate dehydrogenase, FAD-binding site,IPR003953:FAD binding domain,IPR011281:Succinate dehydrogenase, flavoprotein subunit,IPR014006:Succinate dehydrogenase/fumarate reductase, flavoprotein subunit,IPR015939:Fumarate reductase/succinate dehydrogenase flavoprotein-like, C-terminal,IPR023753:Pyridine nucleotide-disulphide oxidoreductase, FAD/NAD(P)-binding domain,IP…	ath00020:Citrate cycle (TCA cycle),ath00190:Oxidative phosphorylation,ath01100:Metabolic pathways,ath01110:Biosynthesis of secondary metabolites,ath01130:Biosynthesis of antibiotics,ath01200:Carbon metabolism,	PIRSF000171:succinate dehydrogenase, flavoprotein subunit (SDHA/APRA/LASPO),		Complete proteome,Direct protein sequencing,Electron transport,FAD,Flavoprotein,Membrane,Mitochondrion,Mitochondrion inner membrane,Oxidoreductase,Reference proteome,Transit peptide,Transport,Tricarboxylic acid cycle,	active site:Proton acceptor,binding site:Substrate,chain:Succinate dehydrogenase [ubiquinone] flavoprotein subunit 1, mitochondrial,modified residue,nucleotide phosphate-binding region:FAD,transit peptide:Mitochondrion,	Arabidopsis thaliana	A0A287E139	specific	177739	4	548	0	1244.74	PLN00128
	A0A287E157	27.95	8	1	1	2	0.0165289	0.000115763	74.39	9.55e-37	127	A0A287E157	FMN hydroxy acid dehydrogenase domain-containing protein	unreviewed	121	13,467	integral component of membrane [GO:0016021]			oxidoreductase activity [GO:0016491]	Q9LRS0	(S)-2-hydroxy-acid oxidase GLO2 (EC 1.1.3.15) (Glycolate oxidase 1) (AtGLO2) (GOX 1) (Short chain alpha-hydroxy acid oxidase GLO2)	reviewed	367	40,307	peroxisome [GO:0005777]		lactate oxidation [GO:0019516];oxidative photosynthetic carbon pathway [GO:0009854]	FMN binding [GO:0010181];glycolate oxidase activity [GO:0008891];L-lactate dehydrogenase activity [GO:0004459];long-chain-(S)-2-hydroxy-long-chain-acid oxidase activity [GO:0052853];medium-chain-(S)-2-hydroxy-acid oxidase activity [GO:0052854];very-long-chain-(S)-2-hydroxy-acid oxidase activity [GO:0052852]	Q9LRS0	Aldolase-type TIM barrel family protein(GOX2)	GO:0009854~oxidative photosynthetic carbon pathway,GO:0042742~defense response to bacterium,GO:0050665~hydrogen peroxide biosynthetic process,GO:0055114~oxidation-reduction process,	GO:0005634~nucleus,GO:0005773~vacuole,GO:0005777~peroxisome,GO:0009507~chloroplast,GO:0009570~chloroplast stroma,GO:0048046~apoplast,	GO:0008891~glycolate oxidase activity,GO:0010181~FMN binding,GO:0016491~oxidoreductase activity,GO:0052852~very-long-chain-(S)-2-hydroxy-acid oxidase activity,GO:0052853~long-chain-(S)-2-hydroxy-long-chain-acid oxidase activity,GO:0052854~medium-chain-(S)-2-hydroxy-acid oxidase activity,	IPR000262:FMN-dependent dehydrogenase,IPR008259:FMN-dependent alpha-hydroxy acid dehydrogenase, active site,IPR012133:Alpha-hydroxy acid dehydrogenase, FMN-dependent,IPR013785:Aldolase-type TIM barrel,	ath00630:Glyoxylate and dicarboxylate metabolism,ath01100:Metabolic pathways,ath01110:Biosynthesis of secondary metabolites,ath01130:Biosynthesis of antibiotics,ath01200:Carbon metabolism,ath04146:Peroxisome,	PIRSF000138:alpha-hydroxy acid dehydrogenase, FMN-dependent,		Acetylation,Alternative splicing,Complete proteome,Direct protein sequencing,Flavoprotein,FMN,Glycolate pathway,Oxidoreductase,Peroxisome,Photorespiration,Reference proteome,	active site:Proton acceptor,binding site:FMN,binding site:Substrate,chain:Probable peroxisomal (S)-2-hydroxy-acid oxidase 1,domain:FMN hydroxy acid dehydrogenase,nucleotide phosphate-binding region:FMN,short sequence motif:Microbody targeting signal,	Arabidopsis thaliana	A0A287E157	superfamily	166134	8	87	5.35e-37	128.696	PLN02493 superfamily
	A0A287E1B2	162.94	24	12	12	46	0.0834846	0.000584695	68.431	0	777	A0A287E1B2	Leuk-A4-hydro_C domain-containing protein	unreviewed	551	61,221				metallopeptidase activity [GO:0008237];zinc ion binding [GO:0008270]	Q9FY49	Leucine aminopeptidase (EC 3.4.11.-) (Epoxide hydrolase) (EC 3.3.2.10) (Leukotriene A-4 hydrolase homolog) (LTA-4 hydrolase)	reviewed	616	69,266	cytosol [GO:0005829]	SUBCELLULAR LOCATION: Cytoplasm {ECO:0000250}.	leukotriene biosynthetic process [GO:0019370]	epoxide hydrolase activity [GO:0004301];metallopeptidase activity [GO:0008237];zinc ion binding [GO:0008270]	Q9FY49	peptidase M1 family protein(AT5G13520)	GO:0006508~proteolysis,GO:0019370~leukotriene biosynthetic process,GO:0043171~peptide catabolic process,	GO:0005737~cytoplasm,GO:0005829~cytosol,GO:0005886~plasma membrane,GO:0009507~chloroplast,	GO:0004463~leukotriene-A4 hydrolase activity,GO:0008270~zinc ion binding,GO:0042277~peptide binding,GO:0070006~metalloaminopeptidase activity,	IPR001930:Peptidase M1, alanine aminopeptidase/leukotriene A4 hydrolase,IPR014782:Peptidase M1, membrane alanine aminopeptidase, N-terminal,IPR015211:Peptidase M1, leukotriene A4 hydrolase, aminopeptidase C-terminal,IPR016024:Armadillo-type fold,	ath00590:Arachidonic acid metabolism,ath01100:Metabolic pathways,		SM01263:SM01263,	Complete proteome,Cytoplasm,Hydrolase,Leukotriene biosynthesis,Metal-binding,Metalloprotease,Protease,Reference proteome,Zinc,		Arabidopsis thaliana	A0A287E1B2;A0A287E1B2	specific;specific	341062;378127	12;434	393;547	0;1.07E-36	529.722;131.843	M1_LTA4H;Leuk-A4-hydro_C
	A0A287E1F6	86.53	15	4	4	6	0.0169014	4.93751e-05	65.19	1.35e-148	422	A0A287E1F6	ETF domain-containing protein	unreviewed	355	37,883				electron transfer activity [GO:0009055];flavin adenine dinucleotide binding [GO:0050660]	Q9C6I6	Electron transfer flavoprotein subunit alpha, mitochondrial (Alpha-ETF)	reviewed	363	38,408	mitochondrial matrix [GO:0005759];mitochondrion [GO:0005739];nucleus [GO:0005634]	SUBCELLULAR LOCATION: Mitochondrion matrix {ECO:0000269|PubMed:14671022, ECO:0000305|PubMed:25732537}.	fatty acid beta-oxidation using acyl-CoA dehydrogenase [GO:0033539]	copper ion binding [GO:0005507];electron transfer activity [GO:0009055];flavin adenine dinucleotide binding [GO:0050660];oxidoreductase activity [GO:0016491]	Q9C6I6	electron transfer flavoprotein alpha(ETFALPHA)	GO:0033539~fatty acid beta-oxidation using acyl-CoA dehydrogenase,GO:0055088~lipid homeostasis,	GO:0005739~mitochondrion,GO:0005759~mitochondrial matrix,	GO:0000062~fatty-acyl-CoA binding,GO:0003995~acyl-CoA dehydrogenase activity,GO:0005507~copper ion binding,GO:0009055~electron carrier activity,GO:0016491~oxidoreductase activity,GO:0050660~flavin adenine dinucleotide binding,GO:0052890~oxidoreductase activity, acting on the CH-CH group of donors, with a flavin as acceptor,	IPR001308:Electron transfer flavoprotein, alpha subunit,IPR014729:Rossmann-like alpha/beta/alpha sandwich fold,IPR014730:Electron transfer flavoprotein, alpha/beta-subunit, N-terminal,IPR014731:Electron transfer flavoprotein, alpha subunit, C-terminal,IPR018206:Electron transfer flavoprotein, alpha subunit, C-terminal, conserved site,		PIRSF000089:electron transfer flavoprotein, alpha subunit,	SM00893:SM00893,	Complete proteome,Electron transport,FAD,Flavoprotein,Mitochondrion,Reference proteome,Transit peptide,Transport,	chain:Electron transfer flavoprotein subunit alpha, mitochondrial,nucleotide phosphate-binding region:FAD,transit peptide:Mitochondrion,	Arabidopsis thaliana	A0A287E1F6	specific	215032	59	355	0	512.032	PLN00022
	A0A287E1X5	85.21	6	4	4	6	0.00766283	5.36677e-05	26.724	7.35e-39	154	A0A287E1X5	NB-ARC domain-containing protein	unreviewed	783	88,068				ADP binding [GO:0043531]	Q8W3K3	Putative disease resistance protein At1g58400	reviewed	910	105,677			defense response [GO:0006952]	ADP binding [GO:0043531];ATP binding [GO:0005524]	Q8W3K3	Disease resistance protein (CC-NBS-LRR class) family(AT1G58400)	GO:0006952~defense response,	GO:0005634~nucleus,	GO:0005524~ATP binding,GO:0043531~ADP binding,	IPR002182:NB-ARC,IPR027417:P-loop containing nucleoside triphosphate hydrolase,				ATP-binding,Coiled coil,Complete proteome,Leucine-rich repeat,Nucleotide-binding,Plant defense,Reference proteome,Repeat,	chain:Putative disease resistance protein At1g58400,domain:NB-ARC,nucleotide phosphate-binding region:ATP,repeat:LRR 1,repeat:LRR 2,repeat:LRR 3,sequence conflict,	Arabidopsis thaliana	A0A287E1X5;A0A287E1X5	superfamily;specific	366375;227223	57;458	276;570	4.57E-21;9.18E-06	93.2119;48.811	NB-ARC superfamily;LRR
	A0A287E2H7	96	20	3	3	8	0.04	0.000116854	88.947	8.87e-130	362	A0A287E2H7	Proteasome subunit beta (EC 3.4.25.1)	unreviewed	200	22,165	cytoplasm [GO:0005737];nucleus [GO:0005634];proteasome core complex, beta-subunit complex [GO:0019774]	SUBCELLULAR LOCATION: Cytoplasm {ECO:0000256|RuleBase:RU004203}. Nucleus {ECO:0000256|RuleBase:RU004203, ECO:0000256|SAAS:SAAS00551005}.	proteasome-mediated ubiquitin-dependent protein catabolic process [GO:0043161]	threonine-type endopeptidase activity [GO:0004298]	Q9XI05	Proteasome subunit beta type-3-A (EC 3.4.25.1) (20S proteasome beta subunit C-1) (Proteasome component T)	reviewed	204	22,798	cytoplasm [GO:0005737];cytosol [GO:0005829];nucleus [GO:0005634];proteasome complex [GO:0000502];proteasome core complex [GO:0005839];proteasome core complex, beta-subunit complex [GO:0019774];secretory vesicle [GO:0099503];vacuolar membrane [GO:0005774]	SUBCELLULAR LOCATION: Cytoplasm {ECO:0000255|PROSITE-ProRule:PRU00809}. Nucleus {ECO:0000250}.	proteasomal protein catabolic process [GO:0010498];proteasomal ubiquitin-independent protein catabolic process [GO:0010499];proteasome-mediated ubiquitin-dependent protein catabolic process [GO:0043161]	endopeptidase activity [GO:0004175];threonine-type endopeptidase activity [GO:0004298]	Q9XI05	proteasome beta subunit C1(PBC1)	GO:0006511~ubiquitin-dependent protein catabolic process,GO:0043161~proteasome-mediated ubiquitin-dependent protein catabolic process,	GO:0000502~proteasome complex,GO:0005634~nucleus,GO:0005737~cytoplasm,GO:0005774~vacuolar membrane,GO:0005829~cytosol,GO:0005839~proteasome core complex,GO:0019774~proteasome core complex, beta-subunit complex,	GO:0004298~threonine-type endopeptidase activity,GO:0008233~peptidase activity,	IPR001353:Proteasome, subunit alpha/beta,IPR016050:Proteasome, beta-type subunit, conserved site,IPR023333:Proteasome B-type subunit,	ath03050:Proteasome,			Alternative splicing,Complete proteome,Cytoplasm,Hydrolase,Nucleus,Protease,Proteasome,Reference proteome,Threonine protease,	chain:Proteasome subunit beta type-3-A,sequence conflict,splice variant,	Arabidopsis thaliana	A0A287E2H7	specific	239728	14	200	1.32e-127	356.938	proteasome_beta_type_3
	A0A287E2Q8	118.17	38	10	9	18	0.0633803	0.000185157	35.294	1.9	29.3	A0A287E2Q8	Uncharacterized protein	unreviewed	284	32,165					F4HYJ7	DExH-box ATP-dependent RNA helicase DExH3 (EC 3.6.4.13)	reviewed	1197	134,253	nucleus [GO:0005634]			ATP binding [GO:0005524];RNA binding [GO:0003723];RNA helicase activity [GO:0003724]	F4HYJ7	DEA(D/H)-box RNA helicase family protein(AT1G48650)	GO:0006396~RNA processing,	GO:0005634~nucleus,GO:0005737~cytoplasm,	GO:0003676~nucleic acid binding,GO:0003723~RNA binding,GO:0004004~ATP-dependent RNA helicase activity,GO:0004386~helicase activity,GO:0005524~ATP binding,GO:0044822~poly(A) RNA binding,	IPR001650:Helicase, C-terminal,IPR007502:Helicase-associated domain,IPR011545:DNA/RNA helicase, DEAD/DEAH box type, N-terminal,IPR011709:Domain of unknown function DUF1605,IPR014001:Helicase, superfamily 1/2, ATP-binding domain,IPR014720:Double-stranded RNA-binding-like domain,IPR027417:P-loop containing nucleoside triphosphate hydrolase,	ath03018:RNA degradation,		SM00487:DEXDc,SM00490:HELICc,SM00847:SM00847,	Alternative splicing,ATP-binding,Complete proteome,Helicase,Hydrolase,Nucleotide-binding,Reference proteome,RNA-binding,		Arabidopsis thaliana	A0A287E2Q8	superfamily	368669	11	284	8.08e-137	395.949	API5 superfamily
	A0A287E2R9	120.79	26	6	6	9	0.0362903	0.000263925	35.294	2.8	28.5	A0A287E2R9	Uncharacterized protein	unreviewed	248	27,913					F4HYJ7	DExH-box ATP-dependent RNA helicase DExH3 (EC 3.6.4.13)	reviewed	1197	134,253	nucleus [GO:0005634]			ATP binding [GO:0005524];RNA binding [GO:0003723];RNA helicase activity [GO:0003724]	F4HYJ7	DEA(D/H)-box RNA helicase family protein(AT1G48650)	GO:0006396~RNA processing,	GO:0005634~nucleus,GO:0005737~cytoplasm,	GO:0003676~nucleic acid binding,GO:0003723~RNA binding,GO:0004004~ATP-dependent RNA helicase activity,GO:0004386~helicase activity,GO:0005524~ATP binding,GO:0044822~poly(A) RNA binding,	IPR001650:Helicase, C-terminal,IPR007502:Helicase-associated domain,IPR011545:DNA/RNA helicase, DEAD/DEAH box type, N-terminal,IPR011709:Domain of unknown function DUF1605,IPR014001:Helicase, superfamily 1/2, ATP-binding domain,IPR014720:Double-stranded RNA-binding-like domain,IPR027417:P-loop containing nucleoside triphosphate hydrolase,	ath03018:RNA degradation,		SM00487:DEXDc,SM00490:HELICc,SM00847:SM00847,	Alternative splicing,ATP-binding,Complete proteome,Helicase,Hydrolase,Nucleotide-binding,Reference proteome,RNA-binding,		Arabidopsis thaliana	A0A287E2R9	superfamily	368669	15	246	1.03e-109	325.457	API5 superfamily
	A0A287E343	81.37	12	5	1	9	0.02	0.000140073	82	0	782	A0A287E343	Phenylalanine ammonia-lyase (EC 4.3.1.24)	unreviewed	450	48,806	cytoplasm [GO:0005737]	SUBCELLULAR LOCATION: Cytoplasm {ECO:0000256|RuleBase:RU003955}.	cinnamic acid biosynthetic process [GO:0009800];L-phenylalanine catabolic process [GO:0006559]	phenylalanine ammonia-lyase activity [GO:0045548]	P35510	Phenylalanine ammonia-lyase 1 (EC 4.3.1.24)	reviewed	725	78,726	cytoplasm [GO:0005737]	SUBCELLULAR LOCATION: Cytoplasm {ECO:0000305}.	cinnamic acid biosynthetic process [GO:0009800];defense response [GO:0006952];drought recovery [GO:0009819];lignin catabolic process [GO:0046274];L-phenylalanine catabolic process [GO:0006559];pollen development [GO:0009555];response to karrikin [GO:0080167];response to oxidative stress [GO:0006979];response to UV-B [GO:0010224];salicylic acid catabolic process [GO:0046244]	ammonia-lyase activity [GO:0016841];phenylalanine ammonia-lyase activity [GO:0045548]	P35510	PHE ammonia lyase 1(PAL1)	GO:0006559~L-phenylalanine catabolic process,GO:0006952~defense response,GO:0006979~response to oxidative stress,GO:0009555~pollen development,GO:0009611~response to wounding,GO:0009698~phenylpropanoid metabolic process,GO:0009699~phenylpropanoid biosynthetic process,GO:0009800~cinnamic acid biosynthetic process,GO:0009819~drought recovery,GO:0010224~response to UV-B,GO:0046244~salicylic acid cat…	GO:0005737~cytoplasm,	GO:0005515~protein binding,GO:0016829~lyase activity,GO:0045548~phenylalanine ammonia-lyase activity,	IPR001106:Aromatic amino acid lyase,IPR005922:Phenylalanine ammonia-lyase,IPR008948:L-Aspartase-like,IPR022313:Phenylalanine/histidine ammonia-lyases, active site,IPR023144:Phenylalanine ammonia-lyase, shielding domain,IPR024083:Fumarase/histidase, N-terminal,	ath00360:Phenylalanine metabolism,ath00940:Phenylpropanoid biosynthesis,ath01100:Metabolic pathways,ath01110:Biosynthesis of secondary metabolites,			Complete proteome,Cytoplasm,Lyase,Phenylpropanoid metabolism,Reference proteome,	chain:Phenylalanine ammonia-lyase 1,cross-link:5-imidazolinone (Ala-Gly),modified residue,sequence conflict,	Arabidopsis thaliana	A0A287E343	superfamily	215251	1	450	0	1074.71	PLN02457 superfamily
	A0A287E3P2	47.16	15	2	2	4	0.0158103	4.61875e-05	60.084	2.56e-86	273	A0A287E3P2	Uncharacterized protein	unreviewed	253	28,816					F4JMJ1	Heat shock 70 kDa protein 17 (Heat shock protein 70-17) (AtHsp70-17)	reviewed	867	96,725	cytosol [GO:0005829];endoplasmic reticulum [GO:0005783];endoplasmic reticulum chaperone complex [GO:0034663];endoplasmic reticulum lumen [GO:0005788];Golgi apparatus [GO:0005794];secretory vesicle [GO:0099503];vacuolar membrane [GO:0005774]	SUBCELLULAR LOCATION: Endoplasmic reticulum lumen {ECO:0000255|PROSITE-ProRule:PRU10138}.	cellular response to hypoxia [GO:0071456];negative regulation of hypoxia-induced intrinsic apoptotic signaling pathway [GO:1903298]	ATP binding [GO:0005524]	F4JMJ1	heat shock protein 70 (Hsp 70) family protein(AT4G16660)		GO:0005774~vacuolar membrane,GO:0005783~endoplasmic reticulum,GO:0005788~endoplasmic reticulum lumen,GO:0005794~Golgi apparatus,GO:0005829~cytosol,GO:0009507~chloroplast,	GO:0005524~ATP binding,	IPR013126:Heat shock protein 70 family,IPR018181:Heat shock protein 70, conserved site,	ath04141:Protein processing in endoplasmic reticulum,			ATP-binding,Chaperone,Complete proteome,Endoplasmic reticulum,Nucleotide-binding,Reference proteome,Signal,		Arabidopsis thaliana	A0A287E3P2	superfamily	365808	79	164	1.44e-07	51.4931	HSP70 superfamily
	A0A287E3Q3	106.11	24	6	6	9	0.0272727	0.000191008	71.565	5.76e-165	481	A0A287E3Q3	Uncharacterized protein	unreviewed	330	35,495					F4JMJ1	Heat shock 70 kDa protein 17 (Heat shock protein 70-17) (AtHsp70-17)	reviewed	867	96,725	cytosol [GO:0005829];endoplasmic reticulum [GO:0005783];endoplasmic reticulum chaperone complex [GO:0034663];endoplasmic reticulum lumen [GO:0005788];Golgi apparatus [GO:0005794];secretory vesicle [GO:0099503];vacuolar membrane [GO:0005774]	SUBCELLULAR LOCATION: Endoplasmic reticulum lumen {ECO:0000255|PROSITE-ProRule:PRU10138}.	cellular response to hypoxia [GO:0071456];negative regulation of hypoxia-induced intrinsic apoptotic signaling pathway [GO:1903298]	ATP binding [GO:0005524]	F4JMJ1	heat shock protein 70 (Hsp 70) family protein(AT4G16660)		GO:0005774~vacuolar membrane,GO:0005783~endoplasmic reticulum,GO:0005788~endoplasmic reticulum lumen,GO:0005794~Golgi apparatus,GO:0005829~cytosol,GO:0009507~chloroplast,	GO:0005524~ATP binding,	IPR013126:Heat shock protein 70 family,IPR018181:Heat shock protein 70, conserved site,	ath04141:Protein processing in endoplasmic reticulum,			ATP-binding,Chaperone,Complete proteome,Endoplasmic reticulum,Nucleotide-binding,Reference proteome,Signal,		Arabidopsis thaliana	A0A287E3Q3	superfamily	388382	27	330	3.04e-129	374.209	NBD_sugar-kinase_HSP70_actin superfamily
	A0A287E466	63.42	26	1	1	7	0.0972222	0.000284021				A0A287E466	Uncharacterized protein	unreviewed	72	8,461	mitochondrial inner membrane [GO:0005743];respirasome [GO:0070469]			ubiquinol-cytochrome-c reductase activity [GO:0008121]																						A0A287E466	specific	371286	1	72	6.99e-37	117.915	Cyt_b-c1_8
	A0A287E491	147.32	34	17	15	43	0.0722689	0.000506145	76.678	0	958	A0A287E491	DNA helicase	unreviewed	595	65,910	MCM complex [GO:0042555];nucleus [GO:0005634]		DNA replication initiation [GO:0006270]	ATP binding [GO:0005524];DNA replication origin binding [GO:0003688]	O80786	DNA replication licensing factor MCM5 (EC 3.6.4.12) (Minichromosome maintenance protein 5) (AtMCM5)	reviewed	727	81,015	cytoplasm [GO:0005737];MCM complex [GO:0042555];nucleus [GO:0005634];THO complex [GO:0000347]	SUBCELLULAR LOCATION: Nucleus. Cytoplasm. Note=Localized in the nucleus during G1, S and G2 phases of the cell cycle, and released into the cytoplasmic compartment during mitosis.	DNA replication initiation [GO:0006270];DNA unwinding involved in DNA replication [GO:0006268];double-strand break repair via break-induced replication [GO:0000727];pre-replicative complex assembly involved in nuclear cell cycle DNA replication [GO:0006267]	ATP binding [GO:0005524];DNA helicase activity [GO:0003678];DNA replication origin binding [GO:0003688];single-stranded DNA binding [GO:0003697]	O80786	Minichromosome maintenance (MCM2/3/5) family protein(MCM5)	GO:0006268~DNA unwinding involved in DNA replication,GO:0006270~DNA replication initiation,GO:0007049~cell cycle,	GO:0000347~THO complex,GO:0005634~nucleus,GO:0005737~cytoplasm,GO:0042555~MCM complex,	GO:0003677~DNA binding,GO:0003678~DNA helicase activity,GO:0003682~chromatin binding,GO:0003688~DNA replication origin binding,GO:0005515~protein binding,GO:0005524~ATP binding,GO:0008094~DNA-dependent ATPase activity,	IPR001208:Mini-chromosome maintenance, DNA-dependent ATPase,IPR008048:DNA replication licensing factor Mcm,IPR012340:Nucleic acid-binding, OB-fold,IPR018525:Mini-chromosome maintenance, conserved site,IPR027417:P-loop containing nucleoside triphosphate hydrolase,	ath03030:DNA replication,		SM00350:MCM,	Alternative splicing,ATP-binding,Cell cycle,Complete proteome,Cytoplasm,DNA replication,DNA-binding,Helicase,Hydrolase,Nucleotide-binding,Nucleus,Reference proteome,		Arabidopsis thaliana	A0A287E491	superfamily	214631	1	512	0	644.701	MCM superfamily
	A0A287E4A5	207.57	50	28	26	52	0.0713306	0.000208382	72.977	0	1100	A0A287E4A5	DNA helicase (EC 3.6.4.12)	unreviewed	729	80,632	MCM complex [GO:0042555];nucleus [GO:0005634]	SUBCELLULAR LOCATION: Nucleus {ECO:0000256|SAAS:SAAS00536536}.	DNA replication initiation [GO:0006270]	ATP binding [GO:0005524];DNA helicase activity [GO:0003678];DNA replication origin binding [GO:0003688]	O80786	DNA replication licensing factor MCM5 (EC 3.6.4.12) (Minichromosome maintenance protein 5) (AtMCM5)	reviewed	727	81,015	cytoplasm [GO:0005737];MCM complex [GO:0042555];nucleus [GO:0005634];THO complex [GO:0000347]	SUBCELLULAR LOCATION: Nucleus. Cytoplasm. Note=Localized in the nucleus during G1, S and G2 phases of the cell cycle, and released into the cytoplasmic compartment during mitosis.	DNA replication initiation [GO:0006270];DNA unwinding involved in DNA replication [GO:0006268];double-strand break repair via break-induced replication [GO:0000727];pre-replicative complex assembly involved in nuclear cell cycle DNA replication [GO:0006267]	ATP binding [GO:0005524];DNA helicase activity [GO:0003678];DNA replication origin binding [GO:0003688];single-stranded DNA binding [GO:0003697]	O80786	Minichromosome maintenance (MCM2/3/5) family protein(MCM5)	GO:0006268~DNA unwinding involved in DNA replication,GO:0006270~DNA replication initiation,GO:0007049~cell cycle,	GO:0000347~THO complex,GO:0005634~nucleus,GO:0005737~cytoplasm,GO:0042555~MCM complex,	GO:0003677~DNA binding,GO:0003678~DNA helicase activity,GO:0003682~chromatin binding,GO:0003688~DNA replication origin binding,GO:0005515~protein binding,GO:0005524~ATP binding,GO:0008094~DNA-dependent ATPase activity,	IPR001208:Mini-chromosome maintenance, DNA-dependent ATPase,IPR008048:DNA replication licensing factor Mcm,IPR012340:Nucleic acid-binding, OB-fold,IPR018525:Mini-chromosome maintenance, conserved site,IPR027417:P-loop containing nucleoside triphosphate hydrolase,	ath03030:DNA replication,		SM00350:MCM,	Alternative splicing,ATP-binding,Cell cycle,Complete proteome,Cytoplasm,DNA replication,DNA-binding,Helicase,Hydrolase,Nucleotide-binding,Nucleus,Reference proteome,		Arabidopsis thaliana	A0A287E4A5;A0A287E4A5	superfamily;specific	214631;379644	131;36	646;116	0;1.72E-14	653.175;69.2001	MCM superfamily;MCM_N
	A0A287E4C9	142.56	47	15	15	33	0.0873016	0.00025504	83.554	0	681	A0A287E4C9	Aspartate aminotransferase (EC 2.6.1.1)	unreviewed	378	42,062			biosynthetic process [GO:0009058];cellular amino acid metabolic process [GO:0006520]	L-aspartate:2-oxoglutarate aminotransferase activity [GO:0004069];pyridoxal phosphate binding [GO:0030170]	P46248	Aspartate aminotransferase, chloroplastic (EC 2.6.1.1) (Transaminase A)	reviewed	453	49,831	amyloplast [GO:0009501];chloroplast [GO:0009507]	SUBCELLULAR LOCATION: Plastid, chloroplast. Plastid, amyloplast {ECO:0000303|PubMed:9535706}.	2-oxoglutarate metabolic process [GO:0006103];aspartate metabolic process [GO:0006531];biosynthetic process [GO:0009058];glutamate metabolic process [GO:0006536]	L-aspartate:2-oxoglutarate aminotransferase activity [GO:0004069];pyridoxal phosphate binding [GO:0030170]	P46248	aspartate aminotransferase 5(ASP5)	GO:0006103~2-oxoglutarate metabolic process,GO:0006520~cellular amino acid metabolic process,GO:0006531~aspartate metabolic process,GO:0006536~glutamate metabolic process,GO:0009058~biosynthetic process,GO:0009409~response to cold,GO:0046686~response to cadmium ion,	GO:0005739~mitochondrion,GO:0005829~cytosol,GO:0009501~amyloplast,GO:0009507~chloroplast,GO:0009536~plastid,GO:0009570~chloroplast stroma,GO:0009941~chloroplast envelope,GO:0010319~stromule,GO:0048046~apoplast,	GO:0004069~L-aspartate:2-oxoglutarate aminotransferase activity,GO:0030170~pyridoxal phosphate binding,GO:0033853~aspartate-prephenate aminotransferase activity,GO:0033854~glutamate-prephenate aminotransferase activity,GO:0042802~identical protein binding,GO:0080130~L-phenylalanine:2-oxoglutarate aminotransferase activity,	IPR000796:Aspartate/other aminotransferase,IPR004838:Aminotransferases, class-I, pyridoxal-phosphate-binding site,IPR004839:Aminotransferase, class I/classII,IPR015421:Pyridoxal phosphate-dependent transferase, major region, subdomain 1,IPR015424:Pyridoxal phosphate-dependent transferase,	ath00220:Arginine biosynthesis,ath00250:Alanine, aspartate and glutamate metabolism,ath00270:Cysteine and methionine metabolism,ath00330:Arginine and proline metabolism,ath00350:Tyrosine metabolism,ath00360:Phenylalanine metabolism,ath00400:Phenylalanine, tyrosine and tryptophan biosynthesis,ath00950:Isoquinoline alkaloid biosynthesis,ath00960:Tropane, piperidine and pyridine alkaloid biosynthesi…			Alternative splicing,Aminotransferase,Amyloplast,Chloroplast,Complete proteome,Plastid,Pyridoxal phosphate,Reference proteome,Transferase,Transit peptide,	binding site:Aspartate,binding site:Aspartate;via amide nitrogen,chain:Aspartate aminotransferase, chloroplastic,modified residue,sequence conflict,transit peptide:Chloroplast,	Arabidopsis thaliana	A0A287E4C9	specific	215222	3	378	0	737.924	PLN02397
	A0A287E4I3	56.97	32	4	4	11	0.0666667	0.000194757	67.347	6.9e-67	210	A0A287E4I3	Pyr_redox_2 domain-containing protein	unreviewed	165	17,964				oxidoreductase activity, acting on a sulfur group of donors, NAD(P) as acceptor [GO:0016668]	P48641	Glutathione reductase, cytosolic (GR) (GRase) (EC 1.8.1.7) (OBP29)	reviewed	499	53,871	cell [GO:0005623];cytoplasm [GO:0005737];cytosol [GO:0005829];peroxisome [GO:0005777]	SUBCELLULAR LOCATION: Cytoplasm {ECO:0000305}.	cell redox homeostasis [GO:0045454];glutathione metabolic process [GO:0006749]	electron transfer activity [GO:0009055];flavin adenine dinucleotide binding [GO:0050660];glutathione-disulfide reductase activity [GO:0004362];NADP binding [GO:0050661];thioredoxin-disulfide reductase activity [GO:0004791]	P48641	glutathione-disulfide reductase(GR1)	GO:0000305~response to oxygen radical,GO:0006749~glutathione metabolic process,GO:0045454~cell redox homeostasis,	GO:0005623~cell,GO:0005737~cytoplasm,GO:0005777~peroxisome,GO:0005829~cytosol,	GO:0004362~glutathione-disulfide reductase activity,GO:0004791~thioredoxin-disulfide reductase activity,GO:0050660~flavin adenine dinucleotide binding,GO:0050661~NADP binding,	IPR004099:Pyridine nucleotide-disulphide oxidoreductase, dimerisation,IPR006324:Glutathione-disulphide reductase,IPR012999:Pyridine nucleotide-disulphide oxidoreductase, class I, active site,IPR016156:FAD/NAD-linked reductase, dimerisation,IPR023753:Pyridine nucleotide-disulphide oxidoreductase, FAD/NAD(P)-binding domain,	ath00480:Glutathione metabolism,			Complete proteome,Cytoplasm,Disulfide bond,FAD,Flavoprotein,NADP,Oxidoreductase,Redox-active center,Reference proteome,	active site:Proton acceptor,binding site:NADP,chain:Glutathione reductase, cytosolic,chain:Protein gamma response 1,disulfide bond,nucleotide phosphate-binding region:FAD,sequence conflict,	Arabidopsis thaliana	A0A287E4I3	superfamily	215281	1	147	1.03e-100	298.268	PLN02507 superfamily
	A0A287E4Z8	100.66	13	5	4	8	0.0165289	4.8287e-05	69.412	0	580	A0A287E4Z8	Uncharacterized protein	unreviewed	484	53,601	cytosol [GO:0005829]		protein folding [GO:0006457];response to heat [GO:0009408]	ATP binding [GO:0005524];heat shock protein binding [GO:0031072];metal ion binding [GO:0046872];unfolded protein binding [GO:0051082]	P42825	Chaperone protein dnaJ 2 (AtDjA2)	reviewed	419	46,438	cytosol [GO:0005829];plasma membrane [GO:0005886];plasmodesma [GO:0009506];plastid [GO:0009536]	SUBCELLULAR LOCATION: Membrane {ECO:0000305};Lipid-anchor {ECO:0000305}.	protein folding [GO:0006457];response to heat [GO:0009408]	ATP binding [GO:0005524];heat shock protein binding [GO:0031072];metal ion binding [GO:0046872];unfolded protein binding [GO:0051082]	P42825	DNAJ homologue 2(J2)	GO:0006457~protein folding,GO:0009408~response to heat,	GO:0005737~cytoplasm,GO:0005829~cytosol,GO:0005886~plasma membrane,GO:0009506~plasmodesma,	GO:0005524~ATP binding,GO:0031072~heat shock protein binding,GO:0046872~metal ion binding,GO:0051082~unfolded protein binding,	IPR001305:Heat shock protein DnaJ, cysteine-rich domain,IPR001623:DnaJ domain,IPR002939:Chaperone DnaJ, C-terminal,IPR008971:HSP40/DnaJ peptide-binding,IPR012724:Chaperone DnaJ,IPR018253:DnaJ domain, conserved site,	ath04141:Protein processing in endoplasmic reticulum,		SM00271:DnaJ,	Chaperone,Complete proteome,Lipoprotein,Membrane,Metal-binding,Methylation,Prenylation,Reference proteome,Repeat,Zinc,Zinc-finger,	chain:Chaperone protein dnaJ 2,compositionally biased region:Gly-rich,compositionally biased region:Poly-Gly,domain:J,lipid moiety-binding region:S-farnesyl cysteine,metal ion-binding site:Zinc 1,metal ion-binding site:Zinc 2,repeat:CXXCXGXG motif,sequence conflict,zinc finger region:CR-type,	Arabidopsis thaliana	A0A287E4Z8	superfamily	240236	62	484	1.88e-140	409.981	PTZ00037 superfamily
	A0A287E506	26.43	4	1	1	1	0.00421941	2.95512e-05	75	4.76e-66	209	A0A287E506	J domain-containing protein	unreviewed	237	26,220			protein folding [GO:0006457]	unfolded protein binding [GO:0051082]	P42825	Chaperone protein dnaJ 2 (AtDjA2)	reviewed	419	46,438	cytosol [GO:0005829];plasma membrane [GO:0005886];plasmodesma [GO:0009506];plastid [GO:0009536]	SUBCELLULAR LOCATION: Membrane {ECO:0000305};Lipid-anchor {ECO:0000305}.	protein folding [GO:0006457];response to heat [GO:0009408]	ATP binding [GO:0005524];heat shock protein binding [GO:0031072];metal ion binding [GO:0046872];unfolded protein binding [GO:0051082]	P42825	DNAJ homologue 2(J2)	GO:0006457~protein folding,GO:0009408~response to heat,	GO:0005737~cytoplasm,GO:0005829~cytosol,GO:0005886~plasma membrane,GO:0009506~plasmodesma,	GO:0005524~ATP binding,GO:0031072~heat shock protein binding,GO:0046872~metal ion binding,GO:0051082~unfolded protein binding,	IPR001305:Heat shock protein DnaJ, cysteine-rich domain,IPR001623:DnaJ domain,IPR002939:Chaperone DnaJ, C-terminal,IPR008971:HSP40/DnaJ peptide-binding,IPR012724:Chaperone DnaJ,IPR018253:DnaJ domain, conserved site,	ath04141:Protein processing in endoplasmic reticulum,		SM00271:DnaJ,	Chaperone,Complete proteome,Lipoprotein,Membrane,Metal-binding,Methylation,Prenylation,Reference proteome,Repeat,Zinc,Zinc-finger,	chain:Chaperone protein dnaJ 2,compositionally biased region:Gly-rich,compositionally biased region:Poly-Gly,domain:J,lipid moiety-binding region:S-farnesyl cysteine,metal ion-binding site:Zinc 1,metal ion-binding site:Zinc 2,repeat:CXXCXGXG motif,sequence conflict,zinc finger region:CR-type,	Arabidopsis thaliana	A0A287E506	superfamily	240236	56	224	1.25e-52	175.394	PTZ00037 superfamily
	A0A287E519	109.66	43	8	8	14	0.0622222	0.000181774	63.208	1.18e-93	273	A0A287E519	Uncharacterized protein	unreviewed	225	25,817			pollen development [GO:0009555]		Q9SJ12	Probable ATP synthase 24 kDa subunit, mitochondrial	reviewed	240	27,597	chloroplast [GO:0009507];mitochondrial proton-transporting ATP synthase complex [GO:0005753];mitochondrion [GO:0005739];nucleolus [GO:0005730];proton-transporting ATP synthase complex, coupling factor F(o) [GO:0045263];vacuole [GO:0005773]	SUBCELLULAR LOCATION: Mitochondrion. Mitochondrion inner membrane.	ion transport [GO:0006811];pollen development [GO:0009555]	cobalt ion binding [GO:0050897];copper ion binding [GO:0005507];zinc ion binding [GO:0008270]	Q9SJ12	MALE GAMETOPHYTE DEFECTIVE 1(MGP1)	GO:0009555~pollen development,GO:0015992~proton transport,	GO:0005730~nucleolus,GO:0005739~mitochondrion,GO:0005753~mitochondrial proton-transporting ATP synthase complex,GO:0009507~chloroplast,GO:0016020~membrane,GO:0045263~proton-transporting ATP synthase complex, coupling factor F(o),	GO:0005507~copper ion binding,GO:0008270~zinc ion binding,GO:0050897~cobalt ion binding,					Alternative splicing,CF(0),Complete proteome,Direct protein sequencing,Hydrogen ion transport,Ion transport,Membrane,Mitochondrion,Mitochondrion inner membrane,Reference proteome,Transit peptide,Transport,	chain:Probable ATP synthase 24 kDa subunit, mitochondrial,sequence conflict,transit peptide:Mitochondrion,	Arabidopsis thaliana	A0A287E519	specific	374035	20	204	1.84e-75	225.804	Mt_ATP_synt
	A0A287E555	34.71	5	2	2	3	0.00678733	4.7536e-05	78.534	0	539	A0A287E555	Uncharacterized protein	unreviewed	442	46,353	cell division site [GO:0032153];chloroplast [GO:0009507];cytoplasm [GO:0005737];microtubule [GO:0005874]		cell division [GO:0051301];chloroplast fission [GO:0010020];microtubule-based process [GO:0007017];organelle fission [GO:0048285]	GTPase activity [GO:0003924];GTP binding [GO:0005525]	Q42545	Cell division protein FtsZ homolog 1, chloroplastic (AtFtsZ1) (AtFtsZ1-1) (Chloroplast FtsZ) (CpFtsZ) (Protein ACCUMULATION AND REPLICATION OF CHLOROPLASTS 10) (Protein PLASTID MOVEMENT IMPAIRED4)	reviewed	433	45,565	cell division site [GO:0032153];chloroplast [GO:0009507];chloroplast stroma [GO:0009570];chloroplast thylakoid membrane [GO:0009535];cytoplasm [GO:0005737];microtubule [GO:0005874];plastid [GO:0009536]	SUBCELLULAR LOCATION: Plastid, chloroplast stroma {ECO:0000269|PubMed:18431481}. Plastid, chloroplast thylakoid membrane {ECO:0000269|PubMed:18431481};Peripheral membrane protein. Note=Forms a contractile ring at the chloroplast midpoint that coaligns with FTSZ2-1 rings.	cell cycle [GO:0007049];cell division [GO:0051301];chloroplast fission [GO:0010020];chloroplast organization [GO:0009658];chloroplast relocation [GO:0009902];microtubule-based process [GO:0007017];organelle fission [GO:0048285];plastid fission [GO:0043572];response to blue light [GO:0009637]	GTPase activity [GO:0003924];GTP binding [GO:0005525];identical protein binding [GO:0042802];protein self-association [GO:0043621]	Q42545	homolog of bacterial cytokinesis Z-ring protein FTSZ 1-1(FTSZ1-1)	GO:0007017~microtubule-based process,GO:0007049~cell cycle,GO:0009637~response to blue light,GO:0009658~chloroplast organization,GO:0009902~chloroplast relocation,GO:0010020~chloroplast fission,GO:0043572~plastid fission,	GO:0005737~cytoplasm,GO:0005874~microtubule,GO:0009507~chloroplast,GO:0009535~chloroplast thylakoid membrane,GO:0009570~chloroplast stroma,	GO:0003924~GTPase activity,GO:0005198~structural molecule activity,GO:0005515~protein binding,GO:0005525~GTP binding,GO:0043621~protein self-association,	IPR000158:Cell division protein FtsZ,IPR003008:Tubulin/FtsZ, GTPase domain,IPR008280:Tubulin/FtsZ, C-terminal,IPR017975:Tubulin, conserved site,IPR018316:Tubulin/FtsZ, 2-layer sandwich domain,IPR020805:Cell division protein FtsZ, conserved site,IPR024757:Cell division protein FtsZ, C-terminal,			SM00864:SM00864,SM00865:SM00865,	Acetylation,Cell cycle,Chloroplast,Complete proteome,GTP-binding,Membrane,Nucleotide-binding,Plastid,Reference proteome,Thylakoid,Transit peptide,	chain:Cell division protein ftsZ homolog, chloroplastic,nucleotide phosphate-binding region:GTP,sequence conflict,transit peptide:Chloroplast,	Arabidopsis thaliana	A0A287E555	specific	236468	107	432	1.25e-159	455.766	PRK09330
	A0A287E5G2	74	34	4	4	4	0.0209424	6.11803e-05	38.503	6.71e-33	119	A0A287E5G2	Abhydrolase_3 domain-containing protein	unreviewed	191	20,553				hydrolase activity [GO:0016787]	Q9SMM9	Probable carboxylesterase 13 (AtCXE13) (EC 3.1.1.1)	reviewed	329	36,100	cytosol [GO:0005829]		catabolic process [GO:0009056]	hydrolase activity [GO:0016787];methyl indole-3-acetate esterase activity [GO:0080030]	Q9SMM9	carboxyesterase 13(CXE13)	GO:0008152~metabolic process,GO:0009056~catabolic process,	GO:0005634~nucleus,GO:0005829~cytosol,	GO:0052689~carboxylic ester hydrolase activity,	IPR013094:Alpha/beta hydrolase fold-3,				Acetylation,Complete proteome,Hydrolase,Reference proteome,Serine esterase,		Arabidopsis thaliana	A0A287E5G2	superfamily	389770	15	169	7.27e-23	90.722	Abhydrolase superfamily
	A0A287E5R6	49.51	21	1	1	2	0.0344828	0.000241505	80.357	3.83e-29	98.2	A0A287E5R6	Signal recognition particle 9 kDa protein	unreviewed	58	6,558	signal recognition particle [GO:0048500]		SRP-dependent cotranslational protein targeting to membrane [GO:0006614]	7S RNA binding [GO:0008312]	Q9SMU7	Signal recognition particle 9 kDa protein (SRP9)	reviewed	103	12,023	cytosol [GO:0005829];signal recognition particle, endoplasmic reticulum targeting [GO:0005786]	SUBCELLULAR LOCATION: Cytoplasm {ECO:0000250}.	negative regulation of translational elongation [GO:0045900];SRP-dependent cotranslational protein targeting to membrane [GO:0006614]	7S RNA binding [GO:0008312]	Q9SMU7	Signal recognition particle, SRP9/SRP14 subunit(AT3G49100)	GO:0006614~SRP-dependent cotranslational protein targeting to membrane,GO:0006616~SRP-dependent cotranslational protein targeting to membrane, translocation,GO:0045900~negative regulation of translational elongation,	GO:0005737~cytoplasm,GO:0005785~signal recognition particle receptor complex,GO:0005786~signal recognition particle, endoplasmic reticulum targeting,	GO:0005047~signal recognition particle binding,GO:0008312~7S RNA binding,	IPR008832:Signal recognition particle, SRP9 subunit,IPR009018:Signal recognition particle, SRP9/SRP14 subunit,	ath03060:Protein export,	PIRSF017029:signal recognition particle, 9 kDa protein,		Complete proteome,Cytoplasm,Reference proteome,Ribonucleoprotein,RNA-binding,Signal recognition particle,	chain:Signal recognition particle 9 kDa protein,	Arabidopsis thaliana
	A0A287E6G4	41.74	14	2	2	3	0.0176471	0.000123594				A0A287E6G4	PHB domain-containing protein	unreviewed	170	19,426																										A0A287E6G4;A0A287E6G4	superfamily;superfamily	388510;223407	114;77	149;149	1.75E-16;2.94E-10	70.5809;57.0677	SPFH_like superfamily;HflC superfamily
	A0A287E6G8	113.3	33	5	5	10	0.044843	0.000131003				A0A287E6G8	PHB domain-containing protein	unreviewed	223	25,117	membrane [GO:0016020]																									A0A287E6G8	specific	259811	87	197	2.48e-65	197.312	SPFH_paraslipin
	A0A287E6K3	170.67	35	8	8	21	0.0527638	0.000154142	72.141	0	543	A0A287E6K3	Uncharacterized protein	unreviewed	398	44,498			tRNA aminoacylation for protein translation [GO:0006418]	ATP binding [GO:0005524];tyrosine-tRNA ligase activity [GO:0004831]	Q8S9J2	Tyrosine--tRNA ligase 1, cytoplasmic (EC 6.1.1.1) (Tyrosyl-tRNA synthetase) (TyrRS)	reviewed	385	43,898	cytosol [GO:0005829]	SUBCELLULAR LOCATION: Cytoplasm, cytosol {ECO:0000305|PubMed:16251277, ECO:0000305|PubMed:16297076}.	tRNA aminoacylation for protein translation [GO:0006418]	ATP binding [GO:0005524];tyrosine-tRNA ligase activity [GO:0004831]	Q8S9J2	Tyrosyl-tRNA synthetase, class Ib, bacterial/mitochondrial(AT2G33840)	GO:0006418~tRNA aminoacylation for protein translation,GO:0006438~valyl-tRNA aminoacylation,	GO:0005737~cytoplasm,	GO:0004812~aminoacyl-tRNA ligase activity,GO:0004831~tyrosine-tRNA ligase activity,GO:0004832~valine-tRNA ligase activity,GO:0005524~ATP binding,	IPR002305:Aminoacyl-tRNA synthetase, class Ic,IPR014729:Rossmann-like alpha/beta/alpha sandwich fold,IPR023617:Tyrosine-tRNA ligase, archaeal/eukaryotic-type,	ath00970:Aminoacyl-tRNA biosynthesis,	PIRSF006588:tyrosine tRNA ligase, archaeal/eukaryotic types,		Aminoacyl-tRNA synthetase,ATP-binding,Complete proteome,Cytoplasm,Ligase,Nucleotide-binding,Protein biosynthesis,Reference proteome,		Arabidopsis thaliana	A0A287E6K3	specific	240282	51	393	0	647.519	PTZ00126
	A0A287E8A7	153.66	58	7	2	114	1.00885	0.00294721	76.19	1.98e-57	172	A0A287E8A7	Ribosomal_L7Ae domain-containing protein	unreviewed	113	12,452	cytosolic large ribosomal subunit [GO:0022625]			RNA binding [GO:0003723];structural constituent of ribosome [GO:0003735]	Q9LSA3	60S ribosomal protein L30-3	reviewed	112	12,279	cytosol [GO:0005829];cytosolic large ribosomal subunit [GO:0022625];cytosolic ribosome [GO:0022626];plasma membrane [GO:0005886];plasmodesma [GO:0009506];polysomal ribosome [GO:0042788]		response to fungus [GO:0009620]	mRNA binding [GO:0003729];RNA binding [GO:0003723];structural constituent of ribosome [GO:0003735]	Q9LSA3	Ribosomal protein L7Ae/L30e/S12e/Gadd45 family protein(RLK902)	GO:0006412~translation,GO:0009620~response to fungus,	GO:0005737~cytoplasm,GO:0005829~cytosol,GO:0005840~ribosome,GO:0005886~plasma membrane,GO:0009506~plasmodesma,GO:0022625~cytosolic large ribosomal subunit,GO:0022626~cytosolic ribosome,	GO:0003729~mRNA binding,GO:0003735~structural constituent of ribosome,	IPR000231:Ribosomal protein L30e,IPR004038:Ribosomal protein L7Ae/L30e/S12e/Gadd45,IPR022991:Ribosomal protein L30e, conserved site,	ath03010:Ribosome,			Complete proteome,Reference proteome,Ribonucleoprotein,Ribosomal protein,	chain:60S ribosomal protein L30-3,	Arabidopsis thaliana	A0A287E8A7	specific	185450	8	108	3.59e-63	187.207	PTZ00106
	A0A287E8G3	98.33	38	5	3	151	1.2377	0.00900132	59.821	2.98e-39	127	A0A287E8G3	Histone domain-containing protein	unreviewed	122	13,971	nucleosome [GO:0000786];nucleus [GO:0005634]	SUBCELLULAR LOCATION: Chromosome {ECO:0000256|SAAS:SAAS00597685}. Nucleus {ECO:0000256|SAAS:SAAS00597723}.		DNA binding [GO:0003677];protein heterodimerization activity [GO:0046982]	Q9LR02	Histone H3-like 3	reviewed	136	15,402	mitochondrion [GO:0005739];nucleosome [GO:0000786];nucleus [GO:0005634]	SUBCELLULAR LOCATION: Nucleus {ECO:0000250}. Chromosome {ECO:0000250}.		DNA binding [GO:0003677];protein heterodimerization activity [GO:0046982]	Q9LR02	Histone superfamily protein(AT1G75600)	GO:0006334~nucleosome assembly,	GO:0000786~nucleosome,GO:0005634~nucleus,	GO:0003677~DNA binding,GO:0031492~nucleosomal DNA binding,GO:0046982~protein heterodimerization activity,	IPR000164:Histone H3,IPR007125:Histone core,IPR009072:Histone-fold,			SM00428:H3,	Acetylation,Chromosome,Complete proteome,DNA-binding,Methylation,Nucleosome core,Nucleus,Phosphoprotein,Reference proteome,	chain:Histone H3-like 3,	Arabidopsis thaliana	A0A287E8G3	superfamily	390056	19	118	1.64e-42	136.282	H4 superfamily
	A0A287E965	180.66	56	20	2	137	0.31422	0.00228519	95.349	0	830	A0A287E965	Tubulin beta chain	unreviewed	436	49,138	cytoplasm [GO:0005737];microtubule [GO:0005874]	SUBCELLULAR LOCATION: Cytoplasm, cytoskeleton {ECO:0000256|SAAS:SAAS00361597}.	microtubule-based process [GO:0007017]	GTPase activity [GO:0003924];GTP binding [GO:0005525];structural constituent of cytoskeleton [GO:0005200]	P29514	Tubulin beta-6 chain (Beta-6-tubulin)	reviewed	449	50,586	cytoplasm [GO:0005737];microtubule [GO:0005874];microtubule cytoskeleton [GO:0015630];plasma membrane [GO:0005886];plastid [GO:0009536]	SUBCELLULAR LOCATION: Cytoplasm, cytoskeleton.	microtubule-based process [GO:0007017];microtubule cytoskeleton organization [GO:0000226];mitotic cell cycle [GO:0000278];response to cold [GO:0009409]	GTPase activity [GO:0003924];GTP binding [GO:0005525];structural constituent of cytoskeleton [GO:0005200]	P29514	beta-6 tubulin(TUB6)	GO:0007017~microtubule-based process,GO:0009409~response to cold,GO:0009651~response to salt stress,	GO:0005737~cytoplasm,GO:0005874~microtubule,GO:0005886~plasma membrane,GO:0015630~microtubule cytoskeleton,	GO:0003924~GTPase activity,GO:0005200~structural constituent of cytoskeleton,GO:0005525~GTP binding,	IPR000217:Tubulin,IPR002453:Beta tubulin,IPR003008:Tubulin/FtsZ, GTPase domain,IPR008280:Tubulin/FtsZ, C-terminal,IPR013838:Beta tubulin, autoregulation binding site,IPR017975:Tubulin, conserved site,IPR018316:Tubulin/FtsZ, 2-layer sandwich domain,IPR023123:Tubulin, C-terminal,	ath04145:Phagosome,		SM00864:SM00864,SM00865:SM00865,	Complete proteome,Cytoplasm,Cytoskeleton,GTP-binding,Microtubule,Nucleotide-binding,Reference proteome,	chain:Tubulin beta-6 chain,nucleotide phosphate-binding region:GTP,	Arabidopsis thaliana	A0A287E965	specific	215107	1	419	0	958.122	PLN00220
	A0A287E977	40.48	8	2	2	2	0.00451467	3.16191e-05	49.507	1.3e-124	367	A0A287E977	Cyclin N-terminal domain-containing protein	unreviewed	443	48,231	centrosome [GO:0005813];cyclin-dependent protein kinase holoenzyme complex [GO:0000307];cytoplasm [GO:0005737];nucleus [GO:0005634]		mitotic cell cycle phase transition [GO:0044772];protein phosphorylation [GO:0006468];regulation of cyclin-dependent protein serine/threonine kinase activity [GO:0000079]	cyclin-dependent protein serine/threonine kinase regulator activity [GO:0016538];protein kinase binding [GO:0019901]	Q39069	Cyclin-B1-3 (Cyc2-At) (G2/mitotic-specific cyclin-B1-3) (CycB1;3)	reviewed	414	46,267	cyclin-dependent protein kinase holoenzyme complex [GO:0000307];cytoplasm [GO:0005737];host cell nucleus [GO:0042025];nucleus [GO:0005634]		cell division [GO:0051301];mitotic cell cycle phase transition [GO:0044772];regulation of cyclin-dependent protein serine/threonine kinase activity [GO:0000079]	cyclin-dependent protein serine/threonine kinase regulator activity [GO:0016538]	Q39069	CYCLIN B1;3(CYCB1;3)	GO:0007049~cell cycle,GO:0051301~cell division,GO:0051726~regulation of cell cycle,	GO:0005634~nucleus,	GO:0005515~protein binding,GO:0016538~cyclin-dependent protein serine/threonine kinase regulator activity,	IPR004367:Cyclin, C-terminal domain,IPR006671:Cyclin, N-terminal,IPR013763:Cyclin-like,			SM00385:CYCLIN,SM01332:SM01332,	Cell cycle,Cell division,Complete proteome,Cyclin,Reference proteome,	chain:Cyclin-B1-3,	Arabidopsis thaliana	A0A287E977;A0A287E977	specific;superfamily	365896;227357	191;167	316;430	1.94E-61;4.79E-60	195.424;201.927	Cyclin_N;COG5024 superfamily
	A0A287E9D1	157.22	28	17	16	35	0.0523169	0.000152837	75.726	0	949	A0A287E9D1	Uncharacterized protein	unreviewed	669	73,477	chloroplast stroma [GO:0009570]			4 iron, 4 sulfur cluster binding [GO:0051539];heme binding [GO:0020037];sulfite reductase (ferredoxin) activity [GO:0050311];sulfite reductase activity [GO:0016002]	Q9LZ66	Assimilatory sulfite reductase (ferredoxin), chloroplastic (AtSiR) (EC 1.8.7.1) (Sulfite reductase (ferredoxin))	reviewed	642	71,950	apoplast [GO:0048046];chloroplast [GO:0009507];chloroplast envelope [GO:0009941];chloroplast nucleoid [GO:0042644];chloroplast stroma [GO:0009570];plasma membrane [GO:0005886];plastid [GO:0009536];stromule [GO:0010319]	SUBCELLULAR LOCATION: Plastid, chloroplast stroma, chloroplast nucleoid {ECO:0000250}. Plastid stroma. Plastid, chloroplast stroma {ECO:0000269|PubMed:18431481}.	DNA packaging [GO:0006323];negative regulation of transcription, DNA-templated [GO:0045892];regulation of DNA replication [GO:0006275];response to cold [GO:0009409];sulfide oxidation, using siroheme sulfite reductase [GO:0019424];sulfur compound metabolic process [GO:0006790]	4 iron, 4 sulfur cluster binding [GO:0051539];copper ion binding [GO:0005507];DNA binding [GO:0003677];heme binding [GO:0020037];sulfite reductase (ferredoxin) activity [GO:0050311];sulfite reductase activity [GO:0016002]	Q9LZ66	sulfite reductase(SIR)	GO:0006275~regulation of DNA replication,GO:0006323~DNA packaging,GO:0006790~sulfur compound metabolic process,GO:0009409~response to cold,GO:0009651~response to salt stress,GO:0019419~sulfate reduction,GO:0019424~sulfide oxidation, using siroheme sulfite reductase,GO:0045892~negative regulation of transcription, DNA-templated,	GO:0005737~cytoplasm,GO:0005829~cytosol,GO:0009507~chloroplast,GO:0009536~plastid,GO:0009570~chloroplast stroma,GO:0009941~chloroplast envelope,GO:0010319~stromule,GO:0016020~membrane,GO:0042644~chloroplast nucleoid,GO:0048046~apoplast,	GO:0003677~DNA binding,GO:0005507~copper ion binding,GO:0016002~sulfite reductase activity,GO:0020037~heme binding,GO:0050311~sulfite reductase (ferredoxin) activity,GO:0051539~4 iron, 4 sulfur cluster binding,	IPR005117:Nitrite/Sulfite reductase ferredoxin-like domain,IPR006066:Nitrite/sulphite reductase iron-sulphur/siroheam-binding site,IPR006067:Nitrite/sulphite reductase 4Fe-4S domain,IPR011787:Sulphite reductase, ferredoxin dependent,	ath00920:Sulfur metabolism,ath01100:Metabolic pathways,			4Fe-4S,Chloroplast,Complete proteome,DNA-binding,Heme,Iron,Iron-sulfur,Metal-binding,Oxidoreductase,Plastid,Reference proteome,Thioether bond,Transit peptide,		Arabidopsis thaliana	A0A287E9D1	specific	177773	47	669	0	1262.36	PLN00178
	A0A287EAM8	102.88	16	7	4	7	0.0121107	3.53798e-05	29.108	1.46e-15	79.3	A0A287EAM8	AAA domain-containing protein	unreviewed	578	64,813	mitochondrion [GO:0005739]		mitochondrion organization [GO:0007005]	ATP binding [GO:0005524];zinc ion binding [GO:0008270]	Q9SCN8	Cell division control protein 48 homolog D (AtCDC48d) (Transitional endoplasmic reticulum ATPase D)	reviewed	815	90,340	cytoplasm [GO:0005737];cytoskeleton [GO:0005856];cytosol [GO:0005829];Golgi apparatus [GO:0005794];nucleolus [GO:0005730];nucleoplasm [GO:0005654];nucleus [GO:0005634];phragmoplast [GO:0009524];plasma membrane [GO:0005886];VCP-NPL4-UFD1 AAA ATPase complex [GO:0034098]	SUBCELLULAR LOCATION: Nucleus {ECO:0000269|PubMed:19245862}. Cytoplasm, cytoskeleton, phragmoplast {ECO:0000250}. Note=Primarily localized to the nucleus and, during cytokinesis, to the phragmoplast, a site where membrane vesicles are targeted in the deposition of new cell wall materials. {ECO:0000250}.	autophagosome maturation [GO:0097352];cell division [GO:0051301];ER-associated misfolded protein catabolic process [GO:0071712];macroautophagy [GO:0016236];mitotic spindle disassembly [GO:0051228];positive regulation of protein catabolic process [GO:0045732];response to cadmium ion [GO:0046686];retrograde protein transport, ER to cytosol [GO:0030970];ubiquitin-dependent ERAD pathway [GO:0030433]	ATPase activity [GO:0016887];ATP binding [GO:0005524];polyubiquitin modification-dependent protein binding [GO:0031593]	Q9SCN8	ATPase, AAA-type, CDC48 protein(AtCDC48B)	GO:0007049~cell cycle,GO:0015031~protein transport,GO:0045732~positive regulation of protein catabolic process,GO:0046686~response to cadmium ion,GO:0051301~cell division,	GO:0005654~nucleoplasm,GO:0005730~nucleolus,GO:0005794~Golgi apparatus,GO:0005829~cytosol,GO:0005856~cytoskeleton,GO:0005886~plasma membrane,GO:0009524~phragmoplast,	GO:0005515~protein binding,GO:0005524~ATP binding,GO:0016787~hydrolase activity,	IPR003338:CDC48, N-terminal subdomain,IPR003593:AAA+ ATPase domain,IPR003959:ATPase, AAA-type, core,IPR003960:ATPase, AAA-type, conserved site,IPR004201:CDC48, domain 2,IPR005938:ATPase, AAA-type, CDC48,IPR009010:Aspartate decarboxylase-like domain,IPR027417:P-loop containing nucleoside triphosphate hydrolase,	ath04141:Protein processing in endoplasmic reticulum,		SM00382:AAA,SM01072:SM01072,SM01073:SM01073,	Acetylation,ATP-binding,Cell cycle,Cell division,Complete proteome,Cytoplasm,Cytoskeleton,Nucleotide-binding,Nucleus,Phosphoprotein,Protein transport,Reference proteome,Repeat,Transport,	chain:Cell division control protein 48 homolog D,modified residue,nucleotide phosphate-binding region:ATP,	Arabidopsis thaliana	A0A287EAM8;A0A287EAM8;A0A287EAM8	specific;specific;superfamily	371859;365803;237090	1;341;308	271;468;361	1.10E-110;1.43E-28;0.000804056	331.157;110.377;41.8983	DUF3523;AAA;PRK12402 superfamily
	A0A287EC71	61.66	3	3	2	3	0.00262238	7.66091e-06	79.02	0	1771	A0A287EC71	Cellulose synthase (EC 2.4.1.12)	unreviewed	1144	128,803	Golgi apparatus [GO:0005794];integral component of membrane [GO:0016021];plasma membrane [GO:0005886];trans-Golgi network [GO:0005802]	SUBCELLULAR LOCATION: Cell membrane {ECO:0000256|RuleBase:RU361116};Multi-pass membrane protein {ECO:0000256|RuleBase:RU361116}.	cellulose biosynthetic process [GO:0030244];cell wall organization [GO:0071555];plant-type primary cell wall biogenesis [GO:0009833]	cellulose synthase (UDP-forming) activity [GO:0016760];cellulose synthase activity [GO:0016759];metal ion binding [GO:0046872]	O48946	Cellulose synthase A catalytic subunit 1 [UDP-forming] (AtCesA1) (EC 2.4.1.12) (Protein RADIALLY SWOLLEN 1) (AtRSW1)	reviewed	1081	122,237	endosome [GO:0005768];Golgi apparatus [GO:0005794];integral component of membrane [GO:0016021];plasma membrane [GO:0005886];trans-Golgi network [GO:0005802]	SUBCELLULAR LOCATION: Cell membrane {ECO:0000305};Multi-pass membrane protein {ECO:0000305}.	cellulose biosynthetic process [GO:0030244];cell wall organization [GO:0071555];hyperosmotic salinity response [GO:0042538];plant-type primary cell wall biogenesis [GO:0009833]	cellulose synthase (UDP-forming) activity [GO:0016760];cellulose synthase activity [GO:0016759];metal ion binding [GO:0046872]	O48946	cellulose synthase 1(CESA1)	GO:0009825~multidimensional cell growth,GO:0009832~plant-type cell wall biogenesis,GO:0009833~plant-type primary cell wall biogenesis,GO:0030244~cellulose biosynthetic process,GO:0042538~hyperosmotic salinity response,GO:0071555~cell wall organization,	GO:0005768~endosome,GO:0005794~Golgi apparatus,GO:0005802~trans-Golgi network,GO:0005886~plasma membrane,GO:0016021~integral component of membrane,	GO:0000977~RNA polymerase II regulatory region sequence-specific DNA binding,GO:0005515~protein binding,GO:0016757~transferase activity, transferring glycosyl groups,GO:0016759~cellulose synthase activity,GO:0016760~cellulose synthase (UDP-forming) activity,GO:0046872~metal ion binding,	IPR005150:Cellulose synthase,IPR013083:Zinc finger, RING/FYVE/PHD-type,				Acetylation,Cell membrane,Cell wall biogenesis/degradation,Cellulose biosynthesis,Coiled coil,Complete proteome,Glycoprotein,Glycosyltransferase,Lipoprotein,Membrane,Metal-binding,Reference proteome,Transferase,Transmembrane,Transmembrane helix,Zinc,Zinc-finger,	binding site:Substrate,chain:Cellulose synthase A catalytic subunit 1 [UDP-forming],glycosylation site:N-linked (GlcNAc...),metal ion-binding site:Zinc 1,metal ion-binding site:Zinc 2,modified residue,mutagenesis site,topological domain:Cytoplasmic,topological domain:Extracellular,transmembrane region,zinc finger region:RING-type;degenerate,	Arabidopsis thaliana	A0A287EC71	specific	215224	67	1144	0	2244.46	PLN02400
	A0A287EC75	30.06	2	2	2	2	0.00198216	1.44154e-05	79.138	0	1670	A0A287EC75	Cellulose synthase (EC 2.4.1.12)	unreviewed	1009	113,762	integral component of membrane [GO:0016021];plasma membrane [GO:0005886]	SUBCELLULAR LOCATION: Cell membrane {ECO:0000256|RuleBase:RU361116};Multi-pass membrane protein {ECO:0000256|RuleBase:RU361116}.	cellulose biosynthetic process [GO:0030244];cell wall organization [GO:0071555]	cellulose synthase (UDP-forming) activity [GO:0016760];metal ion binding [GO:0046872]	O48946	Cellulose synthase A catalytic subunit 1 [UDP-forming] (AtCesA1) (EC 2.4.1.12) (Protein RADIALLY SWOLLEN 1) (AtRSW1)	reviewed	1081	122,237	endosome [GO:0005768];Golgi apparatus [GO:0005794];integral component of membrane [GO:0016021];plasma membrane [GO:0005886];trans-Golgi network [GO:0005802]	SUBCELLULAR LOCATION: Cell membrane {ECO:0000305};Multi-pass membrane protein {ECO:0000305}.	cellulose biosynthetic process [GO:0030244];cell wall organization [GO:0071555];hyperosmotic salinity response [GO:0042538];plant-type primary cell wall biogenesis [GO:0009833]	cellulose synthase (UDP-forming) activity [GO:0016760];cellulose synthase activity [GO:0016759];metal ion binding [GO:0046872]	O48946	cellulose synthase 1(CESA1)	GO:0009825~multidimensional cell growth,GO:0009832~plant-type cell wall biogenesis,GO:0009833~plant-type primary cell wall biogenesis,GO:0030244~cellulose biosynthetic process,GO:0042538~hyperosmotic salinity response,GO:0071555~cell wall organization,	GO:0005768~endosome,GO:0005794~Golgi apparatus,GO:0005802~trans-Golgi network,GO:0005886~plasma membrane,GO:0016021~integral component of membrane,	GO:0000977~RNA polymerase II regulatory region sequence-specific DNA binding,GO:0005515~protein binding,GO:0016757~transferase activity, transferring glycosyl groups,GO:0016759~cellulose synthase activity,GO:0016760~cellulose synthase (UDP-forming) activity,GO:0046872~metal ion binding,	IPR005150:Cellulose synthase,IPR013083:Zinc finger, RING/FYVE/PHD-type,				Acetylation,Cell membrane,Cell wall biogenesis/degradation,Cellulose biosynthesis,Coiled coil,Complete proteome,Glycoprotein,Glycosyltransferase,Lipoprotein,Membrane,Metal-binding,Reference proteome,Transferase,Transmembrane,Transmembrane helix,Zinc,Zinc-finger,	binding site:Substrate,chain:Cellulose synthase A catalytic subunit 1 [UDP-forming],glycosylation site:N-linked (GlcNAc...),metal ion-binding site:Zinc 1,metal ion-binding site:Zinc 2,modified residue,mutagenesis site,topological domain:Cytoplasmic,topological domain:Extracellular,transmembrane region,zinc finger region:RING-type;degenerate,	Arabidopsis thaliana	A0A287EC75	superfamily	215224	1	1007	0	2097.69	PLN02400 superfamily
	A0A287ECE1	86.32	14	7	7	8	0.0116959	3.4168e-05	50.292	0	694	A0A287ECE1	ATP-dependent DNA helicase 2 subunit KU80 (EC 3.6.4.12)	unreviewed	684	77,511	Ku70:Ku80 complex [GO:0043564]	SUBCELLULAR LOCATION: Nucleus {ECO:0000256|PIRNR:PIRNR016570}.	DNA recombination [GO:0006310];double-strand break repair via nonhomologous end joining [GO:0006303];telomere maintenance [GO:0000723]	ATP binding [GO:0005524];damaged DNA binding [GO:0003684];DNA helicase activity [GO:0003678];telomeric DNA binding [GO:0042162]	Q9FQ09	ATP-dependent DNA helicase 2 subunit KU80 (EC 3.6.4.12) (ATP-dependent DNA helicase 2 subunit 2) (ATP-dependent DNA helicase II 80 kDa subunit)	reviewed	680	76,688	cytoplasm [GO:0005737];Ku70:Ku80 complex [GO:0043564];nuclear chromosome, telomeric region [GO:0000784]	SUBCELLULAR LOCATION: Nucleus {ECO:0000269|PubMed:12148535}. Cytoplasm {ECO:0000269|PubMed:12148535}. Note=Predominantly in the nucleus.	cellular response to gamma radiation [GO:0071480];cellular response to X-ray [GO:0071481];DNA integration [GO:0015074];DNA recombination [GO:0006310];DNA repair [GO:0006281];double-strand break repair [GO:0006302];double-strand break repair via nonhomologous end joining [GO:0006303];response to heat [GO:0009408];telomere maintenance [GO:0000723]	ATP binding [GO:0005524];damaged DNA binding [GO:0003684];DNA helicase activity [GO:0003678];double-stranded DNA binding [GO:0003690];telomeric DNA binding [GO:0042162]	Q9FQ09	Ku80 family protein(KU80)	GO:0000723~telomere maintenance,GO:0006281~DNA repair,GO:0006302~double-strand break repair,GO:0006303~double-strand break repair via nonhomologous end joining,GO:0006310~DNA recombination,GO:0009408~response to heat,GO:0015074~DNA integration,GO:0032508~DNA duplex unwinding,GO:0071480~cellular response to gamma radiation,GO:0071481~cellular response to X-ray,	GO:0000784~nuclear chromosome, telomeric region,GO:0005634~nucleus,GO:0005737~cytoplasm,GO:0043564~Ku70:Ku80 complex,	GO:0003684~damaged DNA binding,GO:0003690~double-stranded DNA binding,GO:0004003~ATP-dependent DNA helicase activity,GO:0005515~protein binding,GO:0005524~ATP binding,GO:0042162~telomeric DNA binding,	IPR002035:von Willebrand factor, type A,IPR005160:Ku70/Ku80 C-terminal arm,IPR005161:Ku70/Ku80, N-terminal alpha/beta,IPR006164:Ku70/Ku80 beta-barrel domain,IPR014893:Ku, C-terminal,IPR016194:SPOC like C-terminal domain,IPR024193:Ku80,	ath03450:Non-homologous end-joining,	PIRSF016570:Ku DNA-binding complex, Ku80 subunit [Parent=PIRSF800001],	SM00559:Ku78,	ATP-binding,Complete proteome,Cytoplasm,DNA damage,DNA recombination,DNA repair,DNA-binding,Helicase,Hydrolase,Nucleotide-binding,Nucleus,Reference proteome,		Arabidopsis thaliana	A0A287ECE1;A0A287ECE1;A0A287ECE1	specific;specific;superfamily	238445;370122;381780	196;560;26	497;675;191	1.44E-99;1.43E-38;2.71E-18	307.294;138.487;83.9518	KU80;Ku_PK_bind;vWFA superfamily
	A0A287ECN3	35.95	9	2	2	3	0.0117647	3.4369e-05	71.812	1.78e-74	230	A0A287ECN3	Protein kinase domain-containing protein	unreviewed	255	28,479				ATP binding [GO:0005524];protein kinase activity [GO:0004672]	O80397	Mitogen-activated protein kinase kinase 4 (AtMKK4) (MAP kinase kinase 4) (EC 2.7.12.2)	reviewed	366	40,117	chloroplast stroma [GO:0009570];cytoplasm [GO:0005737];nucleus [GO:0005634]	SUBCELLULAR LOCATION: Cytoplasm. Nucleus. Plastid, chloroplast stroma.	activation of protein kinase activity [GO:0032147];defense response, incompatible interaction [GO:0009814];floral organ abscission [GO:0010227];inflorescence development [GO:0010229];plant-type hypersensitive response [GO:0009626];regulation of mitotic cell cycle [GO:0007346];signal transduction by protein phosphorylation [GO:0023014];stress-activated protein kinase signaling cascade [GO:0031098]	ATP binding [GO:0005524];protein serine/threonine kinase activity [GO:0004674]	O80397	mitogen-activated protein kinase kinase 4(MKK4)	GO:0000165~MAPK cascade,GO:0000187~activation of MAPK activity,GO:0009626~plant-type hypersensitive response,GO:0009814~defense response, incompatible interaction,GO:0010227~floral organ abscission,GO:0010229~inflorescence development,GO:2000037~regulation of stomatal complex patterning,GO:2000038~regulation of stomatal complex development,	GO:0005634~nucleus,GO:0005737~cytoplasm,GO:0009570~chloroplast stroma,	GO:0004674~protein serine/threonine kinase activity,GO:0004702~receptor signaling protein serine/threonine kinase activity,GO:0004708~MAP kinase kinase activity,GO:0005524~ATP binding,GO:0016301~kinase activity,	IPR000719:Protein kinase, catalytic domain,IPR008271:Serine/threonine-protein kinase, active site,IPR011009:Protein kinase-like domain,IPR017441:Protein kinase, ATP binding site,	ath04626:Plant-pathogen interaction,		SM00220:S_TKc,	ATP-binding,Chloroplast,Complete proteome,Cytoplasm,Hypersensitive response,Kinase,Nucleotide-binding,Nucleus,Phosphoprotein,Plant defense,Plastid,Reference proteome,Serine/threonine-protein kinase,Transferase,	active site:Proton acceptor,binding site:ATP,chain:Mitogen-activated protein kinase kinase 4,domain:Protein kinase,modified residue,mutagenesis site,nucleotide phosphate-binding region:ATP,	Arabidopsis thaliana	A0A287ECN3	superfamily	215036	27	175	2.25e-110	321.773	PLN00034 superfamily
	A0A287ECT8	157.26	17	19	19	33	0.025	7.3034e-05	56.968	0	1443	A0A287ECT8	Cytosine-specific methyltransferase (EC 2.1.1.37)	unreviewed	1320	148,553	nucleus [GO:0005634]		DNA methylation on cytosine within a CG sequence [GO:0010424];embryo development ending in seed dormancy [GO:0009793];maintenance of DNA methylation [GO:0010216];regulation of gene expression by genetic imprinting [GO:0006349]	chromatin binding [GO:0003682];DNA (cytosine-5-)-methyltransferase activity [GO:0003886];DNA binding [GO:0003677]	P34881	DNA (cytosine-5)-methyltransferase 1 (EC 2.1.1.37) (DNA methyltransferase 01) (DNA methyltransferase 2) (DNA methyltransferase AthI) (DNA Metase AthI) (M.AthI) (DNA methyltransferase DDM2) (Protein DECREASED DNA METHYLATION 2)	reviewed	1534	172,431	nucleus [GO:0005634]	SUBCELLULAR LOCATION: Nucleus {ECO:0000305}.	chromatin organization [GO:0006325];DNA mediated transformation [GO:0009294];DNA methylation on cytosine within a CG sequence [GO:0010424];maintenance of DNA methylation [GO:0010216];negative regulation of flower development [GO:0009910];regulation of gene expression by genetic imprinting [GO:0006349];zygote asymmetric cytokinesis in embryo sac [GO:0010069]	chromatin binding [GO:0003682];DNA (cytosine-5-)-methyltransferase activity [GO:0003886];DNA binding [GO:0003677];methyltransferase activity [GO:0008168]	P34881	methyltransferase 1(MET1)	GO:0006349~regulation of gene expression by genetic imprinting,GO:0009294~DNA mediated transformation,GO:0009910~negative regulation of flower development,GO:0010069~zygote asymmetric cytokinesis in embryo sac,GO:0010216~maintenance of DNA methylation,GO:0010424~DNA methylation on cytosine within a CG sequence,GO:0016569~covalent chromatin modification,	GO:0005634~nucleus,	GO:0003677~DNA binding,GO:0003682~chromatin binding,GO:0003886~DNA (cytosine-5-)-methyltransferase activity,GO:0005515~protein binding,GO:0008168~methyltransferase activity,	IPR001025:Bromo adjacent homology (BAH) domain,IPR001525:C-5 cytosine methyltransferase,IPR018117:DNA methylase, C-5 cytosine-specific, active site,IPR022702:DNA (cytosine-5)-methyltransferase 1, replication foci domain,	ath00270:Cysteine and methionine metabolism,ath01100:Metabolic pathways,		SM00439:BAH,	Chromatin regulator,Complete proteome,DNA-binding,Methyltransferase,Nucleus,Reference proteome,Repeat,S-adenosyl-L-methionine,Transferase,	chain:DNA (cytosine-5)-methyltransferase 1,domain:BAH 1,domain:BAH 2,mutagenesis site,sequence conflict,	Arabidopsis thaliana	A0A287ECT8;A0A287ECT8;A0A287ECT8;A0A287ECT8	specific;superfamily;superfamily;specific	240059;388410;351822;371865	690;878;524;184	890;1307;659;332	4.61E-92;4.16E-50;1.69E-32;4.53E-27	295.139;180.593;122.899;107.432	BAH_plantDCM_II;AdoMet_MTases superfamily;BAH superfamily;DNMT1-RFD
	A0A287ECW0	32.08	3	2	2	2	0.0030303	8.85261e-06	48.276	1.4	31.2	A0A287ECW0	Uncharacterized protein	unreviewed	660	74,952			mitotic sister chromatid cohesion [GO:0007064]		Q9LSY5	UDP-glycosyltransferase 71B7 (EC 2.4.1.-)	reviewed	495	55,628	cytosol [GO:0005829];intracellular membrane-bounded organelle [GO:0043231]			transferase activity, transferring hexosyl groups [GO:0016758];UDP-glycosyltransferase activity [GO:0008194]	Q9LSY5	UDP-Glycosyltransferase superfamily protein(AT3G21790)	GO:0008152~metabolic process,GO:0009813~flavonoid biosynthetic process,GO:0052696~flavonoid glucuronidation,	GO:0043231~intracellular membrane-bounded organelle,	GO:0008194~UDP-glycosyltransferase activity,GO:0016758~transferase activity, transferring hexosyl groups,GO:0080043~quercetin 3-O-glucosyltransferase activity,GO:0080044~quercetin 7-O-glucosyltransferase activity,	IPR002213:UDP-glucuronosyl/UDP-glucosyltransferase,				Complete proteome,Glycosyltransferase,Reference proteome,Transferase,		Arabidopsis thaliana
	A0A287EEC3	96.59	17	4	4	6	0.0194175	5.67255e-05	39.474	4.85e-49	169	A0A287EEC3	Pex14_N domain-containing protein	unreviewed	309	33,595	integral component of membrane [GO:0016021];peroxisomal membrane [GO:0005778]		protein import into peroxisome matrix, docking [GO:0016560]		Q9FXT6	Peroxisomal membrane protein PEX14 (Peroxin-14) (AtPEX14) (Peroxisome biogenesis protein 14) (Pex14p) (Protein PEROXISOME DEFECTIVE 2)	reviewed	507	55,595	cytosol [GO:0005829];integral component of membrane [GO:0016021];mitochondrion [GO:0005739];peroxisomal importomer complex [GO:1990429];peroxisomal membrane [GO:0005778];peroxisome [GO:0005777];plasma membrane [GO:0005886];plastid [GO:0009536]	SUBCELLULAR LOCATION: Peroxisome membrane {ECO:0000305};Single-pass membrane protein {ECO:0000305}.	peroxisome organization [GO:0007031];protein import into peroxisome matrix, docking [GO:0016560];protein targeting to peroxisome [GO:0006625]	signaling receptor binding [GO:0005102]	Q9FXT6	peroxin 14(PEX14)	GO:0006625~protein targeting to peroxisome,GO:0007031~peroxisome organization,GO:0016560~protein import into peroxisome matrix, docking,	GO:0005634~nucleus,GO:0005739~mitochondrion,GO:0005777~peroxisome,GO:0005778~peroxisomal membrane,GO:0005829~cytosol,GO:0005886~plasma membrane,GO:0016021~integral component of membrane,	GO:0005515~protein binding,GO:0008565~protein transporter activity,	IPR006785:Peroxisome membrane anchor protein Pex14p, N-terminal,IPR025655:Peroxisomal membrane protein 14,	ath04146:Peroxisome,			Complete proteome,Membrane,Peroxisome,Peroxisome biogenesis,Protein transport,Reference proteome,Translocation,Transmembrane,Transmembrane helix,Transport,		Arabidopsis thaliana	A0A287EEC3	specific	368060	29	149	7.27e-28	105.121	Pex14_N
	A0A287EF49	138.8	12	10	10	12	0.0111732	3.26409e-05				A0A287EF49	Cellulase domain-containing protein	unreviewed	1074	117,816			actin filament organization [GO:0007015];carbohydrate metabolic process [GO:0005975]	actin filament binding [GO:0051015];hydrolase activity, hydrolyzing O-glycosyl compounds [GO:0004553]																						A0A287EF49;A0A287EF49;A0A287EF49;A0A287EF49;A0A287EF49;A0A287EF49	superfamily;superfamily;superfamily;superfamily;superfamily;superfamily	225344;390083;390083;390083;390083;390083	770;342;190;644;490;43	1068;459;307;744;604;159	4.13E-27;1.79E-08;1.75E-06;4.36E-05;0.00194307;0.0052478	115.275;53.4329;47.6549;43.8029;39.1805;38.0249	BglC superfamily;Fascin superfamily;Fascin superfamily;Fascin superfamily;Fascin superfamily;Fascin superfamily
	A0A287EFA4	41.5	18	3	3	3	0.0180723	0.000131432	39.08	1.81e-09	53.1	A0A287EFA4	ANK_REP_REGION domain-containing protein	unreviewed	166	17,267					Q9FNP4	Phytochrome-interacting ankyrin-repeat protein 2 [Cleaved into: Protein ANKYRIN REPEAT 6, mitochondrial]	reviewed	174	19,207	cytoplasm [GO:0005737];mitochondrion [GO:0005739];nucleus [GO:0005634]	SUBCELLULAR LOCATION: [Phytochrome-interacting ankyrin-repeat protein 2]: Cytoplasm {ECO:0000269|PubMed:21395597}. Nucleus {ECO:0000269|PubMed:21123745, ECO:0000269|PubMed:21395597}.;SUBCELLULAR LOCATION: [Protein ANKYRIN REPEAT 6, mitochondrial]: Mitochondrion {ECO:0000269|PubMed:21123745, ECO:0000269|PubMed:29312411}.	double fertilization forming a zygote and endosperm [GO:0009567];embryo sac development [GO:0009553];male-female gamete recognition during double fertilization forming a zygote and endosperm [GO:0080173];negative regulation of protein phosphorylation [GO:0001933];positive regulation of anthocyanin biosynthetic process [GO:0031542];response to far red light [GO:0010218];response to high light inte…	phytochrome binding [GO:0010313]	Q9FNP4	Ankyrin repeat family protein(ANK6)	GO:0009553~embryo sac development,GO:0009567~double fertilization forming a zygote and endosperm,GO:0080173~male-female gamete recognition during double fertilization,	GO:0000151~ubiquitin ligase complex,GO:0005634~nucleus,GO:0005739~mitochondrion,	GO:0004842~ubiquitin-protein transferase activity,GO:0031625~ubiquitin protein ligase binding,	IPR002110:Ankyrin repeat,IPR020683:Ankyrin repeat-containing domain,			SM00248:ANK,	ANK repeat,Complete proteome,Reference proteome,		Arabidopsis thaliana	A0A287EFA4;A0A287EFA4	specific;specific	223738;372654	52;20	166;76	4.22E-20;0.00333552	83.3351;34.1726	ANKYR;Ank_4
	A0A287EG02	60	19	3	1	9	0.0625	0.000182585	85.821	1e-83	243	A0A287EG02	Uncharacterized protein	unreviewed	144	16,119				GTPase activity [GO:0003924];GTP binding [GO:0005525]	Q9ZRE2	Ras-related protein RABD1 (AtRABD1) (Ras-related protein ATFP8)	reviewed	205	22,725	endomembrane system [GO:0012505];Golgi membrane [GO:0000139];plasma membrane [GO:0005886];trans-Golgi network membrane [GO:0032588]	SUBCELLULAR LOCATION: Golgi apparatus, trans-Golgi network membrane {ECO:0000269|PubMed:19789181}. Golgi apparatus membrane {ECO:0000305|PubMed:19789181};Lipid-anchor {ECO:0000305|PubMed:19789181}.	endoplasmic reticulum to Golgi vesicle-mediated transport [GO:0006888];intracellular protein transport [GO:0006886];Rab protein signal transduction [GO:0032482]	GTPase activity [GO:0003924];GTP binding [GO:0005525];GTP-dependent protein binding [GO:0030742];myosin XI tail binding [GO:0080115]	Q9ZRE2	Ras-related small GTP-binding family protein(ATFP8)	GO:0006888~ER to Golgi vesicle-mediated transport,GO:0007264~small GTPase mediated signal transduction,GO:0015031~protein transport,	GO:0000139~Golgi membrane,GO:0005622~intracellular,GO:0005794~Golgi apparatus,GO:0005886~plasma membrane,GO:0032588~trans-Golgi network membrane,	GO:0005525~GTP binding,GO:0030742~GTP-dependent protein binding,GO:0080115~myosin XI tail binding,	IPR001806:Small GTPase superfamily,IPR005225:Small GTP-binding protein domain,IPR027417:P-loop containing nucleoside triphosphate hydrolase,				Acetylation,Complete proteome,ER-Golgi transport,Golgi apparatus,GTP-binding,Lipoprotein,Membrane,Nucleotide-binding,Prenylation,Protein transport,Reference proteome,Transport,	chain:Ras-related protein RABD1,lipid moiety-binding region:S-geranylgeranyl cysteine,nucleotide phosphate-binding region:GTP,short sequence motif:Effector region,	Arabidopsis thaliana	A0A287EG02	superfamily	393306	7	135	5.38e-96	273.436	P-loop_NTPase superfamily
	A0A287EG05	109.65	32	7	2	28	0.124444	0.000363547	79.535	1.06e-127	358	A0A287EG05	Uncharacterized protein	unreviewed	225	24,376	endomembrane system [GO:0012505]		intracellular protein transport [GO:0006886];Rab protein signal transduction [GO:0032482]	GTPase activity [GO:0003924];GTP binding [GO:0005525]	O04486	Ras-related protein RABA2a (AtRABA2a) (Ras-related protein Rab11C) (AtRab11C)	reviewed	217	24,108	cell plate [GO:0009504];cytosol [GO:0005829];endomembrane system [GO:0012505];endosome [GO:0005768];endosome membrane [GO:0010008];extracellular region [GO:0005576];Golgi apparatus [GO:0005794];plasma membrane [GO:0005886]	SUBCELLULAR LOCATION: Endosome membrane {ECO:0000269|PubMed:18239134}. Golgi apparatus, trans-Golgi network membrane {ECO:0000305|PubMed:18239134};Lipid-anchor {ECO:0000305|PubMed:18239134}. Note=During cytokinesis located to the growing margins of the cell plate.	cytokinesis by cell plate formation [GO:0000911];intracellular protein transport [GO:0006886];Rab protein signal transduction [GO:0032482]	GTPase activity [GO:0003924];GTP binding [GO:0005525]	O04486	RAB GTPase 11C(RAB11c)	GO:0000911~cytokinesis by cell plate formation,GO:0007264~small GTPase mediated signal transduction,GO:0015031~protein transport,	GO:0005622~intracellular,GO:0005768~endosome,GO:0005794~Golgi apparatus,GO:0005829~cytosol,GO:0005886~plasma membrane,GO:0009504~cell plate,GO:0010008~endosome membrane,	GO:0005525~GTP binding,	IPR001806:Small GTPase superfamily,IPR005225:Small GTP-binding protein domain,IPR027417:P-loop containing nucleoside triphosphate hydrolase,	ath04144:Endocytosis,			Complete proteome,Endosome,Golgi apparatus,GTP-binding,Lipoprotein,Membrane,Methylation,Nucleotide-binding,Palmitate,Prenylation,Protein transport,Reference proteome,Transport,	chain:Ras-related protein RABA2a,lipid moiety-binding region:S-geranylgeranyl cysteine,modified residue,nucleotide phosphate-binding region:GTP,propeptide:Removed in mature form,short sequence motif:Effector region,	Arabidopsis thaliana	A0A287EG05	superfamily	178657	16	224	8.52e-124	349.227	PLN03110 superfamily
	A0A287EG08	64.2	15	3	1	9	0.0452261	0.000328911	77.665	3.43e-111	315	A0A287EG08	Uncharacterized protein	unreviewed	199	22,244				GTPase activity [GO:0003924];GTP binding [GO:0005525]	Q9ZRE2	Ras-related protein RABD1 (AtRABD1) (Ras-related protein ATFP8)	reviewed	205	22,725	endomembrane system [GO:0012505];Golgi membrane [GO:0000139];plasma membrane [GO:0005886];trans-Golgi network membrane [GO:0032588]	SUBCELLULAR LOCATION: Golgi apparatus, trans-Golgi network membrane {ECO:0000269|PubMed:19789181}. Golgi apparatus membrane {ECO:0000305|PubMed:19789181};Lipid-anchor {ECO:0000305|PubMed:19789181}.	endoplasmic reticulum to Golgi vesicle-mediated transport [GO:0006888];intracellular protein transport [GO:0006886];Rab protein signal transduction [GO:0032482]	GTPase activity [GO:0003924];GTP binding [GO:0005525];GTP-dependent protein binding [GO:0030742];myosin XI tail binding [GO:0080115]	Q9ZRE2	Ras-related small GTP-binding family protein(ATFP8)	GO:0006888~ER to Golgi vesicle-mediated transport,GO:0007264~small GTPase mediated signal transduction,GO:0015031~protein transport,	GO:0000139~Golgi membrane,GO:0005622~intracellular,GO:0005794~Golgi apparatus,GO:0005886~plasma membrane,GO:0032588~trans-Golgi network membrane,	GO:0005525~GTP binding,GO:0030742~GTP-dependent protein binding,GO:0080115~myosin XI tail binding,	IPR001806:Small GTPase superfamily,IPR005225:Small GTP-binding protein domain,IPR027417:P-loop containing nucleoside triphosphate hydrolase,				Acetylation,Complete proteome,ER-Golgi transport,Golgi apparatus,GTP-binding,Lipoprotein,Membrane,Nucleotide-binding,Prenylation,Protein transport,Reference proteome,Transport,	chain:Ras-related protein RABD1,lipid moiety-binding region:S-geranylgeranyl cysteine,nucleotide phosphate-binding region:GTP,short sequence motif:Effector region,	Arabidopsis thaliana	A0A287EG08	specific	206661	7	172	1.03e-120	338.534	Rab1_Ypt1
	A0A287EG38	119.44	18	8	8	13	0.0233393	6.81826e-05	47.284	2.63e-154	457	A0A287EG38	Arginine decarboxylase (EC 4.1.1.19)	unreviewed	557	60,742			arginine catabolic process [GO:0006527];spermidine biosynthetic process [GO:0008295]	arginine decarboxylase activity [GO:0008792]	O23141	Arginine decarboxylase 2 (ADC 2) (ARGDC 2) (AtADC2) (EC 4.1.1.19) (ADC-N)	reviewed	711	77,219	chloroplast [GO:0009507];cytosol [GO:0005829]	SUBCELLULAR LOCATION: Plastid, chloroplast {ECO:0000269|PubMed:28109885, ECO:0000269|PubMed:28716421}. Cytoplasm, cytosol {ECO:0000269|PubMed:28109885}. Note=Localizes mainly in the chloroplast. {ECO:0000269|PubMed:28109885}.	arginine catabolic process [GO:0006527];polyamine biosynthetic process [GO:0006596];putrescine biosynthetic process [GO:0009446];putrescine biosynthetic process from arginine [GO:0033388];response to abscisic acid [GO:0009737];response to cold [GO:0009409];response to jasmonic acid [GO:0009753];response to karrikin [GO:0080167];response to osmotic stress [GO:0006970];response to oxidative stress …	arginine decarboxylase activity [GO:0008792];protein homodimerization activity [GO:0042803]	O23141	arginine decarboxylase 2(ADC2)	GO:0006527~arginine catabolic process,GO:0006596~polyamine biosynthetic process,GO:0006970~response to osmotic stress,GO:0006979~response to oxidative stress,GO:0008295~spermidine biosynthetic process,GO:0009409~response to cold,GO:0009446~putrescine biosynthetic process,GO:0009611~response to wounding,GO:0009651~response to salt stress,GO:0009737~response to abscisic acid,GO:0009753~response to …	GO:0005634~nucleus,	GO:0008792~arginine decarboxylase activity,	IPR000183:Ornithine/DAP/Arg decarboxylase,IPR002985:Arginine decarboxylase,IPR022643:Orn/DAP/Arg decarboxylase 2, C-terminal,IPR022644:Orn/DAP/Arg decarboxylase 2, N-terminal,IPR022653:Orn/DAP/Arg decarboxylase 2, pyridoxal-phosphate binding site,IPR022657:Orn/DAP/Arg decarboxylase 2, conserved site,	ath00330:Arginine and proline metabolism,ath01100:Metabolic pathways,	PIRSF001336:arginine decarboxylase,		Complete proteome,Decarboxylase,Lyase,Magnesium,Putrescine biosynthesis,Pyridoxal phosphate,Reference proteome,Spermidine biosynthesis,	chain:Arginine decarboxylase 2,modified residue,region of interest:Substrate-binding,	Arabidopsis thaliana	A0A287EG38	superfamily	381908	83	497	0	635.188	PLPDE_III superfamily
	A0A287EG49	45.26	5	2	2	3	0.00662252	4.81629e-05	52.85	7.48e-137	409	A0A287EG49	Arginine decarboxylase (EC 4.1.1.19)	unreviewed	453	49,566			arginine catabolic process [GO:0006527];spermidine biosynthetic process [GO:0008295]	arginine decarboxylase activity [GO:0008792]	O23141	Arginine decarboxylase 2 (ADC 2) (ARGDC 2) (AtADC2) (EC 4.1.1.19) (ADC-N)	reviewed	711	77,219	chloroplast [GO:0009507];cytosol [GO:0005829]	SUBCELLULAR LOCATION: Plastid, chloroplast {ECO:0000269|PubMed:28109885, ECO:0000269|PubMed:28716421}. Cytoplasm, cytosol {ECO:0000269|PubMed:28109885}. Note=Localizes mainly in the chloroplast. {ECO:0000269|PubMed:28109885}.	arginine catabolic process [GO:0006527];polyamine biosynthetic process [GO:0006596];putrescine biosynthetic process [GO:0009446];putrescine biosynthetic process from arginine [GO:0033388];response to abscisic acid [GO:0009737];response to cold [GO:0009409];response to jasmonic acid [GO:0009753];response to karrikin [GO:0080167];response to osmotic stress [GO:0006970];response to oxidative stress …	arginine decarboxylase activity [GO:0008792];protein homodimerization activity [GO:0042803]	O23141	arginine decarboxylase 2(ADC2)	GO:0006527~arginine catabolic process,GO:0006596~polyamine biosynthetic process,GO:0006970~response to osmotic stress,GO:0006979~response to oxidative stress,GO:0008295~spermidine biosynthetic process,GO:0009409~response to cold,GO:0009446~putrescine biosynthetic process,GO:0009611~response to wounding,GO:0009651~response to salt stress,GO:0009737~response to abscisic acid,GO:0009753~response to …	GO:0005634~nucleus,	GO:0008792~arginine decarboxylase activity,	IPR000183:Ornithine/DAP/Arg decarboxylase,IPR002985:Arginine decarboxylase,IPR022643:Orn/DAP/Arg decarboxylase 2, C-terminal,IPR022644:Orn/DAP/Arg decarboxylase 2, N-terminal,IPR022653:Orn/DAP/Arg decarboxylase 2, pyridoxal-phosphate binding site,IPR022657:Orn/DAP/Arg decarboxylase 2, conserved site,	ath00330:Arginine and proline metabolism,ath01100:Metabolic pathways,	PIRSF001336:arginine decarboxylase,		Complete proteome,Decarboxylase,Lyase,Magnesium,Putrescine biosynthesis,Pyridoxal phosphate,Reference proteome,Spermidine biosynthesis,	chain:Arginine decarboxylase 2,modified residue,region of interest:Substrate-binding,	Arabidopsis thaliana	A0A287EG49	superfamily	381908	26	435	0	550.407	PLPDE_III superfamily
	A0A287EG58	206.53	29	25	4	75	0.0679964	0.000476222	63.367	0	1421	A0A287EG58	Methionine S-methyltransferase (EC 2.1.1.12)	unreviewed	1103	121,779			biosynthetic process [GO:0009058]	methyltransferase activity [GO:0008168];pyridoxal phosphate binding [GO:0030170]	Q9LTB2	Methionine S-methyltransferase (EC 2.1.1.12) (AdoMet:Met S-methyltransferase)	reviewed	1071	118,716	cytosol [GO:0005829];plastid [GO:0009536]	SUBCELLULAR LOCATION: Cytoplasm {ECO:0000250}.	biosynthetic process [GO:0009058];methylation [GO:0032259];S-adenosylmethionine metabolic process [GO:0046500];selenium compound metabolic process [GO:0001887]	methionine S-methyltransferase activity [GO:0030732];pyridoxal phosphate binding [GO:0030170];S-adenosylmethionine-dependent methyltransferase activity [GO:0008757]	Q9LTB2	methionine S-methyltransferase(MMT)	GO:0001887~selenium compound metabolic process,GO:0009058~biosynthetic process,GO:0032259~methylation,GO:0046500~S-adenosylmethionine metabolic process,	GO:0005737~cytoplasm,GO:0005829~cytosol,	GO:0008757~S-adenosylmethionine-dependent methyltransferase activity,GO:0030170~pyridoxal phosphate binding,GO:0030732~methionine S-methyltransferase activity,	IPR004839:Aminotransferase, class I/classII,IPR015421:Pyridoxal phosphate-dependent transferase, major region, subdomain 1,IPR015422:Pyridoxal phosphate-dependent transferase, major region, subdomain 2,IPR015424:Pyridoxal phosphate-dependent transferase,IPR025779:Methionine S-methyltransferase,	ath00450:Selenocompound metabolism,			Acetylation,Complete proteome,Cytoplasm,Methyltransferase,Reference proteome,S-adenosyl-L-methionine,Transferase,	chain:Methionine S-methyltransferase,sequence conflict,	Arabidopsis thaliana	A0A287EG58	specific	215360	11	1093	0	2033.16	PLN02672
	A0A287EG64	207.75	28	23	2	74	0.0709492	0.000496902	65.064	0	1387	A0A287EG64	Methionine S-methyltransferase (EC 2.1.1.12)	unreviewed	1043	115,337			biosynthetic process [GO:0009058]	methyltransferase activity [GO:0008168];pyridoxal phosphate binding [GO:0030170]	Q9LTB2	Methionine S-methyltransferase (EC 2.1.1.12) (AdoMet:Met S-methyltransferase)	reviewed	1071	118,716	cytosol [GO:0005829];plastid [GO:0009536]	SUBCELLULAR LOCATION: Cytoplasm {ECO:0000250}.	biosynthetic process [GO:0009058];methylation [GO:0032259];S-adenosylmethionine metabolic process [GO:0046500];selenium compound metabolic process [GO:0001887]	methionine S-methyltransferase activity [GO:0030732];pyridoxal phosphate binding [GO:0030170];S-adenosylmethionine-dependent methyltransferase activity [GO:0008757]	Q9LTB2	methionine S-methyltransferase(MMT)	GO:0001887~selenium compound metabolic process,GO:0009058~biosynthetic process,GO:0032259~methylation,GO:0046500~S-adenosylmethionine metabolic process,	GO:0005737~cytoplasm,GO:0005829~cytosol,	GO:0008757~S-adenosylmethionine-dependent methyltransferase activity,GO:0030170~pyridoxal phosphate binding,GO:0030732~methionine S-methyltransferase activity,	IPR004839:Aminotransferase, class I/classII,IPR015421:Pyridoxal phosphate-dependent transferase, major region, subdomain 1,IPR015422:Pyridoxal phosphate-dependent transferase, major region, subdomain 2,IPR015424:Pyridoxal phosphate-dependent transferase,IPR025779:Methionine S-methyltransferase,	ath00450:Selenocompound metabolism,			Acetylation,Complete proteome,Cytoplasm,Methyltransferase,Reference proteome,S-adenosyl-L-methionine,Transferase,	chain:Methionine S-methyltransferase,sequence conflict,	Arabidopsis thaliana	A0A287EG64	specific	215360	1	1033	0	2023.92	PLN02672
	A0A287EG90	182.13	24	22	2	80	0.0769231	0.00055943	65	0	1381	A0A287EG90	Methionine S-methyltransferase (EC 2.1.1.12)	unreviewed	1040	115,124			biosynthetic process [GO:0009058]	methyltransferase activity [GO:0008168];pyridoxal phosphate binding [GO:0030170]	Q9LTB2	Methionine S-methyltransferase (EC 2.1.1.12) (AdoMet:Met S-methyltransferase)	reviewed	1071	118,716	cytosol [GO:0005829];plastid [GO:0009536]	SUBCELLULAR LOCATION: Cytoplasm {ECO:0000250}.	biosynthetic process [GO:0009058];methylation [GO:0032259];S-adenosylmethionine metabolic process [GO:0046500];selenium compound metabolic process [GO:0001887]	methionine S-methyltransferase activity [GO:0030732];pyridoxal phosphate binding [GO:0030170];S-adenosylmethionine-dependent methyltransferase activity [GO:0008757]	Q9LTB2	methionine S-methyltransferase(MMT)	GO:0001887~selenium compound metabolic process,GO:0009058~biosynthetic process,GO:0032259~methylation,GO:0046500~S-adenosylmethionine metabolic process,	GO:0005737~cytoplasm,GO:0005829~cytosol,	GO:0008757~S-adenosylmethionine-dependent methyltransferase activity,GO:0030170~pyridoxal phosphate binding,GO:0030732~methionine S-methyltransferase activity,	IPR004839:Aminotransferase, class I/classII,IPR015421:Pyridoxal phosphate-dependent transferase, major region, subdomain 1,IPR015422:Pyridoxal phosphate-dependent transferase, major region, subdomain 2,IPR015424:Pyridoxal phosphate-dependent transferase,IPR025779:Methionine S-methyltransferase,	ath00450:Selenocompound metabolism,			Acetylation,Complete proteome,Cytoplasm,Methyltransferase,Reference proteome,S-adenosyl-L-methionine,Transferase,	chain:Methionine S-methyltransferase,sequence conflict,	Arabidopsis thaliana	A0A287EG90	specific	215360	1	1030	0	2013.52	PLN02672
	A0A287EGT4	225.94	66	25	3	277	0.763085	0.00222925	93.634	0	730	A0A287EGT4	Uncharacterized protein	unreviewed	363	40,324	cytoplasm [GO:0005737];cytoskeleton [GO:0005856]	SUBCELLULAR LOCATION: Cytoplasm, cytoskeleton {ECO:0000256|SAAS:SAAS00092513}.		ATP binding [GO:0005524]	P53492	Actin-7 (Actin-2)	reviewed	377	41,736	cell wall [GO:0005618];chloroplast envelope [GO:0009941];chloroplast stroma [GO:0009570];cytoskeleton [GO:0005856];cytosol [GO:0005829];mitochondrion [GO:0005739];nucleolus [GO:0005730];plasma membrane [GO:0005886];plasmodesma [GO:0009506]	SUBCELLULAR LOCATION: Cytoplasm, cytoskeleton.	cell division [GO:0051301];response to auxin [GO:0009733];response to light stimulus [GO:0009416];response to wounding [GO:0009611];root development [GO:0048364];root epidermal cell differentiation [GO:0010053];root hair elongation [GO:0048767];seed germination [GO:0009845]	ATP binding [GO:0005524];structural constituent of cytoskeleton [GO:0005200]	P53492	actin 7(ACT7)	GO:0007010~cytoskeleton organization,GO:0009416~response to light stimulus,GO:0009611~response to wounding,GO:0009733~response to auxin,GO:0009845~seed germination,GO:0010053~root epidermal cell differentiation,GO:0048364~root development,GO:0048767~root hair elongation,GO:0051301~cell division,	GO:0005618~cell wall,GO:0005730~nucleolus,GO:0005737~cytoplasm,GO:0005739~mitochondrion,GO:0005829~cytosol,GO:0005856~cytoskeleton,GO:0005886~plasma membrane,GO:0009506~plasmodesma,GO:0009570~chloroplast stroma,GO:0009941~chloroplast envelope,	GO:0005200~structural constituent of cytoskeleton,GO:0005515~protein binding,GO:0005524~ATP binding,	IPR004000:Actin-related protein,IPR004001:Actin, conserved site,IPR020902:Actin/actin-like conserved site,			SM00268:ACTIN,	Acetylation,ATP-binding,Complete proteome,Cytoplasm,Cytoskeleton,Nucleotide-binding,Reference proteome,	chain:Actin-7,	Arabidopsis thaliana	A0A287EGT4	superfamily	388382	5	363	0	698.76	NBD_sugar-kinase_HSP70_actin superfamily
	A0A287EHH2	29.47	1	1	1	1	0.00082713	5.79291e-06	73.693	0	1864	A0A287EHH2	Uncharacterized protein	unreviewed	1209	136,087	integral component of membrane [GO:0016021]			ATPase activity [GO:0016887];ATPase-coupled transmembrane transporter activity [GO:0042626];ATP binding [GO:0005524]	Q94FB9	ABC transporter D family member 1 (ABC transporter ABCD.1) (AtABCD1) (EC 7.6.2.4) (Peroxisomal ABC transporter 1) (AtPXA1) (Protein ACETATE NON-UTILIZING 2) (Protein COMATOSE) (Protein PEROXISOME DEFECTIVE 3) (Ped3p)	reviewed	1337	149,576	glyoxysomal membrane [GO:0046861];integral component of membrane [GO:0016021]	SUBCELLULAR LOCATION: Peroxisome membrane {ECO:0000269|PubMed:12065405};Multi-pass membrane protein {ECO:0000255}. Glyoxysome membrane {ECO:0000269|PubMed:11828016};Multi-pass membrane protein {ECO:0000255}.	lipid catabolic process [GO:0016042]	ATPase activity [GO:0016887];ATPase-coupled transmembrane transporter activity [GO:0042626];ATP binding [GO:0005524];long-chain fatty acid transporter activity [GO:0005324]	Q94FB9	peroxisomal ABC transporter 1(ABCD1)	GO:0006635~fatty acid beta-oxidation,GO:0006744~ubiquinone biosynthetic process,GO:0010030~positive regulation of seed germination,GO:0015916~fatty-acyl-CoA transport,GO:0016042~lipid catabolic process,GO:0055085~transmembrane transport,	GO:0005777~peroxisome,GO:0005886~plasma membrane,GO:0009514~glyoxysome,GO:0016021~integral component of membrane,GO:0046861~glyoxysomal membrane,	GO:0005325~peroxisomal fatty-acyl-CoA transporter activity,GO:0005524~ATP binding,GO:0042626~ATPase activity, coupled to transmembrane movement of substances,	IPR003439:ABC transporter-like,IPR003593:AAA+ ATPase domain,IPR011527:ABC transporter, transmembrane domain, type 1,IPR017871:ABC transporter, conserved site,IPR027417:P-loop containing nucleoside triphosphate hydrolase,			SM00382:AAA,	Alternative splicing,ATP-binding,Complete proteome,Glyoxysome,Hydrolase,Membrane,Nucleotide-binding,Peroxisome,Reference proteome,Repeat,Transmembrane,Transmembrane helix,Transport,	chain:ABC transporter D family member 1,domain:ABC transmembrane type-1 1,domain:ABC transmembrane type-1 2,domain:ABC transporter 1,domain:ABC transporter 2,mutagenesis site,nucleotide phosphate-binding region:ATP,sequence conflict,transmembrane region,	Arabidopsis thaliana	A0A287EHH2;A0A287EHH2	superfamily;superfamily	273360;273360	634;5	1204;545	2.33E-142;9.83E-132	445.733;417.613	3a01203 superfamily;3a01203 superfamily
	A0A287EHY0	101.94	56	4	3	9	0.116883	0.000341458	32.692	0.27	28.1	A0A287EHY0	Uncharacterized protein	unreviewed	77	8,330			response to wounding [GO:0009611]	serine-type endopeptidase inhibitor activity [GO:0004867]	Q9C8Y5	FBD-associated F-box protein At1g66320	reviewed	457	52,689					Q9C8Y5	F-box/RNI-like superfamily protein(AT1G66320)		GO:0005634~nucleus,		IPR001810:F-box domain, cyclin-like,IPR006566:FBD,IPR013101:Leucine-rich repeat 2,			SM00256:FBOX,SM00579:FBD,	Complete proteome,Reference proteome,	chain:FBD-associated F-box protein At1g66320,domain:F-box,domain:FBD,	Arabidopsis thaliana	A0A287EHY0	specific	365997	18	77	2.75e-22	80.6054	potato_inhibit
	A0A287EI13	55.51	7	1	1	3	0.0181818	5.31157e-05	76.73	6.4e-82	259	A0A287EI13	PUM-HD domain-containing protein	unreviewed	165	18,627				RNA binding [GO:0003723]	Q9ZW02	Pumilio homolog 3 (APUM-3) (AtPUM3)	reviewed	964	105,987	cytoplasm [GO:0005737];plasma membrane [GO:0005886]	SUBCELLULAR LOCATION: Cytoplasm {ECO:0000305}.	posttranscriptional regulation of gene expression [GO:0010608];regulation of translation [GO:0006417]	mRNA binding [GO:0003729]	Q9ZW02	pumilio 3(PUM3)	GO:0006417~regulation of translation,	GO:0005737~cytoplasm,GO:0005886~plasma membrane,	GO:0003723~RNA binding,GO:0003729~mRNA binding,	IPR001313:Pumilio RNA-binding repeat,IPR011989:Armadillo-like helical,IPR012940:Nucleic acid binding NABP,IPR016024:Armadillo-type fold,			SM00025:Pumilio,	Complete proteome,Cytoplasm,Phosphoprotein,Reference proteome,Repeat,RNA-binding,Translation regulation,		Arabidopsis thaliana	A0A287EI13	superfamily	356422	4	145	1.04e-66	205.518	Pumilio superfamily
	A0A287EI23	76.04	49	3	3	13	0.149425	0.000436525				A0A287EI23	Uncharacterized protein	unreviewed	87	9,472			response to wounding [GO:0009611]	serine-type endopeptidase inhibitor activity [GO:0004867]																						A0A287EI23	specific	365997	28	87	2.24e-29	99.095	potato_inhibit
	A0A287EJ90	88.47	7	6	4	7	0.007431	2.17086e-05	60.856	0	1168	A0A287EJ90	Poly [ADP-ribose] polymerase (PARP) (EC 2.4.2.-)	unreviewed	942	106,137			protein ADP-ribosylation [GO:0006471]	DNA binding [GO:0003677];NAD+ ADP-ribosyltransferase activity [GO:0003950];zinc ion binding [GO:0008270]	Q9ZP54	Poly [ADP-ribose] polymerase 1 (PARP-1) (EC 2.4.2.30) (NAD(+) ADP-ribosyltransferase 1) (ADPRT-1) (Poly[ADP-ribose] synthase 1) (Protein ADP-ribosyltransferase PARP1) (EC 2.4.2.-)	reviewed	983	111,233	nucleolus [GO:0005730];nucleus [GO:0005634]	SUBCELLULAR LOCATION: Nucleus {ECO:0000255|PROSITE-ProRule:PRU00264}.	DNA repair [GO:0006281];double-strand break repair [GO:0006302];protein ADP-ribosylation [GO:0006471];protein poly-ADP-ribosylation [GO:0070212];response to abscisic acid [GO:0009737];response to oxidative stress [GO:0006979]	DNA binding [GO:0003677];NAD+ ADP-ribosyltransferase activity [GO:0003950];NAD binding [GO:0051287];protein ADP-ribosylase activity [GO:1990404];zinc ion binding [GO:0008270]	Q9ZP54	poly(ADP-ribose) polymerase 2(PARP1)	GO:0006273~lagging strand elongation,GO:0006281~DNA repair,GO:0006471~protein ADP-ribosylation,GO:0006979~response to oxidative stress,GO:0009737~response to abscisic acid,GO:0051103~DNA ligation involved in DNA repair,	GO:0005634~nucleus,GO:0005737~cytoplasm,	GO:0003677~DNA binding,GO:0003910~DNA ligase (ATP) activity,GO:0003950~NAD+ ADP-ribosyltransferase activity,GO:0008270~zinc ion binding,GO:0051287~NAD binding,	IPR001357:BRCT domain,IPR001510:Zinc finger, PARP-type,IPR004102:Poly(ADP-ribose) polymerase, regulatory domain,IPR008288:NAD+ ADP-ribosyltransferase,IPR008893:WGR domain,IPR012317:Poly(ADP-ribose) polymerase, catalytic domain,IPR012982:PADR1,	ath03410:Base excision repair,	PIRSF000489:poly(ADP-ribose) polymerase,	SM00292:BRCT,SM00773:WGR,SM01335:SM01335,SM01336:SM01336,	3D-structure,ADP-ribosylation,Complete proteome,DNA-binding,Glycosyltransferase,Metal-binding,NAD,Nucleus,Reference proteome,Repeat,Transferase,Zinc,Zinc-finger,	chain:Poly [ADP-ribose] polymerase 1,domain:BRCT,domain:PARP alpha-helical,domain:PARP catalytic,helix,strand,turn,zinc finger region:PARP-type 1,zinc finger region:PARP-type 2,	Arabidopsis thaliana	A0A287EJ90	specific	215590	1	942	0	1659.54	PLN03123
	A0A287EJH0	99.92	10	5	5	14	0.0267686	0.000194677	79.872	0	800	A0A287EJH0	Glucose-6-phosphate isomerase (EC 5.3.1.9)	unreviewed	523	57,259			gluconeogenesis [GO:0006094];glycolytic process [GO:0006096]	glucose-6-phosphate isomerase activity [GO:0004347]	P34795	Glucose-6-phosphate isomerase, cytosolic (GPI) (EC 5.3.1.9) (Phosphoglucose isomerase) (PGI) (Phosphohexose isomerase) (PHI)	reviewed	560	61,718	cytosol [GO:0005829];plastid [GO:0009536]	SUBCELLULAR LOCATION: Cytoplasm.	defense response to fungus, incompatible interaction [GO:0009817];gluconeogenesis [GO:0006094];glucose 6-phosphate metabolic process [GO:0051156];glycolytic process [GO:0006096];response to cadmium ion [GO:0046686]	glucose-6-phosphate isomerase activity [GO:0004347];intramolecular transferase activity [GO:0016866];monosaccharide binding [GO:0048029]	P34795	Sugar isomerase (SIS) family protein(AT5G42740)	GO:0006094~gluconeogenesis,GO:0006096~glycolytic process,GO:0009817~defense response to fungus, incompatible interaction,GO:0046686~response to cadmium ion,	GO:0005737~cytoplasm,GO:0005829~cytosol,	GO:0004347~glucose-6-phosphate isomerase activity,	IPR001672:Phosphoglucose isomerase (PGI),IPR018189:Phosphoglucose isomerase, conserved site,IPR023096:Phosphoglucose isomerase, C-terminal,	ath00010:Glycolysis / Gluconeogenesis,ath00030:Pentose phosphate pathway,ath00500:Starch and sucrose metabolism,ath00520:Amino sugar and nucleotide sugar metabolism,ath01100:Metabolic pathways,ath01110:Biosynthesis of secondary metabolites,ath01130:Biosynthesis of antibiotics,ath01200:Carbon metabolism,			Acetylation,Complete proteome,Cytoplasm,Gluconeogenesis,Glycolysis,Isomerase,Polymorphism,Reference proteome,	active site:Proton donor,chain:Glucose-6-phosphate isomerase, cytosolic,sequence conflict,sequence variant,	Arabidopsis thaliana	A0A287EJH0	specific	215351	47	513	0	902.867	PLN02649
	A0A287EJH4	160.78	34	15	15	25	0.0424448	0.000123997	78.766	0	913	A0A287EJH4	Glucose-6-phosphate isomerase (EC 5.3.1.9)	unreviewed	589	64,298			gluconeogenesis [GO:0006094];glycolytic process [GO:0006096]	glucose-6-phosphate isomerase activity [GO:0004347]	P34795	Glucose-6-phosphate isomerase, cytosolic (GPI) (EC 5.3.1.9) (Phosphoglucose isomerase) (PGI) (Phosphohexose isomerase) (PHI)	reviewed	560	61,718	cytosol [GO:0005829];plastid [GO:0009536]	SUBCELLULAR LOCATION: Cytoplasm.	defense response to fungus, incompatible interaction [GO:0009817];gluconeogenesis [GO:0006094];glucose 6-phosphate metabolic process [GO:0051156];glycolytic process [GO:0006096];response to cadmium ion [GO:0046686]	glucose-6-phosphate isomerase activity [GO:0004347];intramolecular transferase activity [GO:0016866];monosaccharide binding [GO:0048029]	P34795	Sugar isomerase (SIS) family protein(AT5G42740)	GO:0006094~gluconeogenesis,GO:0006096~glycolytic process,GO:0009817~defense response to fungus, incompatible interaction,GO:0046686~response to cadmium ion,	GO:0005737~cytoplasm,GO:0005829~cytosol,	GO:0004347~glucose-6-phosphate isomerase activity,	IPR001672:Phosphoglucose isomerase (PGI),IPR018189:Phosphoglucose isomerase, conserved site,IPR023096:Phosphoglucose isomerase, C-terminal,	ath00010:Glycolysis / Gluconeogenesis,ath00030:Pentose phosphate pathway,ath00500:Starch and sucrose metabolism,ath00520:Amino sugar and nucleotide sugar metabolism,ath01100:Metabolic pathways,ath01110:Biosynthesis of secondary metabolites,ath01130:Biosynthesis of antibiotics,ath01200:Carbon metabolism,			Acetylation,Complete proteome,Cytoplasm,Gluconeogenesis,Glycolysis,Isomerase,Polymorphism,Reference proteome,	active site:Proton donor,chain:Glucose-6-phosphate isomerase, cytosolic,sequence conflict,sequence variant,	Arabidopsis thaliana	A0A287EJH4	specific	215351	28	581	0	1038.46	PLN02649
	A0A287EJN6	59.68	17	2	2	2	0.0121951	3.56264e-05				A0A287EJN6	Uncharacterized protein	unreviewed	164	18,472																										A0A287EJN6;A0A287EJN6	specific;superfamily	367793;367794	7;100	94;151	5.97E-23;3.48E-08	89.5315;47.4477	DUF383;DUF384 superfamily
	A0A287EJS4	104.89	14	12	10	14	0.013346	3.89886e-05	74.224	0	1602	A0A287EJS4	Cation_ATPase_N domain-containing protein	unreviewed	1049	113,618	cell [GO:0005623];integral component of membrane [GO:0016021]		calcium ion transmembrane transport [GO:0070588];cellular calcium ion homeostasis [GO:0006874]	ATP binding [GO:0005524];calcium transmembrane transporter activity, phosphorylative mechanism [GO:0005388];proton-exporting ATPase activity, phosphorylative mechanism [GO:0008553]	Q9XES1	Calcium-transporting ATPase 4, endoplasmic reticulum-type (EC 7.2.2.10)	reviewed	1061	116,180	cell [GO:0005623];endoplasmic reticulum [GO:0005783];extracellular region [GO:0005576];integral component of membrane [GO:0016021];plasma membrane [GO:0005886]	SUBCELLULAR LOCATION: Membrane;Multi-pass membrane protein.	calcium ion transmembrane transport [GO:0070588];cellular calcium ion homeostasis [GO:0006874]	ATP binding [GO:0005524];calcium transmembrane transporter activity, phosphorylative mechanism [GO:0005388];metal ion binding [GO:0046872];proton-exporting ATPase activity, phosphorylative mechanism [GO:0008553]	Q9XES1	endomembrane-type CA-ATPase 4(ECA4)		GO:0005634~nucleus,GO:0005783~endoplasmic reticulum,GO:0005886~plasma membrane,GO:0005887~integral component of plasma membrane,GO:0016021~integral component of membrane,	GO:0005388~calcium-transporting ATPase activity,GO:0005524~ATP binding,GO:0016787~hydrolase activity,GO:0019829~cation-transporting ATPase activity,GO:0046872~metal ion binding,	IPR001757:Cation-transporting P-type ATPase,IPR004014:Cation-transporting P-type ATPase, N-terminal,IPR006068:Cation-transporting P-type ATPase, C-terminal,IPR008250:P-type ATPase, A domain,IPR018303:P-type ATPase, phosphorylation site,IPR023214:HAD-like domain,IPR023298:P-type ATPase, transmembrane domain,IPR023299:P-type ATPase, cytoplasmic domain N,			SM00831:SM00831,	ATP-binding,Calcium,Calcium transport,Complete proteome,Hydrolase,Ion transport,Magnesium,Membrane,Metal-binding,Nucleotide-binding,Reference proteome,Transmembrane,Transmembrane helix,Transport,	active site:4-aspartylphosphate intermediate,chain:Calcium-transporting ATPase 4, endoplasmic reticulum-type,metal ion-binding site:Calcium 1,metal ion-binding site:Calcium 2,metal ion-binding site:Calcium 2;via carbonyl oxygen,metal ion-binding site:Magnesium,sequence conflict,topological domain:Cytoplasmic,topological domain:Lumenal,transmembrane region,	Arabidopsis thaliana	A0A287EJS4	superfamily	389748	19	1032	0	1403.96	HAD_like superfamily
	A0A287EJW3	47.25	4	3	2	4	0.00482509	3.50909e-05	78.752	0	1346	A0A287EJW3	Cation_ATPase_C domain-containing protein	unreviewed	829	90,308	integral component of membrane [GO:0016021]			ATP binding [GO:0005524]	Q9XES1	Calcium-transporting ATPase 4, endoplasmic reticulum-type (EC 7.2.2.10)	reviewed	1061	116,180	cell [GO:0005623];endoplasmic reticulum [GO:0005783];extracellular region [GO:0005576];integral component of membrane [GO:0016021];plasma membrane [GO:0005886]	SUBCELLULAR LOCATION: Membrane;Multi-pass membrane protein.	calcium ion transmembrane transport [GO:0070588];cellular calcium ion homeostasis [GO:0006874]	ATP binding [GO:0005524];calcium transmembrane transporter activity, phosphorylative mechanism [GO:0005388];metal ion binding [GO:0046872];proton-exporting ATPase activity, phosphorylative mechanism [GO:0008553]	Q9XES1	endomembrane-type CA-ATPase 4(ECA4)		GO:0005634~nucleus,GO:0005783~endoplasmic reticulum,GO:0005886~plasma membrane,GO:0005887~integral component of plasma membrane,GO:0016021~integral component of membrane,	GO:0005388~calcium-transporting ATPase activity,GO:0005524~ATP binding,GO:0016787~hydrolase activity,GO:0019829~cation-transporting ATPase activity,GO:0046872~metal ion binding,	IPR001757:Cation-transporting P-type ATPase,IPR004014:Cation-transporting P-type ATPase, N-terminal,IPR006068:Cation-transporting P-type ATPase, C-terminal,IPR008250:P-type ATPase, A domain,IPR018303:P-type ATPase, phosphorylation site,IPR023214:HAD-like domain,IPR023298:P-type ATPase, transmembrane domain,IPR023299:P-type ATPase, cytoplasmic domain N,			SM00831:SM00831,	ATP-binding,Calcium,Calcium transport,Complete proteome,Hydrolase,Ion transport,Magnesium,Membrane,Metal-binding,Nucleotide-binding,Reference proteome,Transmembrane,Transmembrane helix,Transport,	active site:4-aspartylphosphate intermediate,chain:Calcium-transporting ATPase 4, endoplasmic reticulum-type,metal ion-binding site:Calcium 1,metal ion-binding site:Calcium 2,metal ion-binding site:Calcium 2;via carbonyl oxygen,metal ion-binding site:Magnesium,sequence conflict,topological domain:Cytoplasmic,topological domain:Lumenal,transmembrane region,	Arabidopsis thaliana	A0A287EJW3	superfamily	273452	1	812	0	1193.82	ATPase-IIA1_Ca superfamily
	A0A287EJZ6	47.95	3	2	2	3	0.00339751	9.92535e-06	56.395	0	882	A0A287EJZ6	Uncharacterized protein	unreviewed	883	96,779					Q9LX73	E3 UFM1-protein ligase 1 homolog (EC 2.3.2.-) (E3 UFM1-protein transferase 1 homolog)	reviewed	804	89,073	endoplasmic reticulum membrane [GO:0005789]		protein K69-linked ufmylation [GO:1990592];regulation of proteasomal ubiquitin-dependent protein catabolic process [GO:0032434];response to endoplasmic reticulum stress [GO:0034976]	UFM1 transferase activity [GO:0071568]	Q9LX73	E3 UFM1-protein ligase-like protein(AT3G46220)			GO:0016874~ligase activity,	IPR018611:E3 UFM1-protein ligase 1,				Acetylation,Alternative splicing,Coiled coil,Complete proteome,Ligase,Reference proteome,Ubl conjugation pathway,		Arabidopsis thaliana	A0A287EJZ6	specific	215565	65	883	0	1276.68	PLN03083
	A0A287EKD3	86.13	19	3	3	6	0.0295567	8.63457e-05	69.277	1.99e-77	230	A0A287EKD3	Uncharacterized protein	unreviewed	203	21,765					Q9FRL8	Glutathione S-transferase DHAR2 (EC 2.5.1.18) (Chloride intracellular channel homolog 2) (CLIC homolog 2) (Glutathione-dependent dehydroascorbate reductase 2) (AtDHAR2) (CytDHAR) (GSH-dependent dehydroascorbate reductase 2) (EC 1.8.5.1)	reviewed	213	23,407	cytosol [GO:0005829];mitochondrion [GO:0005739];plasma membrane [GO:0005886]	SUBCELLULAR LOCATION: Cytoplasm, cytosol {ECO:0000305}.	positive regulation of salicylic acid mediated signaling pathway [GO:0080151];protein glutathionylation [GO:0010731]	glutathione binding [GO:0043295];glutathione dehydrogenase (ascorbate) activity [GO:0045174];glutathione transferase activity [GO:0004364]	Q9FRL8	dehydroascorbate reductase 2(DHAR2)	GO:0006749~glutathione metabolic process,GO:0010731~protein glutathionylation,	GO:0005829~cytosol,GO:0005886~plasma membrane,	GO:0004364~glutathione transferase activity,GO:0043295~glutathione binding,GO:0045174~glutathione dehydrogenase (ascorbate) activity,	IPR004045:Glutathione S-transferase, N-terminal,IPR010987:Glutathione S-transferase, C-terminal-like,IPR012336:Thioredoxin-like fold,				Complete proteome,Cytoplasm,Detoxification,Glutathionylation,Reference proteome,Stress response,Transferase,		Arabidopsis thaliana	A0A287EKD3	superfamily	166458	38	201	9.81e-82	243.746	PLN02817 superfamily
	A0A287ELG5	73.23	4	3	3	3	0.00290698	8.49233e-06	59.472	0	1247	A0A287ELG5	Nuclear pore complex protein	unreviewed	1032	116,521	nuclear membrane [GO:0031965];nuclear pore outer ring [GO:0031080]	SUBCELLULAR LOCATION: Nucleus, nuclear pore complex {ECO:0000256|RuleBase:RU365072}. Nucleus membrane {ECO:0000256|RuleBase:RU365072}.	mRNA export from nucleus [GO:0006406];protein import into nucleus [GO:0006606]	structural constituent of nuclear pore [GO:0017056]	Q8L748	Nuclear pore complex protein NUP107 (Nucleoporin 107)	reviewed	1101	125,327	nuclear envelope [GO:0005635];nuclear pore outer ring [GO:0031080]	SUBCELLULAR LOCATION: Nucleus envelope {ECO:0000269|PubMed:21189294}. Nucleus, nuclear pore complex {ECO:0000305|PubMed:21189294}.	mRNA export from nucleus [GO:0006406];posttranscriptional tethering of RNA polymerase II gene DNA at nuclear periphery [GO:0000973];protein import into nucleus [GO:0006606];regulation of transcription, DNA-templated [GO:0006355]	structural constituent of nuclear pore [GO:0017056]	Q8L748	nuclear pore complex protein(AT3G14120)	GO:0000973~posttranscriptional tethering of RNA polymerase II gene DNA at nuclear periphery,GO:0006355~regulation of transcription, DNA-templated,GO:0006406~mRNA export from nucleus,GO:0006606~protein import into nucleus,	GO:0005634~nucleus,GO:0005635~nuclear envelope,GO:0009535~chloroplast thylakoid membrane,GO:0016021~integral component of membrane,GO:0031080~nuclear pore outer ring,GO:0031969~chloroplast membrane,	GO:0005487~nucleocytoplasmic transporter activity,GO:0005515~protein binding,GO:0017056~structural constituent of nuclear pore,	IPR007252:Nuclear pore protein 84/107,	ath03013:RNA transport,			Alternative splicing,Complete proteome,mRNA transport,Nuclear pore complex,Nucleus,Protein transport,Reference proteome,Translocation,Transport,		Arabidopsis thaliana	A0A287ELG5	superfamily	367828	147	833	2.86e-47	180.94	Nup84_Nup100 superfamily
	A0A287ELI5	56.85	11	2	2	2	0.00925926	2.70496e-05	75.625	7.67e-84	249	A0A287ELI5	Uncharacterized protein	unreviewed	216	25,205				RNA binding [GO:0003723];zinc ion binding [GO:0008270]	Q9FYB7	Serine/arginine-rich splicing factor RS2Z32 (RS-containing zinc finger protein 32) (At-RS2Z32) (At-RSZ32) (AtRSZ32) (Serine/arginine-rich splicing factor RSZ34) (AtRSZ34)	reviewed	284	31,823	nuclear speck [GO:0016607];nucleus [GO:0005634];spliceosomal complex [GO:0005681]	SUBCELLULAR LOCATION: Nucleus {ECO:0000250}.	mRNA cis splicing, via spliceosome [GO:0045292];mRNA splicing, via spliceosome [GO:0000398];regulation of alternative mRNA splicing, via spliceosome [GO:0000381];RNA splicing [GO:0008380]	mRNA binding [GO:0003729];RNA binding [GO:0003723];zinc ion binding [GO:0008270]	Q9FYB7	RNA-binding (RRM/RBD/RNP motifs) family protein with retrovirus zinc finger-like domain-containing protein(RS2Z32)	GO:0000398~mRNA splicing, via spliceosome,GO:0008380~RNA splicing,	GO:0005634~nucleus,GO:0005681~spliceosomal complex,	GO:0000166~nucleotide binding,GO:0003676~nucleic acid binding,GO:0008270~zinc ion binding,	IPR000504:RNA recognition motif domain,IPR001878:Zinc finger, CCHC-type,IPR012677:Nucleotide-binding, alpha-beta plait,	ath03040:Spliceosome,		SM00343:ZnF_C2HC,SM00360:RRM,	Alternative splicing,Complete proteome,Metal-binding,mRNA processing,mRNA splicing,Nucleus,Phosphoprotein,Reference proteome,Repeat,Spliceosome,Zinc,Zinc-finger,		Arabidopsis thaliana	A0A287ELI5;A0A287ELI5	superfamily;superfamily	388407;173561	18;91	87;159	4.48E-25;2.35E-11	93.1604;59.4352	RRM_SF superfamily;PTZ00368 superfamily
	A0A287ENC4	210.84	73	18	17	69	0.18254	0.000533264	50.258	3.87e-131	381	A0A287ENC4	Patatin (EC 3.1.1.-)	unreviewed	378	41,267			lipid catabolic process [GO:0016042]	hydrolase activity [GO:0016787]	O23179	Patatin-like protein 1 (AtPLP1) (EC 3.1.1.-) (Patatin-related phospholipase A IIgamma) (pPLAIIg) (Phospholipase A IVA) (AtPLAIVA)	reviewed	414	45,824	cytoplasm [GO:0005737]	SUBCELLULAR LOCATION: Cytoplasm {ECO:0000269|PubMed:12226489}.	defense response [GO:0006952];lateral root formation [GO:0010311];lipid catabolic process [GO:0016042]	acylglycerol lipase activity [GO:0047372];phospholipase activity [GO:0004620]	O23179	Acyl transferase/acyl hydrolase/lysophospholipase superfamily protein(PLP1)	GO:0006952~defense response,GO:0010311~lateral root formation,GO:0016042~lipid catabolic process,	GO:0005737~cytoplasm,GO:0009507~chloroplast,GO:0016020~membrane,	GO:0004620~phospholipase activity,GO:0016787~hydrolase activity,GO:0045735~nutrient reservoir activity,GO:0047372~acylglycerol lipase activity,	IPR002641:Patatin/Phospholipase A2-related,IPR016035:Acyl transferase/acyl hydrolase/lysophospholipase,				Alternative splicing,Complete proteome,Cytoplasm,Hydrolase,Lipid degradation,Lipid metabolism,Phosphoprotein,Plant defense,Reference proteome,		Arabidopsis thaliana	A0A287ENC4	specific	132853	19	342	0	505.434	Pat17_isozyme_like
	A0A287ENF2	95.58	17	6	6	35	0.0928382	0.000675174	51.918	6.28e-134	388	A0A287ENF2	Patatin (EC 3.1.1.-)	unreviewed	377	41,138			lipid catabolic process [GO:0016042]	hydrolase activity [GO:0016787]	O48723	Patatin-like protein 2 (AtPLP2) (EC 3.1.1.-) (Patatin-related phospholipase A IIalpha) (pPLAIIa) (Phospholipase A IIA) (AtPLAIIA)	reviewed	407	44,239	cytoplasm [GO:0005737];membrane [GO:0016020];peroxisome [GO:0005777]	SUBCELLULAR LOCATION: Cytoplasm {ECO:0000269|PubMed:12226489, ECO:0000269|PubMed:16297072}.	cellular response to hypoxia [GO:0071456];defense response to virus [GO:0051607];lipid catabolic process [GO:0016042];lipid metabolic process [GO:0006629];oxylipin biosynthetic process [GO:0031408];plant-type hypersensitive response [GO:0009626];response to cadmium ion [GO:0046686]	acylglycerol lipase activity [GO:0047372];lipase activity [GO:0016298];phospholipase activity [GO:0004620]	O48723	phospholipase A 2A(PLA2A)	GO:0006629~lipid metabolic process,GO:0008219~cell death,GO:0009626~plant-type hypersensitive response,GO:0016042~lipid catabolic process,GO:0031408~oxylipin biosynthetic process,GO:0046686~response to cadmium ion,GO:0051607~defense response to virus,GO:0071456~cellular response to hypoxia,	GO:0005737~cytoplasm,GO:0009507~chloroplast,GO:0016020~membrane,	GO:0004620~phospholipase activity,GO:0016298~lipase activity,GO:0045735~nutrient reservoir activity,GO:0047372~acylglycerol lipase activity,	IPR002641:Patatin/Phospholipase A2-related,IPR016035:Acyl transferase/acyl hydrolase/lysophospholipase,				Complete proteome,Cytoplasm,Hydrolase,Lipid degradation,Lipid metabolism,Phosphoprotein,Plant defense,Reference proteome,		Arabidopsis thaliana	A0A287ENF2	specific	132853	19	341	0	520.842	Pat17_isozyme_like
	A0A287ENK5	41.63	22	3	3	10	0.0552486	0.000386941	58.333	8.07e-61	190	A0A287ENK5	Ribosome biogenesis regulatory protein	unreviewed	181	19,784	nucleus [GO:0005634]		ribosome biogenesis [GO:0042254]		Q9SH88	Ribosome biogenesis regulatory protein homolog	reviewed	318	35,531	nucleolus [GO:0005730];preribosome, large subunit precursor [GO:0030687]	SUBCELLULAR LOCATION: Nucleus {ECO:0000250}.	endonucleolytic cleavage in ITS1 to separate SSU-rRNA from 5.8S rRNA and LSU-rRNA from tricistronic rRNA transcript (SSU-rRNA, 5.8S rRNA, LSU-rRNA) [GO:0000447];ribosomal large subunit biogenesis [GO:0042273];ribosomal large subunit export from nucleus [GO:0000055]		Q9SH88	ribosome biogenesis regulatory protein (RRS1) family protein(AT2G37990)	GO:0000055~ribosomal large subunit export from nucleus,GO:0000447~endonucleolytic cleavage in ITS1 to separate SSU-rRNA from 5.8S rRNA and LSU-rRNA from tricistronic rRNA transcript (SSU-rRNA, 5.8S rRNA, LSU-rRNA),GO:0042254~ribosome biogenesis,GO:0042273~ribosomal large subunit biogenesis,	GO:0005634~nucleus,GO:0005730~nucleolus,GO:0030687~preribosome, large subunit precursor,		IPR007023:Ribosomal biogenesis regulatory protein,				Complete proteome,Nucleus,Reference proteome,Ribosome biogenesis,	chain:Ribosome biogenesis regulatory protein homolog,sequence conflict,	Arabidopsis thaliana	A0A287ENK5	superfamily	382873	1	28	1.3e-06	45.9823	RRS1 superfamily
	A0A287EPH0	82.63	6	9	9	11	0.00578339	1.68954e-05	52.696	0	1919	A0A287EPH0	Uncharacterized protein	unreviewed	1902	210,932	nucleus [GO:0005634]		mRNA processing [GO:0006397]	nucleic acid binding [GO:0003676]	F4J8K6	rRNA biogenesis protein RRP5 (AtRrp5) (Ribosomal RNA-processing protein 5)	reviewed	1920	214,238	nucleolus [GO:0005730];plasma membrane [GO:0005886];small-subunit processome [GO:0032040]	SUBCELLULAR LOCATION: Nucleus, nucleolus {ECO:0000269|PubMed:23382868}.	embryo sac development [GO:0009553];mRNA processing [GO:0006397];rRNA processing [GO:0006364]	RNA binding [GO:0003723]	F4J8K6	RIBOSOMAL RNA PROCESSING 5(AT3G11964)	GO:0006364~rRNA processing,GO:0006397~mRNA processing,GO:0009553~embryo sac development,	GO:0005634~nucleus,GO:0005730~nucleolus,GO:0005829~cytosol,GO:0005886~plasma membrane,GO:0032040~small-subunit processome,	GO:0003723~RNA binding,	IPR003029:Ribosomal protein S1, RNA-binding domain,IPR003107:RNA-processing protein, HAT helix,IPR008847:Suppressor of forked,IPR011990:Tetratricopeptide-like helical,IPR012340:Nucleic acid-binding, OB-fold,IPR022967:RNA-binding domain, S1,			SM00316:SM00316,SM00386:HAT,	Complete proteome,Nucleus,Reference proteome,Repeat,Ribonucleoprotein,Ribosome biogenesis,rRNA processing,		Arabidopsis thaliana	A0A287EPH0;A0A287EPH0;A0A287EPH0;A0A287EPH0;A0A287EPH0;A0A287EPH0	specific;specific;specific;superfamily;superfamily;superfamily	223613;223613;223613;385635;235775;227438	504;1149;152;1066;771;1640	839;1520;665;1135;945;1901	2.06E-28;9.69E-28;1.55E-23;5.14E-17;1.53E-07;1.50E-06	122.412;120.101;107.004;76.8607;56.3259;53.0986	RpsA;RpsA;RpsA;S1_like superfamily;rpsA superfamily;RNA14 superfamily
	A0A287EPI8	50.01	2	3	3	4	0.00217155	1.52088e-05	52.157	0	1860	A0A287EPI8	Uncharacterized protein	unreviewed	1842	203,782			RNA processing [GO:0006396]	nucleic acid binding [GO:0003676]	F4J8K6	rRNA biogenesis protein RRP5 (AtRrp5) (Ribosomal RNA-processing protein 5)	reviewed	1920	214,238	nucleolus [GO:0005730];plasma membrane [GO:0005886];small-subunit processome [GO:0032040]	SUBCELLULAR LOCATION: Nucleus, nucleolus {ECO:0000269|PubMed:23382868}.	embryo sac development [GO:0009553];mRNA processing [GO:0006397];rRNA processing [GO:0006364]	RNA binding [GO:0003723]	F4J8K6	RIBOSOMAL RNA PROCESSING 5(AT3G11964)	GO:0006364~rRNA processing,GO:0006397~mRNA processing,GO:0009553~embryo sac development,	GO:0005634~nucleus,GO:0005730~nucleolus,GO:0005829~cytosol,GO:0005886~plasma membrane,GO:0032040~small-subunit processome,	GO:0003723~RNA binding,	IPR003029:Ribosomal protein S1, RNA-binding domain,IPR003107:RNA-processing protein, HAT helix,IPR008847:Suppressor of forked,IPR011990:Tetratricopeptide-like helical,IPR012340:Nucleic acid-binding, OB-fold,IPR022967:RNA-binding domain, S1,			SM00316:SM00316,SM00386:HAT,	Complete proteome,Nucleus,Reference proteome,Repeat,Ribonucleoprotein,Ribosome biogenesis,rRNA processing,		Arabidopsis thaliana	A0A287EPI8;A0A287EPI8;A0A287EPI8;A0A287EPI8;A0A287EPI8;A0A287EPI8;A0A287EPI8	specific;specific;specific;superfamily;superfamily;specific;superfamily	223613;223613;223613;385635;235775;223533;369867	504;1142;152;1066;771;1647;1601	839;1519;665;1135;945;1827;1688	1.67E-28;2.35E-28;1.18E-23;5.76E-17;1.40E-07;4.89E-05;0.000964975	122.412;122.027;107.389;76.8607;56.3259;47.1481;43.0678	RpsA;RpsA;RpsA;S1_like superfamily;rpsA superfamily;TPR;NRDE-2 superfamily
	A0A287EQD6	118.5	26	8	8	26	0.0637255	0.00044631	67.99	0	585	A0A287EQD6	Uncharacterized protein	unreviewed	408	43,296			arginine metabolic process [GO:0006525]	pyridoxal phosphate binding [GO:0030170];transaminase activity [GO:0008483]	Q9M8M7	Acetylornithine aminotransferase, chloroplastic/mitochondrial (ACOAT) (EC 2.6.1.11) (Acetylornithine transaminase) (AOTA) (Protein HOPW1-1-INTERACTING 1)	reviewed	457	48,827	chloroplast [GO:0009507];chloroplast stroma [GO:0009570];mitochondrion [GO:0005739]	SUBCELLULAR LOCATION: Plastid, chloroplast {ECO:0000269|PubMed:18431481}. Mitochondrion {ECO:0000250}.	arginine biosynthetic process [GO:0006526];defense response to bacterium [GO:0042742];interspecies interaction between organisms [GO:0044419];primary root development [GO:0080022];root development [GO:0048364]	copper ion binding [GO:0005507];identical protein binding [GO:0042802];N2-acetyl-L-ornithine:2-oxoglutarate 5-aminotransferase activity [GO:0003992];pyridoxal phosphate binding [GO:0030170]	Q9M8M7	HOPW1-1-interacting 1(WIN1)	GO:0006526~arginine biosynthetic process,GO:0042742~defense response to bacterium,GO:0044419~interspecies interaction between organisms,GO:0048364~root development,GO:0080022~primary root development,	GO:0005739~mitochondrion,GO:0005829~cytosol,GO:0009507~chloroplast,GO:0009570~chloroplast stroma,	GO:0003992~N2-acetyl-L-ornithine:2-oxoglutarate 5-aminotransferase activity,GO:0005507~copper ion binding,GO:0030170~pyridoxal phosphate binding,GO:0042802~identical protein binding,	IPR004636:Transaminase, Acetylornithine/Succinylornithine family,IPR005814:Aminotransferase class-III,IPR015421:Pyridoxal phosphate-dependent transferase, major region, subdomain 1,IPR015422:Pyridoxal phosphate-dependent transferase, major region, subdomain 2,IPR015424:Pyridoxal phosphate-dependent transferase,	ath00220:Arginine biosynthesis,ath01100:Metabolic pathways,ath01110:Biosynthesis of secondary metabolites,ath01130:Biosynthesis of antibiotics,ath01210:2-Oxocarboxylic acid metabolism,ath01230:Biosynthesis of amino acids,			Acetylation,Amino-acid biosynthesis,Aminotransferase,Arginine biosynthesis,Chloroplast,Complete proteome,Direct protein sequencing,Mitochondrion,Plant defense,Plastid,Pyridoxal phosphate,Reference proteome,Transferase,Transit peptide,		Arabidopsis thaliana	A0A287EQD6	specific	177748	28	403	0	712.628	PLN00144
	A0A287EQD8	177.75	54	16	16	34	0.0827251	0.00024167	67.99	0	585	A0A287EQD8	Uncharacterized protein	unreviewed	411	43,680			arginine metabolic process [GO:0006525]	pyridoxal phosphate binding [GO:0030170];transaminase activity [GO:0008483]	Q9M8M7	Acetylornithine aminotransferase, chloroplastic/mitochondrial (ACOAT) (EC 2.6.1.11) (Acetylornithine transaminase) (AOTA) (Protein HOPW1-1-INTERACTING 1)	reviewed	457	48,827	chloroplast [GO:0009507];chloroplast stroma [GO:0009570];mitochondrion [GO:0005739]	SUBCELLULAR LOCATION: Plastid, chloroplast {ECO:0000269|PubMed:18431481}. Mitochondrion {ECO:0000250}.	arginine biosynthetic process [GO:0006526];defense response to bacterium [GO:0042742];interspecies interaction between organisms [GO:0044419];primary root development [GO:0080022];root development [GO:0048364]	copper ion binding [GO:0005507];N2-acetyl-L-ornithine:2-oxoglutarate 5-aminotransferase activity [GO:0003992];pyridoxal phosphate binding [GO:0030170]	Q9M8M7	HOPW1-1-interacting 1(WIN1)	GO:0006526~arginine biosynthetic process,GO:0042742~defense response to bacterium,GO:0044419~interspecies interaction between organisms,GO:0048364~root development,GO:0080022~primary root development,	GO:0005739~mitochondrion,GO:0005829~cytosol,GO:0009507~chloroplast,GO:0009570~chloroplast stroma,	GO:0003992~N2-acetyl-L-ornithine:2-oxoglutarate 5-aminotransferase activity,GO:0005507~copper ion binding,GO:0030170~pyridoxal phosphate binding,GO:0042802~identical protein binding,	IPR004636:Transaminase, Acetylornithine/Succinylornithine family,IPR005814:Aminotransferase class-III,IPR015421:Pyridoxal phosphate-dependent transferase, major region, subdomain 1,IPR015422:Pyridoxal phosphate-dependent transferase, major region, subdomain 2,IPR015424:Pyridoxal phosphate-dependent transferase,	ath00220:Arginine biosynthesis,ath01100:Metabolic pathways,ath01110:Biosynthesis of secondary metabolites,ath01130:Biosynthesis of antibiotics,ath01210:2-Oxocarboxylic acid metabolism,ath01230:Biosynthesis of amino acids,			Acetylation,Amino-acid biosynthesis,Aminotransferase,Arginine biosynthesis,Chloroplast,Complete proteome,Direct protein sequencing,Mitochondrion,Plant defense,Plastid,Pyridoxal phosphate,Reference proteome,Transferase,Transit peptide,		Arabidopsis thaliana	A0A287EQD8	specific	177748	31	406	0	712.628	PLN00144
	A0A287EQN0	38.37	6	1	1	4	0.0243902	0.00017082	39.521	4.2e-38	131	A0A287EQN0	Annexin	unreviewed	164	18,717				calcium-dependent phospholipid binding [GO:0005544];calcium ion binding [GO:0005509]	Q9C9X3	Annexin D5 (AnnAt5)	reviewed	316	35,993	cytoplasm [GO:0005737]		pollen development [GO:0009555];pollen germination [GO:0009846];pollen tube growth [GO:0009860];response to cold [GO:0009409];response to heat [GO:0009408];response to red or far red light [GO:0009639];response to salt stress [GO:0009651];response to water deprivation [GO:0009414]	actin filament binding [GO:0051015];calcium-dependent phospholipid binding [GO:0005544];calcium ion binding [GO:0005509];phospholipid binding [GO:0005543]	Q9C9X3	annexin 5(ANN5)	GO:0009408~response to heat,GO:0009409~response to cold,GO:0009414~response to water deprivation,GO:0009555~pollen development,GO:0009639~response to red or far red light,GO:0009651~response to salt stress,GO:0009846~pollen germination,GO:0009860~pollen tube growth,		GO:0005509~calcium ion binding,GO:0005543~phospholipid binding,GO:0005544~calcium-dependent phospholipid binding,GO:0051015~actin filament binding,	IPR001464:Annexin,IPR018252:Annexin repeat, conserved site,IPR018502:Annexin repeat,			SM00335:ANX,	Acetylation,Annexin,Calcium,Calcium/phospholipid-binding,Complete proteome,Reference proteome,Repeat,	chain:Annexin D5,repeat:Annexin 1,repeat:Annexin 2,repeat:Annexin 3,repeat:Annexin 4,sequence conflict,	Arabidopsis thaliana	A0A287EQN0;A0A287EQN0	specific;specific	365936;365936	95;11	144;75	7.25E-14;1.03E-13	62.491;62.1058	Annexin;Annexin
	A0A287ERS4	28.96	3	1	1	1	0.0026178	7.64754e-06	62.973	0	514	A0A287ERS4	Uncharacterized protein	unreviewed	382	41,751			lipid metabolic process [GO:0006629]	aspartic-type endopeptidase activity [GO:0004190]	O65390	Aspartic proteinase A1 (EC 3.4.23.-)	reviewed	506	54,614	cytosol [GO:0005829];extracellular region [GO:0005576];plasmodesma [GO:0009506];secretory vesicle [GO:0099503];vacuole [GO:0005773]	SUBCELLULAR LOCATION: Vacuole {ECO:0000269|PubMed:17012602}. Note=Located in protein storage vacuoles (PSV) of the embryo.	lipid metabolic process [GO:0006629];protein catabolic process [GO:0030163];proteolysis [GO:0006508]	aspartic-type endopeptidase activity [GO:0004190];endopeptidase activity [GO:0004175]	O65390	aspartic proteinase A1(APA1)	GO:0006508~proteolysis,GO:0006629~lipid metabolic process,GO:0009651~response to salt stress,GO:0009735~response to cytokinin,GO:0030163~protein catabolic process,	GO:0005576~extracellular region,GO:0005773~vacuole,GO:0005829~cytosol,GO:0009506~plasmodesma,	GO:0004175~endopeptidase activity,GO:0004190~aspartic-type endopeptidase activity,	IPR001461:Peptidase A1,IPR001969:Peptidase aspartic, active site,IPR007856:Saposin-like type B, 1,IPR008138:Saposin-like type B, 2,IPR008139:Saposin B,IPR011001:Saposin-like,IPR021109:Aspartic peptidase,			SM00741:SapB,	Aspartyl protease,Complete proteome,Disulfide bond,Glycoprotein,Hydrolase,Protease,Reference proteome,Repeat,Signal,Vacuole,Zymogen,		Arabidopsis thaliana	A0A287ERS4;A0A287ERS4;A0A287ERS4	superfamily;specific;specific	386101;367521;368325	1;206;264	365;239;301	1.17E-166;2.95E-11;3.27E-11	468.39;57.543;57.5833	pepsin_retropepsin_like superfamily;SapB_2;SapB_1
	A0A287ESD7	83.44	15	2	2	3	0.0146341	4.27516e-05	56.25	9.63e-67	202	A0A287ESD7	RRM domain-containing protein	unreviewed	205	22,315	cytoplasm [GO:0005737];nucleus [GO:0005634]		RNA processing [GO:0006396]	mRNA binding [GO:0003729]	F4I9J7	RNA-binding protein Y14 (AtY14) (RNA-binding protein 8A)	reviewed	202	22,438	cytoplasm [GO:0005737];cytosol [GO:0005829];exon-exon junction complex [GO:0035145];nuclear body [GO:0016604];nuclear speck [GO:0016607];nucleolus [GO:0005730];nucleoplasm [GO:0005654];nucleus [GO:0005634]	SUBCELLULAR LOCATION: Nucleus, nucleolus {ECO:0000269|PubMed:19435936}. Nucleus speckle {ECO:0000269|PubMed:19435936}. Cytoplasm {ECO:0000250|UniProtKB:Q9Y5S9}. Note=Nucleocytoplasmic shuttling protein. Travels to the cytoplasm as part of the exon junction complex (EJC) bound to mRNA. {ECO:0000250|UniProtKB:Q9Y5S9}.	mRNA processing [GO:0006397];mRNA transport [GO:0051028];nuclear-transcribed mRNA catabolic process, nonsense-mediated decay [GO:0000184];positive regulation of gene expression [GO:0010628];regulation of alternative mRNA splicing, via spliceosome [GO:0000381];regulation of translation [GO:0006417];RNA splicing [GO:0008380]	mRNA binding [GO:0003729]	F4I9J7	RNA-binding (RRM/RBD/RNP motifs) family protein(Y14)	GO:0000184~nuclear-transcribed mRNA catabolic process, nonsense-mediated decay,GO:0000381~regulation of alternative mRNA splicing, via spliceosome,GO:0006396~RNA processing,GO:0010628~positive regulation of gene expression,	GO:0005634~nucleus,GO:0005654~nucleoplasm,GO:0005730~nucleolus,GO:0005737~cytoplasm,GO:0016604~nuclear body,GO:0035145~exon-exon junction complex,	GO:0000166~nucleotide binding,GO:0003723~RNA binding,GO:0003729~mRNA binding,GO:0005515~protein binding,	IPR000504:RNA recognition motif domain,IPR008111:RNA-binding motif protein 8,IPR012677:Nucleotide-binding, alpha-beta plait,	ath03013:RNA transport,ath03015:mRNA surveillance pathway,ath03040:Spliceosome,		SM00360:RRM,	Complete proteome,Reference proteome,		Arabidopsis thaliana	A0A287ESD7	specific	240770	96	183	9.41e-60	181.647	RRM_RBM8
	A0A287ESH4	145.34	35	11	11	20	0.0571429	0.000166935	69.966	4.68e-149	421	A0A287ESH4	Uncharacterized protein	unreviewed	350	37,880				oxidoreductase activity [GO:0016491]	Q9FZ42	NADPH-dependent aldehyde reductase 1, chloroplastic (AtChlADR1) (EC 1.1.1.-) (Glucose and ribitol dehydrogenase homolog 1)	reviewed	288	31,387	chloroplast [GO:0009507]	SUBCELLULAR LOCATION: Plastid, chloroplast {ECO:0000269|PubMed:21169366}.	oxidation-reduction process [GO:0055114]	alcohol dehydrogenase (NADP+) activity [GO:0008106]	Q9FZ42	NAD(P)-binding Rossmann-fold superfamily protein(AT1G54870)	GO:0055114~oxidation-reduction process,	GO:0009507~chloroplast,	GO:0008106~alcohol dehydrogenase (NADP+) activity,GO:0016491~oxidoreductase activity,	IPR002347:Glucose/ribitol dehydrogenase,IPR016040:NAD(P)-binding domain,IPR020904:Short-chain dehydrogenase/reductase, conserved site,				Alternative initiation,Complete proteome,Oxidoreductase,Reference proteome,	active site:Proton acceptor,binding site:Substrate,chain:Glucose and ribitol dehydrogenase homolog 1,nucleotide phosphate-binding region:NAD or NADP,sequence conflict,	Arabidopsis thaliana	A0A287ESH4	specific	187613	72	349	1.27e-157	442.501	SDR_c1
	A0A287ESQ2	197.6	60	25	24	91	0.188797	0.000551543	77.197	0	789	A0A287ESQ2	Aminotran_1_2 domain-containing protein	unreviewed	482	52,877			biosynthetic process [GO:0009058]	catalytic activity [GO:0003824];pyridoxal phosphate binding [GO:0030170]	Q9LDV4	Alanine aminotransferase 2, mitochondrial (AtAlaAT2) (AtAlaATm) (EC 2.6.1.2) (Alanine-2-oxoglutarate aminotransferase 3) (EC 2.6.1.-)	reviewed	540	59,511	mitochondrion [GO:0005739]	SUBCELLULAR LOCATION: Mitochondrion {ECO:0000305|PubMed:25732537}.	biosynthetic process [GO:0009058];L-alanine catabolic process [GO:0042853];response to hypoxia [GO:0001666]	L-alanine:2-oxoglutarate aminotransferase activity [GO:0004021];pyridoxal phosphate binding [GO:0030170]	Q9LDV4	alanine aminotransferase 2(ALAAT2)	GO:0001666~response to hypoxia,GO:0009058~biosynthetic process,GO:0042853~L-alanine catabolic process,	GO:0005739~mitochondrion,GO:0005829~cytosol,	GO:0004021~L-alanine:2-oxoglutarate aminotransferase activity,GO:0005507~copper ion binding,GO:0005524~ATP binding,GO:0030170~pyridoxal phosphate binding,	IPR004839:Aminotransferase, class I/classII,IPR015421:Pyridoxal phosphate-dependent transferase, major region, subdomain 1,IPR015422:Pyridoxal phosphate-dependent transferase, major region, subdomain 2,IPR015424:Pyridoxal phosphate-dependent transferase,	ath00220:Arginine biosynthesis,ath00250:Alanine, aspartate and glutamate metabolism,ath00710:Carbon fixation in photosynthetic organisms,ath01100:Metabolic pathways,ath01200:Carbon metabolism,ath01210:2-Oxocarboxylic acid metabolism,ath01230:Biosynthesis of amino acids,			Alternative splicing,Aminotransferase,Complete proteome,Mitochondrion,Pyridoxal phosphate,Reference proteome,Transferase,Transit peptide,		Arabidopsis thaliana	A0A287ESQ2	superfamily	177876	1	482	0	985.588	PLN02231 superfamily
	A0A287ETM8	88.03	44	4	4	7	0.056	0.000163596	66.379	1.08e-51	168	A0A287ETM8	Uncharacterized protein	unreviewed	125	13,934					Q8VYR5	Pentatricopeptide repeat-containing protein At4g35850, mitochondrial	reviewed	444	50,457	mitochondrion [GO:0005739]	SUBCELLULAR LOCATION: Mitochondrion {ECO:0000269|PubMed:14671022, ECO:0000305|PubMed:25732537}.			Q8VYR5	Pentatricopeptide repeat (PPR) superfamily protein(AT4G35850)		GO:0005739~mitochondrion,		IPR002885:Pentatricopeptide repeat,				Complete proteome,Mitochondrion,Reference proteome,Repeat,Transit peptide,	chain:Pentatricopeptide repeat-containing protein At4g35850, mitochondrial,repeat:PPR 1,repeat:PPR 2,repeat:PPR 3,repeat:PPR 4,repeat:PPR 5,repeat:PPR 6,sequence conflict,transit peptide:Mitochondrion,	Arabidopsis thaliana	A0A287ETM8	superfamily	316342	53	111	1.07e-07	45.4267	PPR_3 superfamily
	A0A287EU86	156.8	23	15	11	47	0.0630027	0.000184054	78.243	0	1231	A0A287EU86	CULLIN_2 domain-containing protein	unreviewed	746	86,755	cullin-RING ubiquitin ligase complex [GO:0031461]		ubiquitin-dependent protein catabolic process [GO:0006511]	ubiquitin protein ligase binding [GO:0031625]	Q94AH6	Cullin-1	reviewed	738	86,302	condensed nuclear chromosome [GO:0000794];cullin-RING ubiquitin ligase complex [GO:0031461];cytoplasm [GO:0005737];cytosol [GO:0005829];nucleus [GO:0005634];phragmoplast [GO:0009524];spindle [GO:0005819]	SUBCELLULAR LOCATION: Nucleus. Cytoplasm. Cytoplasm, cytoskeleton, spindle. Cytoplasm, cytoskeleton, phragmoplast. Note=Mainly nuclear during interphase and preprophase, but also weakly cytoplasmic during interphase. Associated to mitotic spindle during metaphase, and to the phragmoplast during telophase.	auxin-activated signaling pathway [GO:0009734];cell cycle [GO:0007049];embryo development ending in seed dormancy [GO:0009793];ethylene-activated signaling pathway [GO:0009873];jasmonic acid mediated signaling pathway [GO:0009867];leaf development [GO:0048366];phloem or xylem histogenesis [GO:0010087];protein ubiquitination [GO:0016567];regulation of circadian rhythm [GO:0042752];response to auxi…	ubiquitin protein ligase binding [GO:0031625]	Q94AH6	cullin 1(CUL1)	GO:0006511~ubiquitin-dependent protein catabolic process,GO:0007049~cell cycle,GO:0009733~response to auxin,GO:0009734~auxin-activated signaling pathway,GO:0009753~response to jasmonic acid,GO:0009793~embryo development ending in seed dormancy,GO:0009867~jasmonic acid mediated signaling pathway,GO:0009873~ethylene-activated signaling pathway,GO:0010087~phloem or xylem histogenesis,GO:0010265~SCF …	GO:0000151~ubiquitin ligase complex,GO:0000794~condensed nuclear chromosome,GO:0005634~nucleus,GO:0005737~cytoplasm,GO:0005819~spindle,GO:0005829~cytosol,GO:0009524~phragmoplast,GO:0031461~cullin-RING ubiquitin ligase complex,	GO:0005515~protein binding,GO:0031625~ubiquitin protein ligase binding,GO:0061630~ubiquitin protein ligase activity,	IPR001373:Cullin, N-terminal,IPR011991:Winged helix-turn-helix DNA-binding domain,IPR016157:Cullin, conserved site,IPR016158:Cullin homology,IPR016159:Cullin repeat-like-containing domain,IPR019559:Cullin protein, neddylation domain,	ath04120:Ubiquitin mediated proteolysis,ath04141:Protein processing in endoplasmic reticulum,		SM00182:CULLIN,SM00884:SM00884,	Auxin signaling pathway,Cell cycle,Complete proteome,Cytoplasm,Cytoskeleton,Developmental protein,Ethylene signaling pathway,Isopeptide bond,Nucleus,Reference proteome,Ubl conjugation,Ubl conjugation pathway,	chain:Cullin-1,cross-link:Glycyl lysine isopeptide (Lys-Gly) (interchain with G-Cter in NEDD8),mutagenesis site,	Arabidopsis thaliana	A0A287EU86;A0A287EU86	specific;specific	366357;371133	17;678	649;735	0;1.49E-27	709.708;105.225	Cullin;Cullin_Nedd8
	A0A287EUE4	82.68	8	5	1	16	0.0226629	6.62065e-05	81.161	0	1220	A0A287EUE4	CULLIN_2 domain-containing protein	unreviewed	706	82,451	cullin-RING ubiquitin ligase complex [GO:0031461]		ubiquitin-dependent protein catabolic process [GO:0006511]	ubiquitin protein ligase binding [GO:0031625]	Q94AH6	Cullin-1	reviewed	738	86,302	condensed nuclear chromosome [GO:0000794];cullin-RING ubiquitin ligase complex [GO:0031461];cytoplasm [GO:0005737];cytosol [GO:0005829];nucleus [GO:0005634];phragmoplast [GO:0009524];spindle [GO:0005819]	SUBCELLULAR LOCATION: Nucleus. Cytoplasm. Cytoplasm, cytoskeleton, spindle. Cytoplasm, cytoskeleton, phragmoplast. Note=Mainly nuclear during interphase and preprophase, but also weakly cytoplasmic during interphase. Associated to mitotic spindle during metaphase, and to the phragmoplast during telophase.	auxin-activated signaling pathway [GO:0009734];cell cycle [GO:0007049];embryo development ending in seed dormancy [GO:0009793];ethylene-activated signaling pathway [GO:0009873];jasmonic acid mediated signaling pathway [GO:0009867];leaf development [GO:0048366];phloem or xylem histogenesis [GO:0010087];protein ubiquitination [GO:0016567];regulation of circadian rhythm [GO:0042752];response to auxi…	ubiquitin protein ligase binding [GO:0031625]	Q94AH6	cullin 1(CUL1)	GO:0006511~ubiquitin-dependent protein catabolic process,GO:0007049~cell cycle,GO:0009733~response to auxin,GO:0009734~auxin-activated signaling pathway,GO:0009753~response to jasmonic acid,GO:0009793~embryo development ending in seed dormancy,GO:0009867~jasmonic acid mediated signaling pathway,GO:0009873~ethylene-activated signaling pathway,GO:0010087~phloem or xylem histogenesis,GO:0010265~SCF …	GO:0000151~ubiquitin ligase complex,GO:0000794~condensed nuclear chromosome,GO:0005634~nucleus,GO:0005737~cytoplasm,GO:0005819~spindle,GO:0005829~cytosol,GO:0009524~phragmoplast,GO:0031461~cullin-RING ubiquitin ligase complex,	GO:0005515~protein binding,GO:0031625~ubiquitin protein ligase binding,GO:0061630~ubiquitin protein ligase activity,	IPR001373:Cullin, N-terminal,IPR011991:Winged helix-turn-helix DNA-binding domain,IPR016157:Cullin, conserved site,IPR016158:Cullin homology,IPR016159:Cullin repeat-like-containing domain,IPR019559:Cullin protein, neddylation domain,	ath04120:Ubiquitin mediated proteolysis,ath04141:Protein processing in endoplasmic reticulum,		SM00182:CULLIN,SM00884:SM00884,	Auxin signaling pathway,Cell cycle,Complete proteome,Cytoplasm,Cytoskeleton,Developmental protein,Ethylene signaling pathway,Isopeptide bond,Nucleus,Reference proteome,Ubl conjugation,Ubl conjugation pathway,	chain:Cullin-1,cross-link:Glycyl lysine isopeptide (Lys-Gly) (interchain with G-Cter in NEDD8),mutagenesis site,	Arabidopsis thaliana	A0A287EUE4;A0A287EUE4	specific;specific	366357;371133	3;638	609;695	0;4.68E-26	708.552;100.988	Cullin;Cullin_Nedd8
	A0A287EUS4	76.48	25	4	4	6	0.0275229	8.04044e-05	71.226	5.59e-118	338	A0A287EUS4	Uncharacterized protein	unreviewed	218	23,886			lysine biosynthetic process via diaminopimelate [GO:0009089]	4-hydroxy-tetrahydrodipicolinate reductase [GO:0008839];NADPH binding [GO:0070402]	Q8LB01	4-hydroxy-tetrahydrodipicolinate reductase 2, chloroplastic (HTPA reductase 2) (EC 1.17.1.8)	reviewed	349	37,870	chloroplast stroma [GO:0009570]	SUBCELLULAR LOCATION: Plastid, chloroplast {ECO:0000305}.	diaminopimelate biosynthetic process [GO:0019877];lysine biosynthetic process via diaminopimelate [GO:0009089]	4-hydroxy-tetrahydrodipicolinate reductase [GO:0008839];NADPH binding [GO:0070402]	Q8LB01	Dihydrodipicolinate reductase, bacterial/plant(AT3G59890)	GO:0009089~lysine biosynthetic process via diaminopimelate,GO:0019877~diaminopimelate biosynthetic process,GO:0055114~oxidation-reduction process,	GO:0009507~chloroplast,GO:0009570~chloroplast stroma,	GO:0008839~4-hydroxy-tetrahydrodipicolinate reductase,GO:0070402~NADPH binding,	IPR000846:Dihydrodipicolinate reductase, N-terminal,IPR011859:Dihydrodipicolinate reductase, plant,IPR016040:NAD(P)-binding domain,IPR022663:Dihydrodipicolinate reductase, C-terminal,IPR023940:Dihydrodipicolinate reductase, bacterial,	ath00261:Monobactam biosynthesis,ath00300:Lysine biosynthesis,ath01100:Metabolic pathways,ath01110:Biosynthesis of secondary metabolites,ath01130:Biosynthesis of antibiotics,ath01230:Biosynthesis of amino acids,			Alternative splicing,Amino-acid biosynthesis,Chloroplast,Complete proteome,Diaminopimelate biosynthesis,Lysine biosynthesis,NAD,NADP,Oxidoreductase,Plastid,Reference proteome,Transit peptide,	chain:Dihydrodipicolinate reductase 2, chloroplastic,splice variant,transit peptide:Chloroplast,	Arabidopsis thaliana	A0A287EUS4	specific	178374	1	215	9.8e-145	404.803	PLN02775
	A0A287EUT1	52.19	22	4	4	5	0.02	0.000145452	46.635	3.2e-63	196	A0A287EUT1	Uncharacterized protein	unreviewed	250	27,936					Q9LZI9	Glutathione S-transferase F13 (AtGSTF13) (EC 2.5.1.18) (GST class-phi member 13)	reviewed	219	24,652	cytoplasm [GO:0005737];cytosol [GO:0005829]	SUBCELLULAR LOCATION: Cytoplasm, cytosol {ECO:0000305}.	glutathione metabolic process [GO:0006749];toxin catabolic process [GO:0009407]	glutathione binding [GO:0043295];glutathione transferase activity [GO:0004364]	Q9LZI9	Glutathione S-transferase family protein(ATGSTF13)	GO:0006749~glutathione metabolic process,GO:0009407~toxin catabolic process,GO:0009636~response to toxic substance,	GO:0005737~cytoplasm,GO:0005829~cytosol,	GO:0004364~glutathione transferase activity,	IPR004045:Glutathione S-transferase, N-terminal,IPR004046:Glutathione S-transferase, C-terminal,IPR010987:Glutathione S-transferase, C-terminal-like,IPR012336:Thioredoxin-like fold,	ath00480:Glutathione metabolism,			Complete proteome,Cytoplasm,Detoxification,Reference proteome,Transferase,		Arabidopsis thaliana	A0A287EUT1	superfamily	166036	32	239	2.37e-58	184.297	PLN02395 superfamily
	A0A287EUT4	148.4	44	10	7	26	0.0984848	0.00028771	48.077	5.59e-67	206	A0A287EUT4	Uncharacterized protein	unreviewed	264	29,453	cytoplasm [GO:0005737]		glutathione metabolic process [GO:0006749]	glutathione binding [GO:0043295];glutathione transferase activity [GO:0004364]	Q9LZI9	Glutathione S-transferase F13 (AtGSTF13) (EC 2.5.1.18) (GST class-phi member 13)	reviewed	219	24,652	cytoplasm [GO:0005737];cytosol [GO:0005829]	SUBCELLULAR LOCATION: Cytoplasm, cytosol {ECO:0000305}.	glutathione metabolic process [GO:0006749];toxin catabolic process [GO:0009407]	glutathione binding [GO:0043295];glutathione transferase activity [GO:0004364]	Q9LZI9	Glutathione S-transferase family protein(ATGSTF13)	GO:0006749~glutathione metabolic process,GO:0009407~toxin catabolic process,GO:0009636~response to toxic substance,	GO:0005737~cytoplasm,GO:0005829~cytosol,	GO:0004364~glutathione transferase activity,	IPR004045:Glutathione S-transferase, N-terminal,IPR004046:Glutathione S-transferase, C-terminal,IPR010987:Glutathione S-transferase, C-terminal-like,IPR012336:Thioredoxin-like fold,	ath00480:Glutathione metabolism,			Complete proteome,Cytoplasm,Detoxification,Reference proteome,Transferase,		Arabidopsis thaliana	A0A287EUT4	superfamily	166036	46	253	1.51e-62	195.467	PLN02395 superfamily
	A0A287EUU6	124.2	31	7	2	22	0.093617	0.000273489	48.558	2.11e-66	203	A0A287EUU6	Uncharacterized protein	unreviewed	235	26,175	cytoplasm [GO:0005737]		glutathione metabolic process [GO:0006749]	glutathione binding [GO:0043295];glutathione transferase activity [GO:0004364]	Q9LZI9	Glutathione S-transferase F13 (AtGSTF13) (EC 2.5.1.18) (GST class-phi member 13)	reviewed	219	24,652	cytoplasm [GO:0005737];cytosol [GO:0005829]	SUBCELLULAR LOCATION: Cytoplasm, cytosol {ECO:0000305}.	glutathione metabolic process [GO:0006749];toxin catabolic process [GO:0009407]	glutathione binding [GO:0043295];glutathione transferase activity [GO:0004364]	Q9LZI9	Glutathione S-transferase family protein(ATGSTF13)	GO:0006749~glutathione metabolic process,GO:0009407~toxin catabolic process,GO:0009636~response to toxic substance,	GO:0005737~cytoplasm,GO:0005829~cytosol,	GO:0004364~glutathione transferase activity,	IPR004045:Glutathione S-transferase, N-terminal,IPR004046:Glutathione S-transferase, C-terminal,IPR010987:Glutathione S-transferase, C-terminal-like,IPR012336:Thioredoxin-like fold,	ath00480:Glutathione metabolism,			Complete proteome,Cytoplasm,Detoxification,Reference proteome,Transferase,		Arabidopsis thaliana	A0A287EUU6	superfamily	166036	16	224	8.03e-61	190.075	PLN02395 superfamily
	A0A287EUU8	182.09	40	21	21	55	0.0971731	0.000283878	68.348	0	820	A0A287EUU8	Uncharacterized protein	unreviewed	566	63,255			asparaginyl-tRNA aminoacylation [GO:0006421]	asparagine-tRNA ligase activity [GO:0004816];ATP binding [GO:0005524];nucleic acid binding [GO:0003676]	Q9SW96	Asparagine--tRNA ligase, cytoplasmic 1 (EC 6.1.1.22) (Asparaginyl-tRNA synthetase 1) (AsnRS 1) (Protein EMBRYO DEFECTIVE 2755)	reviewed	572	63,783	chloroplast [GO:0009507];cytosol [GO:0005829];mitochondrion [GO:0005739];plastid [GO:0009536]	SUBCELLULAR LOCATION: Cytoplasm, cytosol {ECO:0000305|PubMed:16251277}.	asparaginyl-tRNA aminoacylation [GO:0006421];embryo development ending in seed dormancy [GO:0009793];response to cadmium ion [GO:0046686]	asparagine-tRNA ligase activity [GO:0004816];ATP binding [GO:0005524];DNA binding [GO:0003677]	Q9SW96	Class II aminoacyl-tRNA and biotin synthetases superfamily protein(SYNC1)	GO:0006421~asparaginyl-tRNA aminoacylation,GO:0009793~embryo development ending in seed dormancy,GO:0046686~response to cadmium ion,	GO:0005737~cytoplasm,GO:0005739~mitochondrion,GO:0005829~cytosol,GO:0009507~chloroplast,	GO:0003677~DNA binding,GO:0004816~asparagine-tRNA ligase activity,GO:0005524~ATP binding,	IPR000738:WHEP-TRS,IPR002312:Aspartyl/Asparaginyl-tRNA synthetase, class IIb,IPR004364:Aminoacyl-tRNA synthetase, class II (D/K/N),IPR004365:Nucleic acid binding, OB-fold, tRNA/helicase-type,IPR004522:Asparagine-tRNA ligase, class IIb,IPR006195:Aminoacyl-tRNA synthetase, class II,IPR009068:S15/NS1, RNA-binding,IPR012340:Nucleic acid-binding, OB-fold,IPR018150:Aminoacyl-tRNA synthetase, class II (…	ath00970:Aminoacyl-tRNA biosynthesis,		SM00991:SM00991,	Acetylation,Aminoacyl-tRNA synthetase,ATP-binding,Complete proteome,Cytoplasm,DNA-binding,Ligase,Nucleotide-binding,Protein biosynthesis,Reference proteome,	chain:Asparaginyl-tRNA synthetase, cytoplasmic 1,domain:WHEP-TRS,	Arabidopsis thaliana	A0A287EUU8	superfamily	177867	1	566	0	951.359	PLN02221 superfamily
	A0A287EUW1	48.74	5	1	1	1	0.004329	1.26466e-05	46.698	1.01e-63	196	A0A287EUW1	Uncharacterized protein	unreviewed	231	25,370	cytoplasm [GO:0005737]		glutathione metabolic process [GO:0006749]	glutathione binding [GO:0043295];glutathione transferase activity [GO:0004364]	Q9LZI9	Glutathione S-transferase F13 (AtGSTF13) (EC 2.5.1.18) (GST class-phi member 13)	reviewed	219	24,652	cytoplasm [GO:0005737];cytosol [GO:0005829]	SUBCELLULAR LOCATION: Cytoplasm, cytosol {ECO:0000305}.	glutathione metabolic process [GO:0006749];toxin catabolic process [GO:0009407]	glutathione binding [GO:0043295];glutathione transferase activity [GO:0004364]	Q9LZI9	Glutathione S-transferase family protein(ATGSTF13)	GO:0006749~glutathione metabolic process,GO:0009407~toxin catabolic process,GO:0009636~response to toxic substance,	GO:0005737~cytoplasm,GO:0005829~cytosol,	GO:0004364~glutathione transferase activity,	IPR004045:Glutathione S-transferase, N-terminal,IPR004046:Glutathione S-transferase, C-terminal,IPR010987:Glutathione S-transferase, C-terminal-like,IPR012336:Thioredoxin-like fold,	ath00480:Glutathione metabolism,			Complete proteome,Cytoplasm,Detoxification,Reference proteome,Transferase,		Arabidopsis thaliana	A0A287EUW1	superfamily	166036	9	217	1.01e-60	189.69	PLN02395 superfamily
	A0A287EV33	68.01	9	8	3	14	0.0159817	0.000116229	86.007	0	1531	A0A287EV33	Chromatin-remodeling complex ATPase	unreviewed	876	102,188	nucleus [GO:0005634]	SUBCELLULAR LOCATION: Nucleus {ECO:0000256|SAAS:SAAS00548613}.	ATP-dependent chromatin remodeling [GO:0043044]	ATP binding [GO:0005524];DNA binding [GO:0003677];hydrolase activity, acting on acid anhydrides, in phosphorus-containing anhydrides [GO:0016818];nucleosome binding [GO:0031491]	Q8RWY3	ISWI chromatin-remodeling complex ATPase CHR11 (EC 3.6.4.-) (ISW2-like) (Protein CHROMATIN REMODELING 11) (Sucrose nonfermenting protein 2 homolog)	reviewed	1056	122,558	nucleus [GO:0005634]	SUBCELLULAR LOCATION: Nucleus {ECO:0000255|PROSITE-ProRule:PRU00624, ECO:0000269|PubMed:22694359}.	ATP-dependent chromatin remodeling [GO:0043044];flower development [GO:0009908];megagametogenesis [GO:0009561];nucleosome organization [GO:0034728];nucleosome positioning [GO:0016584];positive regulation of cellular response to heat [GO:1900036];regulation of timing of transition from vegetative to reproductive phase [GO:0048510]	ATP binding [GO:0005524];DNA binding [GO:0003677];DNA-dependent ATPase activity [GO:0008094];helicase activity [GO:0004386];nucleosome binding [GO:0031491]	Q8RWY3	chromatin-remodeling protein 11(CHR11)	GO:0009553~embryo sac development,GO:0009561~megagametogenesis,GO:0009908~flower development,GO:0010228~vegetative to reproductive phase transition of meristem,GO:0016049~cell growth,GO:0016569~covalent chromatin modification,GO:0016584~nucleosome positioning,GO:0034728~nucleosome organization,GO:0043044~ATP-dependent chromatin remodeling,GO:0048510~regulation of timing of transition from vegetat…	GO:0005634~nucleus,GO:0005829~cytosol,GO:0016589~NURF complex,	GO:0003677~DNA binding,GO:0004386~helicase activity,GO:0005515~protein binding,GO:0005524~ATP binding,GO:0008094~DNA-dependent ATPase activity,GO:0016887~ATPase activity,GO:0031491~nucleosome binding,	IPR000330:SNF2-related,IPR001005:SANT/Myb domain,IPR001650:Helicase, C-terminal,IPR009057:Homeodomain-like,IPR014001:Helicase, superfamily 1/2, ATP-binding domain,IPR015194:ISWI HAND domain,IPR015195:SLIDE domain,IPR017884:SANT domain,IPR027417:P-loop containing nucleoside triphosphate hydrolase,			SM00487:DEXDc,SM00490:HELICc,SM00717:SANT,	Alternative splicing,ATP-binding,Chromatin regulator,Coiled coil,Complete proteome,Flowering,Helicase,Hydrolase,Nucleotide-binding,Nucleus,Reference proteome,Repeat,	chain:Putative chromatin-remodeling complex ATPase chain,compositionally biased region:Asp-rich,compositionally biased region:Poly-Glu,domain:Helicase ATP-binding,domain:Helicase C-terminal,domain:SANT 1,domain:SANT 2,nucleotide phosphate-binding region:ATP,sequence conflict,short sequence motif:DEAH box,	Arabidopsis thaliana	A0A287EV33	specific	215601	1	875	0	1709.62	PLN03142
	A0A287EV36	172.99	24	21	12	64	0.0646465	0.000188856	86.137	0	1679	A0A287EV36	Chromatin-remodeling complex ATPase	unreviewed	990	114,829	nucleus [GO:0005634]	SUBCELLULAR LOCATION: Nucleus {ECO:0000256|SAAS:SAAS00548613}.	ATP-dependent chromatin remodeling [GO:0043044]	ATP binding [GO:0005524];DNA binding [GO:0003677];hydrolase activity, acting on acid anhydrides, in phosphorus-containing anhydrides [GO:0016818];nucleosome binding [GO:0031491]	Q8RWY3	ISWI chromatin-remodeling complex ATPase CHR11 (EC 3.6.4.-) (ISW2-like) (Protein CHROMATIN REMODELING 11) (Sucrose nonfermenting protein 2 homolog)	reviewed	1056	122,558	nucleus [GO:0005634]	SUBCELLULAR LOCATION: Nucleus {ECO:0000255|PROSITE-ProRule:PRU00624, ECO:0000269|PubMed:22694359}.	ATP-dependent chromatin remodeling [GO:0043044];flower development [GO:0009908];megagametogenesis [GO:0009561];nucleosome organization [GO:0034728];nucleosome positioning [GO:0016584];positive regulation of cellular response to heat [GO:1900036];regulation of timing of transition from vegetative to reproductive phase [GO:0048510]	ATP binding [GO:0005524];DNA binding [GO:0003677];DNA-dependent ATPase activity [GO:0008094];helicase activity [GO:0004386];nucleosome binding [GO:0031491]	Q8RWY3	chromatin-remodeling protein 11(CHR11)	GO:0009553~embryo sac development,GO:0009561~megagametogenesis,GO:0009908~flower development,GO:0010228~vegetative to reproductive phase transition of meristem,GO:0016049~cell growth,GO:0016569~covalent chromatin modification,GO:0016584~nucleosome positioning,GO:0034728~nucleosome organization,GO:0043044~ATP-dependent chromatin remodeling,GO:0048510~regulation of timing of transition from vegetat…	GO:0005634~nucleus,GO:0005829~cytosol,GO:0016589~NURF complex,	GO:0003677~DNA binding,GO:0004386~helicase activity,GO:0005515~protein binding,GO:0005524~ATP binding,GO:0008094~DNA-dependent ATPase activity,GO:0016887~ATPase activity,GO:0031491~nucleosome binding,	IPR000330:SNF2-related,IPR001005:SANT/Myb domain,IPR001650:Helicase, C-terminal,IPR009057:Homeodomain-like,IPR014001:Helicase, superfamily 1/2, ATP-binding domain,IPR015194:ISWI HAND domain,IPR015195:SLIDE domain,IPR017884:SANT domain,IPR027417:P-loop containing nucleoside triphosphate hydrolase,			SM00487:DEXDc,SM00490:HELICc,SM00717:SANT,	Alternative splicing,ATP-binding,Chromatin regulator,Coiled coil,Complete proteome,Flowering,Helicase,Hydrolase,Nucleotide-binding,Nucleus,Reference proteome,Repeat,	chain:Putative chromatin-remodeling complex ATPase chain,compositionally biased region:Asp-rich,compositionally biased region:Poly-Glu,domain:Helicase ATP-binding,domain:Helicase C-terminal,domain:SANT 1,domain:SANT 2,nucleotide phosphate-binding region:ATP,sequence conflict,short sequence motif:DEAH box,	Arabidopsis thaliana	A0A287EV36	specific	215601	2	981	0	1854.46	PLN03142
	A0A287EVF1	115.06	15	12	12	19	0.0213964	0.000155607	48.362	0	755	A0A287EVF1	AA_TRNA_LIGASE_II domain-containing protein	unreviewed	888	95,332	cytoplasm [GO:0005737];cytosol [GO:0005829];mitochondrion [GO:0005739]		histidyl-tRNA aminoacylation [GO:0006427];mitochondrial translation [GO:0032543]	ATP binding [GO:0005524];histidine-tRNA ligase activity [GO:0004821]	F4IYF8	Histidine--tRNA ligase, cytoplasmic (EC 6.1.1.21) (Histidyl-tRNA synthetase) (HisRS)	reviewed	883	97,537	cytoplasm [GO:0005737];cytosol [GO:0005829];mitochondrion [GO:0005739]	SUBCELLULAR LOCATION: Cytoplasm, cytosol {ECO:0000305|PubMed:16251277, ECO:0000305|PubMed:16297076}.	histidyl-tRNA aminoacylation [GO:0006427];mitochondrial translation [GO:0032543]	ATP binding [GO:0005524];histidine-tRNA ligase activity [GO:0004821]	F4IYF8	Class II aaRS and biotin synthetases superfamily protein(AT3G02760)	GO:0006427~histidyl-tRNA aminoacylation,GO:0032543~mitochondrial translation,	GO:0005739~mitochondrion,GO:0005829~cytosol,	GO:0004821~histidine-tRNA ligase activity,GO:0005524~ATP binding,	IPR004154:Anticodon-binding,IPR004516:Histidine-tRNA ligase/ATP phosphoribosyltransferase regulatory subunit,IPR006195:Aminoacyl-tRNA synthetase, class II,IPR015807:Histidine-tRNA ligase,	ath00970:Aminoacyl-tRNA biosynthesis,			Aminoacyl-tRNA synthetase,ATP-binding,Complete proteome,Cytoplasm,Ligase,Nucleotide-binding,Protein biosynthesis,Reference proteome,		Arabidopsis thaliana	A0A287EVF1	specific	215525	136	888	0	1171.2	PLN02972
	A0A287EVF6	173.83	26	21	20	30	0.0337838	9.86946e-05	48.472	0	756	A0A287EVF6	AA_TRNA_LIGASE_II domain-containing protein	unreviewed	888	95,296			histidyl-tRNA aminoacylation [GO:0006427]	ATP binding [GO:0005524];histidine-tRNA ligase activity [GO:0004821]	F4IYF8	Histidine--tRNA ligase, cytoplasmic (EC 6.1.1.21) (Histidyl-tRNA synthetase) (HisRS)	reviewed	883	97,537	cytoplasm [GO:0005737];cytosol [GO:0005829];mitochondrion [GO:0005739]	SUBCELLULAR LOCATION: Cytoplasm, cytosol {ECO:0000305|PubMed:16251277, ECO:0000305|PubMed:16297076}.	histidyl-tRNA aminoacylation [GO:0006427];mitochondrial translation [GO:0032543]	ATP binding [GO:0005524];histidine-tRNA ligase activity [GO:0004821]	F4IYF8	Class II aaRS and biotin synthetases superfamily protein(AT3G02760)	GO:0006427~histidyl-tRNA aminoacylation,GO:0032543~mitochondrial translation,	GO:0005739~mitochondrion,GO:0005829~cytosol,	GO:0004821~histidine-tRNA ligase activity,GO:0005524~ATP binding,	IPR004154:Anticodon-binding,IPR004516:Histidine-tRNA ligase/ATP phosphoribosyltransferase regulatory subunit,IPR006195:Aminoacyl-tRNA synthetase, class II,IPR015807:Histidine-tRNA ligase,	ath00970:Aminoacyl-tRNA biosynthesis,			Aminoacyl-tRNA synthetase,ATP-binding,Complete proteome,Cytoplasm,Ligase,Nucleotide-binding,Protein biosynthesis,Reference proteome,		Arabidopsis thaliana	A0A287EVF6	specific	215525	136	888	0	1171.2	PLN02972
	A0A287EVK5	73.18	5	4	4	6	0.00643777	1.8807e-05	64.014	0	1089	A0A287EVK5	AIG1-type G domain-containing protein	unreviewed	932	101,660				GTP binding [GO:0005525];hydrolase activity, acting on acid anhydrides [GO:0016817]	O81283	Translocase of chloroplast 159, chloroplastic (AtToc159) (EC 3.6.5.-) (159 kDa chloroplast outer envelope protein) (Plastid protein import 2) (Translocase of chloroplast 160, chloroplastic) (AtToc160) (Translocase of chloroplast 86, chloroplastic) (AtToc86)	reviewed	1503	160,819	chloroplast [GO:0009507];chloroplast envelope [GO:0009941];chloroplast outer membrane [GO:0009707];cytosol [GO:0005829];integral component of membrane [GO:0016021];plastid [GO:0009536];TOC-TIC supercomplex I [GO:0061927]	SUBCELLULAR LOCATION: Plastid, chloroplast outer membrane;Single-pass membrane protein. Cytoplasm. Note=Cycles between the cytoplasm and chloroplast, probably as a soluble preprotein receptor. The anchoring to the chloroplast outer membrane required the GTPase activity and GDP, and is dependent of interactions with TOC33 as well as TOC34 and TOC75. May contain beta barrel transmembrane regions.	protein import into chloroplast stroma [GO:0045037];protein targeting to chloroplast [GO:0045036]	chaperone binding [GO:0051087];G protein-coupled receptor activity [GO:0004930];GTPase activity [GO:0003924];GTP binding [GO:0005525];metal ion binding [GO:0046872];ribosomal small subunit binding [GO:0043024];transmembrane signaling receptor activity [GO:0004888]	O81283	translocon at the outer envelope membrane of chloroplasts 159(TOC159)	GO:0045036~protein targeting to chloroplast,	GO:0005829~cytosol,GO:0009507~chloroplast,GO:0009536~plastid,GO:0009707~chloroplast outer membrane,GO:0009941~chloroplast envelope,GO:0016020~membrane,GO:0016021~integral component of membrane,	GO:0003924~GTPase activity,GO:0004888~transmembrane signaling receptor activity,GO:0005515~protein binding,GO:0005525~GTP binding,GO:0046872~metal ion binding,	IPR005690:Chloroplast protein import component Toc86/159,IPR006703:AIG1,IPR024283:Domain of unknown function DUF3406, chloroplast translocase,IPR027417:P-loop containing nucleoside triphosphate hydrolase,				Chloroplast,Coiled coil,Complete proteome,Cytoplasm,GTP-binding,Hydrolase,Magnesium,Membrane,Metal-binding,Nucleotide-binding,Phosphoprotein,Plastid,Plastid outer membrane,Protein transport,Receptor,Reference proteome,Transmembrane,Transmembrane helix,Transport,	binding site:GTP;via amide nitrogen,chain:Translocase of chloroplast 159, chloroplastic,metal ion-binding site:Magnesium,modified residue,mutagenesis site,nucleotide phosphate-binding region:GTP,region of interest:Homodimerization,sequence conflict,transmembrane region,	Arabidopsis thaliana	A0A287EVK5;A0A287EVK5	superfamily;superfamily	273381;382277	174;3	926;63	0;2.07E-05	1132.75;44.9402	3a0901s04IAP86 superfamily;Ribosomal_L24e_L24 superfamily
	A0A287EW35	154.17	44	12	1	235	1.30556	0.00914363	99.265	7.84e-96	273	A0A287EW35	Histone domain-containing protein	unreviewed	180	19,867	nucleosome [GO:0000786];nucleus [GO:0005634]	SUBCELLULAR LOCATION: Chromosome {ECO:0000256|SAAS:SAAS00597685}. Nucleus {ECO:0000256|SAAS:SAAS00597723}.		DNA binding [GO:0003677];protein heterodimerization activity [GO:0046982]	P59226	Histone H3.2 (Histone H3.1)	reviewed	136	15,268	chromocenter [GO:0010369];cytosol [GO:0005829];extracellular region [GO:0005576];nucleosome [GO:0000786];nucleus [GO:0005634];plasma membrane [GO:0005886];plastid [GO:0009536]	SUBCELLULAR LOCATION: Nucleus {ECO:0000269|PubMed:17439305, ECO:0000269|PubMed:25086063}. Chromosome {ECO:0000269|PubMed:17439305, ECO:0000269|PubMed:25086063}. Note=Localized at chromocenters. {ECO:0000269|PubMed:25086063}.		DNA binding [GO:0003677];protein heterodimerization activity [GO:0046982]	P59226	Histone superfamily protein(AT3G27360)	GO:0006334~nucleosome assembly,	GO:0000786~nucleosome,GO:0005634~nucleus,	GO:0003677~DNA binding,GO:0031492~nucleosomal DNA binding,	IPR000164:Histone H3,IPR007125:Histone core,IPR009072:Histone-fold,			SM00428:H3,	3D-structure,Acetylation,Chromosome,Complete proteome,DNA-binding,Methylation,Nucleosome core,Nucleus,Phosphoprotein,Reference proteome,	chain:Histone H3.2,modified residue,site:Not N6-acetylated,site:Not N6-methylated,	Arabidopsis thaliana	A0A287EW35	specific	185400	45	180	9.87e-93	266	PTZ00018
	A0A287EW53	45.51	5	2	2	5	0.0102459	7.17585e-05	68.789	0	665	A0A287EW53	CYTOSOL_AP domain-containing protein	unreviewed	488	50,805	cytoplasm [GO:0005737]			aminopeptidase activity [GO:0004177];manganese ion binding [GO:0030145];metalloexopeptidase activity [GO:0008235]	P30184	Leucine aminopeptidase 1 (EC 3.4.11.1) (Leucyl aminopeptidase 1) (AtLAP1) (Proline aminopeptidase 1) (EC 3.4.11.5) (Prolyl aminopeptidase 1)	reviewed	520	54,509	chloroplast stroma [GO:0009570];cytosol [GO:0005829];vacuole [GO:0005773]	SUBCELLULAR LOCATION: Cytoplasm.	response to cadmium ion [GO:0046686]	aminopeptidase activity [GO:0004177];dipeptidase activity [GO:0016805];manganese ion binding [GO:0030145];metalloexopeptidase activity [GO:0008235]	P30184	Cytosol aminopeptidase family protein(LAP1)	GO:0006508~proteolysis,GO:0046686~response to cadmium ion,	GO:0005737~cytoplasm,GO:0005773~vacuole,GO:0005829~cytosol,GO:0009507~chloroplast,GO:0009570~chloroplast stroma,	GO:0004177~aminopeptidase activity,GO:0008235~metalloexopeptidase activity,GO:0030145~manganese ion binding,	IPR000819:Peptidase M17, leucyl aminopeptidase, C-terminal,IPR008283:Peptidase M17, leucyl aminopeptidase, N-terminal,IPR011356:Leucine aminopeptidase/peptidase B,IPR023042:Peptidase M17, leucine aminopeptidase,	ath00480:Glutathione metabolism,ath01100:Metabolic pathways,			Alternative splicing,Aminopeptidase,Complete proteome,Cytoplasm,Hydrolase,Manganese,Metal-binding,Protease,Reference proteome,	chain:Leucine aminopeptidase 1,metal ion-binding site:Zinc 1,metal ion-binding site:Zinc 2,	Arabidopsis thaliana	A0A287EW53	specific	234863	26	487	2.44e-162	468.102	PRK00913
	A0A287EW71	46.16	3	1	1	2	0.00561798	1.64121e-05	63.037	9.56e-149	429	A0A287EW71	Uncharacterized protein	unreviewed	356	36,995	cytoplasm [GO:0005737]			aminopeptidase activity [GO:0004177];manganese ion binding [GO:0030145];metalloexopeptidase activity [GO:0008235]	P30184	Leucine aminopeptidase 1 (EC 3.4.11.1) (Leucyl aminopeptidase 1) (AtLAP1) (Proline aminopeptidase 1) (EC 3.4.11.5) (Prolyl aminopeptidase 1)	reviewed	520	54,509	chloroplast stroma [GO:0009570];cytosol [GO:0005829];vacuole [GO:0005773]	SUBCELLULAR LOCATION: Cytoplasm.	response to cadmium ion [GO:0046686]	aminopeptidase activity [GO:0004177];dipeptidase activity [GO:0016805];manganese ion binding [GO:0030145];metalloexopeptidase activity [GO:0008235]	P30184	Cytosol aminopeptidase family protein(LAP1)	GO:0006508~proteolysis,GO:0046686~response to cadmium ion,	GO:0005737~cytoplasm,GO:0005773~vacuole,GO:0005829~cytosol,GO:0009507~chloroplast,GO:0009570~chloroplast stroma,	GO:0004177~aminopeptidase activity,GO:0008235~metalloexopeptidase activity,GO:0030145~manganese ion binding,	IPR000819:Peptidase M17, leucyl aminopeptidase, C-terminal,IPR008283:Peptidase M17, leucyl aminopeptidase, N-terminal,IPR011356:Leucine aminopeptidase/peptidase B,IPR023042:Peptidase M17, leucine aminopeptidase,	ath00480:Glutathione metabolism,ath01100:Metabolic pathways,			Alternative splicing,Aminopeptidase,Complete proteome,Cytoplasm,Hydrolase,Manganese,Metal-binding,Protease,Reference proteome,	chain:Leucine aminopeptidase 1,metal ion-binding site:Zinc 1,metal ion-binding site:Zinc 2,	Arabidopsis thaliana	A0A287EW71	superfamily	234863	26	346	2.29e-81	255.857	PRK00913 superfamily
	A0A287EW72	66.27	6	3	3	5	0.0094518	6.87391e-05	69.187	0	737	A0A287EW72	CYTOSOL_AP domain-containing protein	unreviewed	529	55,463	cytoplasm [GO:0005737]			aminopeptidase activity [GO:0004177];manganese ion binding [GO:0030145];metalloexopeptidase activity [GO:0008235]	P30184	Leucine aminopeptidase 1 (EC 3.4.11.1) (Leucyl aminopeptidase 1) (AtLAP1) (Proline aminopeptidase 1) (EC 3.4.11.5) (Prolyl aminopeptidase 1)	reviewed	520	54,509	chloroplast stroma [GO:0009570];cytosol [GO:0005829];vacuole [GO:0005773]	SUBCELLULAR LOCATION: Cytoplasm.	response to cadmium ion [GO:0046686]	aminopeptidase activity [GO:0004177];dipeptidase activity [GO:0016805];manganese ion binding [GO:0030145];metalloexopeptidase activity [GO:0008235]	P30184	Cytosol aminopeptidase family protein(LAP1)	GO:0006508~proteolysis,GO:0046686~response to cadmium ion,	GO:0005737~cytoplasm,GO:0005773~vacuole,GO:0005829~cytosol,GO:0009507~chloroplast,GO:0009570~chloroplast stroma,	GO:0004177~aminopeptidase activity,GO:0008235~metalloexopeptidase activity,GO:0030145~manganese ion binding,	IPR000819:Peptidase M17, leucyl aminopeptidase, C-terminal,IPR008283:Peptidase M17, leucyl aminopeptidase, N-terminal,IPR011356:Leucine aminopeptidase/peptidase B,IPR023042:Peptidase M17, leucine aminopeptidase,	ath00480:Glutathione metabolism,ath01100:Metabolic pathways,			Alternative splicing,Aminopeptidase,Complete proteome,Cytoplasm,Hydrolase,Manganese,Metal-binding,Protease,Reference proteome,	chain:Leucine aminopeptidase 1,metal ion-binding site:Zinc 1,metal ion-binding site:Zinc 2,	Arabidopsis thaliana	A0A287EW72	specific	234863	26	526	0	522.03	PRK00913
	A0A287EWL1	166.85	39	10	3	80	0.368664	0.00258199	81.383	7.63e-112	317	A0A287EWL1	Ribosomal_L18e/L15P domain-containing protein	unreviewed	217	24,182	cytosolic large ribosomal subunit [GO:0022625]		translation [GO:0006412]	RNA binding [GO:0003723];structural constituent of ribosome [GO:0003735]	P42791	60S ribosomal protein L18-2	reviewed	187	20,926	chloroplast [GO:0009507];cytosol [GO:0005829];cytosolic large ribosomal subunit [GO:0022625];large ribosomal subunit [GO:0015934];plasma membrane [GO:0005886];vacuolar membrane [GO:0005774];vacuole [GO:0005773]	SUBCELLULAR LOCATION: Cytoplasm.	translation [GO:0006412]	RNA binding [GO:0003723];structural constituent of ribosome [GO:0003735]	P42791	ribosomal protein L18(RPL18)	GO:0006412~translation,	GO:0005737~cytoplasm,GO:0005773~vacuole,GO:0005774~vacuolar membrane,GO:0005794~Golgi apparatus,GO:0005840~ribosome,GO:0005886~plasma membrane,GO:0009507~chloroplast,GO:0015934~large ribosomal subunit,GO:0022625~cytosolic large ribosomal subunit,	GO:0003723~RNA binding,GO:0003735~structural constituent of ribosome,GO:0005515~protein binding,	IPR000039:Ribosomal protein L18e,IPR021131:Ribosomal protein L18e/L15P,	ath03010:Ribosome,			Complete proteome,Cytoplasm,Reference proteome,Ribonucleoprotein,Ribosomal protein,	chain:60S ribosomal protein L18-2,sequence conflict,	Arabidopsis thaliana	A0A287EWL1	specific	375011	31	217	7.55e-123	345.305	Ribosomal_L18
	A0A287EWR3	215.59	52	16	13	52	0.106557	0.000311293	77.381	0	795	A0A287EWR3	Importin subunit alpha	unreviewed	488	53,385	cytoplasm [GO:0005737];nucleus [GO:0005634]		protein import into nucleus [GO:0006606]	nuclear import signal receptor activity [GO:0061608]	Q96321	Importin subunit alpha-1 (IMPa-1) (Karyopherin subunit alpha-1) (KAP-alpha-1)	reviewed	532	58,645	cell wall [GO:0005618];cytosol [GO:0005829];nuclear envelope [GO:0005635];nuclear pore [GO:0005643];nucleolus [GO:0005730];nucleoplasm [GO:0005654]	SUBCELLULAR LOCATION: Nucleus envelope {ECO:0000269|PubMed:8776900}.	NLS-bearing protein import into nucleus [GO:0006607];protein import into nucleus [GO:0006606]	nuclear import signal receptor activity [GO:0061608];nuclear localization sequence binding [GO:0008139]	Q96321	importin alpha isoform 1(IMPA-1)	GO:0006606~protein import into nucleus,GO:0006607~NLS-bearing protein import into nucleus,GO:0006886~intracellular protein transport,	GO:0005618~cell wall,GO:0005634~nucleus,GO:0005635~nuclear envelope,GO:0005643~nuclear pore,GO:0005654~nucleoplasm,GO:0005730~nucleolus,GO:0005737~cytoplasm,GO:0005829~cytosol,	GO:0005515~protein binding,GO:0008139~nuclear localization sequence binding,GO:0008565~protein transporter activity,	IPR000225:Armadillo,IPR002652:Importin-alpha, importin-beta-binding domain,IPR011989:Armadillo-like helical,IPR016024:Armadillo-type fold,IPR024931:Importin subunit alpha,		PIRSF005673:importin subunit alpha,	SM00185:ARM,	Complete proteome,Nucleus,Protein transport,Reference proteome,Repeat,Transport,	chain:Importin subunit alpha-1,compositionally biased region:Asp/Glu-rich (acidic),domain:IBB,repeat:ARM 1,repeat:ARM 2,repeat:ARM 3,repeat:ARM 4,repeat:ARM 5,repeat:ARM 6,repeat:ARM 7,repeat:ARM 8,sequence conflict,	Arabidopsis thaliana	A0A287EWR3	superfamily	227396	1	486	0	589.553	SRP1 superfamily
	A0A287EWS1	184.34	43	15	12	45	0.0837989	0.000586897	78.295	0	827	A0A287EWS1	Importin subunit alpha	unreviewed	537	59,366	cytoplasm [GO:0005737];nucleus [GO:0005634]		protein import into nucleus [GO:0006606]	nuclear import signal receptor activity [GO:0061608]	Q96321	Importin subunit alpha-1 (IMPa-1) (Karyopherin subunit alpha-1) (KAP-alpha-1)	reviewed	532	58,645	cell wall [GO:0005618];cytosol [GO:0005829];host cell nucleus [GO:0042025];nuclear envelope [GO:0005635];nucleolus [GO:0005730];nucleus [GO:0005634]	SUBCELLULAR LOCATION: Nucleus envelope {ECO:0000269|PubMed:8776900}.	NLS-bearing protein import into nucleus [GO:0006607];protein import into nucleus [GO:0006606]	nuclear import signal receptor activity [GO:0061608];nuclear localization sequence binding [GO:0008139]	Q96321	importin alpha isoform 1(IMPA-1)	GO:0006606~protein import into nucleus,GO:0006607~NLS-bearing protein import into nucleus,GO:0006886~intracellular protein transport,	GO:0005618~cell wall,GO:0005634~nucleus,GO:0005635~nuclear envelope,GO:0005643~nuclear pore,GO:0005654~nucleoplasm,GO:0005730~nucleolus,GO:0005737~cytoplasm,GO:0005829~cytosol,	GO:0005515~protein binding,GO:0008139~nuclear localization sequence binding,GO:0008565~protein transporter activity,	IPR000225:Armadillo,IPR002652:Importin-alpha, importin-beta-binding domain,IPR011989:Armadillo-like helical,IPR016024:Armadillo-type fold,IPR024931:Importin subunit alpha,		PIRSF005673:importin subunit alpha,	SM00185:ARM,	Complete proteome,Nucleus,Protein transport,Reference proteome,Repeat,Transport,	chain:Importin subunit alpha-1,compositionally biased region:Asp/Glu-rich (acidic),domain:IBB,repeat:ARM 1,repeat:ARM 2,repeat:ARM 3,repeat:ARM 4,repeat:ARM 5,repeat:ARM 6,repeat:ARM 7,repeat:ARM 8,sequence conflict,	Arabidopsis thaliana	A0A287EWS1	superfamily	227396	10	513	0	606.887	SRP1 superfamily
	A0A287EWS7	175.37	35	10	10	60	0.148883	0.000434942	75.455	0	531	A0A287EWS7	Uncharacterized protein	unreviewed	403	44,067	cell [GO:0005623];endoplasmic reticulum [GO:0005783]		cell redox homeostasis [GO:0045454]	isomerase activity [GO:0016853]	O22263	Protein disulfide-isomerase like 2-1 (AtPDIL2-1) (EC 5.3.4.1) (P5) (Protein MATERNAL EFFECT EMBRYO ARREST 30) (Protein UNFERTILIZED EMBRYO SAC 5) (Protein disulfide isomerase 11) (AtPDI11) (Protein disulfide-isomerase A6) (Protein disulfide-isomerase like 4-1) (AtPDIL4-1)	reviewed	361	39,497	cell [GO:0005623];cytosol [GO:0005829];endoplasmic reticulum [GO:0005783];plant-type cell wall [GO:0009505];secretory vesicle [GO:0099503];vacuolar membrane [GO:0005774]	SUBCELLULAR LOCATION: Endoplasmic reticulum {ECO:0000269|PubMed:19050167}.	cell redox homeostasis [GO:0045454];double fertilization forming a zygote and endosperm [GO:0009567];embryo development ending in seed dormancy [GO:0009793];embryo sac development [GO:0009553];pollen tube development [GO:0048868];response to cadmium ion [GO:0046686];response to endoplasmic reticulum stress [GO:0034976]	protein disulfide isomerase activity [GO:0003756]	O22263	thioredoxin family protein(UNE5)	GO:0006457~protein folding,GO:0009553~embryo sac development,GO:0009567~double fertilization forming a zygote and endosperm,GO:0009793~embryo development ending in seed dormancy,GO:0034976~response to endoplasmic reticulum stress,GO:0045454~cell redox homeostasis,GO:0046686~response to cadmium ion,GO:0048868~pollen tube development,	GO:0005576~extracellular region,GO:0005623~cell,GO:0005774~vacuolar membrane,GO:0005783~endoplasmic reticulum,GO:0005794~Golgi apparatus,GO:0005829~cytosol,GO:0009505~plant-type cell wall,	GO:0003756~protein disulfide isomerase activity,GO:0016853~isomerase activity,	IPR005788:Disulphide isomerase,IPR011679:Endoplasmic reticulum, protein ERp29, C-terminal,IPR012336:Thioredoxin-like fold,IPR013766:Thioredoxin domain,IPR017937:Thioredoxin, conserved site,	ath04141:Protein processing in endoplasmic reticulum,			Alternative splicing,Complete proteome,Disulfide bond,Endoplasmic reticulum,Isomerase,Redox-active center,Reference proteome,Repeat,Signal,	active site:Nucleophile,chain:PDI-like protein,chain:Probable protein disulfide-isomerase A6,disulfide bond,domain:Thioredoxin 1,domain:Thioredoxin 2,signal peptide,site:Contributes to redox potential value,site:Lowers pKa of C-terminal Cys of first active site,site:Lowers pKa of C-terminal Cys of second active site,	Arabidopsis thaliana	A0A287EWS7;A0A287EWS7;A0A287EWS7	specific;specific;specific	239296;239296;369499	186;69;310	289;170;401	1.36E-57;9.16E-56;1.49E-29	183.605;178.983;109.959	PDI_a_ERp38;PDI_a_ERp38;ERp29
	A0A287EWV3	79.11	23	5	5	9	0.0314685	9.1931e-05	76.224	2.41e-162	454	A0A287EWV3	J domain-containing protein	unreviewed	286	32,300			protein folding [GO:0006457]	unfolded protein binding [GO:0051082]	Q9LZK5	DnaJ protein ERDJ3B (Chaperone protein dnaJ 19) (AtDjB19) (AtJ19) (Endoplasmic reticulum dnaJ domain-containing protein 3B) (AtERdj3B) (Protein SCJ1 homolog ERDJ3B)	reviewed	346	39,200	cytosol [GO:0005829];endoplasmic reticulum [GO:0005783];endoplasmic reticulum lumen [GO:0005788];plasma membrane [GO:0005886]	SUBCELLULAR LOCATION: Endoplasmic reticulum lumen {ECO:0000305|PubMed:18718935}.	pattern recognition receptor signaling pathway [GO:0002221];protein folding [GO:0006457]	unfolded protein binding [GO:0051082]	Q9LZK5	DNAJ heat shock family protein(ATERDJ3B)	GO:0006457~protein folding,GO:0052033~pathogen-associated molecular pattern dependent induction by symbiont of host innate immune response,	GO:0005737~cytoplasm,GO:0005783~endoplasmic reticulum,GO:0005788~endoplasmic reticulum lumen,GO:0005886~plasma membrane,	GO:0051082~unfolded protein binding,	IPR001623:DnaJ domain,IPR002939:Chaperone DnaJ, C-terminal,IPR008971:HSP40/DnaJ peptide-binding,IPR018253:DnaJ domain, conserved site,	ath04141:Protein processing in endoplasmic reticulum,		SM00271:DnaJ,	Chaperone,Complete proteome,Endoplasmic reticulum,Glycoprotein,Reference proteome,Signal,Stress response,		Arabidopsis thaliana	A0A287EWV3	specific	223560	8	271	1.09e-66	212.1	DnaJ
	A0A287EWW3	108.97	24	8	8	15	0.0351288	0.000102624	90	0	818	A0A287EWW3	Tubulin gamma chain	unreviewed	427	48,073	gamma-tubulin complex [GO:0000930];microtubule [GO:0005874]		cytoplasmic microtubule organization [GO:0031122];microtubule nucleation [GO:0007020]	GTPase activity [GO:0003924];GTP binding [GO:0005525]	P38558	Tubulin gamma-2 chain (Gamma-2-tubulin)	reviewed	474	53,277	cell cortex [GO:0005938];cell wall [GO:0005618];centrosome [GO:0005813];cytoplasm [GO:0005737];gamma-tubulin complex [GO:0000930];microtubule [GO:0005874];mitochondrion [GO:0005739];nuclear envelope [GO:0005635];nucleus [GO:0005634];plasma membrane [GO:0005886];spindle [GO:0005819]	SUBCELLULAR LOCATION: Cytoplasm, cytoskeleton, microtubule organizing center {ECO:0000250|UniProtKB:P38557}. Cytoplasm {ECO:0000250}. Nucleus {ECO:0000250}. Cytoplasm, cell cortex {ECO:0000250}. Note=Present in discrete dots in the cytoplasm and cell cortex. {ECO:0000250}.	cellular localization [GO:0051641];cytokinesis by cell plate formation [GO:0000911];cytoplasmic microtubule organization [GO:0031122];leaf development [GO:0048366];meiotic spindle organization [GO:0000212];microtubule-based process [GO:0007017];microtubule cytoskeleton organization [GO:0000226];microtubule nucleation [GO:0007020];mitotic cell cycle [GO:0000278];mitotic sister chromatid segregatio…	GTPase activity [GO:0003924];GTP binding [GO:0005525];structural constituent of cytoskeleton [GO:0005200]	P38558	gamma-tubulin complex protein 2(GCP2)	GO:0000911~cytokinesis by cell plate formation,GO:0000914~phragmoplast assembly,GO:0007020~microtubule nucleation,GO:0009553~embryo sac development,GO:0009624~response to nematode,GO:0010103~stomatal complex morphogenesis,GO:0031122~cytoplasmic microtubule organization,GO:0048366~leaf development,GO:0048768~root hair cell tip growth,GO:0051641~cellular localization,	GO:0000930~gamma-tubulin complex,GO:0005618~cell wall,GO:0005635~nuclear envelope,GO:0005737~cytoplasm,GO:0005739~mitochondrion,GO:0005829~cytosol,GO:0005874~microtubule,GO:0005886~plasma membrane,GO:0005938~cell cortex,	GO:0003924~GTPase activity,GO:0005198~structural molecule activity,GO:0005525~GTP binding,	IPR000217:Tubulin,IPR002454:Gamma tubulin,IPR003008:Tubulin/FtsZ, GTPase domain,IPR008280:Tubulin/FtsZ, C-terminal,IPR017975:Tubulin, conserved site,IPR018316:Tubulin/FtsZ, 2-layer sandwich domain,IPR023123:Tubulin, C-terminal,			SM00864:SM00864,SM00865:SM00865,	Complete proteome,Cytoplasm,Cytoskeleton,GTP-binding,Microtubule,Nucleotide-binding,Nucleus,Reference proteome,	chain:Tubulin gamma-2 chain,nucleotide phosphate-binding region:GTP,	Arabidopsis thaliana	A0A287EWW3	superfamily	215108	1	411	0	881.489	PLN00222 superfamily
	A0A287EWW5	46.48	5	2	2	3	0.00639659	4.47994e-05	90.063	0	904	A0A287EWW5	Tubulin gamma chain	unreviewed	469	52,775	centrosome [GO:0005813];cytoplasm [GO:0005737];gamma-tubulin complex [GO:0000930];microtubule [GO:0005874];nucleus [GO:0005634];spindle [GO:0005819]		cytoplasmic microtubule organization [GO:0031122];meiotic spindle organization [GO:0000212];microtubule-based process [GO:0007017];microtubule cytoskeleton organization [GO:0000226];microtubule nucleation [GO:0007020];mitotic cell cycle [GO:0000278];mitotic sister chromatid segregation [GO:0000070];mitotic spindle organization [GO:0007052]	GTPase activity [GO:0003924];GTP binding [GO:0005525];structural constituent of cytoskeleton [GO:0005200]	P38558	Tubulin gamma-2 chain (Gamma-2-tubulin)	reviewed	474	53,277	cell cortex [GO:0005938];cell wall [GO:0005618];cytoplasm [GO:0005737];gamma-tubulin complex [GO:0000930];microtubule [GO:0005874];mitochondrion [GO:0005739];nuclear envelope [GO:0005635];nucleus [GO:0005634];plasma membrane [GO:0005886];spindle [GO:0005819]	SUBCELLULAR LOCATION: Cytoplasm, cytoskeleton, microtubule organizing center {ECO:0000250|UniProtKB:P38557}. Cytoplasm {ECO:0000250}. Nucleus {ECO:0000250}. Cytoplasm, cell cortex {ECO:0000250}. Note=Present in discrete dots in the cytoplasm and cell cortex. {ECO:0000250}.	cellular localization [GO:0051641];cytokinesis by cell plate formation [GO:0000911];cytoplasmic microtubule organization [GO:0031122];leaf development [GO:0048366];meiotic spindle organization [GO:0000212];microtubule-based process [GO:0007017];microtubule cytoskeleton organization [GO:0000226];microtubule nucleation [GO:0007020];mitotic cell cycle [GO:0000278];mitotic sister chromatid segregatio…	GTPase activity [GO:0003924];GTP binding [GO:0005525];structural constituent of cytoskeleton [GO:0005200]	P38558	gamma-tubulin complex protein 2(GCP2)	GO:0000911~cytokinesis by cell plate formation,GO:0000914~phragmoplast assembly,GO:0007020~microtubule nucleation,GO:0009553~embryo sac development,GO:0009624~response to nematode,GO:0010103~stomatal complex morphogenesis,GO:0031122~cytoplasmic microtubule organization,GO:0048366~leaf development,GO:0048768~root hair cell tip growth,GO:0051641~cellular localization,	GO:0000930~gamma-tubulin complex,GO:0005618~cell wall,GO:0005635~nuclear envelope,GO:0005737~cytoplasm,GO:0005739~mitochondrion,GO:0005829~cytosol,GO:0005874~microtubule,GO:0005886~plasma membrane,GO:0005938~cell cortex,	GO:0003924~GTPase activity,GO:0005198~structural molecule activity,GO:0005525~GTP binding,	IPR000217:Tubulin,IPR002454:Gamma tubulin,IPR003008:Tubulin/FtsZ, GTPase domain,IPR008280:Tubulin/FtsZ, C-terminal,IPR017975:Tubulin, conserved site,IPR018316:Tubulin/FtsZ, 2-layer sandwich domain,IPR023123:Tubulin, C-terminal,			SM00864:SM00864,SM00865:SM00865,	Complete proteome,Cytoplasm,Cytoskeleton,GTP-binding,Microtubule,Nucleotide-binding,Nucleus,Reference proteome,	chain:Tubulin gamma-2 chain,nucleotide phosphate-binding region:GTP,	Arabidopsis thaliana	A0A287EWW5	specific	215108	1	453	0	982.026	PLN00222
	A0A287EX51	137.32	43	6	6	12	0.0545455	0.000159347	33.766	6.59e-14	67.8	A0A287EX51	Usp domain-containing protein	unreviewed	220	23,660	plasma membrane [GO:0005886]		response to cold [GO:0009409]		Q8VYN9	Universal stress protein PHOS32 (Phosphorylated protein of 32 kDa) (AtPHOS32)	reviewed	242	26,202	chloroplast [GO:0009507];cytosol [GO:0005829];nucleus [GO:0005634];plasma membrane [GO:0005886];plastid [GO:0009536]	SUBCELLULAR LOCATION: Plastid, chloroplast {ECO:0000255}.	response to molecule of fungal origin [GO:0002238]	ATP binding [GO:0005524]	Q8VYN9	Adenine nucleotide alpha hydrolases-like superfamily protein(PHOS32)	GO:0002238~response to molecule of fungal origin,GO:0006950~response to stress,	GO:0005634~nucleus,GO:0005829~cytosol,GO:0005886~plasma membrane,GO:0009507~chloroplast,	GO:0005524~ATP binding,	IPR006015:Universal stress protein A,IPR006016:UspA,IPR014729:Rossmann-like alpha/beta/alpha sandwich fold,				ATP-binding,Chloroplast,Complete proteome,Nucleotide-binding,Phosphoprotein,Plastid,Reference proteome,Transit peptide,		Arabidopsis thaliana	A0A287EX51	specific	366180	63	214	2.89e-28	103.635	Usp
	A0A287EXJ0	188.58	49	18	18	39	0.0791075	0.000231102	81.76	0	781	A0A287EXJ0	Dihydrolipoyl dehydrogenase (EC 1.8.1.4)	unreviewed	493	52,302	cell [GO:0005623]		cell redox homeostasis [GO:0045454]	dihydrolipoyl dehydrogenase activity [GO:0004148];electron transfer activity [GO:0009055];flavin adenine dinucleotide binding [GO:0050660]	Q9M5K3	Dihydrolipoyl dehydrogenase 1, mitochondrial (AtmLPD1) (mtLPD1) (EC 1.8.1.4) (Dihydrolipoamide dehydrogenase 1) (Glycine cleavage system L protein 1) (Pyruvate dehydrogenase complex E3 subunit 1) (E3-1) (PDC-E3 1)	reviewed	507	53,988	apoplast [GO:0048046];cell [GO:0005623];mitochondrial matrix [GO:0005759];mitochondrial respiratory chain complex I [GO:0005747];mitochondrion [GO:0005739];nucleus [GO:0005634]	SUBCELLULAR LOCATION: Mitochondrion matrix {ECO:0000269|PubMed:14671022, ECO:0000305|PubMed:25732537, ECO:0000305|PubMed:25862457}.	cell redox homeostasis [GO:0045454];response to cadmium ion [GO:0046686]	ATP binding [GO:0005524];cobalt ion binding [GO:0050897];copper ion binding [GO:0005507];dihydrolipoyl dehydrogenase activity [GO:0004148];electron transfer activity [GO:0009055];flavin adenine dinucleotide binding [GO:0050660];zinc ion binding [GO:0008270]	Q9M5K3	mitochondrial lipoamide dehydrogenase 1(mtLPD1)	GO:0009416~response to light stimulus,GO:0045454~cell redox homeostasis,GO:0046686~response to cadmium ion,	GO:0005623~cell,GO:0005739~mitochondrion,GO:0005747~mitochondrial respiratory chain complex I,GO:0005759~mitochondrial matrix,GO:0005794~Golgi apparatus,GO:0048046~apoplast,	GO:0004148~dihydrolipoyl dehydrogenase activity,GO:0005507~copper ion binding,GO:0005524~ATP binding,GO:0008270~zinc ion binding,GO:0050660~flavin adenine dinucleotide binding,GO:0050897~cobalt ion binding,	IPR004099:Pyridine nucleotide-disulphide oxidoreductase, dimerisation,IPR006258:Dihydrolipoamide dehydrogenase,IPR012999:Pyridine nucleotide-disulphide oxidoreductase, class I, active site,IPR016156:FAD/NAD-linked reductase, dimerisation,IPR023753:Pyridine nucleotide-disulphide oxidoreductase, FAD/NAD(P)-binding domain,	ath00010:Glycolysis / Gluconeogenesis,ath00020:Citrate cycle (TCA cycle),ath00260:Glycine, serine and threonine metabolism,ath00280:Valine, leucine and isoleucine degradation,ath00620:Pyruvate metabolism,ath00630:Glyoxylate and dicarboxylate metabolism,ath01100:Metabolic pathways,ath01110:Biosynthesis of secondary metabolites,ath01130:Biosynthesis of antibiotics,ath01200:Carbon metabolism,			Complete proteome,Disulfide bond,FAD,Flavoprotein,Mitochondrion,NAD,Oxidoreductase,Redox-active center,Reference proteome,Transit peptide,	active site:Proton acceptor,binding site:FAD,binding site:FAD;via amide nitrogen and carbonyl oxygen,binding site:NAD,binding site:NAD;via amide nitrogen,binding site:NAD;via amide nitrogen and carbonyl oxygen,chain:Dihydrolipoyl dehydrogenase 1, mitochondrial,disulfide bond,nucleotide phosphate-binding region:FAD,nucleotide phosphate-binding region:NAD,transit peptide:Mitochondrion,	Arabidopsis thaliana	A0A287EXJ0	superfamily	393463	44	493	0	579.188	Pyr_redox_2 superfamily
	A0A287EXS8	163.09	32	18	17	39	0.0642504	0.000187699	72.913	0	906	A0A287EXS8	Uncharacterized protein	unreviewed	607	68,410	cytoplasm [GO:0005737]		arginyl-tRNA aminoacylation [GO:0006420]	arginine-tRNA ligase activity [GO:0004814];ATP binding [GO:0005524]	O23247	Arginine--tRNA ligase, chloroplastic/mitochondrial (EC 6.1.1.19) (Arginyl-tRNA synthetase) (ArgRS) (Protein EMBRYO DEFECTIVE 1027)	reviewed	642	72,387	chloroplast [GO:0009507];chloroplast stroma [GO:0009570];cytosol [GO:0005829];mitochondrion [GO:0005739]	SUBCELLULAR LOCATION: Plastid, chloroplast {ECO:0000269|PubMed:16251277}. Mitochondrion {ECO:0000250|UniProtKB:Q8RXK8}.	arginyl-tRNA aminoacylation [GO:0006420];embryo development ending in seed dormancy [GO:0009793]	arginine-tRNA ligase activity [GO:0004814];ATP binding [GO:0005524]	O23247	Arginyl-tRNA synthetase, class Ic(emb1027)	GO:0006420~arginyl-tRNA aminoacylation,GO:0009793~embryo development ending in seed dormancy,	GO:0005737~cytoplasm,GO:0005739~mitochondrion,GO:0005829~cytosol,GO:0009507~chloroplast,GO:0009570~chloroplast stroma,	GO:0004814~arginine-tRNA ligase activity,GO:0005524~ATP binding,	IPR001278:Arginine-tRNA ligase, class Ia,IPR001412:Aminoacyl-tRNA synthetase, class I, conserved site,IPR005148:Arginyl tRNA synthetase N-terminal domain,IPR008909:DALR anticodon binding,IPR009080:Aminoacyl-tRNA synthetase, class 1a, anticodon-binding,IPR014729:Rossmann-like alpha/beta/alpha sandwich fold,	ath00970:Aminoacyl-tRNA biosynthesis,		SM00836:SM00836,SM01016:SM01016,	Acetylation,Aminoacyl-tRNA synthetase,ATP-binding,Chloroplast,Complete proteome,Ligase,Mitochondrion,Nucleotide-binding,Plastid,Protein biosynthesis,Reference proteome,Transit peptide,		Arabidopsis thaliana	A0A287EXS8	specific	215160	27	607	0	1150.54	PLN02286
	A0A287EXX2	56.91	9	3	3	4	0.0091954	2.68631e-05	78.037	0	709	A0A287EXX2	Uncharacterized protein	unreviewed	435	47,093				acyl-CoA dehydrogenase activity [GO:0003995];flavin adenine dinucleotide binding [GO:0050660]	Q96329	Acyl-coenzyme A oxidase 4, peroxisomal (AOX 4) (EC 1.3.3.6) (G6p) (Short-chain acyl-CoA oxidase) (AtCX4) (AtG6) (SAOX)	reviewed	436	47,557	cytosol [GO:0005829];glyoxysome [GO:0009514];peroxisome [GO:0005777]	SUBCELLULAR LOCATION: Glyoxysome. Peroxisome.	embryo development ending in seed dormancy [GO:0009793];fatty acid beta-oxidation [GO:0006635];short-chain fatty acid metabolic process [GO:0046459]	acyl-CoA dehydrogenase activity [GO:0003995];acyl-CoA oxidase activity [GO:0003997];flavin adenine dinucleotide binding [GO:0050660]	Q96329	acyl-CoA oxidase 4(ACX4)	GO:0006635~fatty acid beta-oxidation,GO:0009793~embryo development ending in seed dormancy,GO:0033539~fatty acid beta-oxidation using acyl-CoA dehydrogenase,GO:0046459~short-chain fatty acid metabolic process,GO:0055088~lipid homeostasis,	GO:0005739~mitochondrion,GO:0005777~peroxisome,GO:0005829~cytosol,GO:0009514~glyoxysome,	GO:0000062~fatty-acyl-CoA binding,GO:0003995~acyl-CoA dehydrogenase activity,GO:0003997~acyl-CoA oxidase activity,GO:0009055~electron carrier activity,GO:0016491~oxidoreductase activity,GO:0050660~flavin adenine dinucleotide binding,GO:0052890~oxidoreductase activity, acting on the CH-CH group of donors, with a flavin as acceptor,	IPR006089:Acyl-CoA dehydrogenase, conserved site,IPR006091:Acyl-CoA oxidase/dehydrogenase, central domain,IPR009075:Acyl-CoA dehydrogenase/oxidase C-terminal,IPR009100:Acyl-CoA dehydrogenase/oxidase,IPR013786:Acyl-CoA dehydrogenase/oxidase, N-terminal,	ath00071:Fatty acid degradation,ath00592:alpha-Linolenic acid metabolism,ath01040:Biosynthesis of unsaturated fatty acids,ath01100:Metabolic pathways,ath01110:Biosynthesis of secondary metabolites,ath01212:Fatty acid metabolism,ath04146:Peroxisome,			3D-structure,Acetylation,Complete proteome,FAD,Fatty acid metabolism,Flavoprotein,Glyoxysome,Lipid metabolism,Oxidoreductase,Peroxisome,Reference proteome,	binding site:FAD,binding site:FAD;via carbonyl oxygen,binding site:Substrate,binding site:Substrate;via amide nitrogen,binding site:Substrate;via carbonyl oxygen,chain:Acyl-coenzyme A oxidase 4, peroxisomal,helix,nucleotide phosphate-binding region:FAD,short sequence motif:Microbody targeting signal,strand,turn,	Arabidopsis thaliana	A0A287EXX2	specific	178141	23	435	0	881.497	PLN02526
	A0A287EXY6	35.6	4	1	1	2	0.00985222	6.90013e-05	69.588	6.08e-93	277	A0A287EXY6	Acyl-CoA_dh_N domain-containing protein	unreviewed	203	21,728				flavin adenine dinucleotide binding [GO:0050660];oxidoreductase activity, acting on the CH-CH group of donors [GO:0016627]	Q96329	Acyl-coenzyme A oxidase 4, peroxisomal (AOX 4) (EC 1.3.3.6) (G6p) (Short-chain acyl-CoA oxidase) (AtCX4) (AtG6) (SAOX)	reviewed	436	47,557	cytosol [GO:0005829];glyoxysome [GO:0009514];peroxisome [GO:0005777]	SUBCELLULAR LOCATION: Glyoxysome. Peroxisome.	embryo development ending in seed dormancy [GO:0009793];fatty acid beta-oxidation [GO:0006635];short-chain fatty acid metabolic process [GO:0046459]	acyl-CoA dehydrogenase activity [GO:0003995];acyl-CoA oxidase activity [GO:0003997];flavin adenine dinucleotide binding [GO:0050660]	Q96329	acyl-CoA oxidase 4(ACX4)	GO:0006635~fatty acid beta-oxidation,GO:0009793~embryo development ending in seed dormancy,GO:0033539~fatty acid beta-oxidation using acyl-CoA dehydrogenase,GO:0046459~short-chain fatty acid metabolic process,GO:0055088~lipid homeostasis,	GO:0005739~mitochondrion,GO:0005777~peroxisome,GO:0005829~cytosol,GO:0009514~glyoxysome,	GO:0000062~fatty-acyl-CoA binding,GO:0003995~acyl-CoA dehydrogenase activity,GO:0003997~acyl-CoA oxidase activity,GO:0009055~electron carrier activity,GO:0016491~oxidoreductase activity,GO:0050660~flavin adenine dinucleotide binding,GO:0052890~oxidoreductase activity, acting on the CH-CH group of donors, with a flavin as acceptor,	IPR006089:Acyl-CoA dehydrogenase, conserved site,IPR006091:Acyl-CoA oxidase/dehydrogenase, central domain,IPR009075:Acyl-CoA dehydrogenase/oxidase C-terminal,IPR009100:Acyl-CoA dehydrogenase/oxidase,IPR013786:Acyl-CoA dehydrogenase/oxidase, N-terminal,	ath00071:Fatty acid degradation,ath00592:alpha-Linolenic acid metabolism,ath01040:Biosynthesis of unsaturated fatty acids,ath01100:Metabolic pathways,ath01110:Biosynthesis of secondary metabolites,ath01212:Fatty acid metabolism,ath04146:Peroxisome,			3D-structure,Acetylation,Complete proteome,FAD,Fatty acid metabolism,Flavoprotein,Glyoxysome,Lipid metabolism,Oxidoreductase,Peroxisome,Reference proteome,	binding site:FAD,binding site:FAD;via carbonyl oxygen,binding site:Substrate,binding site:Substrate;via amide nitrogen,binding site:Substrate;via carbonyl oxygen,chain:Acyl-coenzyme A oxidase 4, peroxisomal,helix,nucleotide phosphate-binding region:FAD,short sequence motif:Microbody targeting signal,strand,turn,	Arabidopsis thaliana	A0A287EXY6	superfamily	178141	23	198	2.26e-120	347.225	PLN02526 superfamily
	A0A287EY96	148.23	51	13	13	263	1.0823	0.00787116	85.845	5.25e-140	390	A0A287EY96	Ribosomal_L16 domain-containing protein	unreviewed	243	27,461	ribosome [GO:0005840]		translation [GO:0006412]	structural constituent of ribosome [GO:0003735]	Q08770	60S ribosomal protein L10-2 (Wilms tumor suppressor protein homolog)	reviewed	221	24,909	chloroplast envelope [GO:0009941];cytoplasm [GO:0005737];cytosolic large ribosomal subunit [GO:0022625];nucleus [GO:0005634];ribosome [GO:0005840]		developmental process [GO:0032502];response to UV-B [GO:0010224];ribosomal large subunit assembly [GO:0000027];translation [GO:0006412]	structural constituent of ribosome [GO:0003735]	Q08770	Ribosomal protein L16p/L10e family protein(RPL10B)	GO:0000027~ribosomal large subunit assembly,GO:0006412~translation,GO:0010224~response to UV-B,GO:0032502~developmental process,	GO:0005634~nucleus,GO:0005737~cytoplasm,GO:0005794~Golgi apparatus,GO:0005829~cytosol,GO:0005840~ribosome,GO:0009941~chloroplast envelope,GO:0016020~membrane,GO:0022625~cytosolic large ribosomal subunit,	GO:0003735~structural constituent of ribosome,	IPR001197:Ribosomal protein L10e,IPR016180:Ribosomal protein L10e/L16,IPR018255:Ribosomal protein L10e, conserved site,	ath03010:Ribosome,	PIRSF005590:ribosomal protein L10a/L10e types,		Complete proteome,Reference proteome,Ribonucleoprotein,Ribosomal protein,	chain:60S ribosomal protein L10-2,sequence conflict,	Arabidopsis thaliana	A0A287EY96	specific	185498	25	235	2.84e-140	391.703	PTZ00173
	A0A287EYB0	176.17	49	14	14	171	0.780822	0.00228106	85.981	7.33e-137	381	A0A287EYB0	Ribosomal_L16 domain-containing protein	unreviewed	219	24,577	ribosome [GO:0005840]		translation [GO:0006412]	structural constituent of ribosome [GO:0003735]	Q08770	60S ribosomal protein L10-2 (Wilms tumor suppressor protein homolog)	reviewed	221	24,909	chloroplast envelope [GO:0009941];cytoplasm [GO:0005737];cytosolic large ribosomal subunit [GO:0022625];nucleus [GO:0005634];ribosome [GO:0005840]		developmental process [GO:0032502];response to UV-B [GO:0010224];ribosomal large subunit assembly [GO:0000027];translation [GO:0006412]	structural constituent of ribosome [GO:0003735]	Q08770	Ribosomal protein L16p/L10e family protein(RPL10B)	GO:0000027~ribosomal large subunit assembly,GO:0006412~translation,GO:0010224~response to UV-B,GO:0032502~developmental process,	GO:0005634~nucleus,GO:0005737~cytoplasm,GO:0005794~Golgi apparatus,GO:0005829~cytosol,GO:0005840~ribosome,GO:0009941~chloroplast envelope,GO:0016020~membrane,GO:0022625~cytosolic large ribosomal subunit,	GO:0003735~structural constituent of ribosome,	IPR001197:Ribosomal protein L10e,IPR016180:Ribosomal protein L10e/L16,IPR018255:Ribosomal protein L10e, conserved site,	ath03010:Ribosome,	PIRSF005590:ribosomal protein L10a/L10e types,		Complete proteome,Reference proteome,Ribonucleoprotein,Ribosomal protein,	chain:60S ribosomal protein L10-2,sequence conflict,	Arabidopsis thaliana	A0A287EYB0	specific	185498	5	211	2.18e-137	383.228	PTZ00173
	A0A287EZA0	42.85	2	2	1	3	0.00328228	2.29879e-05	79.263	0	1419	A0A287EZA0	Cellulose synthase (EC 2.4.1.12)	unreviewed	914	103,449	integral component of membrane [GO:0016021];plasma membrane [GO:0005886]	SUBCELLULAR LOCATION: Cell membrane {ECO:0000256|RuleBase:RU361116};Multi-pass membrane protein {ECO:0000256|RuleBase:RU361116}.	cellulose biosynthetic process [GO:0030244];cell wall organization [GO:0071555]	cellulose synthase (UDP-forming) activity [GO:0016760];metal ion binding [GO:0046872]	O48946	Cellulose synthase A catalytic subunit 1 [UDP-forming] (AtCesA1) (EC 2.4.1.12) (Protein RADIALLY SWOLLEN 1) (AtRSW1)	reviewed	1081	122,237	endosome [GO:0005768];Golgi apparatus [GO:0005794];integral component of membrane [GO:0016021];plasma membrane [GO:0005886];trans-Golgi network [GO:0005802]	SUBCELLULAR LOCATION: Cell membrane {ECO:0000305};Multi-pass membrane protein {ECO:0000305}.	cellulose biosynthetic process [GO:0030244];cell wall organization [GO:0071555];hyperosmotic salinity response [GO:0042538];plant-type primary cell wall biogenesis [GO:0009833]	cellulose synthase (UDP-forming) activity [GO:0016760];cellulose synthase activity [GO:0016759];metal ion binding [GO:0046872]	O48946	cellulose synthase 1(CESA1)	GO:0009825~multidimensional cell growth,GO:0009832~plant-type cell wall biogenesis,GO:0009833~plant-type primary cell wall biogenesis,GO:0030244~cellulose biosynthetic process,GO:0042538~hyperosmotic salinity response,GO:0071555~cell wall organization,	GO:0005768~endosome,GO:0005794~Golgi apparatus,GO:0005802~trans-Golgi network,GO:0005886~plasma membrane,GO:0016021~integral component of membrane,	GO:0000977~RNA polymerase II regulatory region sequence-specific DNA binding,GO:0005515~protein binding,GO:0016757~transferase activity, transferring glycosyl groups,GO:0016759~cellulose synthase activity,GO:0016760~cellulose synthase (UDP-forming) activity,GO:0046872~metal ion binding,	IPR005150:Cellulose synthase,IPR013083:Zinc finger, RING/FYVE/PHD-type,				Acetylation,Cell membrane,Cell wall biogenesis/degradation,Cellulose biosynthesis,Coiled coil,Complete proteome,Glycoprotein,Glycosyltransferase,Lipoprotein,Membrane,Metal-binding,Reference proteome,Transferase,Transmembrane,Transmembrane helix,Zinc,Zinc-finger,	binding site:Substrate,chain:Cellulose synthase A catalytic subunit 1 [UDP-forming],glycosylation site:N-linked (GlcNAc...),metal ion-binding site:Zinc 1,metal ion-binding site:Zinc 2,modified residue,mutagenesis site,topological domain:Cytoplasmic,topological domain:Extracellular,transmembrane region,zinc finger region:RING-type;degenerate,	Arabidopsis thaliana	A0A287EZA0	superfamily	215224	27	880	0	1780.68	PLN02400 superfamily
	A0A287EZH9	179.49	23	18	5	97	0.116168	0.000339368	70.72	0	1209	A0A287EZH9	Uncharacterized protein	unreviewed	835	92,649	cytosol [GO:0005829];nucleus [GO:0005634]				F4HQD4	Heat shock 70 kDa protein 15 (Heat shock protein 70-15) (AtHsp70-15)	reviewed	831	91,681	cell wall [GO:0005618];cytosol [GO:0005829];mitochondrion [GO:0005739];nucleus [GO:0005634];plasma membrane [GO:0005886];plasmodesma [GO:0009506]	SUBCELLULAR LOCATION: Cytoplasm {ECO:0000269|PubMed:21418353}. Nucleus {ECO:0000269|PubMed:21418353}. Note=Predominantly detected in the cytoplasm.		ATP binding [GO:0005524]	F4HQD4	Heat shock protein 70 (Hsp 70) family protein(Hsp70-15)		GO:0005618~cell wall,GO:0005634~nucleus,GO:0005829~cytosol,GO:0005886~plasma membrane,GO:0009506~plasmodesma,	GO:0005524~ATP binding,	IPR013126:Heat shock protein 70 family,				Alternative splicing,ATP-binding,Chaperone,Complete proteome,Cytoplasm,Nucleotide-binding,Nucleus,Phosphoprotein,Reference proteome,Stress response,		Arabidopsis thaliana	A0A287EZH9	specific	212670	2	381	0	694.654	HSPA4_like_NDB
	A0A287EZQ9	237.85	46	30	17	167	0.200721	0.000586379	70.496	0	1205	A0A287EZQ9	Uncharacterized protein	unreviewed	832	92,415					Q9S7C0	Heat shock 70 kDa protein 14 (Heat shock protein 70-14) (AtHsp70-14) (Heat shock protein 91)	reviewed	831	91,750	cytoplasm [GO:0005737];cytosol [GO:0005829];mitochondrion [GO:0005739];nucleus [GO:0005634];plasma membrane [GO:0005886]	SUBCELLULAR LOCATION: Cytoplasm {ECO:0000269|PubMed:21418353, ECO:0000269|PubMed:24728648}. Nucleus {ECO:0000269|PubMed:21418353, ECO:0000269|PubMed:24728648}. Note=Predominantly detected in the cytoplasm. {ECO:0000269|PubMed:21418353}.	response to cadmium ion [GO:0046686];response to heat [GO:0009408]	ATP binding [GO:0005524]	Q9S7C0	heat shock protein 91(HSP91)	GO:0006457~protein folding,GO:0009408~response to heat,GO:0046686~response to cadmium ion,	GO:0005634~nucleus,GO:0005737~cytoplasm,GO:0005829~cytosol,GO:0005886~plasma membrane,	GO:0005524~ATP binding,	IPR013126:Heat shock protein 70 family,				Alternative splicing,ATP-binding,Chaperone,Complete proteome,Cytoplasm,Nucleotide-binding,Nucleus,Phosphoprotein,Reference proteome,Stress response,		Arabidopsis thaliana	A0A287EZQ9	specific	212670	2	381	0	695.81	HSPA4_like_NDB
	A0A287EZS0	143.62	24	12	12	18	0.0279938	8.178e-05	62.673	0	776	A0A287EZS0	FACT complex subunit SSRP1	unreviewed	643	71,503	FACT complex [GO:0035101];nuclear chromatin [GO:0000790]	SUBCELLULAR LOCATION: Nucleus {ECO:0000256|RuleBase:RU364013}. Chromosome {ECO:0000256|RuleBase:RU364013}.	DNA repair [GO:0006281];DNA replication [GO:0006260]	DNA binding [GO:0003677];histone binding [GO:0042393];nucleosome binding [GO:0031491]	Q05153	FACT complex subunit SSRP1 (Facilitates chromatin transcription complex subunit SSRP1) (High mobility group B protein 8) (Nucleosome/chromatin assembly factor group D 08) (Nucleosome/chromatin assembly factor group D 8) (Protein NUCLEAR FUSION DEFECTIVE 8) (Recombination signal sequence recognition protein 1)	reviewed	646	71,646	FACT complex [GO:0035101];nuclear chromatin [GO:0000790];nuclear euchromatin [GO:0005719];nucleus [GO:0005634]	SUBCELLULAR LOCATION: Nucleus {ECO:0000255|PROSITE-ProRule:PRU00267, ECO:0000269|PubMed:15546350}. Chromosome {ECO:0000269|PubMed:15546350}. Note=Colocalizes with RNA polymerase II on chromatin. Recruited to actively transcribed loci.	DNA repair [GO:0006281];DNA replication [GO:0006260];karyogamy [GO:0000741];polar nucleus fusion [GO:0010197];vegetative to reproductive phase transition of meristem [GO:0010228]	DNA binding [GO:0003677];DNA-binding transcription factor activity [GO:0003700];histone binding [GO:0042393];nucleosome binding [GO:0031491]	Q05153	high mobility group(HMG)	GO:0000741~karyogamy,GO:0006260~DNA replication,GO:0006281~DNA repair,GO:0006351~transcription, DNA-templated,GO:0006355~regulation of transcription, DNA-templated,GO:0010197~polar nucleus fusion,GO:0010228~vegetative to reproductive phase transition of meristem,	GO:0005634~nucleus,GO:0005719~nuclear euchromatin,GO:0035101~FACT complex,	GO:0003677~DNA binding,GO:0003700~transcription factor activity, sequence-specific DNA binding,	IPR000969:Structure-specific recognition protein,IPR009071:High mobility group (HMG) box domain,IPR011993:Pleckstrin homology-like domain,IPR013719:Domain of unknown function DUF1747,IPR024954:SSRP1 domain,			SM00398:HMG,SM01287:SM01287,	Alternative splicing,Chromosome,Complete proteome,Developmental protein,DNA damage,DNA repair,DNA replication,DNA-binding,Karyogamy,Nucleus,Reference proteome,Transcription,Transcription regulation,	chain:FACT complex subunit SSRP1,compositionally biased region:Asp-rich (acidic),compositionally biased region:Lys-rich (basic),DNA-binding region:HMG box,sequence conflict,	Arabidopsis thaliana	A0A287EZS0;A0A287EZS0	superfamily;specific	227494;238686	6;558	470;621	8.23E-110;2.45E-23	340.056;93.4613	POB3 superfamily;HMGB-UBF_HMG-box
	A0A287EZU1	36.18	3	2	2	3	0.00479233	3.48527e-05	62.401	0	751	A0A287EZU1	FACT complex subunit SSRP1	unreviewed	626	69,756	chromosome [GO:0005694];nucleus [GO:0005634]	SUBCELLULAR LOCATION: Nucleus {ECO:0000256|RuleBase:RU364013}. Chromosome {ECO:0000256|RuleBase:RU364013}.	DNA repair [GO:0006281];DNA replication [GO:0006260]	DNA binding [GO:0003677]	Q05153	FACT complex subunit SSRP1 (Facilitates chromatin transcription complex subunit SSRP1) (High mobility group B protein 8) (Nucleosome/chromatin assembly factor group D 08) (Nucleosome/chromatin assembly factor group D 8) (Protein NUCLEAR FUSION DEFECTIVE 8) (Recombination signal sequence recognition protein 1)	reviewed	646	71,646	FACT complex [GO:0035101];nuclear chromatin [GO:0000790];nuclear euchromatin [GO:0005719];nucleus [GO:0005634]	SUBCELLULAR LOCATION: Nucleus {ECO:0000255|PROSITE-ProRule:PRU00267, ECO:0000269|PubMed:15546350}. Chromosome {ECO:0000269|PubMed:15546350}. Note=Colocalizes with RNA polymerase II on chromatin. Recruited to actively transcribed loci.	DNA repair [GO:0006281];DNA replication [GO:0006260];karyogamy [GO:0000741];polar nucleus fusion [GO:0010197];vegetative to reproductive phase transition of meristem [GO:0010228]	DNA binding [GO:0003677];DNA-binding transcription factor activity [GO:0003700];histone binding [GO:0042393];nucleosome binding [GO:0031491]	Q05153	high mobility group(HMG)	GO:0000741~karyogamy,GO:0006260~DNA replication,GO:0006281~DNA repair,GO:0006351~transcription, DNA-templated,GO:0006355~regulation of transcription, DNA-templated,GO:0010197~polar nucleus fusion,GO:0010228~vegetative to reproductive phase transition of meristem,	GO:0005634~nucleus,GO:0005719~nuclear euchromatin,GO:0035101~FACT complex,	GO:0003677~DNA binding,GO:0003700~transcription factor activity, sequence-specific DNA binding,	IPR000969:Structure-specific recognition protein,IPR009071:High mobility group (HMG) box domain,IPR011993:Pleckstrin homology-like domain,IPR013719:Domain of unknown function DUF1747,IPR024954:SSRP1 domain,			SM00398:HMG,SM01287:SM01287,	Alternative splicing,Chromosome,Complete proteome,Developmental protein,DNA damage,DNA repair,DNA replication,DNA-binding,Karyogamy,Nucleus,Reference proteome,Transcription,Transcription regulation,	chain:FACT complex subunit SSRP1,compositionally biased region:Asp-rich (acidic),compositionally biased region:Lys-rich (basic),DNA-binding region:HMG box,sequence conflict,	Arabidopsis thaliana	A0A287EZU1;A0A287EZU1	superfamily;specific	227494;238686	3;541	453;604	3.64E-109;5.19E-23	337.745;92.3057	POB3 superfamily;HMGB-UBF_HMG-box
	A0A287F096	224.53	61	24	3	64	0.112281	0.000328013	79.225	0	971	A0A287F096	Malic enzyme	unreviewed	570	63,007				malate dehydrogenase (decarboxylating) (NAD+) activity [GO:0004471];metal ion binding [GO:0046872];NAD binding [GO:0051287]	Q9XGZ0	NADP-dependent malic enzyme 3 (AtNADP-ME3) (NADP-malic enzyme 3) (EC 1.1.1.40)	reviewed	588	64,610	chloroplast [GO:0009507];cytosol [GO:0005829];plastid [GO:0009536]	SUBCELLULAR LOCATION: Cytoplasm {ECO:0000269|PubMed:19725876}.	malate metabolic process [GO:0006108];pyruvate metabolic process [GO:0006090]	malate dehydrogenase (decarboxylating) (NAD+) activity [GO:0004471];malate dehydrogenase (decarboxylating) (NADP+) activity [GO:0004473];malic enzyme activity [GO:0004470];metal ion binding [GO:0046872];NAD binding [GO:0051287];oxaloacetate decarboxylase activity [GO:0008948]	Q9XGZ0	NADP-malic enzyme 3(NADP-ME3)	GO:0006090~pyruvate metabolic process,GO:0006108~malate metabolic process,GO:0051260~protein homooligomerization,GO:0055114~oxidation-reduction process,	GO:0005829~cytosol,GO:0009507~chloroplast,	GO:0004470~malic enzyme activity,GO:0004471~malate dehydrogenase (decarboxylating) (NAD+) activity,GO:0004473~malate dehydrogenase (decarboxylating) (NADP+) activity,GO:0008948~oxaloacetate decarboxylase activity,GO:0016652~oxidoreductase activity, acting on NAD(P)H, NAD(P) as acceptor,GO:0046872~metal ion binding,GO:0051287~NAD binding,	IPR001891:Malic oxidoreductase,IPR012301:Malic enzyme, N-terminal,IPR012302:Malic enzyme, NAD-binding,IPR015884:Malic enzyme, conserved site,IPR016040:NAD(P)-binding domain,	ath00620:Pyruvate metabolism,ath00710:Carbon fixation in photosynthetic organisms,ath01100:Metabolic pathways,ath01200:Carbon metabolism,	PIRSF000106:malic enzyme,	SM00919:SM00919,SM01274:SM01274,	Acetylation,Complete proteome,Cytoplasm,Metal-binding,NADP,Oxidoreductase,Reference proteome,		Arabidopsis thaliana	A0A287F096	specific	215594	1	570	0	1150.43	PLN03129
	A0A287F0B7	105.47	36	6	6	22	0.0909091	0.000265578	81.545	2.09e-139	391	A0A287F0B7	Proteasome subunit beta type	unreviewed	242	26,179	proteasome core complex [GO:0005839]		proteolysis involved in cellular protein catabolic process [GO:0051603]	threonine-type endopeptidase activity [GO:0004298]	O23710	Proteasome subunit beta type-7-A (EC 3.4.25.1) (20S proteasome beta subunit B-1) (Proteasome component FA) (Proteasome component FB) (Proteasome subunit beta type-2)	reviewed	273	29,555	cytoplasm [GO:0005737];cytosol [GO:0005829];nucleus [GO:0005634];proteasome complex [GO:0000502];proteasome core complex [GO:0005839];proteasome core complex, beta-subunit complex [GO:0019774]	SUBCELLULAR LOCATION: Cytoplasm {ECO:0000255|PROSITE-ProRule:PRU00809}. Nucleus {ECO:0000250}.	proteasomal protein catabolic process [GO:0010498];proteasomal ubiquitin-independent protein catabolic process [GO:0010499];proteasome-mediated ubiquitin-dependent protein catabolic process [GO:0043161]	endopeptidase activity [GO:0004175];threonine-type endopeptidase activity [GO:0004298]	O23710	N-terminal nucleophile aminohydrolases (Ntn hydrolases) superfamily protein(PBB1)	GO:0006511~ubiquitin-dependent protein catabolic process,GO:0051603~proteolysis involved in cellular protein catabolic process,	GO:0000502~proteasome complex,GO:0005634~nucleus,GO:0005737~cytoplasm,GO:0005839~proteasome core complex,	GO:0004298~threonine-type endopeptidase activity,GO:0008233~peptidase activity,	IPR000243:Peptidase T1A, proteasome beta-subunit,IPR001353:Proteasome, subunit alpha/beta,IPR016050:Proteasome, beta-type subunit, conserved site,IPR023333:Proteasome B-type subunit,	ath03050:Proteasome,			Alternative splicing,Complete proteome,Cytoplasm,Hydrolase,Nucleus,Protease,Proteasome,Reference proteome,Threonine protease,Zymogen,	active site:Nucleophile,chain:Proteasome subunit beta type-7-A,propeptide:Removed in mature form,sequence conflict,splice variant,	Arabidopsis thaliana	A0A287F0B7	specific	239732	11	197	1.35e-128	361.129	proteasome_beta_type_7
	A0A287F0C2	64.54	8	3	2	4	0.00995025	2.90683e-05	62.344	0	518	A0A287F0C2	Phosphotransferase (EC 2.7.1.-)	unreviewed	402	43,619	cell [GO:0005623]		cellular glucose homeostasis [GO:0001678];glycolytic process [GO:0006096]	ATP binding [GO:0005524];glucose binding [GO:0005536];hexokinase activity [GO:0004396]	Q42525	Hexokinase-1 (EC 2.7.1.1) (Protein GLUCOSE INSENSITIVE 2)	reviewed	496	53,707	cell [GO:0005623];cytosol [GO:0005829];integral component of membrane [GO:0016021];mitochondrial outer membrane [GO:0005741];mitochondrion [GO:0005739];nucleus [GO:0005634];plastid [GO:0009536];protein-containing complex [GO:0032991];vacuolar membrane [GO:0005774];vacuole [GO:0005773]	SUBCELLULAR LOCATION: Mitochondrion outer membrane;Single-pass membrane protein. Nucleus {ECO:0000255}.	cellular glucose homeostasis [GO:0001678];glucose mediated signaling pathway [GO:0010255];glycolytic process [GO:0006096];hexose catabolic process [GO:0019320];programmed cell death [GO:0012501];regulation of transcription by RNA polymerase II [GO:0006357];stomatal closure [GO:0090332];sugar mediated signaling pathway [GO:0010182];transpiration [GO:0010148]	ATP binding [GO:0005524];core promoter binding [GO:0001047];fructokinase activity [GO:0008865];glucokinase activity [GO:0004340];glucose binding [GO:0005536];hexokinase activity [GO:0004396];mannokinase activity [GO:0019158];zinc ion binding [GO:0008270]	Q42525	hexokinase 1(HXK1)	GO:0001678~cellular glucose homeostasis,GO:0006096~glycolytic process,GO:0009750~response to fructose,GO:0010148~transpiration,GO:0010182~sugar mediated signaling pathway,GO:0010255~glucose mediated signaling pathway,GO:0012501~programmed cell death,GO:0019320~hexose catabolic process,GO:0046835~carbohydrate phosphorylation,GO:0090332~stomatal closure,	GO:0005623~cell,GO:0005634~nucleus,GO:0005739~mitochondrion,GO:0005741~mitochondrial outer membrane,GO:0005773~vacuole,GO:0005774~vacuolar membrane,GO:0005829~cytosol,GO:0009536~plastid,GO:0016020~membrane,GO:0016021~integral component of membrane,	GO:0004340~glucokinase activity,GO:0004396~hexokinase activity,GO:0005515~protein binding,GO:0005524~ATP binding,GO:0005536~glucose binding,GO:0008270~zinc ion binding,GO:0008865~fructokinase activity,GO:0019158~mannokinase activity,	IPR001312:Hexokinase,IPR019807:Hexokinase, conserved site,IPR022672:Hexokinase, N-terminal,IPR022673:Hexokinase, C-terminal,	ath00010:Glycolysis / Gluconeogenesis,ath00051:Fructose and mannose metabolism,ath00052:Galactose metabolism,ath00500:Starch and sucrose metabolism,ath00520:Amino sugar and nucleotide sugar metabolism,ath01100:Metabolic pathways,ath01110:Biosynthesis of secondary metabolites,ath01130:Biosynthesis of antibiotics,ath01200:Carbon metabolism,			3D-structure,ATP-binding,Complete proteome,Glycolysis,Kinase,Membrane,Mitochondrion,Mitochondrion outer membrane,Nucleotide-binding,Nucleus,Reference proteome,Transferase,Transmembrane,Transmembrane helix,	chain:Hexokinase-1,mutagenesis site,nucleotide phosphate-binding region:ATP,region of interest:Glucose-binding,transmembrane region,	Arabidopsis thaliana	A0A287F0C2	superfamily	215226	4	401	0	595.272	PLN02405 superfamily
	A0A287F0E1	29.47	8	1	1	1	0.00699301	5.08573e-05	55.797	7.22e-50	165	A0A287F0E1	Phosphotransferase (EC 2.7.1.-)	unreviewed	143	15,458	cell [GO:0005623]		cellular glucose homeostasis [GO:0001678];glycolytic process [GO:0006096]	ATP binding [GO:0005524];glucose binding [GO:0005536];hexokinase activity [GO:0004396]	P93834	Hexokinase-2 (EC 2.7.1.1)	reviewed	502	54,490	cell [GO:0005623];cytosol [GO:0005829];integral component of mitochondrial outer membrane [GO:0031307];mitochondrion [GO:0005739];plastid [GO:0009536]	SUBCELLULAR LOCATION: Mitochondrion outer membrane {ECO:0000269|PubMed:12953116, ECO:0000269|PubMed:14671022};Single-pass membrane protein {ECO:0000269|PubMed:12953116, ECO:0000269|PubMed:14671022}.	cellular glucose homeostasis [GO:0001678];glycolytic process [GO:0006096];hexokinase-dependent signaling [GO:0009747];hexose metabolic process [GO:0019318];programmed cell death [GO:0012501];sugar mediated signaling pathway [GO:0010182]	ATP binding [GO:0005524];fructokinase activity [GO:0008865];glucokinase activity [GO:0004340];glucose binding [GO:0005536];hexokinase activity [GO:0004396];mannokinase activity [GO:0019158]	P93834	hexokinase 2(HXK2)	GO:0001678~cellular glucose homeostasis,GO:0006096~glycolytic process,GO:0009747~hexokinase-dependent signaling,GO:0010182~sugar mediated signaling pathway,GO:0012501~programmed cell death,GO:0046835~carbohydrate phosphorylation,	GO:0005623~cell,GO:0005739~mitochondrion,GO:0005829~cytosol,GO:0009507~chloroplast,GO:0009536~plastid,GO:0031307~integral component of mitochondrial outer membrane,	GO:0004340~glucokinase activity,GO:0004396~hexokinase activity,GO:0005524~ATP binding,GO:0005536~glucose binding,GO:0008865~fructokinase activity,GO:0019158~mannokinase activity,	IPR001312:Hexokinase,IPR019807:Hexokinase, conserved site,IPR022672:Hexokinase, N-terminal,IPR022673:Hexokinase, C-terminal,	ath00010:Glycolysis / Gluconeogenesis,ath00051:Fructose and mannose metabolism,ath00052:Galactose metabolism,ath00500:Starch and sucrose metabolism,ath00520:Amino sugar and nucleotide sugar metabolism,ath01100:Metabolic pathways,ath01110:Biosynthesis of secondary metabolites,ath01130:Biosynthesis of antibiotics,ath01200:Carbon metabolism,			Alternative splicing,ATP-binding,Complete proteome,Glycolysis,Kinase,Membrane,Mitochondrion,Mitochondrion outer membrane,Nucleotide-binding,Reference proteome,Transferase,Transmembrane,Transmembrane helix,	chain:Hexokinase-2,nucleotide phosphate-binding region:ATP,region of interest:Glucose-binding,sequence conflict,transmembrane region,	Arabidopsis thaliana	A0A287F0E1	superfamily	215226	7	142	3.41e-56	182.338	PLN02405 superfamily
	A0A287F0N1	153.58	48	11	11	28	0.0972222	0.000284021	81.72	4.28e-175	484	A0A287F0N1	Uncharacterized protein	unreviewed	288	30,599	integral component of membrane [GO:0016021]			transmembrane transporter activity [GO:0022857]	Q9C5M0	Mitochondrial dicarboxylate/tricarboxylate transporter DTC (Dicarboxylate/tricarboxylate carrier)	reviewed	298	31,912	cell wall [GO:0005618];chloroplast envelope [GO:0009941];integral component of membrane [GO:0016021];mitochondrial inner membrane [GO:0005743];mitochondrion [GO:0005739];plasmodesma [GO:0009506];plastid [GO:0009536];vacuolar membrane [GO:0005774]	SUBCELLULAR LOCATION: Mitochondrion inner membrane {ECO:0000305|PubMed:12586869};Multi-pass membrane protein {ECO:0000305|PubMed:12586869}.	dicarboxylic acid transport [GO:0006835];tricarboxylic acid transmembrane transport [GO:0035674]	dicarboxylic acid transmembrane transporter activity [GO:0005310];oxoglutarate:malate antiporter activity [GO:0015367];tricarboxylic acid transmembrane transporter activity [GO:0015142]	Q9C5M0	Mitochondrial substrate carrier family protein(AT5G19760)	GO:0006412~translation,GO:0006810~transport,GO:0006835~dicarboxylic acid transport,GO:0006839~mitochondrial transport,GO:0035674~tricarboxylic acid transmembrane transport,GO:0055085~transmembrane transport,	GO:0005618~cell wall,GO:0005739~mitochondrion,GO:0005743~mitochondrial inner membrane,GO:0005774~vacuolar membrane,GO:0005794~Golgi apparatus,GO:0009506~plasmodesma,GO:0009507~chloroplast,GO:0009941~chloroplast envelope,GO:0016021~integral component of membrane,	GO:0003735~structural constituent of ribosome,GO:0005310~dicarboxylic acid transmembrane transporter activity,GO:0015142~tricarboxylic acid transmembrane transporter activity,GO:0017077~oxidative phosphorylation uncoupler activity,	IPR002067:Mitochondrial carrier protein,IPR018108:Mitochondrial substrate/solute carrier,IPR023395:Mitochondrial carrier domain,				Complete proteome,Membrane,Mitochondrion,Mitochondrion inner membrane,Reference proteome,Repeat,Transmembrane,Transmembrane helix,Transport,		Arabidopsis thaliana	A0A287F0N1;A0A287F0N1;A0A287F0N1	specific;specific;specific	365909;365909;365909	107;17;214	201;91;286	1.76E-20;3.38E-15;7.12E-12	83.4443;69.1919;60.3323	Mito_carr;Mito_carr;Mito_carr
	A0A287F0Q7	123.18	28	8	8	22	0.0728477	0.000529791	81.757	0	516	A0A287F0Q7	Uncharacterized protein	unreviewed	302	32,406	integral component of membrane [GO:0016021]			oxoglutarate:malate antiporter activity [GO:0015367]	Q9C5M0	Mitochondrial dicarboxylate/tricarboxylate transporter DTC (Dicarboxylate/tricarboxylate carrier)	reviewed	298	31,912	cell wall [GO:0005618];chloroplast envelope [GO:0009941];integral component of membrane [GO:0016021];mitochondrial inner membrane [GO:0005743];mitochondrion [GO:0005739];plasmodesma [GO:0009506];plastid [GO:0009536];vacuolar membrane [GO:0005774]	SUBCELLULAR LOCATION: Mitochondrion inner membrane {ECO:0000305|PubMed:12586869};Multi-pass membrane protein {ECO:0000305|PubMed:12586869}.	dicarboxylic acid transport [GO:0006835];tricarboxylic acid transmembrane transport [GO:0035674]	dicarboxylic acid transmembrane transporter activity [GO:0005310];oxoglutarate:malate antiporter activity [GO:0015367];tricarboxylic acid transmembrane transporter activity [GO:0015142]	Q9C5M0	Mitochondrial substrate carrier family protein(AT5G19760)	GO:0006412~translation,GO:0006810~transport,GO:0006835~dicarboxylic acid transport,GO:0006839~mitochondrial transport,GO:0035674~tricarboxylic acid transmembrane transport,GO:0055085~transmembrane transport,	GO:0005618~cell wall,GO:0005739~mitochondrion,GO:0005743~mitochondrial inner membrane,GO:0005774~vacuolar membrane,GO:0005794~Golgi apparatus,GO:0009506~plasmodesma,GO:0009507~chloroplast,GO:0009941~chloroplast envelope,GO:0016021~integral component of membrane,	GO:0003735~structural constituent of ribosome,GO:0005310~dicarboxylic acid transmembrane transporter activity,GO:0015142~tricarboxylic acid transmembrane transporter activity,GO:0017077~oxidative phosphorylation uncoupler activity,	IPR002067:Mitochondrial carrier protein,IPR018108:Mitochondrial substrate/solute carrier,IPR023395:Mitochondrial carrier domain,				Complete proteome,Membrane,Mitochondrion,Mitochondrion inner membrane,Reference proteome,Repeat,Transmembrane,Transmembrane helix,Transport,		Arabidopsis thaliana	A0A287F0Q7;A0A287F0Q7;A0A287F0Q7	specific;specific;specific	365909;365909;365909	107;17;214	201;91;296	2.58E-20;4.38E-15;1.36E-13	83.4443;69.1919;65.3399	Mito_carr;Mito_carr;Mito_carr
	A0A287F0S2	126.53	30	6	6	47	0.228155	0.00165928	90.449	5.23e-120	337	A0A287F0S2	Uncharacterized protein	unreviewed	206	23,561	cytosolic large ribosomal subunit [GO:0022625]		ribosomal large subunit assembly [GO:0000027];translation [GO:0006412]	RNA binding [GO:0003723];structural constituent of ribosome [GO:0003735]	P42795	60S ribosomal protein L11-1 (L16A)	reviewed	182	20,831	cytosol [GO:0005829];cytosolic large ribosomal subunit [GO:0022625];nucleolus [GO:0005730];plasmodesma [GO:0009506];vacuole [GO:0005773]	SUBCELLULAR LOCATION: Nucleus {ECO:0000250|UniProtKB:P0C0W9}. Cytoplasm {ECO:0000250|UniProtKB:P0C0W9}.	ribosomal large subunit assembly [GO:0000027];translation [GO:0006412]	RNA binding [GO:0003723];rRNA binding [GO:0019843];structural constituent of ribosome [GO:0003735]	P42795	ribosomal protein large subunit 16A(RPL16A)	GO:0000027~ribosomal large subunit assembly,GO:0006412~translation,	GO:0005730~nucleolus,GO:0005737~cytoplasm,GO:0005773~vacuole,GO:0005794~Golgi apparatus,GO:0005829~cytosol,GO:0005840~ribosome,GO:0009506~plasmodesma,GO:0009507~chloroplast,GO:0022625~cytosolic large ribosomal subunit,	GO:0003735~structural constituent of ribosome,GO:0019843~rRNA binding,	IPR002132:Ribosomal protein L5,IPR020929:Ribosomal protein L5, conserved site,IPR022803:Ribosomal protein L5 domain,	ath03010:Ribosome,	PIRSF002161:ribosomal protein, L5p/L5a/L11e/organellar L5 types,		Complete proteome,Cytoplasm,Reference proteome,Ribonucleoprotein,Ribosomal protein,RNA-binding,rRNA-binding,	chain:60S ribosomal protein L11-1,sequence conflict,	Arabidopsis thaliana	A0A287F0S2	specific	185485	30	201	4.23e-118	332.391	PTZ00156
	A0A287F0S7	135.14	44	7	7	131	0.727778	0.0021261	90.395	5.31e-120	335	A0A287F0S7	Uncharacterized protein	unreviewed	180	20,689	ribosome [GO:0005840]		translation [GO:0006412]	structural constituent of ribosome [GO:0003735]	P42795	60S ribosomal protein L11-1 (L16A)	reviewed	182	20,831	cytosol [GO:0005829];cytosolic large ribosomal subunit [GO:0022625];nucleolus [GO:0005730];plasmodesma [GO:0009506];vacuole [GO:0005773]	SUBCELLULAR LOCATION: Nucleus {ECO:0000250|UniProtKB:P0C0W9}. Cytoplasm {ECO:0000250|UniProtKB:P0C0W9}.	ribosomal large subunit assembly [GO:0000027];translation [GO:0006412]	RNA binding [GO:0003723];rRNA binding [GO:0019843];structural constituent of ribosome [GO:0003735]	P42795	ribosomal protein large subunit 16A(RPL16A)	GO:0000027~ribosomal large subunit assembly,GO:0006412~translation,	GO:0005730~nucleolus,GO:0005737~cytoplasm,GO:0005773~vacuole,GO:0005794~Golgi apparatus,GO:0005829~cytosol,GO:0005840~ribosome,GO:0009506~plasmodesma,GO:0009507~chloroplast,GO:0022625~cytosolic large ribosomal subunit,	GO:0003735~structural constituent of ribosome,GO:0019843~rRNA binding,	IPR002132:Ribosomal protein L5,IPR020929:Ribosomal protein L5, conserved site,IPR022803:Ribosomal protein L5 domain,	ath03010:Ribosome,	PIRSF002161:ribosomal protein, L5p/L5a/L11e/organellar L5 types,		Complete proteome,Cytoplasm,Reference proteome,Ribonucleoprotein,Ribosomal protein,RNA-binding,rRNA-binding,	chain:60S ribosomal protein L11-1,sequence conflict,	Arabidopsis thaliana	A0A287F0S7	specific	185485	4	175	2.33e-117	329.309	PTZ00156
	A0A287F0Y3	193.14	55	15	15	329	2.49242	0.017456	100	1.26e-69	203	A0A287F0Y3	Histone H4	unreviewed	132	14,489	nucleosome [GO:0000786];nucleus [GO:0005634]	SUBCELLULAR LOCATION: Chromosome {ECO:0000256|SAAS:SAAS00846060}. Nucleus {ECO:0000256|SAAS:SAAS00846055}.		DNA binding [GO:0003677];protein heterodimerization activity [GO:0046982]	P59259	Histone H4	reviewed	103	11,409	chloroplast [GO:0009507];cytosol [GO:0005829];extracellular region [GO:0005576];host cell nucleus [GO:0042025];nucleolus [GO:0005730];nucleosome [GO:0000786];peroxisome [GO:0005777];plasma membrane [GO:0005886];plasmodesma [GO:0009506];plastid [GO:0009536];thylakoid [GO:0009579];vacuolar membrane [GO:0005774];vacuole [GO:0005773]	SUBCELLULAR LOCATION: Nucleus {ECO:0000250}. Chromosome {ECO:0000250}.	nucleosome assembly [GO:0006334];response to water deprivation [GO:0009414]	DNA binding [GO:0003677];protein heterodimerization activity [GO:0046982]	P59259	histone H4(HIS4)	GO:0006334~nucleosome assembly,GO:0009414~response to water deprivation,	GO:0000786~nucleosome,GO:0005634~nucleus,GO:0005730~nucleolus,GO:0005773~vacuole,GO:0005774~vacuolar membrane,GO:0005794~Golgi apparatus,GO:0005829~cytosol,GO:0005886~plasma membrane,GO:0009506~plasmodesma,GO:0009507~chloroplast,GO:0009579~thylakoid,	GO:0003677~DNA binding,	IPR001951:Histone H4,IPR009072:Histone-fold,IPR019809:Histone H4, conserved site,			SM00417:H4,	Acetylation,Alternative splicing,Chromosome,Complete proteome,DNA-binding,Nucleosome core,Nucleus,Reference proteome,	chain:Histone H4,modified residue,	Arabidopsis thaliana	A0A287F0Y3	specific	177669	30	132	2.65e-62	185.806	PLN00035
	A0A287F174	156.32	29	23	22	44	0.0554855	0.0003886	72.739	0	1217	A0A287F174	DNA helicase (EC 3.6.4.12)	unreviewed	793	88,566	MCM complex [GO:0042555];nucleus [GO:0005634]	SUBCELLULAR LOCATION: Nucleus {ECO:0000256|SAAS:SAAS00536536}.	DNA replication initiation [GO:0006270]	ATP binding [GO:0005524];DNA binding [GO:0003677];DNA helicase activity [GO:0003678]	F4KAB8	DNA replication licensing factor MCM6 (EC 3.6.4.12) (Minichromosome maintenance protein 6) (AtMCM6)	reviewed	831	92,851	MCM complex [GO:0042555];nucleus [GO:0005634];THO complex [GO:0000347]	SUBCELLULAR LOCATION: Nucleus {ECO:0000305}.	DNA replication initiation [GO:0006270];DNA unwinding involved in DNA replication [GO:0006268];double-strand break repair via break-induced replication [GO:0000727];mitotic DNA replication [GO:1902969];pre-replicative complex assembly involved in nuclear cell cycle DNA replication [GO:0006267]	ATP binding [GO:0005524];DNA helicase activity [GO:0003678];DNA replication origin binding [GO:0003688];metal ion binding [GO:0046872];single-stranded DNA binding [GO:0003697]	F4KAB8	minichromosome maintenance (MCM2/3/5) family protein(MCM6)	GO:0006268~DNA unwinding involved in DNA replication,GO:0006270~DNA replication initiation,GO:0007049~cell cycle,	GO:0000347~THO complex,GO:0005634~nucleus,GO:0042555~MCM complex,	GO:0003677~DNA binding,GO:0003678~DNA helicase activity,GO:0005515~protein binding,GO:0005524~ATP binding,GO:0008094~DNA-dependent ATPase activity,GO:0046872~metal ion binding,	IPR001208:Mini-chromosome maintenance, DNA-dependent ATPase,IPR008049:DNA replication licensing factor Mcm6,IPR012340:Nucleic acid-binding, OB-fold,IPR018525:Mini-chromosome maintenance, conserved site,IPR027417:P-loop containing nucleoside triphosphate hydrolase,	ath03030:DNA replication,		SM00350:MCM,	ATP-binding,Cell cycle,Coiled coil,Complete proteome,DNA replication,DNA-binding,Helicase,Hydrolase,Metal-binding,Nucleotide-binding,Nucleus,Reference proteome,Zinc,Zinc-finger,		Arabidopsis thaliana	A0A287F174;A0A287F174;A0A287F174	superfamily;specific;specific	214631;375690;379644	97;679;2	635;792;92	0;9.63E-25;1.33E-14	665.116;99.1761;69.5853	MCM superfamily;MCM6_C;MCM_N
	A0A287F1V0	34.51	16	1	1	1	0.0121951	3.56264e-05	72.308	5.91e-26	97.4	A0A287F1V0	Uncharacterized protein	unreviewed	82	9,095					Q42404	U1 small nuclear ribonucleoprotein 70 kDa (U1 snRNP 70 kDa) (U1-70K) (snRNP70)	reviewed	427	50,388	nuclear speck [GO:0016607];nucleus [GO:0005634];U1 snRNP [GO:0005685];U2-type prespliceosome [GO:0071004]	SUBCELLULAR LOCATION: Nucleus speckle {ECO:0000269|PubMed:15133128, ECO:0000269|PubMed:18414657}. Nucleus, nucleoplasm {ECO:0000269|PubMed:18414657}. Note=The exchange between speckles and nucleoplasm is sensitive to ongoing transcription and phosphorylation. {ECO:0000269|PubMed:18414657}.	mRNA splicing, via spliceosome [GO:0000398]	mRNA binding [GO:0003729];snRNA binding [GO:0017069];U1 snRNA binding [GO:0030619]	Q42404	U1 small nuclear ribonucleoprotein-70K(U1-70K)	GO:0000398~mRNA splicing, via spliceosome,	GO:0000243~commitment complex,GO:0005634~nucleus,GO:0005685~U1 snRNP,GO:0016607~nuclear speck,GO:0071004~U2-type prespliceosome,GO:0071011~precatalytic spliceosome,	GO:0000166~nucleotide binding,GO:0003676~nucleic acid binding,GO:0003723~RNA binding,GO:0003729~mRNA binding,GO:0005515~protein binding,GO:0030619~U1 snRNA binding,	IPR000504:RNA recognition motif domain,IPR012677:Nucleotide-binding, alpha-beta plait,IPR022023:U1 small nuclear ribonucleoprotein of 70kDa N-terminal,	ath03040:Spliceosome,		SM00360:RRM,	Alternative splicing,Complete proteome,mRNA processing,mRNA splicing,Nucleus,Phosphoprotein,Reference proteome,Ribonucleoprotein,RNA-binding,Spliceosome,	chain:U1 small nuclear ribonucleoprotein 70 kDa,compositionally biased region:Arg/Asp/Glu-rich (mixed charge),compositionally biased region:Arg/Glu-rich (mixed charge),domain:RRM,modified residue,splice variant,	Arabidopsis thaliana	A0A287F1V0	superfamily	388407	2	41	1.57e-22	82.2941	RRM_SF superfamily
	A0A287F1X0	172.97	31	17	12	44	0.0589812	0.000172306	84.593	0	1140	A0A287F1X0	Uncharacterized protein	unreviewed	746	79,791			protein folding [GO:0006457]	ATP binding [GO:0005524];unfolded protein binding [GO:0051082]	Q9LTX9	Heat shock 70 kDa protein 7, chloroplastic (Chloroplast heat shock protein 70-2) (cpHsc70-2) (Heat shock protein 70-7) (AtHsp70-7)	reviewed	718	76,997	apoplast [GO:0048046];chloroplast [GO:0009507];chloroplast envelope [GO:0009941];chloroplast stroma [GO:0009570];cytoplasm [GO:0005737];plastid [GO:0009536];plastid stroma [GO:0009532];thylakoid [GO:0009579]	SUBCELLULAR LOCATION: Plastid, chloroplast stroma {ECO:0000269|PubMed:18997426, ECO:0000269|PubMed:20506024}.	cellular response to unfolded protein [GO:0034620];chaperone cofactor-dependent protein refolding [GO:0051085];protein refolding [GO:0042026];protein targeting to chloroplast [GO:0045036];response to cadmium ion [GO:0046686];response to heat [GO:0009408];response to unfolded protein [GO:0006986]	ATPase activity [GO:0016887];ATPase activity, coupled [GO:0042623];ATP binding [GO:0005524];heat shock protein binding [GO:0031072];misfolded protein binding [GO:0051787];protein folding chaperone [GO:0044183];unfolded protein binding [GO:0051082]	Q9LTX9	chloroplast heat shock protein 70-2(cpHsc70-2)	GO:0006457~protein folding,GO:0009408~response to heat,GO:0045036~protein targeting to chloroplast,GO:0046686~response to cadmium ion,	GO:0005622~intracellular,GO:0005623~cell,GO:0009507~chloroplast,GO:0009532~plastid stroma,GO:0009570~chloroplast stroma,GO:0009579~thylakoid,GO:0009941~chloroplast envelope,GO:0048046~apoplast,	GO:0005515~protein binding,GO:0005524~ATP binding,GO:0051082~unfolded protein binding,	IPR012725:Chaperone DnaK,IPR013126:Heat shock protein 70 family,IPR018181:Heat shock protein 70, conserved site,	ath03040:Spliceosome,ath04141:Protein processing in endoplasmic reticulum,ath04144:Endocytosis,			Alternative splicing,ATP-binding,Chaperone,Chloroplast,Complete proteome,Nucleotide-binding,Plastid,Protein transport,Reference proteome,Stress response,Transit peptide,Transport,		Arabidopsis thaliana	A0A287F1X0	specific	215618	62	744	0	1284.8	PLN03184
	A0A287F2N0	123.87	42	12	12	28	0.0945946	0.000687948	79.371	1.37e-174	484	A0A287F2N0	Uncharacterized protein	unreviewed	296	32,503	proton-transporting ATP synthase complex, catalytic core F(1) [GO:0045261]		ATP synthesis coupled proton transport [GO:0015986]	proton-transporting ATP synthase activity, rotational mechanism [GO:0046933]	Q96250	ATP synthase subunit gamma, mitochondrial (F-ATPase gamma subunit)	reviewed	325	35,448	cell wall [GO:0005618];chloroplast [GO:0009507];cytoplasm [GO:0005737];endoplasmic reticulum [GO:0005783];mitochondrial proton-transporting ATP synthase complex [GO:0005753];mitochondrial proton-transporting ATP synthase complex, catalytic core F(1) [GO:0000275];mitochondrion [GO:0005739];nucleolus [GO:0005730];nucleus [GO:0005634]	SUBCELLULAR LOCATION: Mitochondrion {ECO:0000269|PubMed:14671022}. Mitochondrion inner membrane {ECO:0000305|PubMed:14671022};Peripheral membrane protein {ECO:0000305|PubMed:14671022}.	ATP biosynthetic process [GO:0006754];ATP synthesis coupled proton transport [GO:0015986]	proton-transporting ATP synthase activity, rotational mechanism [GO:0046933];zinc ion binding [GO:0008270]	Q96250	gamma subunit of Mt ATP synthase(ATP3)	GO:0015986~ATP synthesis coupled proton transport,GO:0015992~proton transport,	GO:0005618~cell wall,GO:0005634~nucleus,GO:0005730~nucleolus,GO:0005737~cytoplasm,GO:0005739~mitochondrion,GO:0005753~mitochondrial proton-transporting ATP synthase complex,GO:0005794~Golgi apparatus,GO:0009507~chloroplast,GO:0016020~membrane,GO:0045261~proton-transporting ATP synthase complex, catalytic core F(1),	GO:0008270~zinc ion binding,GO:0046933~proton-transporting ATP synthase activity, rotational mechanism,GO:0046961~proton-transporting ATPase activity, rotational mechanism,	IPR000131:ATPase, F1 complex, gamma subunit,IPR023632:ATPase, F1 complex, gamma subunit conserved site,	ath00190:Oxidative phosphorylation,ath01100:Metabolic pathways,			ATP synthesis,CF(1),Complete proteome,Hydrogen ion transport,Ion transport,Membrane,Mitochondrion,Mitochondrion inner membrane,Reference proteome,Transit peptide,Transport,	chain:ATP synthase subunit gamma, mitochondrial,transit peptide:Mitochondrion,	Arabidopsis thaliana	A0A287F2N0	superfamily	381973	17	294	2.88e-102	300.365	F1-ATPase_gamma superfamily
	A0A287F3Q2	92.44	21	5	3	13	0.047619	0.000139112	77.674	2.33e-121	345	A0A287F3Q2	Uncharacterized protein	unreviewed	273	30,181	endomembrane system [GO:0012505];endosome [GO:0005768]		intracellular protein transport [GO:0006886];Rab protein signal transduction [GO:0032482]	GTPase activity [GO:0003924];GTP binding [GO:0005525]	Q9FJN8	Ras-related protein RABA4a (AtRABA4a)	reviewed	226	24,842	endomembrane system [GO:0012505];endosome [GO:0005768];plasma membrane [GO:0005886];plastid [GO:0009536]	SUBCELLULAR LOCATION: Cell membrane {ECO:0000305};Lipid-anchor {ECO:0000305};Cytoplasmic side {ECO:0000305}.	cell wall biogenesis [GO:0042546];intracellular protein transport [GO:0006886];Rab protein signal transduction [GO:0032482]	GTPase activity [GO:0003924];GTP binding [GO:0005525]	Q9FJN8	RAB GTPase homolog A4A(RABA4a)	GO:0007264~small GTPase mediated signal transduction,GO:0015031~protein transport,GO:0042546~cell wall biogenesis,	GO:0005622~intracellular,GO:0005768~endosome,GO:0005886~plasma membrane,GO:0016020~membrane,	GO:0005525~GTP binding,	IPR001806:Small GTPase superfamily,IPR005225:Small GTP-binding protein domain,IPR027417:P-loop containing nucleoside triphosphate hydrolase,	ath04144:Endocytosis,			Acetylation,Cell membrane,Complete proteome,GTP-binding,Lipoprotein,Membrane,Nucleotide-binding,Prenylation,Protein transport,Reference proteome,Transport,		Arabidopsis thaliana	A0A287F3Q2	specific	206660	65	229	2.07e-124	351.092	Rab11_like
	A0A287F5K5	122.02	21	5	5	15	0.0488599	0.000142738	41.176	2.5	28.9	A0A287F5K5	Uncharacterized protein	unreviewed	307	33,598	nucleus [GO:0005634]			endoribonuclease activity [GO:0004521];RNA binding [GO:0003723];sequence-specific DNA binding [GO:0043565];single-stranded DNA binding [GO:0003697]	Q8S2T0	Protein GRIP (AtGRIP)	reviewed	788	89,859	trans-Golgi network [GO:0005802]	SUBCELLULAR LOCATION: Golgi apparatus {ECO:0000269|PubMed:15605178, ECO:0000269|PubMed:16236155, ECO:0000269|PubMed:16830178}. Note=Locates to the trans-Golgi or to the trans-Golgi network (TGN).	Golgi vesicle transport [GO:0048193];reciprocal meiotic recombination [GO:0007131]		Q8S2T0	Golgi-localized GRIP domain-containing protein(ATGRIP)	GO:0000042~protein targeting to Golgi,GO:0007131~reciprocal meiotic recombination,GO:0048193~Golgi vesicle transport,	GO:0000795~synaptonemal complex,GO:0005737~cytoplasm,GO:0005794~Golgi apparatus,GO:0005802~trans-Golgi network,	GO:0005515~protein binding,	IPR000237:GRIP,			SM00755:Grip,	Alternative splicing,Coiled coil,Complete proteome,Golgi apparatus,Reference proteome,	chain:Protein GRIP,compositionally biased region:Glu-rich,compositionally biased region:Poly-Glu,domain:GRIP,mutagenesis site,sequence conflict,splice variant,	Arabidopsis thaliana	A0A287F5K5	specific	271349	92	294	2.6e-79	239.356	Translin
	A0A287F5N5	24.55	5	1	1	1	0.00442478	3.09895e-05	40	3	28.1	A0A287F5N5	Uncharacterized protein	unreviewed	226	25,589			proton-transporting ATP synthase complex assembly [GO:0043461]		Q8S9J1	Protoporphyrinogen oxidase 2, chloroplastic/mitochondrial (PPO2) (EC 1.3.3.4) (Protein MATERNAL EFFECT EMBRYO ARREST 61)	reviewed	508	55,630	chloroplast [GO:0009507];chloroplast envelope [GO:0009941];chloroplast thylakoid [GO:0009534];mitochondrion [GO:0005739];plastid [GO:0009536]	SUBCELLULAR LOCATION: Plastid, chloroplast. Mitochondrion {ECO:0000269|PubMed:21841088}.	chlorophyll biosynthetic process [GO:0015995];embryo development ending in seed dormancy [GO:0009793];heme biosynthetic process [GO:0006783];protoporphyrinogen IX biosynthetic process [GO:0006782]	oxidoreductase activity [GO:0016491];oxygen-dependent protoporphyrinogen oxidase activity [GO:0004729]	Q8S9J1	Flavin containing amine oxidoreductase family(HEMG2)	GO:0006779~porphyrin-containing compound biosynthetic process,GO:0006782~protoporphyrinogen IX biosynthetic process,GO:0008615~pyridoxine biosynthetic process,GO:0009793~embryo development ending in seed dormancy,GO:0015995~chlorophyll biosynthetic process,GO:0055114~oxidation-reduction process,	GO:0005739~mitochondrion,GO:0009507~chloroplast,GO:0009536~plastid,GO:0009941~chloroplast envelope,	GO:0004729~oxygen-dependent protoporphyrinogen oxidase activity,GO:0010181~FMN binding,	IPR002937:Amine oxidase,IPR004572:Protoporphyrinogen oxidase,IPR016040:NAD(P)-binding domain,IPR023753:Pyridine nucleotide-disulphide oxidoreductase, FAD/NAD(P)-binding domain,IPR027418:Protoporphyrinogen oxidase, C-terminal domain,	ath00860:Porphyrin and chlorophyll metabolism,ath01100:Metabolic pathways,ath01110:Biosynthesis of secondary metabolites,			Alternative splicing,Chlorophyll biosynthesis,Chloroplast,Complete proteome,FAD,Flavoprotein,Heme biosynthesis,Mitochondrion,Oxidoreductase,Plastid,Porphyrin biosynthesis,Reference proteome,Transit peptide,		Arabidopsis thaliana	A0A287F5N5	specific	369415	14	138	1.03e-46	150.332	ATP12
	A0A287F5W4	22.58	11	1	1	3	0.0333333	0.000233454	93.902	1.21e-45	151	A0A287F5W4	Proton_antipo_M domain-containing protein	unreviewed	90	9,661	integral component of membrane [GO:0016021]				O05000	NADH-ubiquinone oxidoreductase chain 2 (EC 7.1.1.2) (NADH dehydrogenase subunit 2)	reviewed	499	55,450	integral component of membrane [GO:0016021];mitochondrial inner membrane [GO:0005743];respirasome [GO:0070469]	SUBCELLULAR LOCATION: Mitochondrion inner membrane;Multi-pass membrane protein.	ATP synthesis coupled electron transport [GO:0042773]	NADH dehydrogenase (ubiquinone) activity [GO:0008137]	O05000	NADH dehydrogenase subunit 2(nad2)	GO:0042773~ATP synthesis coupled electron transport,	GO:0005739~mitochondrion,GO:0005743~mitochondrial inner membrane,GO:0016021~integral component of membrane,GO:0070469~respiratory chain,	GO:0008137~NADH dehydrogenase (ubiquinone) activity,	IPR001750:NADH:ubiquinone/plastoquinone oxidoreductase,IPR010096:NAD(P)H-quinone oxidoreductase, subunit N/subunit 2,	ath00190:Oxidative phosphorylation,ath01100:Metabolic pathways,			Complete proteome,Electron transport,Membrane,Mitochondrion,Mitochondrion inner membrane,NAD,Oxidoreductase,Reference proteome,Respiratory chain,RNA editing,Transmembrane,Transmembrane helix,Transport,Ubiquinone,	chain:NADH-ubiquinone oxidoreductase chain 2,chain:Uncharacterized mitochondrial protein AtMg01330,sequence conflict,transmembrane region,	Arabidopsis thaliana	A0A287F5W4	superfamily	393429	1	83	1.04e-22	89.6222	Proton_antipo_M superfamily
	A0A287F5Y9	71.76	6	4	4	4	0.0056899	4.13803e-05				A0A287F5Y9	Gln-synt_C domain-containing protein	unreviewed	703	78,275			glutamine biosynthetic process [GO:0006542]	glutamate-ammonia ligase activity [GO:0004356];hydrolase activity [GO:0016787]																						A0A287F5Y9;A0A287F5Y9;A0A287F5Y9	superfamily;superfamily;superfamily	365888;381920;385350	366;83;257	693;243;364	6.25E-107;4.19E-13;7.16E-07	328.351;70.5357;48.0044	Gln-synt_C superfamily;metallo-dependent_hydrolases superfamily;Gln-synt_N superfamily
	A0A287F5Z4	61.28	11	2	2	4	0.0210526	0.000153107	88.421	1.23e-122	343	A0A287F5Z4	Complex1_30kDa domain-containing protein	unreviewed	190	22,673	mitochondrial respiratory chain complex I [GO:0005747]			NADH dehydrogenase (ubiquinone) activity [GO:0008137]	Q95748	NADH dehydrogenase [ubiquinone] iron-sulfur protein 3 (EC 1.6.99.3) (EC 7.1.1.2) (NADH dehydrogenase subunit 9)	reviewed	190	22,880	mitochondrial inner membrane [GO:0005743];respirasome [GO:0070469]	SUBCELLULAR LOCATION: Mitochondrion inner membrane {ECO:0000269|PubMed:14671022};Peripheral membrane protein {ECO:0000269|PubMed:14671022};Matrix side {ECO:0000269|PubMed:14671022}.		NADH dehydrogenase (ubiquinone) activity [GO:0008137]	Q95748	NADH dehydrogenase subunit 9(nad9)		GO:0005739~mitochondrion,GO:0005743~mitochondrial inner membrane,GO:0070469~respiratory chain,	GO:0008137~NADH dehydrogenase (ubiquinone) activity,	IPR001268:NADH:ubiquinone oxidoreductase, 30kDa subunit,IPR010218:NADH dehydrogenase, subunit C,IPR020396:NADH:ubiquinone oxidoreductase, 30kDa subunit, conserved site,	ath00190:Oxidative phosphorylation,ath01100:Metabolic pathways,			Complete proteome,Electron transport,Membrane,Mitochondrion,Mitochondrion inner membrane,NAD,Oxidoreductase,Reference proteome,Respiratory chain,RNA editing,Transport,Ubiquinone,	chain:NADH-ubiquinone oxidoreductase 27 kDa subunit,sequence conflict,	Arabidopsis thaliana	A0A287F5Z4	specific	235691	40	185	4.67e-57	177.793	PRK06074
	A0A287F614	76.12	13	7	7	13	0.0172185	0.000120592				A0A287F614	Gln-synt_C domain-containing protein	unreviewed	755	84,373			glutamine biosynthetic process [GO:0006542]	glutamate-ammonia ligase activity [GO:0004356];hydrolase activity [GO:0016787]																						A0A287F614;A0A287F614	specific;superfamily	223252;381920	406;222	731;382	7.16E-77;2.91E-13	254.486;70.9209	GlnA;metallo-dependent_hydrolases superfamily
	A0A287F637	42.56	0	1	1	1	0.000249252	7.28156e-07	40.251	0	2691	A0A287F637	Midasin	unreviewed	4012	453,596	nucleus [GO:0005634]		ribosomal large subunit assembly [GO:0000027]	ATPase activity [GO:0016887];ATP binding [GO:0005524]	A0A1P8AUY4	Midasin (AtMDN1) (Dynein-related AAA-ATPase MDN1) (MIDAS-containing protein 1) (Protein DWARF AND SHORT ROOT 1)	reviewed	5400	611,889	chloroplast envelope [GO:0009941];nucleolus [GO:0005730];nucleoplasm [GO:0005654];plasmodesma [GO:0009506];preribosome, large subunit precursor [GO:0030687]	SUBCELLULAR LOCATION: Nucleus, nucleolus {ECO:0000250|UniProtKB:Q12019}. Nucleus, nucleoplasm {ECO:0000250|UniProtKB:Q12019}.	abscisic acid-activated signaling pathway [GO:0009738];embryo sac development [GO:0009553];regulation of developmental growth [GO:0048638];ribosomal large subunit assembly [GO:0000027];rRNA processing [GO:0006364]	ATPase activity [GO:0016887];ATP binding [GO:0005524]	A0A1P8AUY4	midasin-like protein(AT1G67120)	GO:0000027~ribosomal large subunit assembly,GO:0006364~rRNA processing,GO:0009553~embryo sac development,	GO:0005634~nucleus,GO:0009506~plasmodesma,GO:0009941~chloroplast envelope,GO:0030687~preribosome, large subunit precursor,	GO:0005524~ATP binding,GO:0016887~ATPase activity,	IPR002035:von Willebrand factor, type A,IPR003593:AAA+ ATPase domain,IPR011704:ATPase, dynein-related, AAA domain,IPR012099:Midasin,IPR025662:Sigma-54 interaction domain, ATP-binding site 1,IPR027417:P-loop containing nucleoside triphosphate hydrolase,	ath03008:Ribosome biogenesis in eukaryotes,	PIRSF010340:midasin,	SM00382:AAA,	ATP-binding,Chaperone,Complete proteome,Nucleotide-binding,Nucleus,Reference proteome,		Arabidopsis thaliana	A0A287F637;A0A287F637;A0A287F637;A0A287F637	superfamily;superfamily;superfamily;superfamily	227596;381780;380146;369294	1;3739;3213;3286	1003;4009;3471;3672	0;1.16E-98;3.77E-10;1.04E-05	750.676;319.296;66.3898;51.4281	MDN1 superfamily;vWFA superfamily;MSCRAMM_SdrC superfamily;DMP1 superfamily
	A0A287F6F9	31.68	9	1	1	2	0.0183486	0.000128507	88.608	6.05e-47	148	A0A287F6F9	Inosine triphosphate pyrophosphatase	unreviewed	109	11,355			nucleoside triphosphate catabolic process [GO:0009143]	nucleoside-triphosphate diphosphatase activity [GO:0047429]	Q8L968	Inosine triphosphate pyrophosphatase (ITPase) (Inosine triphosphatase) (EC 3.6.1.9) (Non-canonical purine NTP pyrophosphatase) (Non-standard purine NTP pyrophosphatase) (Nucleoside-triphosphate diphosphatase) (Nucleoside-triphosphate pyrophosphatase) (NTPase)	reviewed	206	22,478	cytoplasm [GO:0005737]	SUBCELLULAR LOCATION: Cytoplasm {ECO:0000255|HAMAP-Rule:MF_03148}.	deoxyribonucleoside triphosphate catabolic process [GO:0009204];nucleoside triphosphate catabolic process [GO:0009143];nucleotide metabolic process [GO:0009117]	dTTP diphosphatase activity [GO:0036218];metal ion binding [GO:0046872];NADH pyrophosphatase activity [GO:0035529];nucleoside-triphosphate diphosphatase activity [GO:0047429];nucleotide binding [GO:0000166]	Q8L968	Inosine triphosphate pyrophosphatase family protein(AT4G13720)	GO:0009117~nucleotide metabolic process,GO:0009204~deoxyribonucleoside triphosphate catabolic process,	GO:0005737~cytoplasm,	GO:0000166~nucleotide binding,GO:0016462~pyrophosphatase activity,GO:0035529~NADH pyrophosphatase activity,GO:0046872~metal ion binding,GO:0047429~nucleoside-triphosphate diphosphatase activity,	IPR002637:Ham1-like protein,IPR027502:Inosine triphosphate pyrophosphatase,	ath00230:Purine metabolism,ath01100:Metabolic pathways,			Complete proteome,Cytoplasm,Hydrolase,Magnesium,Manganese,Metal-binding,Nucleotide metabolism,Nucleotide-binding,Reference proteome,		Arabidopsis thaliana	A0A287F6F9	superfamily	381917	35	108	7.99e-27	97.2064	Maf_Ham1 superfamily
	A0A287F6I2	54.02	10	3	3	4	0.0126582	9.20581e-05	75.728	5.4e-170	479	A0A287F6I2	Uncharacterized protein	unreviewed	316	33,023				transferase activity, transferring acyl groups other than amino-acyl groups [GO:0016747]	Q56WD9	3-ketoacyl-CoA thiolase 2, peroxisomal (EC 2.3.1.16) (Acetyl-CoA acyltransferase 2) (Beta-ketothiolase 2) (Peroxisomal 3-oxoacyl-CoA thiolase 2) (Peroxisome defective protein 1)	reviewed	462	48,579	endoplasmic reticulum [GO:0005783];glyoxysome [GO:0009514];mitochondrion [GO:0005739];nucleolus [GO:0005730];peroxisome [GO:0005777];vacuolar membrane [GO:0005774]	SUBCELLULAR LOCATION: Peroxisome. Glyoxysome. Note=Peroxisomal targeting signal type 2 (PTS2-type) import is temperature and ATP-dependent, induced by zinc ions and PTS1-type import, but repressed by mature forms of PED1.	fatty acid beta-oxidation [GO:0006635];glyoxysome organization [GO:0010111];jasmonic acid biosynthetic process [GO:0009695];oxylipin biosynthetic process [GO:0031408];phenylacetate catabolic process [GO:0010124];positive regulation of abscisic acid-activated signaling pathway [GO:0009789];response to wounding [GO:0009611]	acetyl-CoA C-acyltransferase activity [GO:0003988]	Q56WD9	peroxisomal 3-ketoacyl-CoA thiolase 3(PKT3)	GO:0006633~fatty acid biosynthetic process,GO:0006635~fatty acid beta-oxidation,GO:0008152~metabolic process,GO:0009611~response to wounding,GO:0009695~jasmonic acid biosynthetic process,GO:0009789~positive regulation of abscisic acid-activated signaling pathway,GO:0010111~glyoxysome organization,GO:0019395~fatty acid oxidation,GO:0031408~oxylipin biosynthetic process,	GO:0005730~nucleolus,GO:0005739~mitochondrion,GO:0005774~vacuolar membrane,GO:0005777~peroxisome,GO:0005829~cytosol,GO:0009507~chloroplast,GO:0009514~glyoxysome,GO:0016020~membrane,	GO:0003988~acetyl-CoA C-acyltransferase activity,GO:0016747~transferase activity, transferring acyl groups other than amino-acyl groups,	IPR002155:Thiolase,IPR016039:Thiolase-like,IPR020610:Thiolase, active site,IPR020613:Thiolase, conserved site,IPR020615:Thiolase, acyl-enzyme intermediate active site,IPR020616:Thiolase, N-terminal,IPR020617:Thiolase, C-terminal,	ath00071:Fatty acid degradation,ath00280:Valine, leucine and isoleucine degradation,ath00592:alpha-Linolenic acid metabolism,ath01040:Biosynthesis of unsaturated fatty acids,ath01100:Metabolic pathways,ath01110:Biosynthesis of secondary metabolites,ath01130:Biosynthesis of antibiotics,ath01212:Fatty acid metabolism,ath04146:Peroxisome,			3D-structure,Acyltransferase,Complete proteome,Fatty acid biosynthesis,Fatty acid metabolism,Glyoxysome,Lipid biosynthesis,Lipid metabolism,Oxylipin biosynthesis,Peroxisome,Reference proteome,Transferase,Transit peptide,	active site:Acyl-thioester intermediate,active site:Proton acceptor,chain:3-ketoacyl-CoA thiolase 2, peroxisomal,helix,sequence conflict,strand,transit peptide:Peroxisome,turn,	Arabidopsis thaliana	A0A287F6I2	superfamily	215161	14	310	0	582.109	PLN02287 superfamily
	A0A287F6I7	87.45	7	2	2	3	0.00650759	1.9011e-05	76.134	0	657	A0A287F6I7	Uncharacterized protein	unreviewed	461	49,105				transferase activity, transferring acyl groups other than amino-acyl groups [GO:0016747]	Q56WD9	3-ketoacyl-CoA thiolase 2, peroxisomal (EC 2.3.1.16) (Acetyl-CoA acyltransferase 2) (Beta-ketothiolase 2) (Peroxisomal 3-oxoacyl-CoA thiolase 2) (Peroxisome defective protein 1)	reviewed	462	48,579	endoplasmic reticulum [GO:0005783];glyoxysome [GO:0009514];mitochondrion [GO:0005739];nucleolus [GO:0005730];peroxisome [GO:0005777];vacuolar membrane [GO:0005774]	SUBCELLULAR LOCATION: Peroxisome. Glyoxysome. Note=Peroxisomal targeting signal type 2 (PTS2-type) import is temperature and ATP-dependent, induced by zinc ions and PTS1-type import, but repressed by mature forms of PED1.	fatty acid beta-oxidation [GO:0006635];glyoxysome organization [GO:0010111];jasmonic acid biosynthetic process [GO:0009695];oxylipin biosynthetic process [GO:0031408];phenylacetate catabolic process [GO:0010124];positive regulation of abscisic acid-activated signaling pathway [GO:0009789];response to wounding [GO:0009611]	acetyl-CoA C-acyltransferase activity [GO:0003988]	Q56WD9	peroxisomal 3-ketoacyl-CoA thiolase 3(PKT3)	GO:0006633~fatty acid biosynthetic process,GO:0006635~fatty acid beta-oxidation,GO:0008152~metabolic process,GO:0009611~response to wounding,GO:0009695~jasmonic acid biosynthetic process,GO:0009789~positive regulation of abscisic acid-activated signaling pathway,GO:0010111~glyoxysome organization,GO:0019395~fatty acid oxidation,GO:0031408~oxylipin biosynthetic process,	GO:0005730~nucleolus,GO:0005739~mitochondrion,GO:0005774~vacuolar membrane,GO:0005777~peroxisome,GO:0005829~cytosol,GO:0009507~chloroplast,GO:0009514~glyoxysome,GO:0016020~membrane,	GO:0003988~acetyl-CoA C-acyltransferase activity,GO:0016747~transferase activity, transferring acyl groups other than amino-acyl groups,	IPR002155:Thiolase,IPR016039:Thiolase-like,IPR020610:Thiolase, active site,IPR020613:Thiolase, conserved site,IPR020615:Thiolase, acyl-enzyme intermediate active site,IPR020616:Thiolase, N-terminal,IPR020617:Thiolase, C-terminal,	ath00071:Fatty acid degradation,ath00280:Valine, leucine and isoleucine degradation,ath00592:alpha-Linolenic acid metabolism,ath01040:Biosynthesis of unsaturated fatty acids,ath01100:Metabolic pathways,ath01110:Biosynthesis of secondary metabolites,ath01130:Biosynthesis of antibiotics,ath01212:Fatty acid metabolism,ath04146:Peroxisome,			3D-structure,Acyltransferase,Complete proteome,Fatty acid biosynthesis,Fatty acid metabolism,Glyoxysome,Lipid biosynthesis,Lipid metabolism,Oxylipin biosynthesis,Peroxisome,Reference proteome,Transferase,Transit peptide,	active site:Acyl-thioester intermediate,active site:Proton acceptor,chain:3-ketoacyl-CoA thiolase 2, peroxisomal,helix,sequence conflict,strand,transit peptide:Peroxisome,turn,	Arabidopsis thaliana	A0A287F6I7	specific	215161	55	455	0	805.139	PLN02287
	A0A287F6S1	245.78	73	35	18	160	0.28777	0.00084068	87.661	0	968	A0A287F6S1	Uncharacterized protein	unreviewed	556	59,242			protein refolding [GO:0042026]	ATP binding [GO:0005524]	P29197	Chaperonin CPN60, mitochondrial (HSP60)	reviewed	577	61,281	cytosol [GO:0005829];cytosolic ribosome [GO:0022626];mitochondrial matrix [GO:0005759];mitochondrion [GO:0005739];polysomal ribosome [GO:0042788];vacuolar membrane [GO:0005774]	SUBCELLULAR LOCATION: Mitochondrion {ECO:0000269|PubMed:14671022, ECO:0000305|PubMed:25732537}.	'de novo' protein folding [GO:0006458];Group II intron splicing [GO:0000373];mitochondrion organization [GO:0007005];protein import into mitochondrial intermembrane space [GO:0045041];protein refolding [GO:0042026];response to cadmium ion [GO:0046686];response to heat [GO:0009408]	ATP binding [GO:0005524];copper ion binding [GO:0005507];RNA binding [GO:0003723];structural constituent of ribosome [GO:0003735];unfolded protein binding [GO:0051082]	P29197	heat shock protein 60(HSP60)	GO:0007005~mitochondrion organization,GO:0009408~response to heat,GO:0042026~protein refolding,GO:0046686~response to cadmium ion,GO:0051131~chaperone-mediated protein complex assembly,	GO:0005737~cytoplasm,GO:0005739~mitochondrion,GO:0005759~mitochondrial matrix,GO:0005774~vacuolar membrane,GO:0005794~Golgi apparatus,GO:0005829~cytosol,GO:0022626~cytosolic ribosome,	GO:0005507~copper ion binding,GO:0005524~ATP binding,	IPR001844:Chaperonin Cpn60,IPR002423:Chaperonin Cpn60/TCP-1,IPR018370:Chaperonin Cpn60, conserved site,IPR027409:GroEL-like apical domain,IPR027413:GroEL-like equatorial domain,	ath03018:RNA degradation,			ATP-binding,Chaperone,Complete proteome,Mitochondrion,Nucleotide-binding,Phosphoprotein,Reference proteome,Stress response,Transit peptide,	chain:Chaperonin CPN60, mitochondrial,sequence conflict,transit peptide:Mitochondrion,	Arabidopsis thaliana	A0A287F6S1	specific	239460	17	537	0	877.171	GroEL
	A0A287F6T0	192.81	61	27	13	74	0.149495	0.00104701	89.293	0	892	A0A287F6T0	Uncharacterized protein	unreviewed	495	52,652			protein refolding [GO:0042026]	ATP binding [GO:0005524]	P29197	Chaperonin CPN60, mitochondrial (HSP60)	reviewed	577	61,281	cytosol [GO:0005829];cytosolic ribosome [GO:0022626];mitochondrial matrix [GO:0005759];mitochondrion [GO:0005739];polysomal ribosome [GO:0042788];vacuolar membrane [GO:0005774]	SUBCELLULAR LOCATION: Mitochondrion {ECO:0000269|PubMed:14671022, ECO:0000305|PubMed:25732537}.	Group II intron splicing [GO:0000373];mitochondrion organization [GO:0007005];protein folding [GO:0006457];protein refolding [GO:0042026];response to cadmium ion [GO:0046686];response to heat [GO:0009408]	ATP binding [GO:0005524];copper ion binding [GO:0005507];RNA binding [GO:0003723];structural constituent of ribosome [GO:0003735]	P29197	heat shock protein 60(HSP60)	GO:0007005~mitochondrion organization,GO:0009408~response to heat,GO:0042026~protein refolding,GO:0046686~response to cadmium ion,GO:0051131~chaperone-mediated protein complex assembly,	GO:0005737~cytoplasm,GO:0005739~mitochondrion,GO:0005759~mitochondrial matrix,GO:0005774~vacuolar membrane,GO:0005794~Golgi apparatus,GO:0005829~cytosol,GO:0022626~cytosolic ribosome,	GO:0005507~copper ion binding,GO:0005524~ATP binding,	IPR001844:Chaperonin Cpn60,IPR002423:Chaperonin Cpn60/TCP-1,IPR018370:Chaperonin Cpn60, conserved site,IPR027409:GroEL-like apical domain,IPR027413:GroEL-like equatorial domain,	ath03018:RNA degradation,			ATP-binding,Chaperone,Complete proteome,Mitochondrion,Nucleotide-binding,Phosphoprotein,Reference proteome,Stress response,Transit peptide,	chain:Chaperonin CPN60, mitochondrial,sequence conflict,transit peptide:Mitochondrion,	Arabidopsis thaliana	A0A287F6T0	specific	239460	1	495	0	830.562	GroEL
	A0A287F726	32.9	3	1	1	1	0.00231482	6.76241e-06	75.35	0	587	A0A287F726	Beta-amylase (EC 3.2.1.2)	unreviewed	432	47,541			polysaccharide catabolic process [GO:0000272]	amylopectin maltohydrolase activity [GO:0102229];beta-amylase activity [GO:0016161]	Q9LIR6	Beta-amylase 1, chloroplastic (EC 3.2.1.2) (1,4-alpha-D-glucan maltohydrolase) (Beta-amylase 7) (Thioredoxin-regulated beta-amylase) (TR-BAMY)	reviewed	575	63,762	chloroplast [GO:0009507];cytosol [GO:0005829];nucleus [GO:0005634]	SUBCELLULAR LOCATION: Plastid, chloroplast {ECO:0000269|PubMed:16698902, ECO:0000269|PubMed:18390594}.	response to water deprivation [GO:0009414];starch catabolic process [GO:0005983]	amylopectin maltohydrolase activity [GO:0102229];beta-amylase activity [GO:0016161]	Q9LIR6	beta-amylase 1(BAM1)	GO:0000272~polysaccharide catabolic process,GO:0005983~starch catabolic process,GO:0009414~response to water deprivation,	GO:0005634~nucleus,GO:0005829~cytosol,GO:0009507~chloroplast,	GO:0016161~beta-amylase activity,	IPR001371:Glycoside hydrolase, family 14B, plant,IPR001554:Glycoside hydrolase, family 14,IPR013781:Glycoside hydrolase, catalytic domain,IPR017853:Glycoside hydrolase, superfamily,IPR018238:Glycoside hydrolase, family 14, conserved site,	ath00500:Starch and sucrose metabolism,			Carbohydrate metabolism,Chloroplast,Complete proteome,Disulfide bond,Glycosidase,Hydrolase,Phosphoprotein,Plastid,Polysaccharide degradation,Reference proteome,Transit peptide,		Arabidopsis thaliana	A0A287F726	superfamily	393300	1	432	0	674.051	AmyAc_family superfamily
	A0A287F7D0	140.52	37	17	17	40	0.0759013	0.000221735	70.588	0	780	A0A287F7D0	Uncharacterized protein	unreviewed	527	57,684	Prp19 complex [GO:0000974]		DNA repair [GO:0006281];mRNA splicing, via spliceosome [GO:0000398]	ubiquitin protein ligase activity [GO:0061630]	Q94BR4	Pre-mRNA-processing factor 19 homolog 1 (EC 2.3.2.-) (MOS4-associated complex protein 3A) (MAC protein 3A) (Plant U-box protein 59) (U-box domain-containing protein 59)	reviewed	523	56,866	catalytic step 2 spliceosome [GO:0071013];extracellular region [GO:0005576];nucleolus [GO:0005730];nucleus [GO:0005634];Prp19 complex [GO:0000974];U2-type catalytic step 1 spliceosome [GO:0071006]	SUBCELLULAR LOCATION: Nucleus {ECO:0000269|PubMed:19629177}.	defense response to bacterium [GO:0042742];DNA repair [GO:0006281];generation of catalytic spliceosome for first transesterification step [GO:0000349];innate immune response [GO:0045087];protein K63-linked ubiquitination [GO:0070534];response to cadmium ion [GO:0046686]	ubiquitin protein ligase activity [GO:0061630];ubiquitin-protein transferase activity [GO:0004842]	Q94BR4	MOS4-associated complex 3A(MAC3A)	GO:0000349~generation of catalytic spliceosome for first transesterification step,GO:0006281~DNA repair,GO:0006397~mRNA processing,GO:0008380~RNA splicing,GO:0016567~protein ubiquitination,GO:0042742~defense response to bacterium,GO:0045087~innate immune response,GO:0046686~response to cadmium ion,GO:0070534~protein K63-linked ubiquitination,	GO:0000974~Prp19 complex,GO:0005634~nucleus,GO:0005681~spliceosomal complex,GO:0005730~nucleolus,GO:0071006~U2-type catalytic step 1 spliceosome,GO:0080008~Cul4-RING E3 ubiquitin ligase complex,	GO:0000166~nucleotide binding,GO:0004842~ubiquitin-protein transferase activity,GO:0016874~ligase activity,GO:0061630~ubiquitin protein ligase activity,	IPR001680:WD40 repeat,IPR003613:U box domain,IPR013083:Zinc finger, RING/FYVE/PHD-type,IPR013915:Pre-mRNA-splicing factor 19,IPR015943:WD40/YVTN repeat-like-containing domain,IPR017986:WD40-repeat-containing domain,	ath03040:Spliceosome,ath04120:Ubiquitin mediated proteolysis,		SM00320:WD40,SM00504:Ubox,	Alternative splicing,Complete proteome,DNA damage,DNA repair,Immunity,Innate immunity,Ligase,mRNA processing,mRNA splicing,Nucleus,Plant defense,Reference proteome,Repeat,Spliceosome,Ubl conjugation pathway,WD repeat,	chain:Pre-mRNA-processing factor 19 homolog 1,domain:U-box,repeat:WD 1,repeat:WD 2,repeat:WD 3,repeat:WD 4,repeat:WD 5,repeat:WD 6,repeat:WD 7,	Arabidopsis thaliana	A0A287F7D0;A0A287F7D0;A0A287F7D0	specific;specific;specific	238121;369995;319570	223;67;2	510;130;54	5.91E-57;1.13E-36;5.23E-26	191.779;129.945;99.9622	WD40;Prp19;RING-Ubox_PRP19
	A0A287F7D7	93.31	12	7	7	21	0.0432099	0.000314248	70.309	0	720	A0A287F7D7	Uncharacterized protein	unreviewed	486	53,266	Prp19 complex [GO:0000974]		DNA repair [GO:0006281];mRNA splicing, via spliceosome [GO:0000398]	ubiquitin protein ligase activity [GO:0061630]	O22785	Pre-mRNA-processing factor 19 homolog 2 (EC 2.3.2.27) (MOS4-associated complex protein 3B) (MAC protein 3B) (Plant U-box protein 60) (RING-type E3 ubiquitin transferase PRP19 2) (U-box domain-containing protein 60)	reviewed	525	56,728	catalytic step 2 spliceosome [GO:0071013];cell wall [GO:0005618];Cul4-RING E3 ubiquitin ligase complex [GO:0080008];endoplasmic reticulum [GO:0005783];nucleus [GO:0005634];Prp19 complex [GO:0000974];U2-type catalytic step 1 spliceosome [GO:0071006]	SUBCELLULAR LOCATION: Nucleus {ECO:0000269|PubMed:19629177}.	defense response to bacterium [GO:0042742];DNA repair [GO:0006281];generation of catalytic spliceosome for first transesterification step [GO:0000349];innate immune response [GO:0045087];protein K63-linked ubiquitination [GO:0070534]	ubiquitin protein ligase activity [GO:0061630];ubiquitin-protein transferase activity [GO:0004842]	O22785	MOS4-associated complex 3B(MAC3B)	GO:0000349~generation of catalytic spliceosome for first transesterification step,GO:0006281~DNA repair,GO:0006397~mRNA processing,GO:0008380~RNA splicing,GO:0016567~protein ubiquitination,GO:0042742~defense response to bacterium,GO:0045087~innate immune response,GO:0070534~protein K63-linked ubiquitination,	GO:0000974~Prp19 complex,GO:0005618~cell wall,GO:0005634~nucleus,GO:0005681~spliceosomal complex,GO:0009507~chloroplast,GO:0071006~U2-type catalytic step 1 spliceosome,GO:0080008~Cul4-RING E3 ubiquitin ligase complex,	GO:0000166~nucleotide binding,GO:0004842~ubiquitin-protein transferase activity,GO:0016874~ligase activity,GO:0061630~ubiquitin protein ligase activity,	IPR001680:WD40 repeat,IPR003613:U box domain,IPR013083:Zinc finger, RING/FYVE/PHD-type,IPR013915:Pre-mRNA-splicing factor 19,IPR015943:WD40/YVTN repeat-like-containing domain,IPR017986:WD40-repeat-containing domain,	ath03040:Spliceosome,ath04120:Ubiquitin mediated proteolysis,		SM00320:WD40,SM00504:Ubox,	Alternative splicing,Complete proteome,DNA damage,DNA repair,Immunity,Innate immunity,Ligase,mRNA processing,mRNA splicing,Nucleus,Plant defense,Reference proteome,Repeat,Spliceosome,Ubl conjugation pathway,WD repeat,	chain:Pre-mRNA-processing factor 19 homolog 2,domain:U-box,repeat:WD 1,repeat:WD 2,repeat:WD 3,repeat:WD 4,repeat:WD 5,repeat:WD 6,repeat:WD 7,short sequence motif:DWD box,	Arabidopsis thaliana	A0A287F7D7;A0A287F7D7;A0A287F7D7	specific;specific;specific	238121;369995;319570	223;67;2	478;130;54	4.48E-51;6.83E-37;4.14E-26	175.216;129.945;99.9622	WD40;Prp19;RING-Ubox_PRP19
	A0A287F7Z9	120.03	13	4	4	7	0.0142566	4.16487e-05	63.968	1.75e-101	309	A0A287F7Z9	Uncharacterized protein	unreviewed	491	49,356				RNA binding [GO:0003723]	Q8W034	Heterogeneous nuclear ribonucleoprotein 1 (hnRNP1)	reviewed	411	42,353	cytosol [GO:0005829];nucleus [GO:0005634];ribonucleoprotein complex [GO:1990904];spliceosomal complex [GO:0005681]	SUBCELLULAR LOCATION: Nucleus {ECO:0000269|PubMed:14756317}. Cytoplasm {ECO:0000269|PubMed:14756317}. Note=Localized in cytoplasmic mRNP granules containing untranslated mRNAs. Shuttles continuously between the nucleus and the cytoplasm along with mRNA. Component of ribonucleosomes. Relocalization from the cytoplasm into the nucleus is mediated by TRN1 (By similarity). {ECO:0000250}.	mRNA processing [GO:0006397];mRNA transport [GO:0051028];regulation of response to salt stress [GO:1901000];regulation of response to water deprivation [GO:2000070];regulation of RNA metabolic process [GO:0051252];RNA splicing [GO:0008380];vegetative to reproductive phase transition of meristem [GO:0010228]	mRNA binding [GO:0003729];RNA binding [GO:0003723]	Q8W034	RNA-binding (RRM/RBD/RNP motifs) family protein(AT4G14300)	GO:0006397~mRNA processing,GO:0008380~RNA splicing,GO:0010228~vegetative to reproductive phase transition of meristem,GO:0051028~mRNA transport,GO:1901000~regulation of response to salt stress,GO:2000070~regulation of response to water deprivation,	GO:0005634~nucleus,GO:0005681~spliceosomal complex,GO:0005829~cytosol,	GO:0000166~nucleotide binding,GO:0003723~RNA binding,GO:0003729~mRNA binding,	IPR000504:RNA recognition motif domain,IPR012677:Nucleotide-binding, alpha-beta plait,	ath03015:mRNA surveillance pathway,		SM00360:RRM,	Complete proteome,Cytoplasm,mRNA processing,mRNA splicing,mRNA transport,Nucleus,Reference proteome,Repeat,Ribonucleoprotein,RNA-binding,Spliceosome,Transport,		Arabidopsis thaliana	A0A287F7Z9;A0A287F7Z9;A0A287F7Z9	specific;specific;superfamily	240773;240771;130689	154;46;54	233;116;387	7.07E-45;1.92E-38;9.61E-21	151.749;134.25;95.2589	RRM2_DAZAP1;RRM1_hnRNPA_hnRNPD_like;PABP-1234 superfamily
	A0A287F807	66.31	6	2	2	3	0.00591716	4.14416e-05	63.968	4.71e-101	309	A0A287F807	Uncharacterized protein	unreviewed	507	51,037				RNA binding [GO:0003723]	Q8W034	Heterogeneous nuclear ribonucleoprotein 1 (hnRNP1)	reviewed	411	42,353	cytosol [GO:0005829];nucleus [GO:0005634];ribonucleoprotein complex [GO:1990904];spliceosomal complex [GO:0005681]	SUBCELLULAR LOCATION: Nucleus {ECO:0000269|PubMed:14756317}. Cytoplasm {ECO:0000269|PubMed:14756317}. Note=Localized in cytoplasmic mRNP granules containing untranslated mRNAs. Shuttles continuously between the nucleus and the cytoplasm along with mRNA. Component of ribonucleosomes. Relocalization from the cytoplasm into the nucleus is mediated by TRN1 (By similarity). {ECO:0000250}.	mRNA processing [GO:0006397];mRNA transport [GO:0051028];regulation of response to salt stress [GO:1901000];regulation of response to water deprivation [GO:2000070];regulation of RNA metabolic process [GO:0051252];RNA splicing [GO:0008380];vegetative to reproductive phase transition of meristem [GO:0010228]	mRNA binding [GO:0003729];RNA binding [GO:0003723]	Q8W034	RNA-binding (RRM/RBD/RNP motifs) family protein(AT4G14300)	GO:0006397~mRNA processing,GO:0008380~RNA splicing,GO:0010228~vegetative to reproductive phase transition of meristem,GO:0051028~mRNA transport,GO:1901000~regulation of response to salt stress,GO:2000070~regulation of response to water deprivation,	GO:0005634~nucleus,GO:0005681~spliceosomal complex,GO:0005829~cytosol,	GO:0000166~nucleotide binding,GO:0003723~RNA binding,GO:0003729~mRNA binding,	IPR000504:RNA recognition motif domain,IPR012677:Nucleotide-binding, alpha-beta plait,	ath03015:mRNA surveillance pathway,		SM00360:RRM,	Complete proteome,Cytoplasm,mRNA processing,mRNA splicing,mRNA transport,Nucleus,Reference proteome,Repeat,Ribonucleoprotein,RNA-binding,Spliceosome,Transport,		Arabidopsis thaliana	A0A287F807;A0A287F807;A0A287F807	specific;specific;superfamily	240773;240771;130689	170;62;70	249;132;403	8.87E-45;3.05E-38;1.02E-20	151.749;133.865;95.2589	RRM2_DAZAP1;RRM1_hnRNPA_hnRNPD_like;PABP-1234 superfamily
	A0A287F8K3	110.11	9	11	11	12	0.00770713	2.25153e-05	62.345	0	2024	A0A287F8K3	Uncharacterized protein	unreviewed	1557	175,391			protein glycosylation [GO:0006486]	UDP-glucose:glycoprotein glucosyltransferase activity [GO:0003980]	Q0WL80	UDP-glucose:glycoprotein glucosyltransferase (EC 2.4.1.-) (EMS-mutagenized BRI1 suppressor 1) (Protein PRIORITY IN SWEET LIFE 2)	reviewed	1613	181,805	endoplasmic reticulum [GO:0005783];endoplasmic reticulum lumen [GO:0005788];mitochondrion [GO:0005739]	SUBCELLULAR LOCATION: Endoplasmic reticulum lumen {ECO:0000305}.	anthocyanin-containing compound metabolic process [GO:0046283];defense response signaling pathway, resistance gene-independent [GO:0010204];ER-associated misfolded protein catabolic process [GO:0071712];plant-type hypersensitive response [GO:0009626];protein N-linked glycosylation via asparagine [GO:0018279];response to salicylic acid [GO:0009751]	UDP-glucose:glycoprotein glucosyltransferase activity [GO:0003980];unfolded protein binding [GO:0051082]	Q0WL80	EMS-MUTAGENIZED BRI1 SUPPRESSOR 1(EBS1)	GO:0006486~protein glycosylation,GO:0009626~plant-type hypersensitive response,GO:0009751~response to salicylic acid,GO:0010204~defense response signaling pathway, resistance gene-independent,GO:0016051~carbohydrate biosynthetic process,GO:0018279~protein N-linked glycosylation via asparagine,GO:0030968~endoplasmic reticulum unfolded protein response,GO:0046283~anthocyanin-containing compound met…	GO:0005783~endoplasmic reticulum,GO:0005788~endoplasmic reticulum lumen,GO:0009507~chloroplast,	GO:0003980~UDP-glucose:glycoprotein glucosyltransferase activity,GO:0016757~transferase activity, transferring glycosyl groups,GO:0016758~transferase activity, transferring hexosyl groups,GO:0051082~unfolded protein binding,	IPR002495:Glycosyl transferase, family 8,IPR009448:UDP-glucose:Glycoprotein Glucosyltransferase,	ath04141:Protein processing in endoplasmic reticulum,			Alternative splicing,Complete proteome,Endoplasmic reticulum,Glycoprotein,Reference proteome,Signal,Transferase,		Arabidopsis thaliana	A0A287F8K3;A0A287F8K3;A0A287F8K3;A0A287F8K3;A0A287F8K3;A0A287F8K3	specific;specific;specific;specific;specific;specific	375830;375826;375828;375827;368901;375829	1252;65;470;338;1106;701	1519;254;683;467;1199;945	0;5.15E-55;1.40E-48;3.79E-42;1.40E-37;7.25E-30	621.15;189.724;173.589;150.776;136.837;118.038	Glyco_transf_24;Thioredoxin_12;Thioredoxin_14;Thioredoxin_13;UDP-g_GGTase;Thioredoxin_15
	A0A287F8M8	56.53	2	3	3	4	0.00249688	1.74872e-05	64.246	0	2108	A0A287F8M8	Uncharacterized protein	unreviewed	1602	180,679	endoplasmic reticulum [GO:0005783]		ER-associated misfolded protein catabolic process [GO:0071712];protein N-linked glycosylation via asparagine [GO:0018279]	UDP-glucose:glycoprotein glucosyltransferase activity [GO:0003980];unfolded protein binding [GO:0051082]	Q0WL80	UDP-glucose:glycoprotein glucosyltransferase (EC 2.4.1.-) (EMS-mutagenized BRI1 suppressor 1) (Protein PRIORITY IN SWEET LIFE 2)	reviewed	1613	181,805	endoplasmic reticulum [GO:0005783];endoplasmic reticulum lumen [GO:0005788];mitochondrion [GO:0005739]	SUBCELLULAR LOCATION: Endoplasmic reticulum lumen {ECO:0000305}.	anthocyanin-containing compound metabolic process [GO:0046283];ER-associated misfolded protein catabolic process [GO:0071712];innate immune response-activating signal transduction [GO:0002758];plant-type hypersensitive response [GO:0009626];protein N-linked glycosylation via asparagine [GO:0018279];response to salicylic acid [GO:0009751]	UDP-glucose:glycoprotein glucosyltransferase activity [GO:0003980];unfolded protein binding [GO:0051082]	Q0WL80	EMS-MUTAGENIZED BRI1 SUPPRESSOR 1(EBS1)	GO:0006486~protein glycosylation,GO:0009626~plant-type hypersensitive response,GO:0009751~response to salicylic acid,GO:0010204~defense response signaling pathway, resistance gene-independent,GO:0016051~carbohydrate biosynthetic process,GO:0018279~protein N-linked glycosylation via asparagine,GO:0030968~endoplasmic reticulum unfolded protein response,GO:0046283~anthocyanin-containing compound met…	GO:0005783~endoplasmic reticulum,GO:0005788~endoplasmic reticulum lumen,GO:0009507~chloroplast,	GO:0003980~UDP-glucose:glycoprotein glucosyltransferase activity,GO:0016757~transferase activity, transferring glycosyl groups,GO:0016758~transferase activity, transferring hexosyl groups,GO:0051082~unfolded protein binding,	IPR002495:Glycosyl transferase, family 8,IPR009448:UDP-glucose:Glycoprotein Glucosyltransferase,	ath04141:Protein processing in endoplasmic reticulum,			Alternative splicing,Complete proteome,Endoplasmic reticulum,Glycoprotein,Reference proteome,Signal,Transferase,		Arabidopsis thaliana	A0A287F8M8;A0A287F8M8;A0A287F8M8;A0A287F8M8;A0A287F8M8;A0A287F8M8	specific;specific;specific;specific;specific;specific	375830;375828;375826;375827;368901;375829	1297;470;65;338;1151;746	1564;729;254;467;1244;990	0;1.28E-64;6.26E-55;3.94E-42;1.44E-37;6.54E-30	620.765;219.812;189.724;150.776;136.837;118.423	Glyco_transf_24;Thioredoxin_14;Thioredoxin_12;Thioredoxin_13;UDP-g_GGTase;Thioredoxin_15
	A0A287F8T4	150.2	13	15	3	21	0.0155096	4.53092e-05	74.133	0	2080	A0A287F8T4	Glutamine amidotransferase type-1 domain-containing protein	unreviewed	1354	147,575			'de novo' IMP biosynthetic process [GO:0006189];glutamine metabolic process [GO:0006541]	phosphoribosylformylglycinamidine synthase activity [GO:0004642]	Q9M8D3	Probable phosphoribosylformylglycinamidine synthase, chloroplastic/mitochondrial (FGAM synthase) (FGAMS) (EC 6.3.5.3) (Formylglycinamide ribonucleotide amidotransferase) (FGAR amidotransferase) (FGAR-AT) (Formylglycinamide ribotide amidotransferase)	reviewed	1407	153,954	chloroplast [GO:0009507];chloroplast stroma [GO:0009570];cytoplasm [GO:0005737];mitochondrion [GO:0005739]	SUBCELLULAR LOCATION: Plastid, chloroplast {ECO:0000269|PubMed:18441219}. Mitochondrion {ECO:0000269|PubMed:18441219}.	'de novo' IMP biosynthetic process [GO:0006189];glutamine metabolic process [GO:0006541];microgametogenesis [GO:0055046];pollen development [GO:0009555];purine nucleobase biosynthetic process [GO:0009113]	ATP binding [GO:0005524];metal ion binding [GO:0046872];phosphoribosylformylglycinamidine synthase activity [GO:0004642]	Q9M8D3	purine biosynthesis 4(PUR4)	GO:0006164~purine nucleotide biosynthetic process,GO:0006189~'de novo' IMP biosynthetic process,GO:0006541~glutamine metabolic process,GO:0009156~ribonucleoside monophosphate biosynthetic process,GO:0009555~pollen development,GO:0055046~microgametogenesis,	GO:0005737~cytoplasm,GO:0005739~mitochondrion,GO:0009507~chloroplast,GO:0009570~chloroplast stroma,	GO:0003824~catalytic activity,GO:0004642~phosphoribosylformylglycinamidine synthase activity,GO:0005524~ATP binding,GO:0046872~metal ion binding,	IPR010073:Phosphoribosylformylglycinamidine synthase,IPR010918:AIR synthase-related protein, C-terminal domain,IPR016188:PurM, N-terminal-like,IPR017926:Glutamine amidotransferase,	ath00230:Purine metabolism,ath01100:Metabolic pathways,ath01110:Biosynthesis of secondary metabolites,ath01130:Biosynthesis of antibiotics,			ATP-binding,Chloroplast,Complete proteome,Glutamine amidotransferase,Ligase,Magnesium,Metal-binding,Mitochondrion,Nucleotide-binding,Plastid,Purine biosynthesis,Reference proteome,Transit peptide,	active site:For GATase activity,chain:Probable phosphoribosylformylglycinamidine synthase, chloroplastic,domain:Glutamine amidotransferase type-1,nucleotide phosphate-binding region:ATP,transit peptide:Chloroplast,	Arabidopsis thaliana	A0A287F8T4	specific	178745	46	1354	0	2715.35	PLN03206
	A0A287F9D8	67.53	15	2	2	3	0.012766	3.7294e-05	55.603	6.65e-88	278	A0A287F9D8	Uncharacterized protein	unreviewed	235	25,994					Q8GUL2	Transportin MOS14 (Importin beta MOS14) (Protein MODIFIER OF SNC1 14) (Transportin-SR) (TRN-SR)	reviewed	958	106,917	cytoplasm [GO:0005737];nucleus [GO:0005634]	SUBCELLULAR LOCATION: Nucleus {ECO:0000269|PubMed:21738492}.	protein import into nucleus [GO:0006606];regulation of RNA splicing [GO:0043484]	Ran GTPase binding [GO:0008536]	Q8GUL2	ARM repeat superfamily protein(MOS14)	GO:0006606~protein import into nucleus,GO:0043484~regulation of RNA splicing,	GO:0005634~nucleus,GO:0005737~cytoplasm,GO:0031965~nuclear membrane,	GO:0008139~nuclear localization sequence binding,GO:0008536~Ran GTPase binding,GO:0008565~protein transporter activity,	IPR001494:Importin-beta, N-terminal,IPR011989:Armadillo-like helical,IPR013598:Exportin-1/Importin-beta-like,IPR016024:Armadillo-type fold,			SM00913:SM00913,	Complete proteome,Nucleus,Protein transport,Reference proteome,Transport,		Arabidopsis thaliana
	A0A287FA85	140.7	23	19	14	71	0.0813288	0.000591471	81.286	0	1464	A0A287FA85	Coatomer subunit gamma	unreviewed	873	96,908	COPI vesicle coat [GO:0030126];Golgi membrane [GO:0000139]	SUBCELLULAR LOCATION: Cytoplasm {ECO:0000256|PIRNR:PIRNR037093}. Golgi apparatus membrane {ECO:0000256|PIRNR:PIRNR037093};Peripheral membrane protein {ECO:0000256|PIRNR:PIRNR037093};Cytoplasmic side {ECO:0000256|PIRNR:PIRNR037093}. Cytoplasmic vesicle, COPI-coated vesicle membrane {ECO:0000256|PIRNR:PIRNR037093};Peripheral membrane protein {ECO:0000256|PIRNR:PIRNR037093};Cytoplasmic side {ECO:000…	intracellular protein transport [GO:0006886];vesicle-mediated transport [GO:0016192]	structural molecule activity [GO:0005198]	Q0WW26	Coatomer subunit gamma (Gamma-coat protein) (Gamma-COP)	reviewed	886	98,491	chloroplast [GO:0009507];COPI vesicle coat [GO:0030126];cytosol [GO:0005829];endoplasmic reticulum [GO:0005783];endoplasmic reticulum-Golgi intermediate compartment [GO:0005793];Golgi apparatus [GO:0005794];Golgi membrane [GO:0000139];membrane [GO:0016020];plasma membrane [GO:0005886];plasmodesma [GO:0009506]	SUBCELLULAR LOCATION: Cytoplasm {ECO:0000250}. Golgi apparatus membrane {ECO:0000250};Peripheral membrane protein {ECO:0000250};Cytoplasmic side {ECO:0000250}. Cytoplasmic vesicle, COPI-coated vesicle membrane {ECO:0000250};Peripheral membrane protein {ECO:0000250};Cytoplasmic side {ECO:0000250}. Note=The coatomer is cytoplasmic or polymerized on the cytoplasmic side of the Golgi, as well as on t…	endoplasmic reticulum to Golgi vesicle-mediated transport [GO:0006888];intracellular protein transport [GO:0006886];intra-Golgi vesicle-mediated transport [GO:0006891];protein secretion [GO:0009306]	structural molecule activity [GO:0005198]	Q0WW26	coatomer gamma-2 subunit, putative / gamma-2 coat protein, putative / gamma-2 COP(AT4G34450)	GO:0006886~intracellular protein transport,GO:0016192~vesicle-mediated transport,	GO:0000139~Golgi membrane,GO:0005634~nucleus,GO:0005829~cytosol,GO:0005886~plasma membrane,GO:0009506~plasmodesma,GO:0009507~chloroplast,GO:0016020~membrane,GO:0030126~COPI vesicle coat,	GO:0005198~structural molecule activity,GO:0030276~clathrin binding,	IPR002553:Clathrin/coatomer adaptor, adaptin-like, N-terminal,IPR009028:Coatomer/calthrin adaptor appendage, C-terminal subdomain,IPR011989:Armadillo-like helical,IPR013040:Coatomer, gamma subunit, appendage, Ig-like subdomain,IPR013041:Coatomer/clathrin adaptor appendage, Ig-like subdomain,IPR015873:Clathrin alpha-adaptin/coatomer adaptor, appendage, C-terminal subdomain,IPR016024:Armadillo-type…		PIRSF037093:coatomer, gamma subunit,		Complete proteome,Cytoplasm,Cytoplasmic vesicle,ER-Golgi transport,Golgi apparatus,Membrane,Protein transport,Reference proteome,Repeat,Transport,	chain:Coatomer subunit gamma,modified residue,repeat:HEAT 1,repeat:HEAT 2,repeat:HEAT 3,repeat:HEAT 4,repeat:HEAT 5,	Arabidopsis thaliana	A0A287FA85	superfamily	227565	4	866	0	657.072	SEC21 superfamily
	A0A287FA99	36.56	2	1	1	1	0.00200401	1.40353e-05				A0A287FA99	Uncharacterized protein	unreviewed	499	55,255																										A0A287FA99	superfamily	370907	197	492	1.26e-35	134.726	DAP3 superfamily
	A0A287FAD4	177.5	51	15	15	159	0.903409	0.00263919	72.727	1.19e-70	209	A0A287FAD4	Uncharacterized protein	unreviewed	176	19,652	ribosome [GO:0005840]		translation [GO:0006412]	structural constituent of ribosome [GO:0003735]	Q9LZ17	40S ribosomal protein S17-4	reviewed	141	16,019	plasma membrane [GO:0005886];ribosome [GO:0005840]		translation [GO:0006412]	mRNA binding [GO:0003729];structural constituent of ribosome [GO:0003735]	Q9LZ17	Ribosomal S17 family protein(AT5G04800)	GO:0000028~ribosomal small subunit assembly,GO:0006412~translation,GO:0006414~translational elongation,	GO:0005737~cytoplasm,GO:0005794~Golgi apparatus,GO:0005829~cytosol,GO:0005840~ribosome,GO:0022627~cytosolic small ribosomal subunit,	GO:0003729~mRNA binding,GO:0003735~structural constituent of ribosome,	IPR001210:Ribosomal protein S17e,IPR018273:Ribosomal protein S17e, conserved site,	ath03010:Ribosome,			Complete proteome,Reference proteome,Ribonucleoprotein,Ribosomal protein,	chain:40S ribosomal protein S17-4,sequence conflict,	Arabidopsis thaliana	A0A287FAD4	specific	366326	34	155	8.28e-79	229.798	Ribosomal_S17e
	A0A287FAN4	46.34	5	2	2	2	0.00465116	3.2575e-05	26.648	9.04e-33	127	A0A287FAN4	Uncharacterized protein	unreviewed	430	46,518					Q9SAB4	Pentatricopeptide repeat-containing protein At1g11630, mitochondrial	reviewed	405	46,389	mitochondrion [GO:0005739]	SUBCELLULAR LOCATION: Mitochondrion {ECO:0000269|PubMed:14671022}.			Q9SAB4	Tetratricopeptide repeat (TPR)-like superfamily protein(AT1G11630)		GO:0005739~mitochondrion,		IPR002885:Pentatricopeptide repeat,IPR011990:Tetratricopeptide-like helical,				Complete proteome,Mitochondrion,Reference proteome,Repeat,Transit peptide,	chain:Pentatricopeptide repeat-containing protein At1g11630, mitochondrial,repeat:PPR 1,repeat:PPR 2,repeat:PPR 3,repeat:PPR 4,repeat:PPR 5,repeat:PPR 6,repeat:PPR 7,repeat:PPR 8,repeat:PPR 9,transit peptide:Mitochondrion,	Arabidopsis thaliana	A0A287FAN4;A0A287FAN4;A0A287FAN4;A0A287FAN4	specific;specific;specific;superfamily	372443;372443;372443;372443	258;223;293;184	307;272;349;235	1.01E-12;4.99E-10;5.08E-09;3.36E-07	61.9908;54.672;51.5904;46.5828	PPR_2;PPR_2;PPR_2;PPR_2 superfamily
	A0A287FBQ3	29.46	2	1	1	1	0.00161812	1.13327e-05	61.452	0	809	A0A287FBQ3	DNA-directed RNA polymerase subunit beta	unreviewed	618	69,615	nucleus [GO:0005634]		transcription, DNA-templated [GO:0006351]	DNA binding [GO:0003677];DNA-directed 5'-3' RNA polymerase activity [GO:0003899];ribonucleoside binding [GO:0032549]	F4I366	DNA-directed RNA polymerase I subunit 2 (DNA-directed RNA polymerase I subunit RPA2) (DNA polymerase I subunit A2) (EC 2.7.7.6) (Nuclear RNA polymerase A2)	reviewed	1178	132,381	cytosol [GO:0005829];RNA polymerase I complex [GO:0005736]	SUBCELLULAR LOCATION: Nucleus {ECO:0000250|UniProtKB:P22138}.	megagametogenesis [GO:0009561];ribosome biogenesis [GO:0042254];transcription, DNA-templated [GO:0006351]	DNA binding [GO:0003677];DNA-directed 5'-3' RNA polymerase activity [GO:0003899];metal ion binding [GO:0046872];ribonucleoside binding [GO:0032549]	F4I366	nuclear RNA polymerase A2(NRPA2)	GO:0006351~transcription, DNA-templated,GO:0006360~transcription from RNA polymerase I promoter,GO:0009561~megagametogenesis,GO:0042254~ribosome biogenesis,	GO:0005634~nucleus,GO:0005736~DNA-directed RNA polymerase I complex,GO:0005829~cytosol,GO:0009507~chloroplast,	GO:0001054~RNA polymerase I activity,GO:0003677~DNA binding,GO:0003899~DNA-directed RNA polymerase activity,GO:0032549~ribonucleoside binding,GO:0046872~metal ion binding,	IPR007120:DNA-directed RNA polymerase, subunit 2, domain 6,IPR007121:RNA polymerase, beta subunit, conserved site,IPR007641:RNA polymerase Rpb2, domain 7,IPR007642:RNA polymerase Rpb2, domain 2,IPR007644:RNA polymerase, beta subunit, protrusion,IPR007645:RNA polymerase Rpb2, domain 3,IPR009674:RNA polymerase I, Rpa2 specific,IPR015712:DNA-directed RNA polymerase, subunit 2,	ath00230:Purine metabolism,ath00240:Pyrimidine metabolism,ath01100:Metabolic pathways,ath03020:RNA polymerase,			Complete proteome,DNA-directed RNA polymerase,Metal-binding,Nucleotidyltransferase,Nucleus,Reference proteome,Ribosome biogenesis,Transcription,Transferase,Zinc,Zinc-finger,		Arabidopsis thaliana	A0A287FBQ3;A0A287FBQ3	superfamily;specific	392236;369122	1;423	618;475	2.49E-92;2.98E-19	303.336;81.3646	RNA_pol_B_RPB2 superfamily;RNA_pol_Rpa2_4
	A0A287FBW2	58.56	10	5	5	7	0.0120069	8.40916e-05	63.204	0	693	A0A287FBW2	BRO1 domain-containing protein	unreviewed	583	63,399					F4HXZ1	Vacuolar-sorting protein BRO1 (BRO domain-containing protein 1) (AtBRO1)	reviewed	846	95,209	cytoplasm [GO:0005737];cytosol [GO:0005829];late endosome [GO:0005770];multivesicular body [GO:0005771];plasmodesma [GO:0009506]	SUBCELLULAR LOCATION: Cytoplasm {ECO:0000269|PubMed:26324913, ECO:0000269|PubMed:26342016}. Late endosome {ECO:0000269|PubMed:26324913}. Endosome, multivesicular body {ECO:0000269|PubMed:26342016, ECO:0000269|PubMed:26902184}.	endosome to plasma membrane protein transport [GO:0099638];multivesicular body organization [GO:0036257];protein transport to vacuole involved in ubiquitin-dependent protein catabolic process via the multivesicular body sorting pathway [GO:0043328];vacuole organization [GO:0007033]	protein self-association [GO:0043621];ubiquitin binding [GO:0043130]	F4HXZ1	Endosomal targeting BRO1-like domain-containing protein(AT1G15130)		GO:0005829~cytosol,GO:0009506~plasmodesma,		IPR004328:BRO1 domain,IPR025304:ALIX V-shaped domain,	ath04144:Endocytosis,		SM01041:SM01041,	Coiled coil,Complete proteome,Reference proteome,		Arabidopsis thaliana	A0A287FBW2;A0A287FBW2	specific;superfamily	185769;353824	6;372	366;570	4.75E-133;5.41E-89	392.146;278.587	BRO1_Alix_like_1;V_Alix_like superfamily
	A0A287FBY7	163.66	16	9	9	18	0.0235602	6.88279e-05	29.96	1.37e-49	183	A0A287FBY7	Uncharacterized protein	unreviewed	764	83,687				RNA binding [GO:0003723]	P58223	KH domain-containing protein At4g18375	reviewed	606	65,761	nucleus [GO:0005634]	SUBCELLULAR LOCATION: Nucleus {ECO:0000305}.		RNA binding [GO:0003723]	P58223	RNA-binding KH domain-containing protein(AT4G18375)		GO:0005634~nucleus,GO:0005737~cytoplasm,	GO:0003676~nucleic acid binding,GO:0003723~RNA binding,	IPR004087:K Homology domain,IPR004088:K Homology domain, type 1,			SM00322:KH,	Alternative splicing,Complete proteome,Nucleus,Reference proteome,Repeat,RNA-binding,	chain:KH domain-containing protein At4g18375,domain:KH 1,domain:KH 2,domain:KH 3,domain:KH 4,domain:KH 5,splice variant,	Arabidopsis thaliana	A0A287FBY7;A0A287FBY7;A0A287FBY7;A0A287FBY7;A0A287FBY7	specific;specific;specific;specific;specific	239089;239089;239089;239089;365809	157;46;390;297;679	225;109;459;367;741	2.71E-20;9.50E-16;2.97E-14;4.85E-13;6.76E-09	84.8355;72.1239;67.8867;64.4199;52.6489	PCBP_like_KH;PCBP_like_KH;PCBP_like_KH;PCBP_like_KH;KH_1
	A0A287FBZ5	24.48	2	1	1	1	0.00206186	1.4995e-05	68.247	0	677	A0A287FBZ5	BRO1 domain-containing protein	unreviewed	485	53,898					F4HXZ1	Vacuolar-sorting protein BRO1 (BRO domain-containing protein 1) (AtBRO1)	reviewed	846	95,209	cytoplasm [GO:0005737];cytosol [GO:0005829];late endosome [GO:0005770];multivesicular body [GO:0005771];plasmodesma [GO:0009506]	SUBCELLULAR LOCATION: Cytoplasm {ECO:0000269|PubMed:26324913, ECO:0000269|PubMed:26342016}. Late endosome {ECO:0000269|PubMed:26324913}. Endosome, multivesicular body {ECO:0000269|PubMed:26342016, ECO:0000269|PubMed:26902184}.	multivesicular body organization [GO:0036257];protein transport [GO:0015031];vacuole organization [GO:0007033]	protein self-association [GO:0043621];ubiquitin binding [GO:0043130]	F4HXZ1	Endosomal targeting BRO1-like domain-containing protein(AT1G15130)		GO:0005829~cytosol,GO:0009506~plasmodesma,		IPR004328:BRO1 domain,IPR025304:ALIX V-shaped domain,	ath04144:Endocytosis,		SM01041:SM01041,	Coiled coil,Complete proteome,Reference proteome,		Arabidopsis thaliana	A0A287FBZ5;A0A287FBZ5	superfamily;superfamily	353824;387372	149;1	485;143	5.71E-151;2.24E-44	433.822;159.1	V_Alix_like superfamily;BRO1_Alix_like superfamily
	A0A287FCA9	77.67	11	7	7	10	0.0146843	0.000106793	58.709	0	763	A0A287FCA9	Uncharacterized protein	unreviewed	681	75,623	chloroplast [GO:0009507]				Q8LPR9	Protein TIC110, chloroplastic (Translocon at the inner envelope membrane of chloroplasts 110) (AtTIC110)	reviewed	1016	112,121	chloroplast [GO:0009507];chloroplast envelope [GO:0009941];extracellular region [GO:0005576];integral component of membrane [GO:0016021];plastid [GO:0009536];Tic complex [GO:0031897];TOC-TIC supercomplex I [GO:0061927]	SUBCELLULAR LOCATION: Plastid, chloroplast inner membrane {ECO:0000305};Multi-pass membrane protein {ECO:0000305}.	chloroplast organization [GO:0009658];protein import into chloroplast stroma [GO:0045037]		Q8LPR9	translocon at the inner envelope membrane of chloroplasts 110(TIC110)	GO:0009658~chloroplast organization,GO:0045037~protein import into chloroplast stroma,	GO:0009507~chloroplast,GO:0009536~plastid,GO:0009941~chloroplast envelope,GO:0016020~membrane,GO:0016021~integral component of membrane,GO:0031897~Tic complex,	GO:0005515~protein binding,					Acetylation,Chloroplast,Complete proteome,Membrane,Plastid,Plastid inner membrane,Protein transport,Reference proteome,Transit peptide,Transmembrane,Transmembrane helix,Transport,		Arabidopsis thaliana	A0A287FCA9;A0A287FCA9	superfamily;superfamily	374895;374895	1;212	307;550	1.65E-165;0.000385224	486.903;43.5379	Tic110 superfamily;Tic110 superfamily
	A0A287FCB0	107.06	15	13	13	17	0.0166503	4.86417e-05	58.353	0	1004	A0A287FCB0	Uncharacterized protein	unreviewed	1021	112,333	chloroplast [GO:0009507]				Q8LPR9	Protein TIC110, chloroplastic (Translocon at the inner envelope membrane of chloroplasts 110) (AtTIC110)	reviewed	1016	112,121	chloroplast [GO:0009507];chloroplast envelope [GO:0009941];extracellular region [GO:0005576];integral component of membrane [GO:0016021];plastid [GO:0009536];Tic complex [GO:0031897];TOC-TIC supercomplex I [GO:0061927]	SUBCELLULAR LOCATION: Plastid, chloroplast inner membrane {ECO:0000305};Multi-pass membrane protein {ECO:0000305}.	chloroplast organization [GO:0009658];protein import into chloroplast stroma [GO:0045037]		Q8LPR9	translocon at the inner envelope membrane of chloroplasts 110(TIC110)	GO:0009658~chloroplast organization,GO:0045037~protein import into chloroplast stroma,	GO:0009507~chloroplast,GO:0009536~plastid,GO:0009941~chloroplast envelope,GO:0016020~membrane,GO:0016021~integral component of membrane,GO:0031897~Tic complex,	GO:0005515~protein binding,					Acetylation,Chloroplast,Complete proteome,Membrane,Plastid,Plastid inner membrane,Protein transport,Reference proteome,Transit peptide,Transmembrane,Transmembrane helix,Transport,		Arabidopsis thaliana	A0A287FCB0;A0A287FCB0	specific;superfamily	374895;374895	117;552	647;890	0;0.00035582	851.687;44.3083	Tic110;Tic110 superfamily
	A0A287FCC3	86.66	8	5	5	8	0.0109439	7.66471e-05	58.182	0	815	A0A287FCC3	Uncharacterized protein	unreviewed	731	81,118	chloroplast [GO:0009507]				Q8LPR9	Protein TIC110, chloroplastic (Translocon at the inner envelope membrane of chloroplasts 110) (AtTIC110)	reviewed	1016	112,121	chloroplast [GO:0009507];chloroplast envelope [GO:0009941];extracellular region [GO:0005576];integral component of membrane [GO:0016021];plastid [GO:0009536];Tic complex [GO:0031897];TOC-TIC supercomplex I [GO:0061927]	SUBCELLULAR LOCATION: Plastid, chloroplast inner membrane {ECO:0000305};Multi-pass membrane protein {ECO:0000305}.	chloroplast organization [GO:0009658];protein import into chloroplast stroma [GO:0045037]		Q8LPR9	translocon at the inner envelope membrane of chloroplasts 110(TIC110)	GO:0009658~chloroplast organization,GO:0045037~protein import into chloroplast stroma,	GO:0009507~chloroplast,GO:0009536~plastid,GO:0009941~chloroplast envelope,GO:0016020~membrane,GO:0016021~integral component of membrane,GO:0031897~Tic complex,	GO:0005515~protein binding,					Acetylation,Chloroplast,Complete proteome,Membrane,Plastid,Plastid inner membrane,Protein transport,Reference proteome,Transit peptide,Transmembrane,Transmembrane helix,Transport,		Arabidopsis thaliana	A0A287FCC3;A0A287FCC3	superfamily;superfamily	374895;374895	2;262	357;600	0;0.000532343	562.402;43.1527	Tic110 superfamily;Tic110 superfamily
	A0A287FCJ9	107.26	9	6	6	9	0.0105018	3.06794e-05	62.299	0	944	A0A287FCJ9	DNA ligase (EC 6.5.1.1)	unreviewed	857	94,349			DNA biosynthetic process [GO:0071897];DNA ligation involved in DNA repair [GO:0051103];DNA recombination [GO:0006310];DNA replication [GO:0006260]	ATP binding [GO:0005524];DNA binding [GO:0003677];DNA ligase (ATP) activity [GO:0003910]	Q42572	DNA ligase 1 (AtLIG1) (EC 6.5.1.1) (DNA ligase I) (Polydeoxyribonucleotide synthase [ATP] 1)	reviewed	790	87,740	cytoplasm [GO:0005737];mitochondrion [GO:0005739];nucleolus [GO:0005730];nucleus [GO:0005634]	SUBCELLULAR LOCATION: [Isoform 1]: Mitochondrion.;SUBCELLULAR LOCATION: [Isoform 2]: Nucleus.;SUBCELLULAR LOCATION: [Isoform 3]: Nucleus.	cell cycle [GO:0007049];cell division [GO:0051301];DNA biosynthetic process [GO:0071897];DNA demethylation [GO:0080111];DNA ligation [GO:0006266];DNA ligation involved in DNA repair [GO:0051103];DNA recombination [GO:0006310];DNA repair [GO:0006281];DNA replication [GO:0006260];double-strand break repair [GO:0006302];lagging strand elongation [GO:0006273];single strand break repair [GO:0000012]	ATP binding [GO:0005524];DNA binding [GO:0003677];DNA ligase (ATP) activity [GO:0003910];metal ion binding [GO:0046872]	Q42572	DNA ligase 1(LIG1)	GO:0000012~single strand break repair,GO:0006260~DNA replication,GO:0006266~DNA ligation,GO:0006273~lagging strand elongation,GO:0006302~double-strand break repair,GO:0006310~DNA recombination,GO:0007049~cell cycle,GO:0051103~DNA ligation involved in DNA repair,GO:0051301~cell division,GO:0071897~DNA biosynthetic process,GO:0080111~DNA demethylation,	GO:0005634~nucleus,GO:0005730~nucleolus,GO:0005739~mitochondrion,	GO:0003677~DNA binding,GO:0003910~DNA ligase (ATP) activity,GO:0005524~ATP binding,GO:0046872~metal ion binding,	IPR000977:DNA ligase, ATP-dependent,IPR012308:DNA ligase, ATP-dependent, N-terminal,IPR012309:DNA ligase, ATP-dependent, C-terminal,IPR012310:DNA ligase, ATP-dependent, central,IPR012340:Nucleic acid-binding, OB-fold,IPR016059:DNA ligase, ATP-dependent, conserved site,	ath03030:DNA replication,ath03410:Base excision repair,ath03420:Nucleotide excision repair,ath03430:Mismatch repair,			Alternative initiation,ATP-binding,Cell cycle,Cell division,Complete proteome,DNA damage,DNA recombination,DNA repair,DNA replication,Ligase,Magnesium,Metal-binding,Mitochondrion,Nucleotide-binding,Nucleus,Reference proteome,Repeat,Transit peptide,	active site:N6-AMP-lysine intermediate,binding site:ATP,chain:DNA ligase 1,metal ion-binding site:Magnesium 1,metal ion-binding site:Magnesium 2,region of interest:Interaction with target DNA,sequence conflict,site:Interaction with target DNA,	Arabidopsis thaliana	A0A287FCJ9;A0A287FCJ9	superfamily;superfamily	215584;235906	167;54	857;214	0;8.91E-06	1069.99;49.4628	PLN03113 superfamily;PRK07003 superfamily
	A0A287FCM3	64.21	10	5	5	7	0.0121951	8.54102e-05	53.811	1.61e-145	438	A0A287FCM3	DNA ligase	unreviewed	574	61,952			DNA ligation involved in DNA repair [GO:0051103];DNA recombination [GO:0006310]	ATP binding [GO:0005524];DNA binding [GO:0003677];DNA ligase (ATP) activity [GO:0003910]	Q42572	DNA ligase 1 (AtLIG1) (EC 6.5.1.1) (DNA ligase I) (Polydeoxyribonucleotide synthase [ATP] 1)	reviewed	790	87,740	cytoplasm [GO:0005737];mitochondrion [GO:0005739];nucleolus [GO:0005730];nucleus [GO:0005634]	SUBCELLULAR LOCATION: [Isoform 1]: Mitochondrion.;SUBCELLULAR LOCATION: [Isoform 2]: Nucleus.;SUBCELLULAR LOCATION: [Isoform 3]: Nucleus.	cell cycle [GO:0007049];cell division [GO:0051301];DNA biosynthetic process [GO:0071897];DNA demethylation [GO:0080111];DNA ligation [GO:0006266];DNA ligation involved in DNA repair [GO:0051103];DNA recombination [GO:0006310];DNA repair [GO:0006281];DNA replication [GO:0006260];double-strand break repair [GO:0006302];lagging strand elongation [GO:0006273];single strand break repair [GO:0000012]	ATP binding [GO:0005524];DNA binding [GO:0003677];DNA ligase (ATP) activity [GO:0003910];metal ion binding [GO:0046872]	Q42572	DNA ligase 1(LIG1)	GO:0000012~single strand break repair,GO:0006260~DNA replication,GO:0006266~DNA ligation,GO:0006273~lagging strand elongation,GO:0006302~double-strand break repair,GO:0006310~DNA recombination,GO:0007049~cell cycle,GO:0051103~DNA ligation involved in DNA repair,GO:0051301~cell division,GO:0071897~DNA biosynthetic process,GO:0080111~DNA demethylation,	GO:0005634~nucleus,GO:0005730~nucleolus,GO:0005739~mitochondrion,	GO:0003677~DNA binding,GO:0003910~DNA ligase (ATP) activity,GO:0005524~ATP binding,GO:0046872~metal ion binding,	IPR000977:DNA ligase, ATP-dependent,IPR012308:DNA ligase, ATP-dependent, N-terminal,IPR012309:DNA ligase, ATP-dependent, C-terminal,IPR012310:DNA ligase, ATP-dependent, central,IPR012340:Nucleic acid-binding, OB-fold,IPR016059:DNA ligase, ATP-dependent, conserved site,	ath03030:DNA replication,ath03410:Base excision repair,ath03420:Nucleotide excision repair,ath03430:Mismatch repair,			Alternative initiation,ATP-binding,Cell cycle,Cell division,Complete proteome,DNA damage,DNA recombination,DNA repair,DNA replication,Ligase,Magnesium,Metal-binding,Mitochondrion,Nucleotide-binding,Nucleus,Reference proteome,Repeat,Transit peptide,	active site:N6-AMP-lysine intermediate,binding site:ATP,chain:DNA ligase 1,metal ion-binding site:Magnesium 1,metal ion-binding site:Magnesium 2,region of interest:Interaction with target DNA,sequence conflict,site:Interaction with target DNA,	Arabidopsis thaliana	A0A287FCM3;A0A287FCM3	superfamily;superfamily	215584;235906	176;62	555;223	3.52E-168;3.03E-05	495.658;46.7664	PLN03113 superfamily;PRK07003 superfamily
	A0A287FDY1	190.07	32	14	13	27	0.0390738	0.000114149	72.48	0	940	A0A287FDY1	Malic enzyme	unreviewed	691	75,831				malate dehydrogenase (decarboxylating) (NAD+) activity [GO:0004471];metal ion binding [GO:0046872];NAD binding [GO:0051287]	Q8L7K9	NAD-dependent malic enzyme 2, mitochondrial (AtNAD-ME2) (NAD-malic enzyme 2) (EC 1.1.1.39)	reviewed	607	66,641	cytosol [GO:0005829];mitochondrion [GO:0005739]	SUBCELLULAR LOCATION: Mitochondrion {ECO:0000269|PubMed:14671022, ECO:0000269|PubMed:20133948, ECO:0000269|PubMed:21841088}.	malate metabolic process [GO:0006108];pyruvate metabolic process [GO:0006090]	ATP binding [GO:0005524];cobalt ion binding [GO:0050897];malate dehydrogenase (decarboxylating) (NAD+) activity [GO:0004471];malic enzyme activity [GO:0004470];NAD binding [GO:0051287];protein homodimerization activity [GO:0042803];zinc ion binding [GO:0008270]	Q8L7K9	NAD-dependent malic enzyme 2(NAD-ME2)	GO:0006090~pyruvate metabolic process,GO:0006108~malate metabolic process,GO:0055114~oxidation-reduction process,	GO:0005739~mitochondrion,GO:0009507~chloroplast,	GO:0004470~malic enzyme activity,GO:0004471~malate dehydrogenase (decarboxylating) (NAD+) activity,GO:0005515~protein binding,GO:0005524~ATP binding,GO:0008270~zinc ion binding,GO:0008948~oxaloacetate decarboxylase activity,GO:0016652~oxidoreductase activity, acting on NAD(P)H, NAD(P) as acceptor,GO:0042803~protein homodimerization activity,GO:0050897~cobalt ion binding,GO:0051287~NAD binding,	IPR001891:Malic oxidoreductase,IPR012301:Malic enzyme, N-terminal,IPR012302:Malic enzyme, NAD-binding,IPR015884:Malic enzyme, conserved site,IPR016040:NAD(P)-binding domain,	ath00620:Pyruvate metabolism,ath00710:Carbon fixation in photosynthetic organisms,ath01100:Metabolic pathways,ath01200:Carbon metabolism,	PIRSF000106:malic enzyme,	SM00919:SM00919,SM01274:SM01274,	Complete proteome,Metal-binding,Mitochondrion,NAD,Oxidoreductase,Reference proteome,Transit peptide,		Arabidopsis thaliana	A0A287FDY1	specific	215594	107	688	0	929.707	PLN03129
	A0A287FDY4	117.09	22	8	7	19	0.0335689	0.000235104	75.265	0	889	A0A287FDY4	Malic enzyme	unreviewed	566	62,465				malate dehydrogenase (decarboxylating) (NAD+) activity [GO:0004471];metal ion binding [GO:0046872];NAD binding [GO:0051287]	Q8L7K9	NAD-dependent malic enzyme 2, mitochondrial (AtNAD-ME2) (NAD-malic enzyme 2) (EC 1.1.1.39)	reviewed	607	66,641	cytosol [GO:0005829];mitochondrion [GO:0005739]	SUBCELLULAR LOCATION: Mitochondrion {ECO:0000269|PubMed:14671022, ECO:0000269|PubMed:20133948, ECO:0000269|PubMed:21841088}.	malate metabolic process [GO:0006108];pyruvate metabolic process [GO:0006090]	ATP binding [GO:0005524];cobalt ion binding [GO:0050897];malate dehydrogenase (decarboxylating) (NAD+) activity [GO:0004471];malic enzyme activity [GO:0004470];NAD binding [GO:0051287];protein homodimerization activity [GO:0042803];zinc ion binding [GO:0008270]	Q8L7K9	NAD-dependent malic enzyme 2(NAD-ME2)	GO:0006090~pyruvate metabolic process,GO:0006108~malate metabolic process,GO:0055114~oxidation-reduction process,	GO:0005739~mitochondrion,GO:0009507~chloroplast,	GO:0004470~malic enzyme activity,GO:0004471~malate dehydrogenase (decarboxylating) (NAD+) activity,GO:0005515~protein binding,GO:0005524~ATP binding,GO:0008270~zinc ion binding,GO:0008948~oxaloacetate decarboxylase activity,GO:0016652~oxidoreductase activity, acting on NAD(P)H, NAD(P) as acceptor,GO:0042803~protein homodimerization activity,GO:0050897~cobalt ion binding,GO:0051287~NAD binding,	IPR001891:Malic oxidoreductase,IPR012301:Malic enzyme, N-terminal,IPR012302:Malic enzyme, NAD-binding,IPR015884:Malic enzyme, conserved site,IPR016040:NAD(P)-binding domain,	ath00620:Pyruvate metabolism,ath00710:Carbon fixation in photosynthetic organisms,ath01100:Metabolic pathways,ath01200:Carbon metabolism,	PIRSF000106:malic enzyme,	SM00919:SM00919,SM01274:SM01274,	Complete proteome,Metal-binding,Mitochondrion,NAD,Oxidoreductase,Reference proteome,Transit peptide,		Arabidopsis thaliana	A0A287FDY4	specific	215594	1	563	0	894.654	PLN03129
	A0A287FE18	134.24	26	11	5	17	0.0301418	8.80552e-05	74.206	0	771	A0A287FE18	Uncharacterized protein	unreviewed	564	63,384	cytoplasmic stress granule [GO:0010494];P-body [GO:0000932]		cytoplasmic mRNA processing body assembly [GO:0033962];stress granule assembly [GO:0034063]	ATP binding [GO:0005524];mRNA binding [GO:0003729];RNA binding [GO:0003723];RNA helicase activity [GO:0003724]	Q8RXK6	DEAD-box ATP-dependent RNA helicase 8 (EC 3.6.4.13)	reviewed	505	57,687	cytoplasmic stress granule [GO:0010494];cytosol [GO:0005829];P-body [GO:0000932]	SUBCELLULAR LOCATION: Cytoplasm, P-body {ECO:0000250}. Note=Is concentrated in several cytoplasmic foci called P bodies (or cytoplasmic processing bodies) which represent sites of mRNA decapping and 5' to 3' exonucleotidic decay. {ECO:0000250}.	cytoplasmic mRNA processing body assembly [GO:0033962];mRNA processing [GO:0006397];mRNA transport [GO:0051028];regulation of translation [GO:0006417];stress granule assembly [GO:0034063];viral process [GO:0016032]	ATP binding [GO:0005524];mRNA binding [GO:0003729];RNA binding [GO:0003723];RNA helicase activity [GO:0003724]	Q8RXK6	RNAhelicase-like 8(RH8)	GO:0006397~mRNA processing,GO:0006417~regulation of translation,GO:0010501~RNA secondary structure unwinding,GO:0016032~viral process,GO:0019048~modulation by virus of host morphology or physiology,GO:0033962~cytoplasmic mRNA processing body assembly,GO:0051028~mRNA transport,	GO:0000932~cytoplasmic mRNA processing body,GO:0005737~cytoplasm,GO:0010494~cytoplasmic stress granule,	GO:0003676~nucleic acid binding,GO:0003723~RNA binding,GO:0003729~mRNA binding,GO:0004004~ATP-dependent RNA helicase activity,GO:0004386~helicase activity,GO:0005524~ATP binding,GO:0008026~ATP-dependent helicase activity,	IPR000629:RNA helicase, ATP-dependent, DEAD-box, conserved site,IPR001650:Helicase, C-terminal,IPR011545:DNA/RNA helicase, DEAD/DEAH box type, N-terminal,IPR014001:Helicase, superfamily 1/2, ATP-binding domain,IPR014014:RNA helicase, DEAD-box type, Q motif,IPR027417:P-loop containing nucleoside triphosphate hydrolase,	ath03018:RNA degradation,		SM00487:DEXDc,SM00490:HELICc,	ATP-binding,Complete proteome,Cytoplasm,Helicase,Hydrolase,mRNA processing,mRNA transport,Nucleotide-binding,Phosphoprotein,Reference proteome,RNA-binding,Translation regulation,Transport,	chain:DEAD-box ATP-dependent RNA helicase 8,compositionally biased region:Gln-rich,domain:Helicase ATP-binding,domain:Helicase C-terminal,nucleotide phosphate-binding region:ATP,sequence conflict,short sequence motif:DEAD box,short sequence motif:Q motif,	Arabidopsis thaliana	A0A287FE18;A0A287FE18	specific;superfamily	350698;234938	192;136	392;559	1.72E-139;3.37E-66	402.061;222.865	DEADc_DDX6;PRK01297 superfamily
	A0A287FE23	121.73	23	10	10	18	0.0357853	0.000250627	75.969	0	769	A0A287FE23	Uncharacterized protein	unreviewed	503	56,698				ATP binding [GO:0005524];helicase activity [GO:0004386];nucleic acid binding [GO:0003676]	Q8RXK6	DEAD-box ATP-dependent RNA helicase 8 (EC 3.6.4.13)	reviewed	505	57,687	cytoplasmic stress granule [GO:0010494];cytosol [GO:0005829];P-body [GO:0000932]	SUBCELLULAR LOCATION: Cytoplasm, P-body {ECO:0000250}. Note=Is concentrated in several cytoplasmic foci called P bodies (or cytoplasmic processing bodies) which represent sites of mRNA decapping and 5' to 3' exonucleotidic decay. {ECO:0000250}.	cytoplasmic mRNA processing body assembly [GO:0033962];mRNA processing [GO:0006397];mRNA transport [GO:0051028];regulation of translation [GO:0006417];stress granule assembly [GO:0034063];viral process [GO:0016032]	ATP binding [GO:0005524];mRNA binding [GO:0003729];RNA binding [GO:0003723];RNA helicase activity [GO:0003724]	Q8RXK6	RNAhelicase-like 8(RH8)	GO:0006397~mRNA processing,GO:0006417~regulation of translation,GO:0010501~RNA secondary structure unwinding,GO:0016032~viral process,GO:0019048~modulation by virus of host morphology or physiology,GO:0033962~cytoplasmic mRNA processing body assembly,GO:0051028~mRNA transport,	GO:0000932~cytoplasmic mRNA processing body,GO:0005737~cytoplasm,GO:0010494~cytoplasmic stress granule,	GO:0003676~nucleic acid binding,GO:0003723~RNA binding,GO:0003729~mRNA binding,GO:0004004~ATP-dependent RNA helicase activity,GO:0004386~helicase activity,GO:0005524~ATP binding,GO:0008026~ATP-dependent helicase activity,	IPR000629:RNA helicase, ATP-dependent, DEAD-box, conserved site,IPR001650:Helicase, C-terminal,IPR011545:DNA/RNA helicase, DEAD/DEAH box type, N-terminal,IPR014001:Helicase, superfamily 1/2, ATP-binding domain,IPR014014:RNA helicase, DEAD-box type, Q motif,IPR027417:P-loop containing nucleoside triphosphate hydrolase,	ath03018:RNA degradation,		SM00487:DEXDc,SM00490:HELICc,	ATP-binding,Complete proteome,Cytoplasm,Helicase,Hydrolase,mRNA processing,mRNA transport,Nucleotide-binding,Phosphoprotein,Reference proteome,RNA-binding,Translation regulation,Transport,	chain:DEAD-box ATP-dependent RNA helicase 8,compositionally biased region:Gln-rich,domain:Helicase ATP-binding,domain:Helicase C-terminal,nucleotide phosphate-binding region:ATP,sequence conflict,short sequence motif:DEAD box,short sequence motif:Q motif,	Arabidopsis thaliana	A0A287FE23;A0A287FE23	specific;superfamily	350698;234938	131;75	331;498	6.24E-140;6.62E-68	400.906;225.562	DEADc_DDX6;PRK01297 superfamily
	A0A287FF11	48.65	7	4	1	5	0.00952381	6.67013e-05	53.277	4.17e-162	469	A0A287FF11	Uncharacterized protein	unreviewed	525	59,170	integral component of membrane [GO:0016021];membrane [GO:0016020]			heme binding [GO:0020037];iron ion binding [GO:0005506];oxidoreductase activity, acting on paired donors, with incorporation or reduction of molecular oxygen, NAD(P)H as one donor, and incorporation of one atom of oxygen [GO:0016709]	Q42602	Cytochrome P450 89A2 (EC 1.14.-.-) (ATH 6-1) (CYPLXXXIX)	reviewed	506	58,605	integral component of membrane [GO:0016021];membrane [GO:0016020]	SUBCELLULAR LOCATION: Membrane {ECO:0000305};Single-pass membrane protein {ECO:0000305}.		heme binding [GO:0020037];iron ion binding [GO:0005506];oxidoreductase activity, acting on paired donors, with incorporation or reduction of molecular oxygen, NAD(P)H as one donor, and incorporation of one atom of oxygen [GO:0016709]	Q42602	cytochrome P450, family 89, subfamily A, polypeptide 2(CYP89A2)	GO:0044550~secondary metabolite biosynthetic process,GO:0055114~oxidation-reduction process,	GO:0005739~mitochondrion,GO:0016020~membrane,GO:0016021~integral component of membrane,	GO:0005506~iron ion binding,GO:0016709~oxidoreductase activity, acting on paired donors, with incorporation or reduction of molecular oxygen, NAD(P)H as one donor, and incorporation of one atom of oxygen,GO:0019825~oxygen binding,GO:0020037~heme binding,	IPR001128:Cytochrome P450,IPR002401:Cytochrome P450, E-class, group I,IPR017972:Cytochrome P450, conserved site,				Complete proteome,Heme,Iron,Membrane,Metal-binding,Monooxygenase,Oxidoreductase,Reference proteome,Transmembrane,Transmembrane helix,	chain:Cytochrome P450 89A2,metal ion-binding site:Iron (heme axial ligand),sequence conflict,transmembrane region,	Arabidopsis thaliana	A0A287FF11	specific	215086	10	523	0	876.202	PLN00168
	A0A287FF16	73.73	12	6	2	9	0.0177165	0.00012408	53.012	7.9e-128	381	A0A287FF16	Uncharacterized protein	unreviewed	508	57,578				heme binding [GO:0020037];iron ion binding [GO:0005506];monooxygenase activity [GO:0004497];oxidoreductase activity, acting on paired donors, with incorporation or reduction of molecular oxygen [GO:0016705]	Q42602	Cytochrome P450 89A2 (EC 1.14.-.-) (ATH 6-1) (CYPLXXXIX)	reviewed	506	58,605	integral component of membrane [GO:0016021];membrane [GO:0016020]	SUBCELLULAR LOCATION: Membrane {ECO:0000305};Single-pass membrane protein {ECO:0000305}.		heme binding [GO:0020037];iron ion binding [GO:0005506];oxidoreductase activity, acting on paired donors, with incorporation or reduction of molecular oxygen, NAD(P)H as one donor, and incorporation of one atom of oxygen [GO:0016709]	Q42602	cytochrome P450, family 89, subfamily A, polypeptide 2(CYP89A2)	GO:0044550~secondary metabolite biosynthetic process,GO:0055114~oxidation-reduction process,	GO:0005739~mitochondrion,GO:0016020~membrane,GO:0016021~integral component of membrane,	GO:0005506~iron ion binding,GO:0016709~oxidoreductase activity, acting on paired donors, with incorporation or reduction of molecular oxygen, NAD(P)H as one donor, and incorporation of one atom of oxygen,GO:0019825~oxygen binding,GO:0020037~heme binding,	IPR001128:Cytochrome P450,IPR002401:Cytochrome P450, E-class, group I,IPR017972:Cytochrome P450, conserved site,				Complete proteome,Heme,Iron,Membrane,Metal-binding,Monooxygenase,Oxidoreductase,Reference proteome,Transmembrane,Transmembrane helix,	chain:Cytochrome P450 89A2,metal ion-binding site:Iron (heme axial ligand),sequence conflict,transmembrane region,	Arabidopsis thaliana	A0A287FF16	specific	215086	119	507	0	720.581	PLN00168
	A0A287FF22	112.47	20	7	7	11	0.027027	7.89557e-05	55.637	6.4e-141	410	A0A287FF22	Uncharacterized protein	unreviewed	407	46,344				heme binding [GO:0020037];iron ion binding [GO:0005506];monooxygenase activity [GO:0004497];oxidoreductase activity, acting on paired donors, with incorporation or reduction of molecular oxygen [GO:0016705]	Q42602	Cytochrome P450 89A2 (EC 1.14.-.-) (ATH 6-1) (CYPLXXXIX)	reviewed	506	58,605	integral component of membrane [GO:0016021];membrane [GO:0016020]	SUBCELLULAR LOCATION: Membrane {ECO:0000305};Single-pass membrane protein {ECO:0000305}.		heme binding [GO:0020037];iron ion binding [GO:0005506];oxidoreductase activity, acting on paired donors, with incorporation or reduction of molecular oxygen, NAD(P)H as one donor, and incorporation of one atom of oxygen [GO:0016709]	Q42602	cytochrome P450, family 89, subfamily A, polypeptide 2(CYP89A2)	GO:0044550~secondary metabolite biosynthetic process,GO:0055114~oxidation-reduction process,	GO:0005739~mitochondrion,GO:0016020~membrane,GO:0016021~integral component of membrane,	GO:0005506~iron ion binding,GO:0016709~oxidoreductase activity, acting on paired donors, with incorporation or reduction of molecular oxygen, NAD(P)H as one donor, and incorporation of one atom of oxygen,GO:0019825~oxygen binding,GO:0020037~heme binding,	IPR001128:Cytochrome P450,IPR002401:Cytochrome P450, E-class, group I,IPR017972:Cytochrome P450, conserved site,				Complete proteome,Heme,Iron,Membrane,Metal-binding,Monooxygenase,Oxidoreductase,Reference proteome,Transmembrane,Transmembrane helix,	chain:Cytochrome P450 89A2,metal ion-binding site:Iron (heme axial ligand),sequence conflict,transmembrane region,	Arabidopsis thaliana	A0A287FF22	specific	215086	1	406	0	763.723	PLN00168
	A0A287FF63	31.75	7	1	1	3	0.0198676	0.000139145	74.834	3.85e-76	230	A0A287FF63	Uncharacterized protein	unreviewed	151	17,101					Q8VWF1	SH3 domain-containing protein 2	reviewed	368	40,925	autophagosome membrane [GO:0000421];cell plate [GO:0009504];clathrin-coated vesicle [GO:0030136];cytosol [GO:0005829];endosome [GO:0005768];late endosome [GO:0005770];nucleus [GO:0005634];plasma membrane [GO:0005886]	SUBCELLULAR LOCATION: Cytoplasm {ECO:0000269|PubMed:24249832, ECO:0000269|PubMed:25699591}. Cytoplasmic vesicle, clathrin-coated vesicle {ECO:0000269|PubMed:11701884, ECO:0000269|PubMed:25699591}. Cell membrane {ECO:0000269|PubMed:25699591}. Late endosome {ECO:0000269|PubMed:25699591}. Cytoplasmic vesicle, autophagosome membrane {ECO:0000269|PubMed:24249832, ECO:0000269|Ref.9};Peripheral membrane…	cell plate formation involved in plant-type cell wall biogenesis [GO:0009920];clathrin-dependent endocytosis [GO:0072583]	ubiquitin binding [GO:0043130]	Q8VWF1	SH3 domain-containing protein(AT4G34660)		GO:0000421~autophagosome membrane,GO:0005770~late endosome,GO:0005829~cytosol,GO:0005886~plasma membrane,GO:0030136~clathrin-coated vesicle,	GO:0030276~clathrin binding,	IPR001452:Src homology-3 domain,IPR027267:Arfaptin homology (AH) domain/BAR domain,			SM00326:SH3,	Alternative splicing,Cell membrane,Coiled coil,Complete proteome,Cytoplasm,Cytoplasmic vesicle,Endosome,Membrane,Reference proteome,SH3 domain,		Arabidopsis thaliana	A0A287FF63	superfamily	386243	1	137	5.81e-68	204.636	BAR superfamily
	A0A287FFW7	44.55	14	1	1	4	0.0338983	9.90292e-05	66.055	1.35e-51	158	A0A287FFW7	Cytochrome b5 heme-binding domain-containing protein	unreviewed	118	13,124	integral component of membrane [GO:0016021]			heme binding [GO:0020037];metal ion binding [GO:0046872]	Q42342	Cytochrome b5 isoform E (AtCb5-E) (Cytochrome b5 isoform 1) (Cytochrome b5 isoform A) (AtCb5-A)	reviewed	134	15,084	chloroplast thylakoid membrane [GO:0009535];endoplasmic reticulum [GO:0005783];endoplasmic reticulum membrane [GO:0005789];integral component of membrane [GO:0016021];membrane [GO:0016020];plasma membrane [GO:0005886];plastid [GO:0009536];vacuolar membrane [GO:0005774];vacuole [GO:0005773]	SUBCELLULAR LOCATION: Cell membrane {ECO:0000269|PubMed:15060130}. Endoplasmic reticulum membrane {ECO:0000269|PubMed:22773744};Single-pass membrane protein {ECO:0000269|PubMed:22773744}.	oxidation-reduction process [GO:0055114]	heme binding [GO:0020037];metal ion binding [GO:0046872]	Q42342	cytochrome B5 isoform E(CB5-E)	GO:0055114~oxidation-reduction process,	GO:0005773~vacuole,GO:0005774~vacuolar membrane,GO:0005783~endoplasmic reticulum,GO:0005789~endoplasmic reticulum membrane,GO:0005829~cytosol,GO:0005886~plasma membrane,GO:0009535~chloroplast thylakoid membrane,GO:0016021~integral component of membrane,	GO:0005515~protein binding,GO:0020037~heme binding,GO:0046872~metal ion binding,	IPR001199:Cytochrome b5-like heme/steroid binding domain,IPR018506:Cytochrome b5, heme-binding site,			SM01117:SM01117,	Complete proteome,Electron transport,Endoplasmic reticulum,Heme,Iron,Membrane,Metal-binding,Reference proteome,Transmembrane,Transmembrane helix,Transport,	chain:Cytochrome b5 isoform 1,domain:Cytochrome b5 heme-binding,metal ion-binding site:Iron (heme axial ligand),sequence conflict,transmembrane region,	Arabidopsis thaliana	A0A287FFW7	specific	365921	7	65	2e-22	83.0479	Cyt-b5
	A0A287FGU5	71.58	17	3	3	7	0.0368421	0.000107629	73.864	1.59e-80	243	A0A287FGU5	Uncharacterized protein	unreviewed	190	21,858	nucleus [GO:0005634]		nucleosome assembly [GO:0006334]		Q9ZUP3	Nucleosome assembly protein 1;2 (AtNAP1;2) (Nucleosome/chromatin assembly factor group A2)	reviewed	379	43,543	cytoplasm [GO:0005737];cytosol [GO:0005829];mitochondrion [GO:0005739];nucleus [GO:0005634];plasma membrane [GO:0005886]	SUBCELLULAR LOCATION: Nucleus {ECO:0000250}. Cytoplasm {ECO:0000269|PubMed:19228338}. Note=Predominantly located in cytoplasm.	DNA mediated transformation [GO:0009294];DNA repair [GO:0006281];double-strand break repair via homologous recombination [GO:0000724];nucleosome assembly [GO:0006334];response to cadmium ion [GO:0046686];somatic cell DNA recombination [GO:0016444]	histone binding [GO:0042393];identical protein binding [GO:0042802]	Q9ZUP3	nucleosome assembly protein 1;2(NAP1;2)	GO:0000724~double-strand break repair via homologous recombination,GO:0006281~DNA repair,GO:0006334~nucleosome assembly,GO:0009294~DNA mediated transformation,GO:0016444~somatic cell DNA recombination,GO:0046686~response to cadmium ion,	GO:0005634~nucleus,GO:0005737~cytoplasm,GO:0005829~cytosol,GO:0005886~plasma membrane,	GO:0003677~DNA binding,GO:0005515~protein binding,GO:0042393~histone binding,	IPR002164:Nucleosome assembly protein (NAP),				Alternative splicing,Chaperone,Coiled coil,Complete proteome,Cytoplasm,Lipoprotein,Methylation,Nucleus,Phosphoprotein,Prenylation,Reference proteome,		Arabidopsis thaliana	A0A287FGU5	specific	366386	15	190	3.2e-42	140.356	NAP
	A0A287FGX5	135.43	36	7	6	10	0.03861	0.000112794	50.685	3.2e-78	235	A0A287FGX5	Uncharacterized protein	unreviewed	259	28,248	cytoplasm [GO:0005737]		glutathione metabolic process [GO:0006749]	glutathione transferase activity [GO:0004364]	Q9FUS8	Glutathione S-transferase U17 (AtGSTU17) (EC 2.5.1.18) (GST class-tau member 17) (Glutathione S-transferase 30) (Protein EARLY RESPONSIVE TO DEHYDRATION 9)	reviewed	227	25,307	chloroplast [GO:0009507];cytoplasm [GO:0005737];cytosol [GO:0005829]	SUBCELLULAR LOCATION: Cytoplasm, cytosol {ECO:0000305}.	de-etiolation [GO:0009704];glutathione metabolic process [GO:0006749];lateral root development [GO:0048527];negative regulation of response to water deprivation [GO:0080148];regulation of growth [GO:0040008];response to growth hormone [GO:0060416];response to karrikin [GO:0080167];response to salt stress [GO:0009651];toxin catabolic process [GO:0009407]	glutathione transferase activity [GO:0004364]	Q9FUS8	Glutathione S-transferase family protein(ERD9)	GO:0006749~glutathione metabolic process,GO:0009407~toxin catabolic process,GO:0009636~response to toxic substance,GO:0009651~response to salt stress,GO:0009704~de-etiolation,GO:0040008~regulation of growth,GO:0048527~lateral root development,GO:0060416~response to growth hormone,GO:0080148~negative regulation of response to water deprivation,GO:0080167~response to karrikin,	GO:0005737~cytoplasm,GO:0005829~cytosol,GO:0009507~chloroplast,	GO:0004364~glutathione transferase activity,	IPR004045:Glutathione S-transferase, N-terminal,IPR004046:Glutathione S-transferase, C-terminal,IPR010987:Glutathione S-transferase, C-terminal-like,IPR012336:Thioredoxin-like fold,	ath00480:Glutathione metabolism,			Complete proteome,Cytoplasm,Detoxification,Growth regulation,Reference proteome,Stress response,Transferase,		Arabidopsis thaliana	A0A287FGX5;A0A287FGX5	specific;specific	198294;239356	118;33	243;106	3.71E-49;1.20E-41	158.111;137.024	GST_C_Tau;GST_N_Tau
	A0A287FGY5	81.69	15	3	3	6	0.0238095	6.95562e-05	47.788	4.3e-72	219	A0A287FGY5	Uncharacterized protein	unreviewed	252	26,478	cytoplasm [GO:0005737]		glutathione metabolic process [GO:0006749]	glutathione transferase activity [GO:0004364]	Q9FUS8	Glutathione S-transferase U17 (AtGSTU17) (EC 2.5.1.18) (GST class-tau member 17) (Glutathione S-transferase 30) (Protein EARLY RESPONSIVE TO DEHYDRATION 9)	reviewed	227	25,307	chloroplast [GO:0009507];cytoplasm [GO:0005737];cytosol [GO:0005829]	SUBCELLULAR LOCATION: Cytoplasm, cytosol {ECO:0000305}.	de-etiolation [GO:0009704];glutathione metabolic process [GO:0006749];lateral root development [GO:0048527];negative regulation of response to water deprivation [GO:0080148];regulation of growth [GO:0040008];response to growth hormone [GO:0060416];response to karrikin [GO:0080167];response to salt stress [GO:0009651];toxin catabolic process [GO:0009407]	glutathione transferase activity [GO:0004364]	Q9FUS8	Glutathione S-transferase family protein(ERD9)	GO:0006749~glutathione metabolic process,GO:0009407~toxin catabolic process,GO:0009636~response to toxic substance,GO:0009651~response to salt stress,GO:0009704~de-etiolation,GO:0040008~regulation of growth,GO:0048527~lateral root development,GO:0060416~response to growth hormone,GO:0080148~negative regulation of response to water deprivation,GO:0080167~response to karrikin,	GO:0005737~cytoplasm,GO:0005829~cytosol,GO:0009507~chloroplast,	GO:0004364~glutathione transferase activity,	IPR004045:Glutathione S-transferase, N-terminal,IPR004046:Glutathione S-transferase, C-terminal,IPR010987:Glutathione S-transferase, C-terminal-like,IPR012336:Thioredoxin-like fold,	ath00480:Glutathione metabolism,			Complete proteome,Cytoplasm,Detoxification,Growth regulation,Reference proteome,Stress response,Transferase,		Arabidopsis thaliana	A0A287FGY5;A0A287FGY5	specific;specific	198294;239356	109;24	235;97	7.96E-46;7.16E-43	149.251;140.106	GST_C_Tau;GST_N_Tau
	A0A287FH42	27.93	2	1	1	1	0.00170358	1.19312e-05	62.456	0	665	A0A287FH42	2-Hacid_dh_C domain-containing protein	unreviewed	587	63,424			oxidation-reduction process [GO:0055114]	NAD binding [GO:0051287]	O23702	C-terminal binding protein AN (CtBP) (Protein ANGUSTIFOLIA) (Protein DETORQUEO)	reviewed	636	70,150	cytoplasmic stress granule [GO:0010494];cytosol [GO:0005829];microtubule [GO:0005874];trans-Golgi network [GO:0005802]	SUBCELLULAR LOCATION: Cytoplasm {ECO:0000269|PubMed:11889033, ECO:0000269|PubMed:11889034}. Golgi apparatus, trans-Golgi network {ECO:0000269|PubMed:21801251}. Note=Was thought initially to be located in nucleus (PubMed:11889033 and PubMed:11889034) but the large dot-like structures are now believed to represent non-physiological aggregates.	floral organ morphogenesis [GO:0048444];fruit morphogenesis [GO:0048530];inductive cell-cell signaling [GO:0031129];leaf morphogenesis [GO:0009965];microtubule cytoskeleton organization [GO:0000226];monopolar cell growth [GO:0042814];nuclear migration [GO:0007097];regulation of cell shape [GO:0008360];regulation of epidermal cell differentiation [GO:0045604];regulation of epidermal cell division …	identical protein binding [GO:0042802];kinase binding [GO:0019900];NAD binding [GO:0051287];oxidoreductase activity, acting on the CH-OH group of donors, NAD or NADP as acceptor [GO:0016616];protein homodimerization activity [GO:0042803];protein self-association [GO:0043621];transcription corepressor activity [GO:0003714]	O23702	NAD(P)-binding Rossmann-fold superfamily protein(AN)	GO:0000226~microtubule cytoskeleton organization,GO:0008360~regulation of cell shape,GO:0009965~leaf morphogenesis,GO:0010091~trichome branching,GO:0010482~regulation of epidermal cell division,GO:0031129~inductive cell-cell signaling,GO:0042814~monopolar cell growth,GO:0045604~regulation of epidermal cell differentiation,GO:0048444~floral organ morphogenesis,GO:0048530~fruit morphogenesis,GO:005…	GO:0005634~nucleus,GO:0005802~trans-Golgi network,GO:0005829~cytosol,GO:0005874~microtubule,	GO:0003714~transcription corepressor activity,GO:0005515~protein binding,GO:0042803~protein homodimerization activity,GO:0051287~NAD binding,	IPR006140:D-isomer specific 2-hydroxyacid dehydrogenase, NAD-binding,IPR016040:NAD(P)-binding domain,				Cell shape,Complete proteome,Cytoplasm,Developmental protein,Golgi apparatus,Microtubule,NAD,Reference proteome,		Arabidopsis thaliana	A0A287FH42	superfamily	389744	24	339	4.43e-77	246.657	NADB_Rossmann superfamily
	A0A287FHA3	71.97	17	5	5	16	0.0432432	0.000126329	83.121	0	558	A0A287FHA3	Mitogen-activated protein kinase (EC 2.7.11.24)	unreviewed	370	42,783				ATP binding [GO:0005524];MAP kinase activity [GO:0004707]	Q39024	Mitogen-activated protein kinase 4 (AtMPK4) (MAP kinase 4) (EC 2.7.11.24)	reviewed	376	42,852	cell plate [GO:0009504];cytoplasm [GO:0005737];cytosol [GO:0005829];microtubule [GO:0005874];nucleus [GO:0005634]	SUBCELLULAR LOCATION: Cytoplasm. Nucleus. Cytoplasm, cytoskeleton. Note=Translocated into the nucleus in response to phosphorylation (Probable). Localized to the cell plate. {ECO:0000305}.	cellular response to carbon dioxide [GO:0071244];cortical microtubule organization [GO:0043622];cytokinesis by cell plate formation [GO:0000911];hyperosmotic response [GO:0006972];hypotonic salinity response [GO:0042539];intracellular signal transduction [GO:0035556];jasmonic acid and ethylene-dependent systemic resistance [GO:0009861];jasmonic acid and ethylene-dependent systemic resistance, jas…	ATP binding [GO:0005524];kinase activity [GO:0016301];MAP kinase activity [GO:0004707];protein kinase activity [GO:0004672]	Q39024	MAP kinase 4(MPK4)	GO:0000165~MAPK cascade,GO:0000911~cytokinesis by cell plate formation,GO:0006468~protein phosphorylation,GO:0006972~hyperosmotic response,GO:0007112~male meiosis cytokinesis,GO:0007165~signal transduction,GO:0009409~response to cold,GO:0009555~pollen development,GO:0009620~response to fungus,GO:0009651~response to salt stress,GO:0009737~response to abscisic acid,GO:0009861~jasmonic acid and ethy…	GO:0005634~nucleus,GO:0005737~cytoplasm,GO:0005829~cytosol,GO:0005874~microtubule,GO:0009504~cell plate,	GO:0004672~protein kinase activity,GO:0004707~MAP kinase activity,GO:0005515~protein binding,GO:0005524~ATP binding,GO:0016301~kinase activity,	IPR000719:Protein kinase, catalytic domain,IPR003527:Mitogen-activated protein (MAP) kinase, conserved site,IPR008271:Serine/threonine-protein kinase, active site,IPR011009:Protein kinase-like domain,IPR017441:Protein kinase, ATP binding site,			SM00220:S_TKc,	ATP-binding,Complete proteome,Cytoplasm,Cytoskeleton,Immunity,Innate immunity,Kinase,Microtubule,Nucleotide-binding,Nucleus,Phosphoprotein,Plant defense,Reference proteome,Serine/threonine-protein kinase,Stress response,Transferase,	active site:Proton acceptor,binding site:ATP,chain:Mitogen-activated protein kinase 4,domain:Protein kinase,modified residue,mutagenesis site,nucleotide phosphate-binding region:ATP,sequence conflict,short sequence motif:TXY,	Arabidopsis thaliana	A0A287FHA3	superfamily	389743	44	366	0	632.868	PKc_like superfamily
	A0A287FHW7	82.01	7	2	2	2	0.00560224	1.63662e-05	76.705	0	577	A0A287FHW7	Protein kinase domain-containing protein	unreviewed	357	39,698				ATP binding [GO:0005524];protein kinase activity [GO:0004672]	Q9LS26	Serine/threonine-protein kinase BSK2 (EC 2.7.11.1) (Brassinosteroid-signaling kinase 2)	reviewed	489	54,973	plasma membrane [GO:0005886]	SUBCELLULAR LOCATION: Cell membrane {ECO:0000269|PubMed:18653891};Lipid-anchor {ECO:0000305|PubMed:12912986}.	brassinosteroid mediated signaling pathway [GO:0009742]	ATP binding [GO:0005524];protein serine/threonine kinase activity [GO:0004674]	Q9LS26	BR-signaling kinase 2(BSK2)	GO:0006468~protein phosphorylation,GO:0009742~brassinosteroid mediated signaling pathway,	GO:0005886~plasma membrane,	GO:0004672~protein kinase activity,GO:0005524~ATP binding,GO:0016301~kinase activity,	IPR000719:Protein kinase, catalytic domain,IPR011009:Protein kinase-like domain,IPR011990:Tetratricopeptide-like helical,	ath04075:Plant hormone signal transduction,			Complete proteome,Kinase,Reference proteome,Transferase,		Arabidopsis thaliana	A0A287FHW7	superfamily	389743	49	280	1.37e-49	167.065	PKc_like superfamily
	A0A287FHX6	170.65	56	14	1	295	1.9281	0.0140223	79.355	6.94e-74	216	A0A287FHX6	Histone H2B	unreviewed	153	16,574	nucleosome [GO:0000786];nucleus [GO:0005634]	SUBCELLULAR LOCATION: Chromosome {ECO:0000256|SAAS:SAAS01176634}. Nucleus {ECO:0000256|RuleBase:RU000451, ECO:0000256|SAAS:SAAS01185060}.	nucleosome assembly [GO:0006334]	DNA binding [GO:0003677];protein heterodimerization activity [GO:0046982]	O23629	Histone H2B.6 (H2BAt) (HTB9)	reviewed	150	16,436	chloroplast stroma [GO:0009570];chloroplast thylakoid [GO:0009534];cytosol [GO:0005829];nucleolus [GO:0005730];nucleosome [GO:0000786]	SUBCELLULAR LOCATION: Nucleus {ECO:0000250}. Chromosome {ECO:0000250}.	nucleosome assembly [GO:0006334]	DNA binding [GO:0003677];protein heterodimerization activity [GO:0046982]	O23629	Histone superfamily protein(HTB9)	GO:0006334~nucleosome assembly,	GO:0000786~nucleosome,GO:0000788~nuclear nucleosome,GO:0005634~nucleus,GO:0005730~nucleolus,GO:0009534~chloroplast thylakoid,GO:0009570~chloroplast stroma,	GO:0003677~DNA binding,GO:0046982~protein heterodimerization activity,	IPR000558:Histone H2B,IPR007125:Histone core,IPR009072:Histone-fold,			SM00427:H2B,	Acetylation,Chromosome,Complete proteome,DNA-binding,Isopeptide bond,Methylation,Nucleosome core,Nucleus,Reference proteome,Ubl conjugation,	chain:Histone H2B.6,cross-link:Glycyl lysine isopeptide (Lys-Gly) (interchain with G-Cter in ubiquitin),modified residue,	Arabidopsis thaliana	A0A287FHX6	specific	197718	62	152	1.24e-51	159.219	H2B
	A0A287FHY6	45.07	5	2	2	4	0.0109589	7.67521e-05	65.944	8.85e-159	449	A0A287FHY6	Uncharacterized protein	unreviewed	365	39,866				3-hydroxyisobutyryl-CoA hydrolase activity [GO:0003860]	Q9LKJ1	3-hydroxyisobutyryl-CoA hydrolase 1 (EC 3.1.2.-) (EC 3.1.2.4) (CoA-thioester hydrolase CHY1)	reviewed	378	42,073	peroxisome [GO:0005777];plastid [GO:0009536]	SUBCELLULAR LOCATION: Peroxisome {ECO:0000305}.	response to cold [GO:0009409];valine catabolic process [GO:0006574]	3-hydroxyisobutyryl-CoA hydrolase activity [GO:0003860]	Q9LKJ1	beta-hydroxyisobutyryl-CoA hydrolase 1(CHY1)	GO:0006574~valine catabolic process,GO:0006635~fatty acid beta-oxidation,GO:0009083~branched-chain amino acid catabolic process,GO:0009409~response to cold,GO:0009733~response to auxin,	GO:0005777~peroxisome,	GO:0003860~3-hydroxyisobutyryl-CoA hydrolase activity,		ath00280:Valine, leucine and isoleucine degradation,ath00410:beta-Alanine metabolism,ath00640:Propanoate metabolism,ath01100:Metabolic pathways,ath01200:Carbon metabolism,			Acetylation,Alternative splicing,Branched-chain amino acid catabolism,Complete proteome,Hydrolase,Peroxisome,Reference proteome,		Arabidopsis thaliana	A0A287FHY6	superfamily	390041	42	364	1.21e-158	449.938	crotonase-like superfamily
	A0A287FHY7	56.85	14	2	2	4	0.0184332	5.385e-05	60.096	1.28e-87	262	A0A287FHY7	Uncharacterized protein	unreviewed	217	24,224				3-hydroxyisobutyryl-CoA hydrolase activity [GO:0003860]	Q9LKJ1	3-hydroxyisobutyryl-CoA hydrolase 1 (EC 3.1.2.-) (EC 3.1.2.4) (CoA-thioester hydrolase CHY1)	reviewed	378	42,073	peroxisome [GO:0005777];plastid [GO:0009536]	SUBCELLULAR LOCATION: Peroxisome {ECO:0000305}.	response to cold [GO:0009409];valine catabolic process [GO:0006574]	3-hydroxyisobutyryl-CoA hydrolase activity [GO:0003860]	Q9LKJ1	beta-hydroxyisobutyryl-CoA hydrolase 1(CHY1)	GO:0006574~valine catabolic process,GO:0006635~fatty acid beta-oxidation,GO:0009083~branched-chain amino acid catabolic process,GO:0009409~response to cold,GO:0009733~response to auxin,	GO:0005777~peroxisome,	GO:0003860~3-hydroxyisobutyryl-CoA hydrolase activity,		ath00280:Valine, leucine and isoleucine degradation,ath00410:beta-Alanine metabolism,ath00640:Propanoate metabolism,ath01100:Metabolic pathways,ath01200:Carbon metabolism,			Acetylation,Alternative splicing,Branched-chain amino acid catabolism,Complete proteome,Hydrolase,Peroxisome,Reference proteome,		Arabidopsis thaliana	A0A287FHY7	superfamily	390041	2	217	1.88e-91	273.131	crotonase-like superfamily
	A0A287FI70	95.34	25	5	5	11	0.0371622	0.00026027	74.333	1.7e-162	452	A0A287FI70	Uncharacterized protein	unreviewed	296	30,362	integral component of membrane [GO:0016021]				Q93XM7	Mitochondrial carnitine/acylcarnitine carrier-like protein (Carnitine/acylcarnitine translocase-like protein) (CAC-like protein) (Protein A BOUT DE SOUFFLE)	reviewed	300	31,023	chloroplast [GO:0009507];integral component of membrane [GO:0016021];mitochondrial inner membrane [GO:0005743];mitochondrion [GO:0005739];plastid [GO:0009536]	SUBCELLULAR LOCATION: Mitochondrion inner membrane {ECO:0000269|PubMed:12215513, ECO:0000269|PubMed:14671022};Multi-pass membrane protein {ECO:0000269|PubMed:12215513, ECO:0000269|PubMed:14671022}.	mitochondrial L-ornithine transmembrane transport [GO:1990575];mitochondrial transport [GO:0006839]	L-ornithine transmembrane transporter activity [GO:0000064]	Q93XM7	Mitochondrial substrate carrier family protein(BOU)	GO:0006412~translation,GO:0006810~transport,GO:0006839~mitochondrial transport,GO:0015822~ornithine transport,	GO:0005739~mitochondrion,GO:0005743~mitochondrial inner membrane,GO:0009507~chloroplast,GO:0009536~plastid,GO:0016021~integral component of membrane,	GO:0003735~structural constituent of ribosome,	IPR018108:Mitochondrial substrate/solute carrier,IPR023395:Mitochondrial carrier domain,				Complete proteome,Membrane,Mitochondrion,Mitochondrion inner membrane,Reference proteome,Repeat,Transmembrane,Transmembrane helix,Transport,	chain:Mitochondrial carnitine/acylcarnitine carrier-like protein,repeat:Solcar 1,repeat:Solcar 2,repeat:Solcar 3,transmembrane region,	Arabidopsis thaliana	A0A287FI70;A0A287FI70;A0A287FI70	specific;specific;specific	365909;365909;365909	106;4;224	198;95;296	4.93E-22;2.38E-19;4.62E-19	87.6815;80.7479;79.9775	Mito_carr;Mito_carr;Mito_carr
	A0A287FIA9	27.54	3	1	1	1	0.0022173	1.55291e-05	46.479	3.98e-133	395	A0A287FIA9	Uncharacterized protein	unreviewed	451	50,966					Q8GUK1	Protein DGS1, mitochondrial (Protein DGD1 SUPPRESSOR 1)	reviewed	602	68,894	integral component of membrane [GO:0016021];mitochondrial outer membrane [GO:0005741];mitochondrion [GO:0005739]	SUBCELLULAR LOCATION: Mitochondrion outer membrane {ECO:0000269|PubMed:18208519};Multi-pass membrane protein {ECO:0000255}.	galactolipid biosynthetic process [GO:0019375];hydrogen peroxide biosynthetic process [GO:0050665]		Q8GUK1	dgd1 suppressor 1(DGS1)	GO:0019375~galactolipid biosynthetic process,GO:0050665~hydrogen peroxide biosynthetic process,	GO:0005739~mitochondrion,GO:0005741~mitochondrial outer membrane,GO:0009507~chloroplast,GO:0016021~integral component of membrane,GO:0043234~protein complex,		IPR013946:Nuclear control of ATP synthase 2,				Complete proteome,Membrane,Mitochondrion,Mitochondrion outer membrane,Reference proteome,Transit peptide,Transmembrane,Transmembrane helix,		Arabidopsis thaliana	A0A287FIA9	superfamily	370022	331	451	4.57e-40	145.005	NCA2 superfamily
	A0A287FJH7	57.02	14	2	2	5	0.0247525	7.23109e-05	69.231	4.36e-82	240	A0A287FJH7	NADH dehydrogenase [ubiquinone] 1 alpha subcomplex subunit 12	unreviewed	202	23,050	mitochondrial respiratory chain complex I [GO:0005747]	SUBCELLULAR LOCATION: Mitochondrion inner membrane {ECO:0000256|RuleBase:RU363103};Peripheral membrane protein {ECO:0000256|RuleBase:RU363103};Matrix side {ECO:0000256|RuleBase:RU363103}.	response to oxidative stress [GO:0006979]	cobalt ion binding [GO:0050897];electron transfer activity [GO:0009055];NADH dehydrogenase (ubiquinone) activity [GO:0008137]	Q9M9M9	Probable NADH dehydrogenase [ubiquinone] 1 alpha subcomplex subunit 12	reviewed	159	18,317	cytosol [GO:0005829];mitochondrial respiratory chain complex I [GO:0005747];mitochondrion [GO:0005739]	SUBCELLULAR LOCATION: Mitochondrion inner membrane {ECO:0000250};Peripheral membrane protein {ECO:0000250};Matrix side {ECO:0000250}.	response to oxidative stress [GO:0006979]	cobalt ion binding [GO:0050897];electron transfer activity [GO:0009055];NADH dehydrogenase (ubiquinone) activity [GO:0008137]	Q9M9M9	NADH:ubiquinone oxidoreductase, 17.2kDa subunit(AT3G03100)	GO:0009735~response to cytokinin,GO:0055114~oxidation-reduction process,	GO:0005739~mitochondrion,GO:0005747~mitochondrial respiratory chain complex I,GO:0016020~membrane,	GO:0008137~NADH dehydrogenase (ubiquinone) activity,GO:0009055~electron carrier activity,GO:0016491~oxidoreductase activity,GO:0050897~cobalt ion binding,	IPR007763:NADH:ubiquinone oxidoreductase, 17.2kDa subunit,	ath00190:Oxidative phosphorylation,ath01100:Metabolic pathways,			Alternative splicing,Complete proteome,Direct protein sequencing,Electron transport,Membrane,Mitochondrion,Mitochondrion inner membrane,Reference proteome,Respiratory chain,Transport,Ubiquinone,	chain:Probable NADH dehydrogenase [ubiquinone] 1 alpha subcomplex subunit 12,	Arabidopsis thaliana	A0A287FJH7	superfamily	382589	43	200	3.61e-102	291.446	NDUFA12 superfamily
	A0A287FJV4	79.3	9	6	6	8	0.0111888	3.26866e-05	45.822	0	599	A0A287FJV4	Uncharacterized protein	unreviewed	715	80,397					F4KEY9	N-terminal acetyltransferase B complex auxiliary subunit NAA25 (N-terminal acetyltransferase B complex auxiliary subunit TCU2) (NatB N-alpha-terminal acetylation complex non-catalytic subunit) (Protein TRANSCURVATA 2)	reviewed	1065	121,463	cytoplasm [GO:0005737];cytosol [GO:0005829];NatB complex [GO:0031416];plasmodesma [GO:0009506]	SUBCELLULAR LOCATION: Cytoplasm {ECO:0000269|PubMed:24244708}.	N-terminal peptidyl-methionine acetylation [GO:0017196]		F4KEY9	Tetratricopeptide repeat (TPR)-like superfamily protein(AT5G58450)	GO:0017196~N-terminal peptidyl-methionine acetylation,	GO:0005634~nucleus,GO:0005829~cytosol,GO:0009506~plasmodesma,GO:0031416~NatB complex,	GO:0004596~peptide alpha-N-acetyltransferase activity,	IPR011990:Tetratricopeptide-like helical,IPR013026:Tetratricopeptide repeat-containing domain,IPR019183:N-acetyltransferase B complex, non-catalytic subunit,IPR019734:Tetratricopeptide repeat,			SM00028:TPR,	Coiled coil,Complete proteome,Reference proteome,		Arabidopsis thaliana	A0A287FJV4	superfamily	370702	13	363	3.51e-47	170.946	NatB_MDM20 superfamily
	A0A287FJY8	74.21	9	5	5	20	0.0353357	0.000247478	55.657	0	587	A0A287FJY8	Uncharacterized protein	unreviewed	566	63,999					F4KEY9	N-terminal acetyltransferase B complex auxiliary subunit NAA25 (N-terminal acetyltransferase B complex auxiliary subunit TCU2) (NatB N-alpha-terminal acetylation complex non-catalytic subunit) (Protein TRANSCURVATA 2)	reviewed	1065	121,463	cytoplasm [GO:0005737];cytosol [GO:0005829];NatB complex [GO:0031416];plasmodesma [GO:0009506]	SUBCELLULAR LOCATION: Cytoplasm {ECO:0000269|PubMed:24244708}.	N-terminal peptidyl-methionine acetylation [GO:0017196]		F4KEY9	Tetratricopeptide repeat (TPR)-like superfamily protein(AT5G58450)	GO:0017196~N-terminal peptidyl-methionine acetylation,	GO:0005634~nucleus,GO:0005829~cytosol,GO:0009506~plasmodesma,GO:0031416~NatB complex,	GO:0004596~peptide alpha-N-acetyltransferase activity,	IPR011990:Tetratricopeptide-like helical,IPR013026:Tetratricopeptide repeat-containing domain,IPR019183:N-acetyltransferase B complex, non-catalytic subunit,IPR019734:Tetratricopeptide repeat,			SM00028:TPR,	Coiled coil,Complete proteome,Reference proteome,		Arabidopsis thaliana	A0A287FJY8	superfamily	370702	178	528	1.22e-45	164.783	NatB_MDM20 superfamily
	A0A287FKU6	51.95	11	3	2	6	0.023166	6.76763e-05	34.44	1.81e-44	148	A0A287FKU6	Uncharacterized protein	unreviewed	259	29,383					Q96324	Glutathione S-transferase F11 (AtGSTF11) (EC 2.5.1.18) (AtGSTF6) (GST class-phi) (GST class-phi member 11)	reviewed	214	24,637	cytoplasm [GO:0005737];cytosol [GO:0005829]	SUBCELLULAR LOCATION: Cytoplasm, cytosol {ECO:0000305}.	glutathione metabolic process [GO:0006749];response to oxidative stress [GO:0006979];toxin catabolic process [GO:0009407]	glutathione binding [GO:0043295];glutathione transferase activity [GO:0004364]	Q96324	glutathione S-transferase F11(GSTF11)	GO:0006749~glutathione metabolic process,GO:0006979~response to oxidative stress,GO:0009407~toxin catabolic process,GO:0009636~response to toxic substance,	GO:0005737~cytoplasm,GO:0005829~cytosol,	GO:0004364~glutathione transferase activity,	IPR004045:Glutathione S-transferase, N-terminal,IPR004046:Glutathione S-transferase, C-terminal,IPR010987:Glutathione S-transferase, C-terminal-like,IPR012336:Thioredoxin-like fold,	ath00480:Glutathione metabolism,			Complete proteome,Cytoplasm,Detoxification,Reference proteome,Transferase,	chain:Glutathione S-transferase,domain:GST C-terminal,domain:GST N-terminal,	Arabidopsis thaliana	A0A287FKU6	superfamily	166036	4	251	5.8e-57	181.215	PLN02395 superfamily
	A0A287FLP0	71.82	20	5	5	6	0.0194805	5.69096e-05	29.661	6.07e-05	43.1	A0A287FLP0	Lactamase_B domain-containing protein	unreviewed	308	34,554					Q9SID3	Hydroxyacylglutathione hydrolase 2, mitochondrial (EC 3.1.2.6) (Glyoxalase II) (Glx II)	reviewed	324	35,841	mitochondrion [GO:0005739]	SUBCELLULAR LOCATION: Mitochondrion {ECO:0000305}.	methylglyoxal catabolic process to D-lactate via S-lactoyl-glutathione [GO:0019243]	hydroxyacylglutathione hydrolase activity [GO:0004416];iron ion binding [GO:0005506];zinc ion binding [GO:0008270]	Q9SID3	glyoxalase 2-5(GLX2-5)	GO:0019243~methylglyoxal catabolic process to D-lactate via S-lactoyl-glutathione,	GO:0005739~mitochondrion,GO:0009507~chloroplast,	GO:0004416~hydroxyacylglutathione hydrolase activity,GO:0005506~iron ion binding,GO:0008270~zinc ion binding,	IPR001279:Beta-lactamase-like,IPR017782:Hydroxyacylglutathione hydrolase,	ath00620:Pyruvate metabolism,		SM00849:SM00849,	3D-structure,Alternative splicing,Complete proteome,Hydrolase,Iron,Metal-binding,Mitochondrion,Reference proteome,Transit peptide,Zinc,	chain:Hydroxyacylglutathione hydrolase 2, mitochondrial,helix,metal ion-binding site:Divalent metal cation 1,metal ion-binding site:Divalent metal cation 2,splice variant,strand,transit peptide:Mitochondrion,turn,	Arabidopsis thaliana	A0A287FLP0;A0A287FLP0	specific;specific	293813;379145	110;32	289;86	4.98E-84;6.53E-22	250.576;86.5992	YmaE-like_MBL-fold;Fer4_13
	A0A287FM68	54.81	10	3	3	7	0.0201729	5.89324e-05	68.272	1.15e-175	493	A0A287FM68	Branched-chain-amino-acid aminotransferase (EC 2.6.1.42)	unreviewed	347	37,471			branched-chain amino acid biosynthetic process [GO:0009082]	L-isoleucine transaminase activity [GO:0052656];L-leucine transaminase activity [GO:0052654];L-valine transaminase activity [GO:0052655]	Q9FYA6	Branched-chain-amino-acid aminotransferase 5, chloroplastic (Atbcat-5) (EC 2.6.1.42)	reviewed	415	45,581	chloroplast [GO:0009507];cytosol [GO:0005829]	SUBCELLULAR LOCATION: Plastid, chloroplast.	isoleucine biosynthetic process [GO:0009097];leucine biosynthetic process [GO:0009098];valine biosynthetic process [GO:0009099]	branched-chain-amino-acid transaminase activity [GO:0004084];L-isoleucine transaminase activity [GO:0052656];L-leucine transaminase activity [GO:0052654];L-valine transaminase activity [GO:0052655]	Q9FYA6	branched-chain amino acid aminotransferase 5 / branched-chain amino acid transaminase 5 (BCAT5)(ATBCAT-5)	GO:0008652~cellular amino acid biosynthetic process,GO:0009082~branched-chain amino acid biosynthetic process,GO:0009097~isoleucine biosynthetic process,GO:0009098~leucine biosynthetic process,GO:0009099~valine biosynthetic process,	GO:0005634~nucleus,GO:0005739~mitochondrion,GO:0009507~chloroplast,	GO:0003824~catalytic activity,GO:0004084~branched-chain-amino-acid transaminase activity,GO:0052654~L-leucine transaminase activity,GO:0052655~L-valine transaminase activity,GO:0052656~L-isoleucine transaminase activity,	IPR001544:Aminotransferase, class IV,IPR005786:Branched-chain amino acid aminotransferase II,IPR018300:Aminotransferase, class IV, conserved site,	ath00280:Valine, leucine and isoleucine degradation,ath00290:Valine, leucine and isoleucine biosynthesis,ath00770:Pantothenate and CoA biosynthesis,ath01100:Metabolic pathways,ath01110:Biosynthesis of secondary metabolites,ath01130:Biosynthesis of antibiotics,ath01210:2-Oxocarboxylic acid metabolism,ath01230:Biosynthesis of amino acids,	PIRSF006468:branched-chain amino acid aminotransferase, BCAT1 type,		Alternative splicing,Amino-acid biosynthesis,Aminotransferase,Branched-chain amino acid biosynthesis,Chloroplast,Complete proteome,Plastid,Pyridoxal phosphate,Reference proteome,Transferase,Transit peptide,	chain:Branched-chain-amino-acid aminotransferase 5, chloroplastic,modified residue,transit peptide:Chloroplast,	Arabidopsis thaliana	A0A287FM68	superfamily	215418	1	347	0	665.781	PLN02782 superfamily
	A0A287FMJ3	79.66	35	3	3	7	0.0608696	0.000177822	53.933	2.03e-30	105	A0A287FMJ3	AAI domain-containing protein	unreviewed	115	11,603					Q9SU35	pEARLI1-like lipid transfer protein 1 (Protein AZELAIC ACID INDUCED 1)	reviewed	161	16,766	apoplast [GO:0048046];cell wall [GO:0005618];chloroplast outer membrane [GO:0009707];endoplasmic reticulum [GO:0005783];plasmodesma [GO:0009506]	SUBCELLULAR LOCATION: Secreted, cell wall {ECO:0000250}. Endoplasmic reticulum {ECO:0000269|PubMed:23602565, ECO:0000269|PubMed:27078071}. Cell junction, plasmodesma {ECO:0000269|PubMed:23602565}. Plastid, chloroplast {ECO:0000269|PubMed:27078071}. Note=Chloroplast location is observed in the absence of PLDP1 or PDLP5. {ECO:0000269|PubMed:27078071}.	cellular response to cold [GO:0070417];cold acclimation [GO:0009631];defense response to fungus [GO:0050832];induced systemic resistance [GO:0009682];plant-type hypersensitive response [GO:0009626];systemic acquired resistance [GO:0009627]	protein self-association [GO:0043621]	Q9SU35	azelaic acid induced 1(AZI1)	GO:0006869~lipid transport,GO:0009626~plant-type hypersensitive response,GO:0009627~systemic acquired resistance,GO:0009631~cold acclimation,GO:0009682~induced systemic resistance,GO:0050832~defense response to fungus,GO:0070417~cellular response to cold,	GO:0005576~extracellular region,GO:0005618~cell wall,GO:0005783~endoplasmic reticulum,GO:0009506~plasmodesma,GO:0009707~chloroplast outer membrane,GO:0048046~apoplast,	GO:0005515~protein binding,GO:0008289~lipid binding,GO:0043621~protein self-association,	IPR016140:Bifunctional inhibitor/plant lipid transfer protein/seed storage helical domain,			SM00499:AAI,	Cell junction,Cell wall,Complete proteome,Endoplasmic reticulum,Hypersensitive response,Plant defense,Reference proteome,Repeat,Secreted,Signal,		Arabidopsis thaliana	A0A287FMJ3	specific	238924	29	112	5.5e-20	76.9836	HPS_like
[truncated: 2,724 more rows]
[truncated: 22 more columns]

## Sheet: SCH MiGd Nuclear S1+S2 IDs
Supplementary table S4. A list of identified barley proteins categorized as NUCLEAR S1+S2 plus other experimental and database-retrieved data related to microgradient-separated tryptic peptides. The number of nuclear HORVU (Hordeum vulgare) IDs is 398. This corresponds to 371 ARATH (Arabidopsis thaliana) homologs (or 263 unique ARATH homologous proteins).
	PEAKS X	PEAKS X	PEAKS X	PEAKS X	PEAKS X	PEAKS X	PEAKS X, additionally calculated	PEAKS X, additionally calculated	BLASTP	BLASTP	BLASTP	Uniprot	Uniprot	Uniprot	Uniprot	Uniprot	Uniprot	Uniprot	Uniprot	Uniprot	Uniprot	Uniprot	Uniprot	Uniprot	Uniprot	Uniprot	Uniprot	Uniprot	Uniprot	DAVID	DAVID	DAVID	DAVID	DAVID	DAVID	DAVID	DAVID	DAVID	DAVID	DAVID	DAVID	CDD	CDD	CDD	CDD	CDD	CDD	CDD	CDD
[truncated: 399 more rows]
[truncated: 22 more columns]

## Sheet: SCH MiGd NuclearS1+S2 ProtClass
Supplementary table S4. PANTHER protein class sorting of the NUCLEAR S1+S2 categorized proteins from barley identified using SCX-separated tryptic peptides. The protein class categories matched for 161 from the 263 unique ARATH homologs. These proteins corespond to 252 NUCLEAR S1+S2 barley proteins.
	PROTEIN CLASS CATEGORIES - GENERAL (X NUCLEAR S1+S2 Proteins)				PROTEIN CLASS CATEGORIES - LEVEL 1 (Additional subclasses for X of X NUCLEAR S1+S2 Proteins listed in GENERAL protein class categories)
	#	Protein Class Name	IDs	IDs/Total IDs	#	Protein Class Name	IDs	IDs/Total General Class IDs
	1	protein modifying enzyme (PC00260)	29	0.115079	1	non-receptor serine/threonine protein kinase (PC00167)	1	0.0344828
[truncated: 22 more rows]
