# Supplementary material for: Proteome Analysis of Condensed Barley Mitotic Chromosomes
Source: Front Plant Sci. 2021 Aug 23;12:723674. doi: 10.3389/fpls.2021.723674 (PMC8419432; doi:10.3389/fpls.2021.723674)
Supplement: Supplementary file 5 [file Table_5.XLSX]

## Sheet: SCH Uniq NUCLEAR S1+S2 ProtComp
Supplementary table S5. A database of all unique nuclear/chromosomal proteins identified across all performed experiments.
The description of table columns is self-explanatory otherwise additional information is provided below. Table data start at line 50.
HORVU		this attribute belongs to proteins from barley (Hordeum vulgare)
ARATH		this attribute belongs to proteins from Arabidopsis thaliana
Gel slice number		refers to the position of the respective protein band on gel; see the figure in the second sheet of this Excel file.
Protein group number		automatically PEAKS X software added number of group of indistinguishable, proteins identified with the same peptides and by overlapped parts of their sequence represent a single group
Accession number		accession number in the SwissProt/TrEMBL database
-10lgP		score value from the PEAKS X search
SAF		spectral abundance factor; number of matched peptide spectra for each protein divided by the protein length
NSAF		normalized spectral abundance factor; the corresponding SAF number is divided by all summed SAF numbers
Gene ontology terms were obtained for each accession number directly from the Uniprot database or using the online tool DAVID:
GO - CC		gene ontology - cellular component
GO - MF		gene ontology - molecular function
GO - BP		gene ontology - biological process
CD SEARCH EVALUATION			This evaluation reflects conserved domain (CD) search results.
DATA CD SEARCH DOMAIN SCORING		Domain score is based on an occurence of each protein domain in group of nuclear or cytosolic protein group (Possibly nuclear, Predicted nuclear and Nuclear protein group or CYTOSOLIC group) from Data search evaluation 1; The score reach 0-1 value, when <1;0.5) = nuclear and (0.5;0.0) = CYTOSOLIC, not nuclear. Data from expriments on Sorted chromosomes using MKG separation of peptides were used t…
CD100		domain score = 1
CD80		domain score = <0.8;1.0)
CD70		domain score = <0.7;0.8)
CD50+		domain score (0.5;0.7)
CD50/50		domain score = 0.5
CD Not nuclear		domain score = (0.0;0.5)
CD Unknown domain		domain has no score
DATA SEARCH EVALUATION 1			This evaluation reflects by a verbal term the number of attributed nuclear localization predictors and available database information on nuclear localization.
POSSIBLY NUCLEAR		= 2 predictors + Uniprot (H. vulgare and/or A. thaliana)
DISCREPANCY PREDICTION		< 2 predictors + Uniprot (H. vulgare and/or A. thaliana)
DISCREPANCY UNIPROT		> 2 predictors + non-nuclear localization data in Uniprot (H. vulgare and/or A. thaliana)
PREDICTED NUCLEAR		> 2 predictors - missing localization information in Uniprot
NUCLEAR		> 2 predictors + Uniprot (H. vulgare and/or A. thaliana)
CYTOSOLIC		< 2 predictors (nuclear) + Uniprot (non nuclear) (H. vulgare and/or A. thaliana)
NON-CLASSIFIED		proteins not classified in any established group
DATA SEARCH EVALUATION 2			This evaluation reflects by a verbal term the number of attributed nuclear localization predictors, available database information on nuclear localization and positive CD search results.
NUCLEAR		> 2 predictors + Uniprot (H. vulgare) + CD domain score 100/80/70
NUCLEAR (BLAST)		> 2 predictors + Uniprot (A. thaliana) + CD domain score 100/80/70
UNSUFFICIENT CD INFO		> 2 predictors + Uniprot (H. vulgare) + CD unknown domain (no protein domain is included in reference domain database)
POSSIBLY NUCLEAR		< 3 predictors + Uniprot (H. vulgare) + CD 100/80/70
DISCREPANCY UNIPROT		> 2 predictors + CD 100/80/70 (no Uniprot info available)
NON-CLASSIFIED		proteins not classified in any established group
	5441 Unique Proteins / 1702 Duplicities
		PEAKS X	PEAKS X	PEAKS X	PEAKS X	PEAKS X	PEAKS X	PEAKS X	PEAKS X, additionally calculated	PEAKS X, additionally calculated	BLASTP	BLASTP	BLASTP	Uniprot	Uniprot	Uniprot	Uniprot	Uniprot	Uniprot	Uniprot	Uniprot	Uniprot	Uniprot	Uniprot	Uniprot	Uniprot	Uniprot	Uniprot	Uniprot	Uniprot	Uniprot	DAVID	DAVID	DAVID	DAVID	DAVID	DAVID	DAVID	DAVID	DAVID	DAVID	DAVID	DAVID	CDD	CDD	CDD	CDD	CDD	CDD
	Gel slice number	Accession no. (SwissProt/TrEMBL)	-10lgP	Sequence coverage (%)	Matched peptides	Unique matched peptides	Matched peptide MS/MS spectra	SAF	NSAF	BLASTP identity (%)	BLASTP E value	BLASTP Max score	Accession no. (HORVU)	Protein name (HORVU)	Accession annotation status (HORVU)	Length - a.a. (HORVU)	Molecular mass in kDa (HORVU)	Uniprot GO - CC (HORVU)	Uniprot Subcellular location (HORVU)	Uniprot GO - BP (HORVU)	Uniprot GO - MF (HORVU)	Accesion no. (ARATH)	Protein name (ARATH)	Accession annotation status (ARATH)	Length - a.a. (ARATH)	Molecular mass in kDa (ARATH)	Uniprot GO -CC (ARATH)	Uniprot Subcellular location (ARATH)	Uniprot GO - BP (ARATH)	Uniprot GO - MF (ARATH)	Accession no. used (ARATH)	Gene name	GOTERM_BP_DIRECT	GOTERM_CC_DIRECT	GOTERM_MF_DIRECT	INTERPRO	KEGG_PATHWAY	PIR_SUPERFAMILY	SMART	UP_KEYWORDS	UP_SEQ_FEATURE	Species	CDD Search Accession no. used (HORVU)	Hit type	PSSM-ID	Interval From	Interval To	E-Value	Bitscore
MiGd		A0A287DU46	85.26	4	5	5	15	0.0122449	3.57718e-05	60.235	0	1533	A0A287DU46	Transcription elongation factor spt6	unreviewed	1225	140,050	nucleus [GO:0005634]	SUBCELLULAR LOCATION: Nucleus {ECO:0000256|PIRNR:PIRNR036947}.	nucleobase-containing compound metabolic process [GO:0006139];positive regulation of transcription elongation from RNA polymerase II promoter [GO:0032968]	nucleic acid binding [GO:0003676]	A8MS85	Transcription elongation factor SPT6 homolog (AtSPT6)	reviewed	1647	185,034	cytosol [GO:0005829];plasmodesma [GO:0009506];transcriptionally active chromatin [GO:0035327];transcription elongation factor complex [GO:0008023]	SUBCELLULAR LOCATION: Nucleus {ECO:0000305}.	chromatin maintenance [GO:0070827];embryo development ending in seed dormancy [GO:0009793];mRNA transcription by RNA polymerase II [GO:0042789];nucleosome organization [GO:0034728];positive regulation of transcription elongation from RNA polymerase II promoter [GO:0032968];regulation of mRNA processing [GO:0050684];transcription elongation from RNA polymerase II promoter [GO:0006368]	histone binding [GO:0042393];nucleosome binding [GO:0031491];translation elongation factor activity [GO:0003746]	A8MS85	global transcription factor group B1(GTB1)	GO:0006139~nucleobase-containing compound metabolic process,GO:0006333~chromatin assembly or disassembly,GO:0006342~chromatin silencing,GO:0006351~transcription, DNA-templated,GO:0006352~DNA-templated transcription, initiation,GO:0006357~regulation of transcription from RNA polymerase II promoter,GO:0006368~transcription elongation from RNA polymerase II promoter,GO:0006414~translational elongati…	GO:0005634~nucleus,GO:0005829~cytosol,GO:0008023~transcription elongation factor complex,GO:0009506~plasmodesma,GO:0035327~transcriptionally active chromatin,	GO:0000991~transcription factor activity, core RNA polymerase II binding,GO:0003677~DNA binding,GO:0003700~transcription factor activity, sequence-specific DNA binding,GO:0003746~translation elongation factor activity,GO:0031491~nucleosome binding,GO:0042393~histone binding,	IPR000980:SH2 domain,IPR003029:Ribosomal protein S1, RNA-binding domain,IPR006641:YqgF/RNase H-like domain,IPR010994:RuvA domain 2-like,IPR012337:Ribonuclease H-like domain,IPR012340:Nucleic acid-binding, OB-fold,IPR017072:Transcription elongation factor Spt6,IPR022967:RNA-binding domain, S1,IPR023097:Tex RuvX-like domain,IPR023323:Tex-like domain,		PIRSF036947:transcription elongation factor Spt6,	SM00316:SM00316,SM00732:YqgFc,	Alternative splicing,Coiled coil,Complete proteome,Elongation factor,Nucleus,Protein biosynthesis,Reference proteome,Repeat,Transcription,Transcription regulation,		Arabidopsis thaliana	A0A287DU46;A0A287DU46	specific;superfamily	373176;225094	997;126	1200;971	3.65E-93;2.32E-51	297.518;195.172
SCX		A0A287DXH7	25.4	1	1	1	1	0.00105708	7.18501e-06	87.764	0	1707	A0A287DXH7	Uncharacterized protein	Hordeum vulgare subsp. vulgare (Domesticated barley)	946	106,673				ATP binding [GO:0005524];helicase activity [GO:0004386];nucleic acid binding [GO:0003676]	Q38953	Probable pre-mRNA-splicing factor ATP-dependent RNA helicase DEAH5 (EC 3.6.4.13) (DEAH RNA helicase homolog PRP22)	reviewed	1168	134,157	catalytic step 2 spliceosome [GO:0071013];cytosol [GO:0005829];mitochondrion [GO:0005739];plasmodesma [GO:0009506]	SUBCELLULAR LOCATION: Nucleus {ECO:0000269|PubMed:19245862}.	spliceosomal complex disassembly [GO:0000390]	ATP binding [GO:0005524];mRNA binding [GO:0003729];RNA binding [GO:0003723];RNA helicase activity [GO:0003724]	Q38953	ATP-dependent RNA helicase(AT3G26560)	GO:0000398~mRNA splicing, via spliceosome,	GO:0005634~nucleus,GO:0005681~spliceosomal complex,GO:0005737~cytoplasm,GO:0005739~mitochondrion,GO:0005829~cytosol,GO:0009506~plasmodesma,	GO:0003676~nucleic acid binding,GO:0003723~RNA binding,GO:0003729~mRNA binding,GO:0004004~ATP-dependent RNA helicase activity,GO:0005524~ATP binding,GO:0008026~ATP-dependent helicase activity,GO:0044822~poly(A) RNA binding,	IPR001650:Helicase, C-terminal,IPR002464:DNA/RNA helicase, ATP-dependent, DEAH-box type, conserved site,IPR003029:Ribosomal protein S1, RNA-binding domain,IPR007502:Helicase-associated domain,IPR011545:DNA/RNA helicase, DEAD/DEAH box type, N-terminal,IPR011709:Domain of unknown function DUF1605,IPR012340:Nucleic acid-binding, OB-fold,IPR014001:Helicase, superfamily 1/2, ATP-binding domain,IPR0229…	ath03040:Spliceosome,		SM00316:SM00316,SM00487:DEXDc,SM00490:HELICc,SM00847:SM00847,	ATP-binding,Coiled coil,Complete proteome,Helicase,Hydrolase,mRNA processing,mRNA splicing,Nucleotide-binding,Nucleus,Phosphoprotein,Reference proteome,Spliceosome,	chain:Probable pre-mRNA-splicing factor ATP- dependent RNA helicase,compositionally biased region:Poly-Pro,domain:Helicase ATP-binding,domain:Helicase C-terminal,domain:S1 motif,modified residue,nucleotide phosphate-binding region:ATP,short sequence motif:DEAH box,	Arabidopsis thaliana	A0A287DXH7;A0A287DXH7	specific;specific	224557;240189	282;1	907;67	0;5.27E-29	784.201;110.406
SCX		A0A287E0R3	208.88	34	18	9	348	2.20253	0.0108278	80.597	1.54e-72	213	A0A287E0R3	Histone H2A	unreviewed	158	16,874	nuclear chromatin [GO:0000790];nucleosome [GO:0000786]	SUBCELLULAR LOCATION: Chromosome {ECO:0000256|SAAS:SAAS00534031}. Nucleus {ECO:0000256|RuleBase:RU003767, ECO:0000256|SAAS:SAAS00534029}.	chromatin organization [GO:0006325];chromatin silencing [GO:0006342]	DNA binding [GO:0003677];protein heterodimerization activity [GO:0046982]	Q9LZ46	Probable histone H2A.4 (HTA12)	reviewed	153	16,218	nuclear chromatin [GO:0000790];nucleosome [GO:0000786]	SUBCELLULAR LOCATION: Nucleus {ECO:0000250}. Chromosome {ECO:0000250}.	chromatin organization [GO:0006325];chromatin silencing [GO:0006342]	DNA binding [GO:0003677];protein heterodimerization activity [GO:0046982]	Q9LZ46	histone H2A 12(HTA12)	GO:0006342~chromatin silencing,GO:0070828~heterochromatin organization,	GO:0000775~chromosome, centromeric region,GO:0000786~nucleosome,GO:0000790~nuclear chromatin,GO:0000792~heterochromatin,GO:0005634~nucleus,	GO:0003677~DNA binding,GO:0003682~chromatin binding,GO:0046982~protein heterodimerization activity,	IPR002119:Histone H2A,IPR007125:Histone core,IPR009072:Histone-fold,			SM00414:H2A,	Alternative splicing,Chromosome,Complete proteome,DNA-binding,Nucleosome core,Nucleus,Reference proteome,	chain:Probable histone H2A.4,short sequence motif:SPKK motif,	Arabidopsis thaliana	A0A287E0R3	superfamily	177758	1	124	1.91e-67	200.847
MiGd		A0A287E491	147.32	34	17	15	43	0.0722689	0.000506145	76.678	0	958	A0A287E491	DNA helicase	unreviewed	595	65,910	MCM complex [GO:0042555];nucleus [GO:0005634]		DNA replication initiation [GO:0006270]	ATP binding [GO:0005524];DNA replication origin binding [GO:0003688]	O80786	DNA replication licensing factor MCM5 (EC 3.6.4.12) (Minichromosome maintenance protein 5) (AtMCM5)	reviewed	727	81,015	cytoplasm [GO:0005737];MCM complex [GO:0042555];nucleus [GO:0005634];THO complex [GO:0000347]	SUBCELLULAR LOCATION: Nucleus. Cytoplasm. Note=Localized in the nucleus during G1, S and G2 phases of the cell cycle, and released into the cytoplasmic compartment during mitosis.	DNA replication initiation [GO:0006270];DNA unwinding involved in DNA replication [GO:0006268];double-strand break repair via break-induced replication [GO:0000727];pre-replicative complex assembly involved in nuclear cell cycle DNA replication [GO:0006267]	ATP binding [GO:0005524];DNA helicase activity [GO:0003678];DNA replication origin binding [GO:0003688];single-stranded DNA binding [GO:0003697]	O80786	Minichromosome maintenance (MCM2/3/5) family protein(MCM5)	GO:0006268~DNA unwinding involved in DNA replication,GO:0006270~DNA replication initiation,GO:0007049~cell cycle,	GO:0000347~THO complex,GO:0005634~nucleus,GO:0005737~cytoplasm,GO:0042555~MCM complex,	GO:0003677~DNA binding,GO:0003678~DNA helicase activity,GO:0003682~chromatin binding,GO:0003688~DNA replication origin binding,GO:0005515~protein binding,GO:0005524~ATP binding,GO:0008094~DNA-dependent ATPase activity,	IPR001208:Mini-chromosome maintenance, DNA-dependent ATPase,IPR008048:DNA replication licensing factor Mcm,IPR012340:Nucleic acid-binding, OB-fold,IPR018525:Mini-chromosome maintenance, conserved site,IPR027417:P-loop containing nucleoside triphosphate hydrolase,	ath03030:DNA replication,		SM00350:MCM,	Alternative splicing,ATP-binding,Cell cycle,Complete proteome,Cytoplasm,DNA replication,DNA-binding,Helicase,Hydrolase,Nucleotide-binding,Nucleus,Reference proteome,		Arabidopsis thaliana	A0A287E491	superfamily	214631	1	512	0	644.701
MiGd		A0A287E4A5	207.57	50	28	26	52	0.0713306	0.000208382	72.977	0	1100	A0A287E4A5	DNA helicase (EC 3.6.4.12)	unreviewed	729	80,632	MCM complex [GO:0042555];nucleus [GO:0005634]	SUBCELLULAR LOCATION: Nucleus {ECO:0000256|SAAS:SAAS00536536}.	DNA replication initiation [GO:0006270]	ATP binding [GO:0005524];DNA helicase activity [GO:0003678];DNA replication origin binding [GO:0003688]	O80786	DNA replication licensing factor MCM5 (EC 3.6.4.12) (Minichromosome maintenance protein 5) (AtMCM5)	reviewed	727	81,015	cytoplasm [GO:0005737];MCM complex [GO:0042555];nucleus [GO:0005634];THO complex [GO:0000347]	SUBCELLULAR LOCATION: Nucleus. Cytoplasm. Note=Localized in the nucleus during G1, S and G2 phases of the cell cycle, and released into the cytoplasmic compartment during mitosis.	DNA replication initiation [GO:0006270];DNA unwinding involved in DNA replication [GO:0006268];double-strand break repair via break-induced replication [GO:0000727];pre-replicative complex assembly involved in nuclear cell cycle DNA replication [GO:0006267]	ATP binding [GO:0005524];DNA helicase activity [GO:0003678];DNA replication origin binding [GO:0003688];single-stranded DNA binding [GO:0003697]	O80786	Minichromosome maintenance (MCM2/3/5) family protein(MCM5)	GO:0006268~DNA unwinding involved in DNA replication,GO:0006270~DNA replication initiation,GO:0007049~cell cycle,	GO:0000347~THO complex,GO:0005634~nucleus,GO:0005737~cytoplasm,GO:0042555~MCM complex,	GO:0003677~DNA binding,GO:0003678~DNA helicase activity,GO:0003682~chromatin binding,GO:0003688~DNA replication origin binding,GO:0005515~protein binding,GO:0005524~ATP binding,GO:0008094~DNA-dependent ATPase activity,	IPR001208:Mini-chromosome maintenance, DNA-dependent ATPase,IPR008048:DNA replication licensing factor Mcm,IPR012340:Nucleic acid-binding, OB-fold,IPR018525:Mini-chromosome maintenance, conserved site,IPR027417:P-loop containing nucleoside triphosphate hydrolase,	ath03030:DNA replication,		SM00350:MCM,	Alternative splicing,ATP-binding,Cell cycle,Complete proteome,Cytoplasm,DNA replication,DNA-binding,Helicase,Hydrolase,Nucleotide-binding,Nucleus,Reference proteome,		Arabidopsis thaliana	A0A287E4A5;A0A287E4A5	superfamily;specific	214631;379644	131;36	646;116	0;1.72E-14	653.175;69.2001
MiGd		A0A287E4Z8	100.66	13	5	4	8	0.0165289	4.8287e-05	69.412	0	580	A0A287E4Z8	Uncharacterized protein	unreviewed	484	53,601	cytosol [GO:0005829]		protein folding [GO:0006457];response to heat [GO:0009408]	ATP binding [GO:0005524];heat shock protein binding [GO:0031072];metal ion binding [GO:0046872];unfolded protein binding [GO:0051082]	P42825	Chaperone protein dnaJ 2 (AtDjA2)	reviewed	419	46,438	cytosol [GO:0005829];plasma membrane [GO:0005886];plasmodesma [GO:0009506];plastid [GO:0009536]	SUBCELLULAR LOCATION: Membrane {ECO:0000305};Lipid-anchor {ECO:0000305}.	protein folding [GO:0006457];response to heat [GO:0009408]	ATP binding [GO:0005524];heat shock protein binding [GO:0031072];metal ion binding [GO:0046872];unfolded protein binding [GO:0051082]	P42825	DNAJ homologue 2(J2)	GO:0006457~protein folding,GO:0009408~response to heat,	GO:0005737~cytoplasm,GO:0005829~cytosol,GO:0005886~plasma membrane,GO:0009506~plasmodesma,	GO:0005524~ATP binding,GO:0031072~heat shock protein binding,GO:0046872~metal ion binding,GO:0051082~unfolded protein binding,	IPR001305:Heat shock protein DnaJ, cysteine-rich domain,IPR001623:DnaJ domain,IPR002939:Chaperone DnaJ, C-terminal,IPR008971:HSP40/DnaJ peptide-binding,IPR012724:Chaperone DnaJ,IPR018253:DnaJ domain, conserved site,	ath04141:Protein processing in endoplasmic reticulum,		SM00271:DnaJ,	Chaperone,Complete proteome,Lipoprotein,Membrane,Metal-binding,Methylation,Prenylation,Reference proteome,Repeat,Zinc,Zinc-finger,	chain:Chaperone protein dnaJ 2,compositionally biased region:Gly-rich,compositionally biased region:Poly-Gly,domain:J,lipid moiety-binding region:S-farnesyl cysteine,metal ion-binding site:Zinc 1,metal ion-binding site:Zinc 2,repeat:CXXCXGXG motif,sequence conflict,zinc finger region:CR-type,	Arabidopsis thaliana	A0A287E4Z8	superfamily	240236	62	484	1.88e-140	409.981
SCX		A0A287E626	45.3	1	4	1	5	0.00469043	2.30585e-05	67.838	0	1170	A0A287E626	Uncharacterized protein	unreviewed	1066	120,637	nucleus [GO:0005634]		mRNA splicing, via spliceosome [GO:0000398]	ATP binding [GO:0005524];RNA binding [GO:0003723];RNA helicase activity [GO:0003724]	Q8H0U8	DEAD-box ATP-dependent RNA helicase 42 (EC 3.6.4.13) (DEAD-box RNA helicase RCF1) (REGULATOR OF CBF GENE EXPRESSION 1)	reviewed	1166	133,033	nucleus [GO:0005634]	SUBCELLULAR LOCATION: Nucleus {ECO:0000269|PubMed:23371945}.	mRNA splicing, via spliceosome [GO:0000398]	ATP binding [GO:0005524];RNA binding [GO:0003723];RNA helicase activity [GO:0003724]	Q8H0U8	P-loop containing nucleoside triphosphate hydrolases superfamily protein(AT1G20920)	GO:0000398~mRNA splicing, via spliceosome,GO:0010468~regulation of gene expression,GO:0010501~RNA secondary structure unwinding,	GO:0005634~nucleus,	GO:0003723~RNA binding,GO:0004004~ATP-dependent RNA helicase activity,GO:0005524~ATP binding,GO:0008026~ATP-dependent helicase activity,	IPR000629:RNA helicase, ATP-dependent, DEAD-box, conserved site,IPR001650:Helicase, C-terminal,IPR011545:DNA/RNA helicase, DEAD/DEAH box type, N-terminal,IPR014001:Helicase, superfamily 1/2, ATP-binding domain,IPR014014:RNA helicase, DEAD-box type, Q motif,IPR027417:P-loop containing nucleoside triphosphate hydrolase,	ath03040:Spliceosome,		SM00487:DEXDc,SM00490:HELICc,	Alternative splicing,ATP-binding,Coiled coil,Complete proteome,Helicase,Hydrolase,Nucleotide-binding,Nucleus,Phosphoprotein,Reference proteome,RNA-binding,	chain:DEAD-box ATP-dependent RNA helicase 42,compositionally biased region:Ala-rich,compositionally biased region:Arg-rich,domain:Helicase ATP-binding,domain:Helicase C-terminal,modified residue,nucleotide phosphate-binding region:ATP,sequence conflict,short sequence motif:DEAD box,short sequence motif:Q motif,	Arabidopsis thaliana	A0A287E626;A0A287E626	specific;superfamily	350711;240273	430;387	651;845	4.91E-155;7.07E-152	458.38;463.091
SCX		A0A287E8D4	72.76	19	2	2	18	0.116129	0.000570899	58.763	3.02e-31	108	A0A287E8D4	Histone domain-containing protein	unreviewed	155	17,542	nucleosome [GO:0000786];nucleus [GO:0005634]	SUBCELLULAR LOCATION: Chromosome {ECO:0000256|SAAS:SAAS00597685}. Nucleus {ECO:0000256|SAAS:SAAS00597723}.		DNA binding [GO:0003677];protein heterodimerization activity [GO:0046982]	Q9LR02	Histone H3-like 3	reviewed	136	15,402	mitochondrion [GO:0005739];nucleosome [GO:0000786];nucleus [GO:0005634]	SUBCELLULAR LOCATION: Nucleus {ECO:0000250}. Chromosome {ECO:0000250}.		DNA binding [GO:0003677];protein heterodimerization activity [GO:0046982]	Q9LR02	Histone superfamily protein(AT1G75600)	GO:0006334~nucleosome assembly,	GO:0000786~nucleosome,GO:0005634~nucleus,	GO:0003677~DNA binding,GO:0031492~nucleosomal DNA binding,GO:0046982~protein heterodimerization activity,	IPR000164:Histone H3,IPR007125:Histone core,IPR009072:Histone-fold,			SM00428:H3,	Acetylation,Chromosome,Complete proteome,DNA-binding,Methylation,Nucleosome core,Nucleus,Phosphoprotein,Reference proteome,	chain:Histone H3-like 3,	Arabidopsis thaliana	A0A287E8D4	superfamily	390056	16	102	3.23e-36	121.645
SCX		A0A287E8E4	77.07	10	2	1	17	0.0801887	0.000308689	54.815	5.7e-40	132	A0A287E8E4	Histone domain-containing protein	unreviewed	212	23,560	nucleosome [GO:0000786];nucleus [GO:0005634]	SUBCELLULAR LOCATION: Chromosome {ECO:0000256|SAAS:SAAS00597685}. Nucleus {ECO:0000256|SAAS:SAAS00597723}.		DNA binding [GO:0003677];protein heterodimerization activity [GO:0046982]	Q9LR02	Histone H3-like 3	reviewed	136	15,402	mitochondrion [GO:0005739];nucleosome [GO:0000786];nucleus [GO:0005634]	SUBCELLULAR LOCATION: Nucleus {ECO:0000250}. Chromosome {ECO:0000250}.		DNA binding [GO:0003677];protein heterodimerization activity [GO:0046982]	Q9LR02	Histone superfamily protein(AT1G75600)	GO:0006334~nucleosome assembly,	GO:0000786~nucleosome,GO:0005634~nucleus,	GO:0003677~DNA binding,GO:0031492~nucleosomal DNA binding,GO:0046982~protein heterodimerization activity,	IPR000164:Histone H3,IPR007125:Histone core,IPR009072:Histone-fold,			SM00428:H3,	Acetylation,Chromosome,Complete proteome,DNA-binding,Methylation,Nucleosome core,Nucleus,Phosphoprotein,Reference proteome,	chain:Histone H3-like 3,	Arabidopsis thaliana	A0A287E8E4	superfamily	390056	110	208	2.43e-42	138.35
SCX		A0A287E8F6	62.02	17	2	1	19	0.146154	0.000716551	59.821	5.66e-39	127	A0A287E8F6	Histone domain-containing protein	unreviewed	130	14,956	nucleosome [GO:0000786];nucleus [GO:0005634]	SUBCELLULAR LOCATION: Chromosome {ECO:0000256|SAAS:SAAS00597685}. Nucleus {ECO:0000256|SAAS:SAAS00597723}.		DNA binding [GO:0003677];protein heterodimerization activity [GO:0046982]	Q9LR02	Histone H3-like 3	reviewed	136	15,402	mitochondrion [GO:0005739];nucleosome [GO:0000786];nucleus [GO:0005634]	SUBCELLULAR LOCATION: Nucleus {ECO:0000250}. Chromosome {ECO:0000250}.		DNA binding [GO:0003677];protein heterodimerization activity [GO:0046982]	Q9LR02	Histone superfamily protein(AT1G75600)	GO:0006334~nucleosome assembly,	GO:0000786~nucleosome,GO:0005634~nucleus,	GO:0003677~DNA binding,GO:0031492~nucleosomal DNA binding,GO:0046982~protein heterodimerization activity,	IPR000164:Histone H3,IPR007125:Histone core,IPR009072:Histone-fold,			SM00428:H3,	Acetylation,Chromosome,Complete proteome,DNA-binding,Methylation,Nucleosome core,Nucleus,Phosphoprotein,Reference proteome,	chain:Histone H3-like 3,	Arabidopsis thaliana	A0A287E8F6	superfamily	390056	27	126	2.45e-43	138.593
MiGd		A0A287E8G3	98.33	38	5	3	151	1.2377	0.00900132	59.821	2.98e-39	127	A0A287E8G3	Histone domain-containing protein	unreviewed	122	13,971	nucleosome [GO:0000786];nucleus [GO:0005634]	SUBCELLULAR LOCATION: Chromosome {ECO:0000256|SAAS:SAAS00597685}. Nucleus {ECO:0000256|SAAS:SAAS00597723}.		DNA binding [GO:0003677];protein heterodimerization activity [GO:0046982]	Q9LR02	Histone H3-like 3	reviewed	136	15,402	mitochondrion [GO:0005739];nucleosome [GO:0000786];nucleus [GO:0005634]	SUBCELLULAR LOCATION: Nucleus {ECO:0000250}. Chromosome {ECO:0000250}.		DNA binding [GO:0003677];protein heterodimerization activity [GO:0046982]	Q9LR02	Histone superfamily protein(AT1G75600)	GO:0006334~nucleosome assembly,	GO:0000786~nucleosome,GO:0005634~nucleus,	GO:0003677~DNA binding,GO:0031492~nucleosomal DNA binding,GO:0046982~protein heterodimerization activity,	IPR000164:Histone H3,IPR007125:Histone core,IPR009072:Histone-fold,			SM00428:H3,	Acetylation,Chromosome,Complete proteome,DNA-binding,Methylation,Nucleosome core,Nucleus,Phosphoprotein,Reference proteome,	chain:Histone H3-like 3,	Arabidopsis thaliana	A0A287E8G3	superfamily	390056	19	118	1.64e-42	136.282
SCX		A0A287E9N2	33.09	3	4	1	2	0.0060241	2.96149e-05	29.851	0.000498	40.8	A0A287E9N2	WD_REPEATS_REGION domain-containing protein	unreviewed	332	36,023					Q6NNP0	Autophagy-related protein 16	reviewed	509	56,427	autophagosome membrane [GO:0000421]		autophagosome assembly [GO:0000045];protein transport [GO:0015031]		Q6NNP0	Transducin/WD40 repeat-like superfamily protein(AT5G50230)	GO:0000045~autophagosome assembly,GO:0007275~multicellular organism development,GO:0015031~protein transport,	GO:0000421~autophagosome membrane,GO:0005737~cytoplasm,GO:0005834~heterotrimeric G-protein complex,	GO:0000166~nucleotide binding,	IPR001680:WD40 repeat,IPR013923:Autophagy-related protein 16,IPR015943:WD40/YVTN repeat-like-containing domain,IPR017986:WD40-repeat-containing domain,IPR019775:WD40 repeat, conserved site,IPR020472:G-protein beta WD-40 repeat,	ath04140:Regulation of autophagy,		SM00320:WD40,	Autophagy,Complete proteome,Protein transport,Reference proteome,Repeat,Transport,WD repeat,		Arabidopsis thaliana	A0A287E9N2	superfamily	392136	182	302	2.76e-10	60.0412
SCX		A0A287E9U2	90.06	24	4	2	9	0.0775862	0.00038142	79.091	6.69e-54	179	A0A287E9U2	Kinesin motor domain-containing protein	unreviewed	116	12,647	kinesin complex [GO:0005871];microtubule [GO:0005874]		microtubule-based movement [GO:0007018];mitotic spindle organization [GO:0007052]	ATPase activity [GO:0016887];ATP binding [GO:0005524];microtubule binding [GO:0008017];microtubule motor activity [GO:0003777]	F4K0J3	Kinesin-like protein KIN-4C (AtKINESIN-4C)	reviewed	1300	145,364	kinesin complex [GO:0005871];microtubule [GO:0005874];plasmodesma [GO:0009506]		cell wall organization [GO:0071555];microtubule-based movement [GO:0007018];mitotic spindle organization [GO:0007052]	ATPase activity [GO:0016887];ATP binding [GO:0005524];microtubule binding [GO:0008017];microtubule motor activity [GO:0003777]	F4K0J3	P-loop containing nucleoside triphosphate hydrolases superfamily protein(AT5G60930)	GO:0007018~microtubule-based movement,GO:0071555~cell wall organization,	GO:0005634~nucleus,GO:0005871~kinesin complex,GO:0005874~microtubule,GO:0009506~plasmodesma,	GO:0003777~microtubule motor activity,GO:0005524~ATP binding,GO:0008017~microtubule binding,GO:0016887~ATPase activity,	IPR001752:Kinesin, motor domain,IPR019821:Kinesin, motor region, conserved site,IPR027417:P-loop containing nucleoside triphosphate hydrolase,			SM00129:KISc,	ATP-binding,Cell wall biogenesis/degradation,Coiled coil,Complete proteome,Microtubule,Motor protein,Nucleotide-binding,Reference proteome,		Arabidopsis thaliana	A0A287E9U2	superfamily	354959	7	116	2.56e-65	200.635
SCX		A0A287E9X6	31.8	11	1	1	3	0.03	0.000451896	77	6.58e-47	159	A0A287E9X6	Kinesin motor domain-containing protein	unreviewed	100	10,944			microtubule-based movement [GO:0007018]	ATP binding [GO:0005524];microtubule binding [GO:0008017];microtubule motor activity [GO:0003777]	F4K0J3	Kinesin-like protein KIN-4C (AtKINESIN-4C)	reviewed	1300	145,364	kinesin complex [GO:0005871];microtubule [GO:0005874];plasmodesma [GO:0009506]		cell wall organization [GO:0071555];microtubule-based movement [GO:0007018];mitotic spindle organization [GO:0007052]	ATPase activity [GO:0016887];ATP binding [GO:0005524];microtubule binding [GO:0008017];microtubule motor activity [GO:0003777]	F4K0J3	P-loop containing nucleoside triphosphate hydrolases superfamily protein(AT5G60930)	GO:0007018~microtubule-based movement,GO:0071555~cell wall organization,	GO:0005634~nucleus,GO:0005871~kinesin complex,GO:0005874~microtubule,GO:0009506~plasmodesma,	GO:0003777~microtubule motor activity,GO:0005524~ATP binding,GO:0008017~microtubule binding,GO:0016887~ATPase activity,	IPR001752:Kinesin, motor domain,IPR019821:Kinesin, motor region, conserved site,IPR027417:P-loop containing nucleoside triphosphate hydrolase,			SM00129:KISc,	ATP-binding,Cell wall biogenesis/degradation,Coiled coil,Complete proteome,Microtubule,Motor protein,Nucleotide-binding,Reference proteome,		Arabidopsis thaliana	A0A287E9X6	superfamily	354959	1	100	4.45e-57	178.679
SCX		A0A287EAB0	34.42	1	1	1	3	0.00449102	3.05256e-05	63.453	0	858	A0A287EAB0	Ribosome biogenesis protein BOP1 homolog	Hordeum vulgare subsp. vulgare (Domesticated barley)	668	76,584	nucleolus [GO:0005730];nucleoplasm [GO:0005654];preribosome, large subunit precursor [GO:0030687]	SUBCELLULAR LOCATION: Nucleus, nucleolus {ECO:0000256|HAMAP-Rule:MF_03027}. Nucleus, nucleoplasm {ECO:0000256|HAMAP-Rule:MF_03027, ECO:0000256|SAAS:SAAS00535448}.	maturation of 5.8S rRNA from tricistronic rRNA transcript (SSU-rRNA, 5.8S rRNA, LSU-rRNA) [GO:0000466];maturation of LSU-rRNA from tricistronic rRNA transcript (SSU-rRNA, 5.8S rRNA, LSU-rRNA) [GO:0000463]	ribonucleoprotein complex binding [GO:0043021]	F4IH25	Ribosome biogenesis protein BOP1 homolog (Pescadillo-interacting protein 1) (AtPEIP1) (Protein BLOCK OF CELL PROLIFERATION 1)	reviewed	753	85,383	nucleolus [GO:0005730];nucleoplasm [GO:0005654];PeBoW complex [GO:0070545];preribosome, large subunit precursor [GO:0030687]	SUBCELLULAR LOCATION: Nucleus, nucleolus {ECO:0000255|HAMAP-Rule:MF_03027, ECO:0000269|PubMed:23909681, ECO:0000269|PubMed:25443833}. Nucleus, nucleoplasm {ECO:0000255|HAMAP-Rule:MF_03027}.	gamete generation [GO:0007276];maturation of 5.8S rRNA from tricistronic rRNA transcript (SSU-rRNA, 5.8S rRNA, LSU-rRNA) [GO:0000466];maturation of LSU-rRNA from tricistronic rRNA transcript (SSU-rRNA, 5.8S rRNA, LSU-rRNA) [GO:0000463];regulation of cell division [GO:0051302]	ribonucleoprotein complex binding [GO:0043021]	F4IH25	Transducin/WD40 repeat-like superfamily protein(AT2G40360)	GO:0000463~maturation of LSU-rRNA from tricistronic rRNA transcript (SSU-rRNA, 5.8S rRNA, LSU-rRNA),GO:0000466~maturation of 5.8S rRNA from tricistronic rRNA transcript (SSU-rRNA, 5.8S rRNA, LSU-rRNA),GO:0007276~gamete generation,GO:0051302~regulation of cell division,	GO:0005634~nucleus,GO:0005654~nucleoplasm,GO:0005829~cytosol,GO:0030687~preribosome, large subunit precursor,GO:0070545~PeBoW complex,	GO:0000166~nucleotide binding,GO:0043021~ribonucleoprotein complex binding,	IPR001680:WD40 repeat,IPR012953:BOP1, N-terminal domain,IPR015943:WD40/YVTN repeat-like-containing domain,IPR017986:WD40-repeat-containing domain,IPR019775:WD40 repeat, conserved site,			SM00320:WD40,SM01035:SM01035,	Complete proteome,Nucleus,Reference proteome,Repeat,Ribosome biogenesis,rRNA processing,WD repeat,		Arabidopsis thaliana	A0A287EAB0;A0A287EAB0	specific;superfamily	369710;392136	69;328	325;666	6.28E-144;5.25E-27	419.234;111.273
SCX		A0A287ECC4	79.84	6	4	4	14	0.0204082	7.85618e-05	50.525	0	681	A0A287ECC4	ATP-dependent DNA helicase 2 subunit KU80 (EC 3.6.4.12)	unreviewed	686	77,551	Ku70:Ku80 complex [GO:0043564]	SUBCELLULAR LOCATION: Nucleus {ECO:0000256|PIRNR:PIRNR016570}.	DNA recombination [GO:0006310];double-strand break repair via nonhomologous end joining [GO:0006303];telomere maintenance [GO:0000723]	ATP binding [GO:0005524];damaged DNA binding [GO:0003684];DNA helicase activity [GO:0003678];telomeric DNA binding [GO:0042162]	Q9FQ09	ATP-dependent DNA helicase 2 subunit KU80 (EC 3.6.4.12) (ATP-dependent DNA helicase 2 subunit 2) (ATP-dependent DNA helicase II 80 kDa subunit)	reviewed	680	76,688	cytoplasm [GO:0005737];Ku70:Ku80 complex [GO:0043564];nuclear chromosome, telomeric region [GO:0000784]	SUBCELLULAR LOCATION: Nucleus {ECO:0000269|PubMed:12148535}. Cytoplasm {ECO:0000269|PubMed:12148535}. Note=Predominantly in the nucleus.	cellular response to gamma radiation [GO:0071480];cellular response to X-ray [GO:0071481];DNA integration [GO:0015074];DNA recombination [GO:0006310];DNA repair [GO:0006281];double-strand break repair [GO:0006302];double-strand break repair via nonhomologous end joining [GO:0006303];response to heat [GO:0009408];telomere maintenance [GO:0000723]	ATP binding [GO:0005524];damaged DNA binding [GO:0003684];DNA helicase activity [GO:0003678];double-stranded DNA binding [GO:0003690];telomeric DNA binding [GO:0042162]	Q9FQ09	Ku80 family protein(KU80)	GO:0000723~telomere maintenance,GO:0006281~DNA repair,GO:0006302~double-strand break repair,GO:0006303~double-strand break repair via nonhomologous end joining,GO:0006310~DNA recombination,GO:0009408~response to heat,GO:0015074~DNA integration,GO:0032508~DNA duplex unwinding,GO:0071480~cellular response to gamma radiation,GO:0071481~cellular response to X-ray,	GO:0000784~nuclear chromosome, telomeric region,GO:0005634~nucleus,GO:0005737~cytoplasm,GO:0043564~Ku70:Ku80 complex,	GO:0003684~damaged DNA binding,GO:0003690~double-stranded DNA binding,GO:0004003~ATP-dependent DNA helicase activity,GO:0005515~protein binding,GO:0005524~ATP binding,GO:0042162~telomeric DNA binding,	IPR002035:von Willebrand factor, type A,IPR005160:Ku70/Ku80 C-terminal arm,IPR005161:Ku70/Ku80, N-terminal alpha/beta,IPR006164:Ku70/Ku80 beta-barrel domain,IPR014893:Ku, C-terminal,IPR016194:SPOC like C-terminal domain,IPR024193:Ku80,	ath03450:Non-homologous end-joining,	PIRSF016570:Ku DNA-binding complex, Ku80 subunit [Parent=PIRSF800001],	SM00559:Ku78,	ATP-binding,Complete proteome,Cytoplasm,DNA damage,DNA recombination,DNA repair,DNA-binding,Helicase,Hydrolase,Nucleotide-binding,Nucleus,Reference proteome,		Arabidopsis thaliana	A0A287ECC4;A0A287ECC4;A0A287ECC4	specific;specific;superfamily	238445;370122;381780	198;562;28	499;677;193	9.90E-100;1.04E-38;1.46E-18	307.68;138.872;84.7222
SCX		A0A287ECE1	95.19	8	5	5	9	0.0131579	0.000156489	50.292	0	694	A0A287ECE1	ATP-dependent DNA helicase 2 subunit KU80 (EC 3.6.4.12)	unreviewed	684	77,511	Ku70:Ku80 complex [GO:0043564]	SUBCELLULAR LOCATION: Nucleus {ECO:0000256|PIRNR:PIRNR016570}.	DNA recombination [GO:0006310];double-strand break repair via nonhomologous end joining [GO:0006303];telomere maintenance [GO:0000723]	ATP binding [GO:0005524];damaged DNA binding [GO:0003684];DNA helicase activity [GO:0003678];telomeric DNA binding [GO:0042162]	Q9FQ09	ATP-dependent DNA helicase 2 subunit KU80 (EC 3.6.4.12) (ATP-dependent DNA helicase 2 subunit 2) (ATP-dependent DNA helicase II 80 kDa subunit)	reviewed	680	76,688	cytoplasm [GO:0005737];Ku70:Ku80 complex [GO:0043564];nuclear chromosome, telomeric region [GO:0000784]	SUBCELLULAR LOCATION: Nucleus {ECO:0000269|PubMed:12148535}. Cytoplasm {ECO:0000269|PubMed:12148535}. Note=Predominantly in the nucleus.	cellular response to gamma radiation [GO:0071480];cellular response to X-ray [GO:0071481];DNA integration [GO:0015074];DNA recombination [GO:0006310];DNA repair [GO:0006281];double-strand break repair [GO:0006302];double-strand break repair via nonhomologous end joining [GO:0006303];response to heat [GO:0009408];telomere maintenance [GO:0000723]	ATP binding [GO:0005524];damaged DNA binding [GO:0003684];DNA helicase activity [GO:0003678];double-stranded DNA binding [GO:0003690];telomeric DNA binding [GO:0042162]	Q9FQ09	Ku80 family protein(KU80)	GO:0000723~telomere maintenance,GO:0006281~DNA repair,GO:0006302~double-strand break repair,GO:0006303~double-strand break repair via nonhomologous end joining,GO:0006310~DNA recombination,GO:0009408~response to heat,GO:0015074~DNA integration,GO:0032508~DNA duplex unwinding,GO:0071480~cellular response to gamma radiation,GO:0071481~cellular response to X-ray,	GO:0000784~nuclear chromosome, telomeric region,GO:0005634~nucleus,GO:0005737~cytoplasm,GO:0043564~Ku70:Ku80 complex,	GO:0003684~damaged DNA binding,GO:0003690~double-stranded DNA binding,GO:0004003~ATP-dependent DNA helicase activity,GO:0005515~protein binding,GO:0005524~ATP binding,GO:0042162~telomeric DNA binding,	IPR002035:von Willebrand factor, type A,IPR005160:Ku70/Ku80 C-terminal arm,IPR005161:Ku70/Ku80, N-terminal alpha/beta,IPR006164:Ku70/Ku80 beta-barrel domain,IPR014893:Ku, C-terminal,IPR016194:SPOC like C-terminal domain,IPR024193:Ku80,	ath03450:Non-homologous end-joining,	PIRSF016570:Ku DNA-binding complex, Ku80 subunit [Parent=PIRSF800001],	SM00559:Ku78,	ATP-binding,Complete proteome,Cytoplasm,DNA damage,DNA recombination,DNA repair,DNA-binding,Helicase,Hydrolase,Nucleotide-binding,Nucleus,Reference proteome,		Arabidopsis thaliana	A0A287ECE1;A0A287ECE1;A0A287ECE1	specific;specific;superfamily	238445;370122;381780	196;560;26	497;675;191	1.44E-99;1.43E-38;2.71E-18	307.294;138.487;83.9518
SCX		A0A287ECQ0	26.91	2	4	1	1	0.00201207	7.74553e-06	49.307	2.83e-143	444	A0A287ECQ0	Cytosine-specific methyltransferase	unreviewed	497	56,993				chromatin binding [GO:0003682]	Q9T0I1	DNA (cytosine-5)-methyltransferase 3 (EC 2.1.1.37) (DNA methyltransferase 3) (DNA methyltransferase III) (Protein MATERNAL EFFECT EMBRYO ARREST 57)	reviewed	1404	160,212	nucleus [GO:0005634]	SUBCELLULAR LOCATION: Nucleus {ECO:0000305}.	chromatin organization [GO:0006325];DNA methylation on cytosine within a CG sequence [GO:0010424];embryo development ending in seed dormancy [GO:0009793];maintenance of DNA methylation [GO:0010216]	chromatin binding [GO:0003682];DNA (cytosine-5-)-methyltransferase activity [GO:0003886];DNA binding [GO:0003677]	Q9T0I1	DNA (cytosine-5-)-methyltransferase family protein(MEE57)	GO:0006306~DNA methylation,GO:0009793~embryo development ending in seed dormancy,GO:0016569~covalent chromatin modification,	GO:0005634~nucleus,	GO:0003677~DNA binding,GO:0003682~chromatin binding,GO:0003886~DNA (cytosine-5-)-methyltransferase activity,	IPR001025:Bromo adjacent homology (BAH) domain,IPR001525:C-5 cytosine methyltransferase,IPR018117:DNA methylase, C-5 cytosine-specific, active site,IPR022702:DNA (cytosine-5)-methyltransferase 1, replication foci domain,	ath00270:Cysteine and methionine metabolism,ath01100:Metabolic pathways,		SM00439:BAH,	Chromatin regulator,Complete proteome,DNA-binding,Methyltransferase,Nucleus,Reference proteome,Repeat,S-adenosyl-L-methionine,Transferase,		Arabidopsis thaliana	A0A287ECQ0;A0A287ECQ0;A0A287ECQ0	superfamily;superfamily;superfamily	351822;351822;371865	410;244;3	497;379;52	6.27E-37;2.56E-33;1.78E-06	134.896;122.514;47.3404
MiGd		A0A287ECT8	157.26	17	19	19	33	0.025	7.3034e-05	56.968	0	1443	A0A287ECT8	Cytosine-specific methyltransferase (EC 2.1.1.37)	unreviewed	1320	148,553	nucleus [GO:0005634]		DNA methylation on cytosine within a CG sequence [GO:0010424];embryo development ending in seed dormancy [GO:0009793];maintenance of DNA methylation [GO:0010216];regulation of gene expression by genetic imprinting [GO:0006349]	chromatin binding [GO:0003682];DNA (cytosine-5-)-methyltransferase activity [GO:0003886];DNA binding [GO:0003677]	P34881	DNA (cytosine-5)-methyltransferase 1 (EC 2.1.1.37) (DNA methyltransferase 01) (DNA methyltransferase 2) (DNA methyltransferase AthI) (DNA Metase AthI) (M.AthI) (DNA methyltransferase DDM2) (Protein DECREASED DNA METHYLATION 2)	reviewed	1534	172,431	nucleus [GO:0005634]	SUBCELLULAR LOCATION: Nucleus {ECO:0000305}.	chromatin organization [GO:0006325];DNA mediated transformation [GO:0009294];DNA methylation on cytosine within a CG sequence [GO:0010424];maintenance of DNA methylation [GO:0010216];negative regulation of flower development [GO:0009910];regulation of gene expression by genetic imprinting [GO:0006349];zygote asymmetric cytokinesis in embryo sac [GO:0010069]	chromatin binding [GO:0003682];DNA (cytosine-5-)-methyltransferase activity [GO:0003886];DNA binding [GO:0003677];methyltransferase activity [GO:0008168]	P34881	methyltransferase 1(MET1)	GO:0006349~regulation of gene expression by genetic imprinting,GO:0009294~DNA mediated transformation,GO:0009910~negative regulation of flower development,GO:0010069~zygote asymmetric cytokinesis in embryo sac,GO:0010216~maintenance of DNA methylation,GO:0010424~DNA methylation on cytosine within a CG sequence,GO:0016569~covalent chromatin modification,	GO:0005634~nucleus,	GO:0003677~DNA binding,GO:0003682~chromatin binding,GO:0003886~DNA (cytosine-5-)-methyltransferase activity,GO:0005515~protein binding,GO:0008168~methyltransferase activity,	IPR001025:Bromo adjacent homology (BAH) domain,IPR001525:C-5 cytosine methyltransferase,IPR018117:DNA methylase, C-5 cytosine-specific, active site,IPR022702:DNA (cytosine-5)-methyltransferase 1, replication foci domain,	ath00270:Cysteine and methionine metabolism,ath01100:Metabolic pathways,		SM00439:BAH,	Chromatin regulator,Complete proteome,DNA-binding,Methyltransferase,Nucleus,Reference proteome,Repeat,S-adenosyl-L-methionine,Transferase,	chain:DNA (cytosine-5)-methyltransferase 1,domain:BAH 1,domain:BAH 2,mutagenesis site,sequence conflict,	Arabidopsis thaliana	A0A287ECT8;A0A287ECT8;A0A287ECT8;A0A287ECT8	specific;superfamily;superfamily;specific	240059;388410;351822;371865	690;878;524;184	890;1307;659;332	4.61E-92;4.16E-50;1.69E-32;4.53E-27	295.139;180.593;122.899;107.432
SCX		A0A287ECV5	79.62	3	4	2	4	0.0042061	2.06775e-05	38.71	1.03e-09	61.6	A0A287ECV5	Uncharacterized protein	unreviewed	951	105,630			mitotic sister chromatid cohesion [GO:0007064]		O04716	DNA mismatch repair protein MSH6 (AtMSH6) (MutS protein homolog 6)	reviewed	1324	146,797	mismatch repair complex [GO:0032300];MutSalpha complex [GO:0032301]	SUBCELLULAR LOCATION: Nucleus {ECO:0000305}.	interstrand cross-link repair [GO:0036297];maintenance of DNA repeat elements [GO:0043570];meiotic mismatch repair [GO:0000710];mismatch repair [GO:0006298];negative regulation of DNA recombination [GO:0045910];pyrimidine dimer repair [GO:0006290]	ATP binding [GO:0005524];damaged DNA binding [GO:0003684];DNA-dependent ATPase activity [GO:0008094];four-way junction DNA binding [GO:0000400];mismatched DNA binding [GO:0030983]	O04716	MUTS homolog 6(MSH6)	GO:0000710~meiotic mismatch repair,GO:0006290~pyrimidine dimer repair,GO:0006298~mismatch repair,GO:0007131~reciprocal meiotic recombination,GO:0009411~response to UV,GO:0043570~maintenance of DNA repeat elements,GO:0045910~negative regulation of DNA recombination,	GO:0000228~nuclear chromosome,GO:0005634~nucleus,GO:0032301~MutSalpha complex,	GO:0000400~four-way junction DNA binding,GO:0003684~damaged DNA binding,GO:0005515~protein binding,GO:0005524~ATP binding,GO:0008094~DNA-dependent ATPase activity,GO:0030983~mismatched DNA binding,GO:0032137~guanine/thymine mispair binding,GO:0032138~single base insertion or deletion binding,	IPR000432:DNA mismatch repair protein MutS, C-terminal,IPR002999:Tudor domain,IPR007695:DNA mismatch repair protein MutS-like, N-terminal,IPR007696:DNA mismatch repair protein MutS, core,IPR007860:DNA mismatch repair protein MutS, connector domain,IPR007861:DNA mismatch repair protein MutS, clamp,IPR016151:DNA mismatch repair protein MutS, N-terminal,IPR027417:P-loop containing nucleoside triphos…	ath03430:Mismatch repair,		SM00333:TUDOR,SM00533:MUTSd,SM00534:MUTSac,	Alternative splicing,ATP-binding,Coiled coil,Complete proteome,DNA damage,DNA repair,DNA-binding,Nucleotide-binding,Nucleus,Reference proteome,	chain:DNA mismatch repair protein Msh6-1,nucleotide phosphate-binding region:ATP,sequence conflict,	Arabidopsis thaliana	A0A287ECV5	superfamily	240271	622	893	0.000142714	45.8076
SCX		A0A287EES7	47.51	1	1	1	2	0.00150263	4.60193e-06	50.177	0	1221	A0A287EES7	HDAC_interact domain-containing protein	unreviewed	1331	150,359	chromatin [GO:0000785];histone deacetylase complex [GO:0000118]	SUBCELLULAR LOCATION: Nucleus {ECO:0000256|PROSITE-ProRule:PRU00810}.	histone deacetylation [GO:0016575];negative regulation of transcription by RNA polymerase II [GO:0000122]	transcription corepressor activity [GO:0003714]	O04539	Paired amphipathic helix protein Sin3-like 4	reviewed	1326	150,792	chromatin [GO:0000785];histone deacetylase complex [GO:0000118]	SUBCELLULAR LOCATION: Nucleus {ECO:0000255|PROSITE-ProRule:PRU00810}.	histone deacetylation [GO:0016575];negative regulation of transcription by RNA polymerase II [GO:0000122]	transcription corepressor activity [GO:0003714]	O04539	SIN3-like 4(SNL4)	GO:0000122~negative regulation of transcription from RNA polymerase II promoter,GO:0006351~transcription, DNA-templated,GO:0006355~regulation of transcription, DNA-templated,GO:0016575~histone deacetylation,	GO:0000118~histone deacetylase complex,GO:0000785~chromatin,GO:0005634~nucleus,	GO:0001106~RNA polymerase II transcription corepressor activity,GO:0004407~histone deacetylase activity,	IPR003822:Paired amphipathic helix,IPR013194:Histone deacetylase interacting,			SM00761:HDAC_interact,	Complete proteome,Nucleus,Reference proteome,Repeat,Repressor,Transcription,Transcription regulation,		Arabidopsis thaliana	A0A287EES7;A0A287EES7;A0A287EES7	superfamily;specific;superfamily	227889;374863;223003	2;1040;803	654;1288;1009	8.04E-97;1.70E-52;1.06E-06	337.274;185.885;52.6656
SCX		A0A287EG15	56.29	10	4	1	4	0.0314961	0.000154837				A0A287EG15	Uncharacterized protein	unreviewed	127	13,438																										A0A287EG15	superfamily	178415	77	111	1.19e-06	45.9545
SCX		A0A287ECH7	49.72	4	4	2	7	0.0134615	6.59981e-05	53.435	0	570	A0A287ECH7	ATP-dependent DNA helicase 2 subunit KU80	unreviewed	520	59,121	Ku70:Ku80 complex [GO:0043564]		DNA recombination [GO:0006310];double-strand break repair via nonhomologous end joining [GO:0006303];telomere maintenance [GO:0000723]	damaged DNA binding [GO:0003684];DNA helicase activity [GO:0003678];telomeric DNA binding [GO:0042162]	Q9FQ09	ATP-dependent DNA helicase 2 subunit KU80 (EC 3.6.4.12) (ATP-dependent DNA helicase 2 subunit 2) (ATP-dependent DNA helicase II 80 kDa subunit)	reviewed	680	76,688	cytoplasm [GO:0005737];Ku70:Ku80 complex [GO:0043564];nuclear chromosome, telomeric region [GO:0000784]	SUBCELLULAR LOCATION: Nucleus {ECO:0000269|PubMed:12148535}. Cytoplasm {ECO:0000269|PubMed:12148535}. Note=Predominantly in the nucleus.	cellular response to gamma radiation [GO:0071480];cellular response to X-ray [GO:0071481];DNA integration [GO:0015074];DNA recombination [GO:0006310];DNA repair [GO:0006281];double-strand break repair [GO:0006302];double-strand break repair via nonhomologous end joining [GO:0006303];response to heat [GO:0009408];telomere maintenance [GO:0000723]	ATP binding [GO:0005524];damaged DNA binding [GO:0003684];DNA helicase activity [GO:0003678];double-stranded DNA binding [GO:0003690];telomeric DNA binding [GO:0042162]	Q9FQ09	Ku80 family protein(KU80)	GO:0000723~telomere maintenance,GO:0006281~DNA repair,GO:0006302~double-strand break repair,GO:0006303~double-strand break repair via nonhomologous end joining,GO:0006310~DNA recombination,GO:0009408~response to heat,GO:0015074~DNA integration,GO:0032508~DNA duplex unwinding,GO:0071480~cellular response to gamma radiation,GO:0071481~cellular response to X-ray,	GO:0000784~nuclear chromosome, telomeric region,GO:0005634~nucleus,GO:0005737~cytoplasm,GO:0043564~Ku70:Ku80 complex,	GO:0003684~damaged DNA binding,GO:0003690~double-stranded DNA binding,GO:0004003~ATP-dependent DNA helicase activity,GO:0005515~protein binding,GO:0005524~ATP binding,GO:0042162~telomeric DNA binding,	IPR002035:von Willebrand factor, type A,IPR005160:Ku70/Ku80 C-terminal arm,IPR005161:Ku70/Ku80, N-terminal alpha/beta,IPR006164:Ku70/Ku80 beta-barrel domain,IPR014893:Ku, C-terminal,IPR016194:SPOC like C-terminal domain,IPR024193:Ku80,	ath03450:Non-homologous end-joining,	PIRSF016570:Ku DNA-binding complex, Ku80 subunit [Parent=PIRSF800001],	SM00559:Ku78,	ATP-binding,Complete proteome,Cytoplasm,DNA damage,DNA recombination,DNA repair,DNA-binding,Helicase,Hydrolase,Nucleotide-binding,Nucleus,Reference proteome,		Arabidopsis thaliana	A0A287ECH7;A0A287ECH7;A0A287ECH7	specific;specific;superfamily	238445;370122;381780	106;452;2	407;520;101	1.63E-101;1.63E-23;0.00241207	307.294;95.3444;39.2687
MiGd		A0A287EJ90	88.47	7	6	4	7	0.007431	2.17086e-05	60.856	0	1168	A0A287EJ90	Poly [ADP-ribose] polymerase (PARP) (EC 2.4.2.-)	unreviewed	942	106,137			protein ADP-ribosylation [GO:0006471]	DNA binding [GO:0003677];NAD+ ADP-ribosyltransferase activity [GO:0003950];zinc ion binding [GO:0008270]	Q9ZP54	Poly [ADP-ribose] polymerase 1 (PARP-1) (EC 2.4.2.30) (NAD(+) ADP-ribosyltransferase 1) (ADPRT-1) (Poly[ADP-ribose] synthase 1) (Protein ADP-ribosyltransferase PARP1) (EC 2.4.2.-)	reviewed	983	111,233	nucleolus [GO:0005730];nucleus [GO:0005634]	SUBCELLULAR LOCATION: Nucleus {ECO:0000255|PROSITE-ProRule:PRU00264}.	DNA repair [GO:0006281];double-strand break repair [GO:0006302];protein ADP-ribosylation [GO:0006471];protein poly-ADP-ribosylation [GO:0070212];response to abscisic acid [GO:0009737];response to oxidative stress [GO:0006979]	DNA binding [GO:0003677];NAD+ ADP-ribosyltransferase activity [GO:0003950];NAD binding [GO:0051287];protein ADP-ribosylase activity [GO:1990404];zinc ion binding [GO:0008270]	Q9ZP54	poly(ADP-ribose) polymerase 2(PARP1)	GO:0006273~lagging strand elongation,GO:0006281~DNA repair,GO:0006471~protein ADP-ribosylation,GO:0006979~response to oxidative stress,GO:0009737~response to abscisic acid,GO:0051103~DNA ligation involved in DNA repair,	GO:0005634~nucleus,GO:0005737~cytoplasm,	GO:0003677~DNA binding,GO:0003910~DNA ligase (ATP) activity,GO:0003950~NAD+ ADP-ribosyltransferase activity,GO:0008270~zinc ion binding,GO:0051287~NAD binding,	IPR001357:BRCT domain,IPR001510:Zinc finger, PARP-type,IPR004102:Poly(ADP-ribose) polymerase, regulatory domain,IPR008288:NAD+ ADP-ribosyltransferase,IPR008893:WGR domain,IPR012317:Poly(ADP-ribose) polymerase, catalytic domain,IPR012982:PADR1,	ath03410:Base excision repair,	PIRSF000489:poly(ADP-ribose) polymerase,	SM00292:BRCT,SM00773:WGR,SM01335:SM01335,SM01336:SM01336,	3D-structure,ADP-ribosylation,Complete proteome,DNA-binding,Glycosyltransferase,Metal-binding,NAD,Nucleus,Reference proteome,Repeat,Transferase,Zinc,Zinc-finger,	chain:Poly [ADP-ribose] polymerase 1,domain:BRCT,domain:PARP alpha-helical,domain:PARP catalytic,helix,strand,turn,zinc finger region:PARP-type 1,zinc finger region:PARP-type 2,	Arabidopsis thaliana	A0A287EJ90	specific	215590	1	942	0	1659.54
SCX		A0A287EJA9	84.71	7	6	4	11	0.0111675	3.42014e-05	61.047	0	1167	A0A287EJA9	Poly [ADP-ribose] polymerase (EC 2.4.2.30)	unreviewed	985	110,737	nucleus [GO:0005634]	SUBCELLULAR LOCATION: Nucleus {ECO:0000256|PIRNR:PIRNR000489}.	protein ADP-ribosylation [GO:0006471]	DNA binding [GO:0003677];NAD+ ADP-ribosyltransferase activity [GO:0003950];NAD binding [GO:0051287];zinc ion binding [GO:0008270]	Q9ZP54	Poly [ADP-ribose] polymerase 1 (PARP-1) (EC 2.4.2.30) (NAD(+) ADP-ribosyltransferase 1) (ADPRT-1) (Poly[ADP-ribose] synthase 1) (Protein ADP-ribosyltransferase PARP1) (EC 2.4.2.-)	reviewed	983	111,233	nucleolus [GO:0005730];nucleus [GO:0005634]	SUBCELLULAR LOCATION: Nucleus {ECO:0000255|PROSITE-ProRule:PRU00264}.	DNA repair [GO:0006281];double-strand break repair [GO:0006302];protein ADP-ribosylation [GO:0006471];protein poly-ADP-ribosylation [GO:0070212];response to abscisic acid [GO:0009737];response to oxidative stress [GO:0006979]	DNA binding [GO:0003677];NAD+ ADP-ribosyltransferase activity [GO:0003950];NAD binding [GO:0051287];protein ADP-ribosylase activity [GO:1990404];zinc ion binding [GO:0008270]	Q9ZP54	poly(ADP-ribose) polymerase 2(PARP1)	GO:0006273~lagging strand elongation,GO:0006281~DNA repair,GO:0006471~protein ADP-ribosylation,GO:0006979~response to oxidative stress,GO:0009737~response to abscisic acid,GO:0051103~DNA ligation involved in DNA repair,	GO:0005634~nucleus,GO:0005737~cytoplasm,	GO:0003677~DNA binding,GO:0003910~DNA ligase (ATP) activity,GO:0003950~NAD+ ADP-ribosyltransferase activity,GO:0008270~zinc ion binding,GO:0051287~NAD binding,	IPR001357:BRCT domain,IPR001510:Zinc finger, PARP-type,IPR004102:Poly(ADP-ribose) polymerase, regulatory domain,IPR008288:NAD+ ADP-ribosyltransferase,IPR008893:WGR domain,IPR012317:Poly(ADP-ribose) polymerase, catalytic domain,IPR012982:PADR1,	ath03410:Base excision repair,	PIRSF000489:poly(ADP-ribose) polymerase,	SM00292:BRCT,SM00773:WGR,SM01335:SM01335,SM01336:SM01336,	3D-structure,ADP-ribosylation,Complete proteome,DNA-binding,Glycosyltransferase,Metal-binding,NAD,Nucleus,Reference proteome,Repeat,Transferase,Zinc,Zinc-finger,	chain:Poly [ADP-ribose] polymerase 1,domain:BRCT,domain:PARP alpha-helical,domain:PARP catalytic,helix,strand,turn,zinc finger region:PARP-type 1,zinc finger region:PARP-type 2,	Arabidopsis thaliana	A0A287EJA9	specific	215590	50	985	0	1659.15
MiGd		A0A287EJZ6	47.95	3	2	2	3	0.00339751	9.92535e-06	56.395	0	882	A0A287EJZ6	Uncharacterized protein	unreviewed	883	96,779					Q9LX73	E3 UFM1-protein ligase 1 homolog (EC 2.3.2.-) (E3 UFM1-protein transferase 1 homolog)	reviewed	804	89,073	endoplasmic reticulum membrane [GO:0005789]		protein K69-linked ufmylation [GO:1990592];regulation of proteasomal ubiquitin-dependent protein catabolic process [GO:0032434];response to endoplasmic reticulum stress [GO:0034976]	UFM1 transferase activity [GO:0071568]	Q9LX73	E3 UFM1-protein ligase-like protein(AT3G46220)			GO:0016874~ligase activity,	IPR018611:E3 UFM1-protein ligase 1,				Acetylation,Alternative splicing,Coiled coil,Complete proteome,Ligase,Reference proteome,Ubl conjugation pathway,		Arabidopsis thaliana	A0A287EJZ6	specific	215565	65	883	0	1276.68
MiGd		A0A287ELG5	73.23	4	3	3	3	0.00290698	8.49233e-06	59.472	0	1247	A0A287ELG5	Nuclear pore complex protein	unreviewed	1032	116,521	nuclear membrane [GO:0031965];nuclear pore outer ring [GO:0031080]	SUBCELLULAR LOCATION: Nucleus, nuclear pore complex {ECO:0000256|RuleBase:RU365072}. Nucleus membrane {ECO:0000256|RuleBase:RU365072}.	mRNA export from nucleus [GO:0006406];protein import into nucleus [GO:0006606]	structural constituent of nuclear pore [GO:0017056]	Q8L748	Nuclear pore complex protein NUP107 (Nucleoporin 107)	reviewed	1101	125,327	nuclear envelope [GO:0005635];nuclear pore outer ring [GO:0031080]	SUBCELLULAR LOCATION: Nucleus envelope {ECO:0000269|PubMed:21189294}. Nucleus, nuclear pore complex {ECO:0000305|PubMed:21189294}.	mRNA export from nucleus [GO:0006406];posttranscriptional tethering of RNA polymerase II gene DNA at nuclear periphery [GO:0000973];protein import into nucleus [GO:0006606];regulation of transcription, DNA-templated [GO:0006355]	structural constituent of nuclear pore [GO:0017056]	Q8L748	nuclear pore complex protein(AT3G14120)	GO:0000973~posttranscriptional tethering of RNA polymerase II gene DNA at nuclear periphery,GO:0006355~regulation of transcription, DNA-templated,GO:0006406~mRNA export from nucleus,GO:0006606~protein import into nucleus,	GO:0005634~nucleus,GO:0005635~nuclear envelope,GO:0009535~chloroplast thylakoid membrane,GO:0016021~integral component of membrane,GO:0031080~nuclear pore outer ring,GO:0031969~chloroplast membrane,	GO:0005487~nucleocytoplasmic transporter activity,GO:0005515~protein binding,GO:0017056~structural constituent of nuclear pore,	IPR007252:Nuclear pore protein 84/107,	ath03013:RNA transport,			Alternative splicing,Complete proteome,mRNA transport,Nuclear pore complex,Nucleus,Protein transport,Reference proteome,Translocation,Transport,		Arabidopsis thaliana	A0A287ELG5	superfamily	367828	147	833	2.86e-47	180.94
MiGd		A0A287ELI5	56.85	11	2	2	2	0.00925926	2.70496e-05	75.625	7.67e-84	249	A0A287ELI5	Uncharacterized protein	unreviewed	216	25,205				RNA binding [GO:0003723];zinc ion binding [GO:0008270]	Q9FYB7	Serine/arginine-rich splicing factor RS2Z32 (RS-containing zinc finger protein 32) (At-RS2Z32) (At-RSZ32) (AtRSZ32) (Serine/arginine-rich splicing factor RSZ34) (AtRSZ34)	reviewed	284	31,823	nuclear speck [GO:0016607];nucleus [GO:0005634];spliceosomal complex [GO:0005681]	SUBCELLULAR LOCATION: Nucleus {ECO:0000250}.	mRNA cis splicing, via spliceosome [GO:0045292];mRNA splicing, via spliceosome [GO:0000398];regulation of alternative mRNA splicing, via spliceosome [GO:0000381];RNA splicing [GO:0008380]	mRNA binding [GO:0003729];RNA binding [GO:0003723];zinc ion binding [GO:0008270]	Q9FYB7	RNA-binding (RRM/RBD/RNP motifs) family protein with retrovirus zinc finger-like domain-containing protein(RS2Z32)	GO:0000398~mRNA splicing, via spliceosome,GO:0008380~RNA splicing,	GO:0005634~nucleus,GO:0005681~spliceosomal complex,	GO:0000166~nucleotide binding,GO:0003676~nucleic acid binding,GO:0008270~zinc ion binding,	IPR000504:RNA recognition motif domain,IPR001878:Zinc finger, CCHC-type,IPR012677:Nucleotide-binding, alpha-beta plait,	ath03040:Spliceosome,		SM00343:ZnF_C2HC,SM00360:RRM,	Alternative splicing,Complete proteome,Metal-binding,mRNA processing,mRNA splicing,Nucleus,Phosphoprotein,Reference proteome,Repeat,Spliceosome,Zinc,Zinc-finger,		Arabidopsis thaliana	A0A287ELI5;A0A287ELI5	superfamily;superfamily	388407;173561	18;91	87;159	4.48E-25;2.35E-11	93.1604;59.4352
SCX		A0A287ELR7	48.24	3	4	2	3	0.00335196	1.64785e-05	37.104	6.21e-95	325	A0A287ELR7	Uncharacterized protein	unreviewed	895	99,164					F4I8B9	Putative WEB family protein At1g65010, chloroplastic	reviewed	1345	152,702	chloroplast [GO:0009507];microtubule associated complex [GO:0005875]	SUBCELLULAR LOCATION: Plastid, chloroplast {ECO:0000305}.	reciprocal meiotic recombination [GO:0007131]		F4I8B9	WEB family protein (DUF827)(AT1G65010)	GO:0007131~reciprocal meiotic recombination,GO:0009908~flower development,	GO:0000795~synaptonemal complex,GO:0005634~nucleus,GO:0005875~microtubule associated complex,GO:0009507~chloroplast,						Chloroplast,Coiled coil,Complete proteome,Phosphoprotein,Plastid,Reference proteome,Transit peptide,		Arabidopsis thaliana	A0A287ELR7	superfamily	274008	120	770	1.19e-13	75.093
SCX		A0A287ENG4	60.68	11	2	1	7	0.0234899	0.000115478	60.075	5.15e-103	303	A0A287ENG4	Ribosome biogenesis regulatory protein	unreviewed	298	33,454	nucleus [GO:0005634]	SUBCELLULAR LOCATION: Nucleus {ECO:0000256|RuleBase:RU364132}.	ribosome biogenesis [GO:0042254]		Q9SH88	Ribosome biogenesis regulatory protein homolog	reviewed	318	35,531	nucleolus [GO:0005730];preribosome, large subunit precursor [GO:0030687]	SUBCELLULAR LOCATION: Nucleus {ECO:0000250}.	endonucleolytic cleavage in ITS1 to separate SSU-rRNA from 5.8S rRNA and LSU-rRNA from tricistronic rRNA transcript (SSU-rRNA, 5.8S rRNA, LSU-rRNA) [GO:0000447];ribosomal large subunit biogenesis [GO:0042273];ribosomal large subunit export from nucleus [GO:0000055]		Q9SH88	ribosome biogenesis regulatory protein (RRS1) family protein(AT2G37990)	GO:0000055~ribosomal large subunit export from nucleus,GO:0000447~endonucleolytic cleavage in ITS1 to separate SSU-rRNA from 5.8S rRNA and LSU-rRNA from tricistronic rRNA transcript (SSU-rRNA, 5.8S rRNA, LSU-rRNA),GO:0042254~ribosome biogenesis,GO:0042273~ribosomal large subunit biogenesis,	GO:0005634~nucleus,GO:0005730~nucleolus,GO:0030687~preribosome, large subunit precursor,		IPR007023:Ribosomal biogenesis regulatory protein,				Complete proteome,Nucleus,Reference proteome,Ribosome biogenesis,	chain:Ribosome biogenesis regulatory protein homolog,sequence conflict,	Arabidopsis thaliana	A0A287ENG4	specific	368204	50	145	4.73e-42	142.282
SCX		A0A287EPB6	64.94	2	4	2	7	0.0037234	1.83045e-05	52.316	0	1855	A0A287EPB6	Uncharacterized protein	unreviewed	1880	207,638			RNA processing [GO:0006396]	nucleic acid binding [GO:0003676]	F4J8K6	rRNA biogenesis protein RRP5 (AtRrp5) (Ribosomal RNA-processing protein 5)	reviewed	1920	214,238	nucleolus [GO:0005730];plasma membrane [GO:0005886];small-subunit processome [GO:0032040]	SUBCELLULAR LOCATION: Nucleus, nucleolus {ECO:0000269|PubMed:23382868}.	embryo sac development [GO:0009553];mRNA processing [GO:0006397];rRNA processing [GO:0006364]	RNA binding [GO:0003723]	F4J8K6	RIBOSOMAL RNA PROCESSING 5(AT3G11964)	GO:0006364~rRNA processing,GO:0006397~mRNA processing,GO:0009553~embryo sac development,	GO:0005634~nucleus,GO:0005730~nucleolus,GO:0005829~cytosol,GO:0005886~plasma membrane,GO:0032040~small-subunit processome,	GO:0003723~RNA binding,	IPR003029:Ribosomal protein S1, RNA-binding domain,IPR003107:RNA-processing protein, HAT helix,IPR008847:Suppressor of forked,IPR011990:Tetratricopeptide-like helical,IPR012340:Nucleic acid-binding, OB-fold,IPR022967:RNA-binding domain, S1,			SM00316:SM00316,SM00386:HAT,	Complete proteome,Nucleus,Reference proteome,Repeat,Ribonucleoprotein,Ribosome biogenesis,rRNA processing,		Arabidopsis thaliana	A0A287EPB6;A0A287EPB6;A0A287EPB6;A0A287EPB6;A0A287EPB6;A0A287EPB6;A0A287EPB6	specific;specific;specific;superfamily;superfamily;specific;superfamily	223613;223613;223613;385635;235775;223533;369867	541;1186;189;1103;808;1685;1639	876;1557;702;1172;982;1865;1726	1.45E-28;6.72E-28;1.03E-23;5.94E-17;1.37E-07;5.00E-05;0.000986561	122.797;120.486;107.774;76.8607;56.3259;47.1481;43.0678
SCX		A0A287EPD0	40.02	2	4	2	3	0.00271248	1.04418e-05	52.907	0	1069	A0A287EPD0	Uncharacterized protein	unreviewed	1106	119,957				nucleic acid binding [GO:0003676]	F4J8K6	rRNA biogenesis protein RRP5 (AtRrp5) (Ribosomal RNA-processing protein 5)	reviewed	1920	214,238	nucleolus [GO:0005730];plasma membrane [GO:0005886];small-subunit processome [GO:0032040]	SUBCELLULAR LOCATION: Nucleus, nucleolus {ECO:0000269|PubMed:23382868}.	embryo sac development [GO:0009553];mRNA processing [GO:0006397];rRNA processing [GO:0006364]	RNA binding [GO:0003723]	F4J8K6	RIBOSOMAL RNA PROCESSING 5(AT3G11964)	GO:0006364~rRNA processing,GO:0006397~mRNA processing,GO:0009553~embryo sac development,	GO:0005634~nucleus,GO:0005730~nucleolus,GO:0005829~cytosol,GO:0005886~plasma membrane,GO:0032040~small-subunit processome,	GO:0003723~RNA binding,	IPR003029:Ribosomal protein S1, RNA-binding domain,IPR003107:RNA-processing protein, HAT helix,IPR008847:Suppressor of forked,IPR011990:Tetratricopeptide-like helical,IPR012340:Nucleic acid-binding, OB-fold,IPR022967:RNA-binding domain, S1,			SM00316:SM00316,SM00386:HAT,	Complete proteome,Nucleus,Reference proteome,Repeat,Ribonucleoprotein,Ribosome biogenesis,rRNA processing,		Arabidopsis thaliana	A0A287EPD0;A0A287EPD0;A0A287EPD0	specific;specific;superfamily	223613;223613;235775	533;181;800	868;694;974	2.40E-29;8.79E-25;4.65E-08	123.953;110.085;57.0963
SCX		A0A287EPD1	40.47	1	4	2	3	0.00216138	2.57056e-05	49.145	0	1331	A0A287EPD1	Uncharacterized protein	unreviewed	1388	152,669				nucleic acid binding [GO:0003676]	F4J8K6	rRNA biogenesis protein RRP5 (AtRrp5) (Ribosomal RNA-processing protein 5)	reviewed	1920	214,238	nucleolus [GO:0005730];plasma membrane [GO:0005886];small-subunit processome [GO:0032040]	SUBCELLULAR LOCATION: Nucleus, nucleolus {ECO:0000269|PubMed:23382868}.	embryo sac development [GO:0009553];mRNA processing [GO:0006397];rRNA processing [GO:0006364]	RNA binding [GO:0003723]	F4J8K6	RIBOSOMAL RNA PROCESSING 5(AT3G11964)	GO:0006364~rRNA processing,GO:0006397~mRNA processing,GO:0009553~embryo sac development,	GO:0005634~nucleus,GO:0005730~nucleolus,GO:0005829~cytosol,GO:0005886~plasma membrane,GO:0032040~small-subunit processome,	GO:0003723~RNA binding,	IPR003029:Ribosomal protein S1, RNA-binding domain,IPR003107:RNA-processing protein, HAT helix,IPR008847:Suppressor of forked,IPR011990:Tetratricopeptide-like helical,IPR012340:Nucleic acid-binding, OB-fold,IPR022967:RNA-binding domain, S1,			SM00316:SM00316,SM00386:HAT,	Complete proteome,Nucleus,Reference proteome,Repeat,Ribonucleoprotein,Ribosome biogenesis,rRNA processing,		Arabidopsis thaliana	A0A287EPD1;A0A287EPD1;A0A287EPD1;A0A287EPD1;A0A287EPD1;A0A287EPD1	specific;specific;superfamily;superfamily;superfamily;superfamily	223613;223613;385635;385635;235775;385635	232;870;59;794;499;147	567;1247;127;863;673;219	7.13E-29;9.86E-29;9.79E-18;7.62E-17;8.72E-08;2.17E-05	123.182;122.797;78.4729;76.0903;56.3259;43.4052
SCX		A0A287EPE0	42.04	1	4	1	2	0.00195695	1.33014e-05	55.056	0	1087	A0A287EPE0	Uncharacterized protein	Hordeum vulgare subsp. vulgare (Domesticated barley)	1022	111,371				nucleic acid binding [GO:0003676]	F4J8K6	rRNA biogenesis protein RRP5 (AtRrp5) (Ribosomal RNA-processing protein 5)	reviewed	1920	214,238	nucleolus [GO:0005730];plasma membrane [GO:0005886];small-subunit processome [GO:0032040]	SUBCELLULAR LOCATION: Nucleus, nucleolus {ECO:0000269|PubMed:23382868}.	embryo sac development [GO:0009553];mRNA processing [GO:0006397];rRNA processing [GO:0006364]	RNA binding [GO:0003723]	F4J8K6	RIBOSOMAL RNA PROCESSING 5(AT3G11964)	GO:0006364~rRNA processing,GO:0006397~mRNA processing,GO:0009553~embryo sac development,	GO:0005634~nucleus,GO:0005730~nucleolus,GO:0005829~cytosol,GO:0005886~plasma membrane,GO:0032040~small-subunit processome,	GO:0003723~RNA binding,	IPR003029:Ribosomal protein S1, RNA-binding domain,IPR003107:RNA-processing protein, HAT helix,IPR008847:Suppressor of forked,IPR011990:Tetratricopeptide-like helical,IPR012340:Nucleic acid-binding, OB-fold,IPR022967:RNA-binding domain, S1,			SM00316:SM00316,SM00386:HAT,	Complete proteome,Nucleus,Reference proteome,Repeat,Ribonucleoprotein,Ribosome biogenesis,rRNA processing,		Arabidopsis thaliana	A0A287EPE0;A0A287EPE0;A0A287EPE0;A0A287EPE0	specific;specific;superfamily;superfamily	223613;223613;235775;385635	423;71;690;985	758;584;864;1018	5.35E-29;2.83E-24;6.70E-08;3.34E-07	122.797;108.159;56.3259;48.3559
SCX		A0A287EPE9	49.35	1	4	1	8	0.00936768	2.86893e-05	56.371	0	873	A0A287EPE9	Uncharacterized protein	unreviewed	854	92,693				nucleic acid binding [GO:0003676]	F4J8K6	rRNA biogenesis protein RRP5 (AtRrp5) (Ribosomal RNA-processing protein 5)	reviewed	1920	214,238	nucleolus [GO:0005730];plasma membrane [GO:0005886];small-subunit processome [GO:0032040]	SUBCELLULAR LOCATION: Nucleus, nucleolus {ECO:0000269|PubMed:23382868}.	embryo sac development [GO:0009553];mRNA processing [GO:0006397];rRNA processing [GO:0006364]	RNA binding [GO:0003723]	F4J8K6	RIBOSOMAL RNA PROCESSING 5(AT3G11964)	GO:0006364~rRNA processing,GO:0006397~mRNA processing,GO:0009553~embryo sac development,	GO:0005634~nucleus,GO:0005730~nucleolus,GO:0005829~cytosol,GO:0005886~plasma membrane,GO:0032040~small-subunit processome,	GO:0003723~RNA binding,	IPR003029:Ribosomal protein S1, RNA-binding domain,IPR003107:RNA-processing protein, HAT helix,IPR008847:Suppressor of forked,IPR011990:Tetratricopeptide-like helical,IPR012340:Nucleic acid-binding, OB-fold,IPR022967:RNA-binding domain, S1,			SM00316:SM00316,SM00386:HAT,	Complete proteome,Nucleus,Reference proteome,Repeat,Ribonucleoprotein,Ribosome biogenesis,rRNA processing,		Arabidopsis thaliana	A0A287EPE9;A0A287EPE9	specific;superfamily	223613;385635	183;789	747;853	2.08E-27;2.25E-21	117.404;88.7989
MiGd		A0A287EPH0	82.63	6	9	9	11	0.00578339	1.68954e-05	52.696	0	1919	A0A287EPH0	Uncharacterized protein	unreviewed	1902	210,932	nucleus [GO:0005634]		mRNA processing [GO:0006397]	nucleic acid binding [GO:0003676]	F4J8K6	rRNA biogenesis protein RRP5 (AtRrp5) (Ribosomal RNA-processing protein 5)	reviewed	1920	214,238	nucleolus [GO:0005730];plasma membrane [GO:0005886];small-subunit processome [GO:0032040]	SUBCELLULAR LOCATION: Nucleus, nucleolus {ECO:0000269|PubMed:23382868}.	embryo sac development [GO:0009553];mRNA processing [GO:0006397];rRNA processing [GO:0006364]	RNA binding [GO:0003723]	F4J8K6	RIBOSOMAL RNA PROCESSING 5(AT3G11964)	GO:0006364~rRNA processing,GO:0006397~mRNA processing,GO:0009553~embryo sac development,	GO:0005634~nucleus,GO:0005730~nucleolus,GO:0005829~cytosol,GO:0005886~plasma membrane,GO:0032040~small-subunit processome,	GO:0003723~RNA binding,	IPR003029:Ribosomal protein S1, RNA-binding domain,IPR003107:RNA-processing protein, HAT helix,IPR008847:Suppressor of forked,IPR011990:Tetratricopeptide-like helical,IPR012340:Nucleic acid-binding, OB-fold,IPR022967:RNA-binding domain, S1,			SM00316:SM00316,SM00386:HAT,	Complete proteome,Nucleus,Reference proteome,Repeat,Ribonucleoprotein,Ribosome biogenesis,rRNA processing,		Arabidopsis thaliana	A0A287EPH0;A0A287EPH0;A0A287EPH0;A0A287EPH0;A0A287EPH0;A0A287EPH0	specific;specific;specific;superfamily;superfamily;superfamily	223613;223613;223613;385635;235775;227438	504;1149;152;1066;771;1640	839;1520;665;1135;945;1901	2.06E-28;9.69E-28;1.55E-23;5.14E-17;1.53E-07;1.50E-06	122.412;120.101;107.004;76.8607;56.3259;53.0986
SCX		A0A287ESL4	29.49	2	4	1	2	0.00331675	3.94465e-05	36.813	2.06e-93	303	A0A287ESL4	RING-type domain-containing protein	unreviewed	603	67,191					Q0WPJ7	Putative E3 ubiquitin-protein ligase RF298 (EC 2.3.2.27) (RING finger protein 298) (RING-type E3 ubiquitin transferase RF298)	reviewed	814	90,159			protein ubiquitination [GO:0016567]	metal ion binding [GO:0046872];transferase activity [GO:0016740]	Q0WPJ7	RING/U-box superfamily protein(AT4G03000)	GO:0009966~regulation of signal transduction,GO:0016567~protein ubiquitination,	GO:0005634~nucleus,GO:0005737~cytoplasm,	GO:0004842~ubiquitin-protein transferase activity,GO:0008270~zinc ion binding,GO:0016874~ligase activity,	IPR001841:Zinc finger, RING-type,IPR013083:Zinc finger, RING/FYVE/PHD-type,				Coiled coil,Complete proteome,Ligase,Metal-binding,Reference proteome,Ubl conjugation pathway,Zinc,Zinc-finger,		Arabidopsis thaliana	A0A287ESL4;A0A287ESL4	specific;superfamily	372816;224117	545;259	593;482	4.68E-12;9.46E-12	60.8531;68.2024
SCX		A0A287ESX1	44.1	3	1	1	3	0.00700935	3.44585e-05	46.122	6.33e-54	184	A0A287ESX1	Ribosome biogenesis protein NOP53	unreviewed	428	47,578	nucleolus [GO:0005730];nucleoplasm [GO:0005654]	SUBCELLULAR LOCATION: Nucleus, nucleolus {ECO:0000256|PIRNR:PIRNR017302}. Nucleus, nucleoplasm {ECO:0000256|PIRNR:PIRNR017302}.	ribosomal large subunit assembly [GO:0000027]		O22892	Ribosome biogenesis protein NOP53	reviewed	442	50,162	nucleolus [GO:0005730];nucleoplasm [GO:0005654]	SUBCELLULAR LOCATION: Nucleus, nucleolus {ECO:0000250|UniProtKB:Q9NZM5}. Nucleus, nucleoplasm {ECO:0000250|UniProtKB:Q9NZM5}.	ribosomal large subunit assembly [GO:0000027];rRNA processing [GO:0006364]	5S rRNA binding [GO:0008097]	O22892	Nop53 protein(AT2G40430)	GO:0010971~positive regulation of G2/M transition of mitotic cell cycle,GO:0051781~positive regulation of cell division,	GO:0005634~nucleus,		IPR011687:P60-like,				Alternative splicing,Coiled coil,Complete proteome,Reference proteome,	chain:Uncharacterized protein At2g40430,modified residue,	Arabidopsis thaliana	A0A287ESX1	superfamily	369506	34	409	1.21e-36	137.052
MiGd		A0A287EUE4	82.68	8	5	1	16	0.0226629	6.62065e-05	81.161	0	1220	A0A287EUE4	CULLIN_2 domain-containing protein	unreviewed	706	82,451	cullin-RING ubiquitin ligase complex [GO:0031461]		ubiquitin-dependent protein catabolic process [GO:0006511]	ubiquitin protein ligase binding [GO:0031625]	Q94AH6	Cullin-1	reviewed	738	86,302	condensed nuclear chromosome [GO:0000794];cullin-RING ubiquitin ligase complex [GO:0031461];cytoplasm [GO:0005737];cytosol [GO:0005829];nucleus [GO:0005634];phragmoplast [GO:0009524];spindle [GO:0005819]	SUBCELLULAR LOCATION: Nucleus. Cytoplasm. Cytoplasm, cytoskeleton, spindle. Cytoplasm, cytoskeleton, phragmoplast. Note=Mainly nuclear during interphase and preprophase, but also weakly cytoplasmic during interphase. Associated to mitotic spindle during metaphase, and to the phragmoplast during telophase.	auxin-activated signaling pathway [GO:0009734];cell cycle [GO:0007049];embryo development ending in seed dormancy [GO:0009793];ethylene-activated signaling pathway [GO:0009873];jasmonic acid mediated signaling pathway [GO:0009867];leaf development [GO:0048366];phloem or xylem histogenesis [GO:0010087];protein ubiquitination [GO:0016567];regulation of circadian rhythm [GO:0042752];response to auxi…	ubiquitin protein ligase binding [GO:0031625]	Q94AH6	cullin 1(CUL1)	GO:0006511~ubiquitin-dependent protein catabolic process,GO:0007049~cell cycle,GO:0009733~response to auxin,GO:0009734~auxin-activated signaling pathway,GO:0009753~response to jasmonic acid,GO:0009793~embryo development ending in seed dormancy,GO:0009867~jasmonic acid mediated signaling pathway,GO:0009873~ethylene-activated signaling pathway,GO:0010087~phloem or xylem histogenesis,GO:0010265~SCF …	GO:0000151~ubiquitin ligase complex,GO:0000794~condensed nuclear chromosome,GO:0005634~nucleus,GO:0005737~cytoplasm,GO:0005819~spindle,GO:0005829~cytosol,GO:0009524~phragmoplast,GO:0031461~cullin-RING ubiquitin ligase complex,	GO:0005515~protein binding,GO:0031625~ubiquitin protein ligase binding,GO:0061630~ubiquitin protein ligase activity,	IPR001373:Cullin, N-terminal,IPR011991:Winged helix-turn-helix DNA-binding domain,IPR016157:Cullin, conserved site,IPR016158:Cullin homology,IPR016159:Cullin repeat-like-containing domain,IPR019559:Cullin protein, neddylation domain,	ath04120:Ubiquitin mediated proteolysis,ath04141:Protein processing in endoplasmic reticulum,		SM00182:CULLIN,SM00884:SM00884,	Auxin signaling pathway,Cell cycle,Complete proteome,Cytoplasm,Cytoskeleton,Developmental protein,Ethylene signaling pathway,Isopeptide bond,Nucleus,Reference proteome,Ubl conjugation,Ubl conjugation pathway,	chain:Cullin-1,cross-link:Glycyl lysine isopeptide (Lys-Gly) (interchain with G-Cter in NEDD8),mutagenesis site,	Arabidopsis thaliana	A0A287EUE4;A0A287EUE4	specific;specific	366357;371133	3;638	609;695	0;4.68E-26	708.552;100.988
SCX		A0A287EV18	119.34	6	6	3	26	0.0220152	0.000108229	83.22	0	1684	A0A287EV18	Chromatin-remodeling complex ATPase	unreviewed	1181	135,397	nucleus [GO:0005634]	SUBCELLULAR LOCATION: Nucleus {ECO:0000256|SAAS:SAAS00548613}.	ATP-dependent chromatin remodeling [GO:0043044];nucleosome positioning [GO:0016584]	ATP binding [GO:0005524];DNA binding [GO:0003677];DNA-dependent ATPase activity [GO:0008094];nucleosome binding [GO:0031491]	Q8RWY3	ISWI chromatin-remodeling complex ATPase CHR11 (EC 3.6.4.-) (ISW2-like) (Protein CHROMATIN REMODELING 11) (Sucrose nonfermenting protein 2 homolog)	reviewed	1056	122,558	nucleus [GO:0005634]	SUBCELLULAR LOCATION: Nucleus {ECO:0000255|PROSITE-ProRule:PRU00624, ECO:0000269|PubMed:22694359}.	ATP-dependent chromatin remodeling [GO:0043044];flower development [GO:0009908];megagametogenesis [GO:0009561];nucleosome organization [GO:0034728];nucleosome positioning [GO:0016584];positive regulation of cellular response to heat [GO:1900036];regulation of timing of transition from vegetative to reproductive phase [GO:0048510]	ATP binding [GO:0005524];DNA binding [GO:0003677];DNA-dependent ATPase activity [GO:0008094];helicase activity [GO:0004386];nucleosome binding [GO:0031491]	Q8RWY3	chromatin-remodeling protein 11(CHR11)	GO:0009553~embryo sac development,GO:0009561~megagametogenesis,GO:0009908~flower development,GO:0010228~vegetative to reproductive phase transition of meristem,GO:0016049~cell growth,GO:0016569~covalent chromatin modification,GO:0016584~nucleosome positioning,GO:0034728~nucleosome organization,GO:0043044~ATP-dependent chromatin remodeling,GO:0048510~regulation of timing of transition from vegetat…	GO:0005634~nucleus,GO:0005829~cytosol,GO:0016589~NURF complex,	GO:0003677~DNA binding,GO:0004386~helicase activity,GO:0005515~protein binding,GO:0005524~ATP binding,GO:0008094~DNA-dependent ATPase activity,GO:0016887~ATPase activity,GO:0031491~nucleosome binding,	IPR000330:SNF2-related,IPR001005:SANT/Myb domain,IPR001650:Helicase, C-terminal,IPR009057:Homeodomain-like,IPR014001:Helicase, superfamily 1/2, ATP-binding domain,IPR015194:ISWI HAND domain,IPR015195:SLIDE domain,IPR017884:SANT domain,IPR027417:P-loop containing nucleoside triphosphate hydrolase,			SM00487:DEXDc,SM00490:HELICc,SM00717:SANT,	Alternative splicing,ATP-binding,Chromatin regulator,Coiled coil,Complete proteome,Flowering,Helicase,Hydrolase,Nucleotide-binding,Nucleus,Reference proteome,Repeat,	chain:Putative chromatin-remodeling complex ATPase chain,compositionally biased region:Asp-rich,compositionally biased region:Poly-Glu,domain:Helicase ATP-binding,domain:Helicase C-terminal,domain:SANT 1,domain:SANT 2,nucleotide phosphate-binding region:ATP,sequence conflict,short sequence motif:DEAH box,	Arabidopsis thaliana	A0A287EV18	specific	215601	191	1166	0	1866.02
MiGd		A0A287EV33	68.01	9	8	3	14	0.0159817	0.000116229	86.007	0	1531	A0A287EV33	Chromatin-remodeling complex ATPase	unreviewed	876	102,188	nucleus [GO:0005634]	SUBCELLULAR LOCATION: Nucleus {ECO:0000256|SAAS:SAAS00548613}.	ATP-dependent chromatin remodeling [GO:0043044]	ATP binding [GO:0005524];DNA binding [GO:0003677];hydrolase activity, acting on acid anhydrides, in phosphorus-containing anhydrides [GO:0016818];nucleosome binding [GO:0031491]	Q8RWY3	ISWI chromatin-remodeling complex ATPase CHR11 (EC 3.6.4.-) (ISW2-like) (Protein CHROMATIN REMODELING 11) (Sucrose nonfermenting protein 2 homolog)	reviewed	1056	122,558	nucleus [GO:0005634]	SUBCELLULAR LOCATION: Nucleus {ECO:0000255|PROSITE-ProRule:PRU00624, ECO:0000269|PubMed:22694359}.	ATP-dependent chromatin remodeling [GO:0043044];flower development [GO:0009908];megagametogenesis [GO:0009561];nucleosome organization [GO:0034728];nucleosome positioning [GO:0016584];positive regulation of cellular response to heat [GO:1900036];regulation of timing of transition from vegetative to reproductive phase [GO:0048510]	ATP binding [GO:0005524];DNA binding [GO:0003677];DNA-dependent ATPase activity [GO:0008094];helicase activity [GO:0004386];nucleosome binding [GO:0031491]	Q8RWY3	chromatin-remodeling protein 11(CHR11)	GO:0009553~embryo sac development,GO:0009561~megagametogenesis,GO:0009908~flower development,GO:0010228~vegetative to reproductive phase transition of meristem,GO:0016049~cell growth,GO:0016569~covalent chromatin modification,GO:0016584~nucleosome positioning,GO:0034728~nucleosome organization,GO:0043044~ATP-dependent chromatin remodeling,GO:0048510~regulation of timing of transition from vegetat…	GO:0005634~nucleus,GO:0005829~cytosol,GO:0016589~NURF complex,	GO:0003677~DNA binding,GO:0004386~helicase activity,GO:0005515~protein binding,GO:0005524~ATP binding,GO:0008094~DNA-dependent ATPase activity,GO:0016887~ATPase activity,GO:0031491~nucleosome binding,	IPR000330:SNF2-related,IPR001005:SANT/Myb domain,IPR001650:Helicase, C-terminal,IPR009057:Homeodomain-like,IPR014001:Helicase, superfamily 1/2, ATP-binding domain,IPR015194:ISWI HAND domain,IPR015195:SLIDE domain,IPR017884:SANT domain,IPR027417:P-loop containing nucleoside triphosphate hydrolase,			SM00487:DEXDc,SM00490:HELICc,SM00717:SANT,	Alternative splicing,ATP-binding,Chromatin regulator,Coiled coil,Complete proteome,Flowering,Helicase,Hydrolase,Nucleotide-binding,Nucleus,Reference proteome,Repeat,	chain:Putative chromatin-remodeling complex ATPase chain,compositionally biased region:Asp-rich,compositionally biased region:Poly-Glu,domain:Helicase ATP-binding,domain:Helicase C-terminal,domain:SANT 1,domain:SANT 2,nucleotide phosphate-binding region:ATP,sequence conflict,short sequence motif:DEAH box,	Arabidopsis thaliana	A0A287EV33	specific	215601	1	875	0	1709.62
MiGd		A0A287EV36	172.99	24	21	12	64	0.0646465	0.000188856	86.137	0	1679	A0A287EV36	Chromatin-remodeling complex ATPase	unreviewed	990	114,829	nucleus [GO:0005634]	SUBCELLULAR LOCATION: Nucleus {ECO:0000256|SAAS:SAAS00548613}.	ATP-dependent chromatin remodeling [GO:0043044]	ATP binding [GO:0005524];DNA binding [GO:0003677];hydrolase activity, acting on acid anhydrides, in phosphorus-containing anhydrides [GO:0016818];nucleosome binding [GO:0031491]	Q8RWY3	ISWI chromatin-remodeling complex ATPase CHR11 (EC 3.6.4.-) (ISW2-like) (Protein CHROMATIN REMODELING 11) (Sucrose nonfermenting protein 2 homolog)	reviewed	1056	122,558	nucleus [GO:0005634]	SUBCELLULAR LOCATION: Nucleus {ECO:0000255|PROSITE-ProRule:PRU00624, ECO:0000269|PubMed:22694359}.	ATP-dependent chromatin remodeling [GO:0043044];flower development [GO:0009908];megagametogenesis [GO:0009561];nucleosome organization [GO:0034728];nucleosome positioning [GO:0016584];positive regulation of cellular response to heat [GO:1900036];regulation of timing of transition from vegetative to reproductive phase [GO:0048510]	ATP binding [GO:0005524];DNA binding [GO:0003677];DNA-dependent ATPase activity [GO:0008094];helicase activity [GO:0004386];nucleosome binding [GO:0031491]	Q8RWY3	chromatin-remodeling protein 11(CHR11)	GO:0009553~embryo sac development,GO:0009561~megagametogenesis,GO:0009908~flower development,GO:0010228~vegetative to reproductive phase transition of meristem,GO:0016049~cell growth,GO:0016569~covalent chromatin modification,GO:0016584~nucleosome positioning,GO:0034728~nucleosome organization,GO:0043044~ATP-dependent chromatin remodeling,GO:0048510~regulation of timing of transition from vegetat…	GO:0005634~nucleus,GO:0005829~cytosol,GO:0016589~NURF complex,	GO:0003677~DNA binding,GO:0004386~helicase activity,GO:0005515~protein binding,GO:0005524~ATP binding,GO:0008094~DNA-dependent ATPase activity,GO:0016887~ATPase activity,GO:0031491~nucleosome binding,	IPR000330:SNF2-related,IPR001005:SANT/Myb domain,IPR001650:Helicase, C-terminal,IPR009057:Homeodomain-like,IPR014001:Helicase, superfamily 1/2, ATP-binding domain,IPR015194:ISWI HAND domain,IPR015195:SLIDE domain,IPR017884:SANT domain,IPR027417:P-loop containing nucleoside triphosphate hydrolase,			SM00487:DEXDc,SM00490:HELICc,SM00717:SANT,	Alternative splicing,ATP-binding,Chromatin regulator,Coiled coil,Complete proteome,Flowering,Helicase,Hydrolase,Nucleotide-binding,Nucleus,Reference proteome,Repeat,	chain:Putative chromatin-remodeling complex ATPase chain,compositionally biased region:Asp-rich,compositionally biased region:Poly-Glu,domain:Helicase ATP-binding,domain:Helicase C-terminal,domain:SANT 1,domain:SANT 2,nucleotide phosphate-binding region:ATP,sequence conflict,short sequence motif:DEAH box,	Arabidopsis thaliana	A0A287EV36	specific	215601	2	981	0	1854.46
SCX		A0A287EV50	97.12	4	4	2	9	0.0081448	9.37355e-05	83.22	0	1684	A0A287EV50	Chromatin-remodeling complex ATPase	unreviewed	1105	126,941	nucleus [GO:0005634]	SUBCELLULAR LOCATION: Nucleus {ECO:0000256|SAAS:SAAS00548613}.	ATP-dependent chromatin remodeling [GO:0043044]	ATP binding [GO:0005524];DNA binding [GO:0003677];hydrolase activity, acting on acid anhydrides, in phosphorus-containing anhydrides [GO:0016818];nucleosome binding [GO:0031491]	Q8RWY3	ISWI chromatin-remodeling complex ATPase CHR11 (EC 3.6.4.-) (ISW2-like) (Protein CHROMATIN REMODELING 11) (Sucrose nonfermenting protein 2 homolog)	reviewed	1056	122,558	nucleus [GO:0005634]	SUBCELLULAR LOCATION: Nucleus {ECO:0000255|PROSITE-ProRule:PRU00624, ECO:0000269|PubMed:22694359}.	ATP-dependent chromatin remodeling [GO:0043044];flower development [GO:0009908];megagametogenesis [GO:0009561];nucleosome organization [GO:0034728];nucleosome positioning [GO:0016584];positive regulation of cellular response to heat [GO:1900036];regulation of timing of transition from vegetative to reproductive phase [GO:0048510]	ATP binding [GO:0005524];DNA binding [GO:0003677];DNA-dependent ATPase activity [GO:0008094];helicase activity [GO:0004386];nucleosome binding [GO:0031491]	Q8RWY3	chromatin-remodeling protein 11(CHR11)	GO:0009553~embryo sac development,GO:0009561~megagametogenesis,GO:0009908~flower development,GO:0010228~vegetative to reproductive phase transition of meristem,GO:0016049~cell growth,GO:0016569~covalent chromatin modification,GO:0016584~nucleosome positioning,GO:0034728~nucleosome organization,GO:0043044~ATP-dependent chromatin remodeling,GO:0048510~regulation of timing of transition from vegetat…	GO:0005634~nucleus,GO:0005829~cytosol,GO:0016589~NURF complex,	GO:0003677~DNA binding,GO:0004386~helicase activity,GO:0005515~protein binding,GO:0005524~ATP binding,GO:0008094~DNA-dependent ATPase activity,GO:0016887~ATPase activity,GO:0031491~nucleosome binding,	IPR000330:SNF2-related,IPR001005:SANT/Myb domain,IPR001650:Helicase, C-terminal,IPR009057:Homeodomain-like,IPR014001:Helicase, superfamily 1/2, ATP-binding domain,IPR015194:ISWI HAND domain,IPR015195:SLIDE domain,IPR017884:SANT domain,IPR027417:P-loop containing nucleoside triphosphate hydrolase,			SM00487:DEXDc,SM00490:HELICc,SM00717:SANT,	Alternative splicing,ATP-binding,Chromatin regulator,Coiled coil,Complete proteome,Flowering,Helicase,Hydrolase,Nucleotide-binding,Nucleus,Reference proteome,Repeat,	chain:Putative chromatin-remodeling complex ATPase chain,compositionally biased region:Asp-rich,compositionally biased region:Poly-Glu,domain:Helicase ATP-binding,domain:Helicase C-terminal,domain:SANT 1,domain:SANT 2,nucleotide phosphate-binding region:ATP,sequence conflict,short sequence motif:DEAH box,	Arabidopsis thaliana	A0A287EV50	specific	215601	118	1093	0	1859.08
MiGd		A0A287EVK5	73.18	5	4	4	6	0.00643777	1.8807e-05	64.014	0	1089	A0A287EVK5	AIG1-type G domain-containing protein	unreviewed	932	101,660				GTP binding [GO:0005525];hydrolase activity, acting on acid anhydrides [GO:0016817]	O81283	Translocase of chloroplast 159, chloroplastic (AtToc159) (EC 3.6.5.-) (159 kDa chloroplast outer envelope protein) (Plastid protein import 2) (Translocase of chloroplast 160, chloroplastic) (AtToc160) (Translocase of chloroplast 86, chloroplastic) (AtToc86)	reviewed	1503	160,819	chloroplast [GO:0009507];chloroplast envelope [GO:0009941];chloroplast outer membrane [GO:0009707];cytosol [GO:0005829];integral component of membrane [GO:0016021];plastid [GO:0009536];TOC-TIC supercomplex I [GO:0061927]	SUBCELLULAR LOCATION: Plastid, chloroplast outer membrane;Single-pass membrane protein. Cytoplasm. Note=Cycles between the cytoplasm and chloroplast, probably as a soluble preprotein receptor. The anchoring to the chloroplast outer membrane required the GTPase activity and GDP, and is dependent of interactions with TOC33 as well as TOC34 and TOC75. May contain beta barrel transmembrane regions.	protein import into chloroplast stroma [GO:0045037];protein targeting to chloroplast [GO:0045036]	chaperone binding [GO:0051087];G protein-coupled receptor activity [GO:0004930];GTPase activity [GO:0003924];GTP binding [GO:0005525];metal ion binding [GO:0046872];ribosomal small subunit binding [GO:0043024];transmembrane signaling receptor activity [GO:0004888]	O81283	translocon at the outer envelope membrane of chloroplasts 159(TOC159)	GO:0045036~protein targeting to chloroplast,	GO:0005829~cytosol,GO:0009507~chloroplast,GO:0009536~plastid,GO:0009707~chloroplast outer membrane,GO:0009941~chloroplast envelope,GO:0016020~membrane,GO:0016021~integral component of membrane,	GO:0003924~GTPase activity,GO:0004888~transmembrane signaling receptor activity,GO:0005515~protein binding,GO:0005525~GTP binding,GO:0046872~metal ion binding,	IPR005690:Chloroplast protein import component Toc86/159,IPR006703:AIG1,IPR024283:Domain of unknown function DUF3406, chloroplast translocase,IPR027417:P-loop containing nucleoside triphosphate hydrolase,				Chloroplast,Coiled coil,Complete proteome,Cytoplasm,GTP-binding,Hydrolase,Magnesium,Membrane,Metal-binding,Nucleotide-binding,Phosphoprotein,Plastid,Plastid outer membrane,Protein transport,Receptor,Reference proteome,Transmembrane,Transmembrane helix,Transport,	binding site:GTP;via amide nitrogen,chain:Translocase of chloroplast 159, chloroplastic,metal ion-binding site:Magnesium,modified residue,mutagenesis site,nucleotide phosphate-binding region:GTP,region of interest:Homodimerization,sequence conflict,transmembrane region,	Arabidopsis thaliana	A0A287EVK5;A0A287EVK5	superfamily;superfamily	273381;382277	174;3	926;63	0;2.07E-05	1132.75;44.9402
MiGd		A0A287EW35	154.17	44	12	1	235	1.30556	0.00914363	99.265	7.84e-96	273	A0A287EW35	Histone domain-containing protein	unreviewed	180	19,867	nucleosome [GO:0000786];nucleus [GO:0005634]	SUBCELLULAR LOCATION: Chromosome {ECO:0000256|SAAS:SAAS00597685}. Nucleus {ECO:0000256|SAAS:SAAS00597723}.		DNA binding [GO:0003677];protein heterodimerization activity [GO:0046982]	P59226	Histone H3.2 (Histone H3.1)	reviewed	136	15,268	chromocenter [GO:0010369];cytosol [GO:0005829];extracellular region [GO:0005576];nucleosome [GO:0000786];nucleus [GO:0005634];plasma membrane [GO:0005886];plastid [GO:0009536]	SUBCELLULAR LOCATION: Nucleus {ECO:0000269|PubMed:17439305, ECO:0000269|PubMed:25086063}. Chromosome {ECO:0000269|PubMed:17439305, ECO:0000269|PubMed:25086063}. Note=Localized at chromocenters. {ECO:0000269|PubMed:25086063}.		DNA binding [GO:0003677];protein heterodimerization activity [GO:0046982]	P59226	Histone superfamily protein(AT3G27360)	GO:0006334~nucleosome assembly,	GO:0000786~nucleosome,GO:0005634~nucleus,	GO:0003677~DNA binding,GO:0031492~nucleosomal DNA binding,	IPR000164:Histone H3,IPR007125:Histone core,IPR009072:Histone-fold,			SM00428:H3,	3D-structure,Acetylation,Chromosome,Complete proteome,DNA-binding,Methylation,Nucleosome core,Nucleus,Phosphoprotein,Reference proteome,	chain:Histone H3.2,modified residue,site:Not N6-acetylated,site:Not N6-methylated,	Arabidopsis thaliana	A0A287EW35	specific	185400	45	180	9.87e-93	266
SCX		A0A287EW51	177.43	43	12	2	104	0.753623	0.00896294	99.242	4.33e-93	264	A0A287EW51	Histone H3	unreviewed	138	15,553	nucleosome [GO:0000786];nucleus [GO:0005634]	SUBCELLULAR LOCATION: Chromosome {ECO:0000256|SAAS:SAAS00597685}. Nucleus {ECO:0000256|SAAS:SAAS00597723}.		DNA binding [GO:0003677];protein heterodimerization activity [GO:0046982]	P59226	Histone H3.2 (Histone H3.1)	reviewed	136	15,268	chromocenter [GO:0010369];cytosol [GO:0005829];extracellular region [GO:0005576];nucleosome [GO:0000786];nucleus [GO:0005634];plasma membrane [GO:0005886];plastid [GO:0009536]	SUBCELLULAR LOCATION: Nucleus {ECO:0000269|PubMed:17439305, ECO:0000269|PubMed:25086063}. Chromosome {ECO:0000269|PubMed:17439305, ECO:0000269|PubMed:25086063}. Note=Localized at chromocenters. {ECO:0000269|PubMed:25086063}.		DNA binding [GO:0003677];protein heterodimerization activity [GO:0046982]	P59226	Histone superfamily protein(AT3G27360)	GO:0006334~nucleosome assembly,	GO:0000786~nucleosome,GO:0005634~nucleus,	GO:0003677~DNA binding,GO:0031492~nucleosomal DNA binding,	IPR000164:Histone H3,IPR007125:Histone core,IPR009072:Histone-fold,			SM00428:H3,	3D-structure,Acetylation,Chromosome,Complete proteome,DNA-binding,Methylation,Nucleosome core,Nucleus,Phosphoprotein,Reference proteome,	chain:Histone H3.2,modified residue,site:Not N6-acetylated,site:Not N6-methylated,	Arabidopsis thaliana	A0A287EW51	specific	185400	1	132	8.4e-90	256.755
SCX		A0A287EWP5	155.11	15	6	5	28	0.0496454	0.000191111	77.654	0	856	A0A287EWP5	Importin subunit alpha	unreviewed	564	61,796	cytosol [GO:0005829];nuclear pore [GO:0005643];nucleoplasm [GO:0005654]		NLS-bearing protein import into nucleus [GO:0006607]	nuclear import signal receptor activity [GO:0061608];nuclear localization sequence binding [GO:0008139]	Q96321	Importin subunit alpha-1 (IMPa-1) (Karyopherin subunit alpha-1) (KAP-alpha-1)	reviewed	532	58,645	cell wall [GO:0005618];cytosol [GO:0005829];nuclear envelope [GO:0005635];nuclear pore [GO:0005643];nucleolus [GO:0005730];nucleoplasm [GO:0005654]	SUBCELLULAR LOCATION: Nucleus envelope {ECO:0000269|PubMed:8776900}.	NLS-bearing protein import into nucleus [GO:0006607];protein import into nucleus [GO:0006606]	nuclear import signal receptor activity [GO:0061608];nuclear localization sequence binding [GO:0008139]	Q96321	importin alpha isoform 1(IMPA-1)	GO:0006606~protein import into nucleus,GO:0006607~NLS-bearing protein import into nucleus,GO:0006886~intracellular protein transport,	GO:0005618~cell wall,GO:0005634~nucleus,GO:0005635~nuclear envelope,GO:0005643~nuclear pore,GO:0005654~nucleoplasm,GO:0005730~nucleolus,GO:0005737~cytoplasm,GO:0005829~cytosol,	GO:0005515~protein binding,GO:0008139~nuclear localization sequence binding,GO:0008565~protein transporter activity,	IPR000225:Armadillo,IPR002652:Importin-alpha, importin-beta-binding domain,IPR011989:Armadillo-like helical,IPR016024:Armadillo-type fold,IPR024931:Importin subunit alpha,		PIRSF005673:importin subunit alpha,	SM00185:ARM,	Complete proteome,Nucleus,Protein transport,Reference proteome,Repeat,Transport,	chain:Importin subunit alpha-1,compositionally biased region:Asp/Glu-rich (acidic),domain:IBB,repeat:ARM 1,repeat:ARM 2,repeat:ARM 3,repeat:ARM 4,repeat:ARM 5,repeat:ARM 6,repeat:ARM 7,repeat:ARM 8,sequence conflict,	Arabidopsis thaliana	A0A287EWP5	superfamily	227396	40	562	0	616.517
SCX		A0A287EWQ7	127.08	15	6	4	17	0.0323194	0.000384379	75.342	0	775	A0A287EWQ7	Importin subunit alpha	unreviewed	526	57,212	cytoplasm [GO:0005737];nucleus [GO:0005634]		protein import into nucleus [GO:0006606]	nuclear import signal receptor activity [GO:0061608]	Q96321	Importin subunit alpha-1 (IMPa-1) (Karyopherin subunit alpha-1) (KAP-alpha-1)	reviewed	532	58,645	cell wall [GO:0005618];cytosol [GO:0005829];nuclear envelope [GO:0005635];nuclear pore [GO:0005643];nucleolus [GO:0005730];nucleoplasm [GO:0005654]	SUBCELLULAR LOCATION: Nucleus envelope {ECO:0000269|PubMed:8776900}.	NLS-bearing protein import into nucleus [GO:0006607];protein import into nucleus [GO:0006606]	nuclear import signal receptor activity [GO:0061608];nuclear localization sequence binding [GO:0008139]	Q96321	importin alpha isoform 1(IMPA-1)	GO:0006606~protein import into nucleus,GO:0006607~NLS-bearing protein import into nucleus,GO:0006886~intracellular protein transport,	GO:0005618~cell wall,GO:0005634~nucleus,GO:0005635~nuclear envelope,GO:0005643~nuclear pore,GO:0005654~nucleoplasm,GO:0005730~nucleolus,GO:0005737~cytoplasm,GO:0005829~cytosol,	GO:0005515~protein binding,GO:0008139~nuclear localization sequence binding,GO:0008565~protein transporter activity,	IPR000225:Armadillo,IPR002652:Importin-alpha, importin-beta-binding domain,IPR011989:Armadillo-like helical,IPR016024:Armadillo-type fold,IPR024931:Importin subunit alpha,		PIRSF005673:importin subunit alpha,	SM00185:ARM,	Complete proteome,Nucleus,Protein transport,Reference proteome,Repeat,Transport,	chain:Importin subunit alpha-1,compositionally biased region:Asp/Glu-rich (acidic),domain:IBB,repeat:ARM 1,repeat:ARM 2,repeat:ARM 3,repeat:ARM 4,repeat:ARM 5,repeat:ARM 6,repeat:ARM 7,repeat:ARM 8,sequence conflict,	Arabidopsis thaliana	A0A287EWQ7	superfamily	227396	73	524	0	579.153
SCX		A0A287EXK4	148.95	41	8	2	58	0.324022	0.00158859	90.728	5.65e-88	253	A0A287EXK4	Ubiquitin-like domain-containing protein	unreviewed	179	20,588	cytoplasm [GO:0005737];nucleus [GO:0005634];ribosome [GO:0005840]		modification-dependent protein catabolic process [GO:0019941];protein ubiquitination [GO:0016567];translation [GO:0006412]	protein tag [GO:0031386];structural constituent of ribosome [GO:0003735];ubiquitin protein ligase binding [GO:0031625]	P59271	Ubiquitin-40S ribosomal protein S27a-1 [Cleaved into: Ubiquitin;40S ribosomal protein S27a-1]	reviewed	156	17,672	cytoplasm [GO:0005737];cytosol [GO:0005829];cytosolic small ribosomal subunit [GO:0022627];Golgi apparatus [GO:0005794];nucleus [GO:0005634];plasma membrane [GO:0005886];plasmodesma [GO:0009506]	SUBCELLULAR LOCATION: [Ubiquitin]: Cytoplasm {ECO:0000250}. Nucleus {ECO:0000250}.	modification-dependent protein catabolic process [GO:0019941];protein ubiquitination [GO:0016567];translation [GO:0006412]	metal ion binding [GO:0046872];protein tag [GO:0031386];structural constituent of ribosome [GO:0003735];ubiquitin protein ligase binding [GO:0031625]	P59271	Ribosomal protein S27a / Ubiquitin family protein(AT1G23410)	GO:0006412~translation,GO:0042787~protein ubiquitination involved in ubiquitin-dependent protein catabolic process,	GO:0005634~nucleus,GO:0005794~Golgi apparatus,GO:0005840~ribosome,GO:0005886~plasma membrane,GO:0009506~plasmodesma,GO:0022627~cytosolic small ribosomal subunit,	GO:0003735~structural constituent of ribosome,GO:0046872~metal ion binding,	IPR000626:Ubiquitin,IPR002906:Ribosomal protein S27a,IPR011332:Ribosomal protein, zinc-binding domain,IPR019954:Ubiquitin conserved site,IPR019956:Ubiquitin subgroup,	ath03010:Ribosome,		SM00213:UBQ,SM01402:SM01402,	Complete proteome,Cytoplasm,Isopeptide bond,Metal-binding,Nucleus,Reference proteome,Ribonucleoprotein,Ribosomal protein,Zinc,Zinc-finger,	chain:40S ribosomal protein S27a-1,chain:40S ribosomal protein S27a-3,chain:NEDD8-like protein RUB1,chain:Ubiquitin,compositionally biased region:Lys-rich (highly basic),cross-link:Glycyl lysine isopeptide (Gly-Lys) (interchain with K-? in acceptor proteins),cross-link:Glycyl lysine isopeptide (Lys-Gly) (interchain with G-Cter in ubiquitin),helix,strand,zinc finger region:C4-type,	Arabidopsis thaliana	A0A287EXK4;A0A287EXK4	specific;specific	340501;376572	25;126	100;172	2.86E-54;2.36E-26	166.466;94.5761
SCX		A0A287EZR1	56.76	6	2	2	6	0.0124481	4.79194e-05	61.02	0	549	A0A287EZR1	FACT complex subunit SSRP1	unreviewed	482	53,904	chromosome [GO:0005694];nucleus [GO:0005634]	SUBCELLULAR LOCATION: Nucleus {ECO:0000256|RuleBase:RU364013}. Chromosome {ECO:0000256|RuleBase:RU364013}.	DNA repair [GO:0006281];DNA replication [GO:0006260]	DNA binding [GO:0003677]	Q05153	FACT complex subunit SSRP1 (Facilitates chromatin transcription complex subunit SSRP1) (High mobility group B protein 8) (Nucleosome/chromatin assembly factor group D 08) (Nucleosome/chromatin assembly factor group D 8) (Protein NUCLEAR FUSION DEFECTIVE 8) (Recombination signal sequence recognition protein 1)	reviewed	646	71,646	FACT complex [GO:0035101];nuclear chromatin [GO:0000790];nuclear euchromatin [GO:0005719];nucleus [GO:0005634]	SUBCELLULAR LOCATION: Nucleus {ECO:0000255|PROSITE-ProRule:PRU00267, ECO:0000269|PubMed:15546350}. Chromosome {ECO:0000269|PubMed:15546350}. Note=Colocalizes with RNA polymerase II on chromatin. Recruited to actively transcribed loci.	DNA repair [GO:0006281];DNA replication [GO:0006260];karyogamy [GO:0000741];polar nucleus fusion [GO:0010197];vegetative to reproductive phase transition of meristem [GO:0010228]	DNA binding [GO:0003677];DNA-binding transcription factor activity [GO:0003700];histone binding [GO:0042393];nucleosome binding [GO:0031491]	Q05153	high mobility group(HMG)	GO:0000741~karyogamy,GO:0006260~DNA replication,GO:0006281~DNA repair,GO:0006351~transcription, DNA-templated,GO:0006355~regulation of transcription, DNA-templated,GO:0010197~polar nucleus fusion,GO:0010228~vegetative to reproductive phase transition of meristem,	GO:0005634~nucleus,GO:0005719~nuclear euchromatin,GO:0035101~FACT complex,	GO:0003677~DNA binding,GO:0003700~transcription factor activity, sequence-specific DNA binding,	IPR000969:Structure-specific recognition protein,IPR009071:High mobility group (HMG) box domain,IPR011993:Pleckstrin homology-like domain,IPR013719:Domain of unknown function DUF1747,IPR024954:SSRP1 domain,			SM00398:HMG,SM01287:SM01287,	Alternative splicing,Chromosome,Complete proteome,Developmental protein,DNA damage,DNA repair,DNA replication,DNA-binding,Karyogamy,Nucleus,Reference proteome,Transcription,Transcription regulation,	chain:FACT complex subunit SSRP1,compositionally biased region:Asp-rich (acidic),compositionally biased region:Lys-rich (basic),DNA-binding region:HMG box,sequence conflict,	Arabidopsis thaliana	A0A287EZR1;A0A287EZR1	superfamily;specific	227494;238686	2;397	309;460	4.93E-79;1.46E-22	254.927;90.7649
MiGd		A0A287EZS0	143.62	24	12	12	18	0.0279938	8.178e-05	62.673	0	776	A0A287EZS0	FACT complex subunit SSRP1	unreviewed	643	71,503	FACT complex [GO:0035101];nuclear chromatin [GO:0000790]	SUBCELLULAR LOCATION: Nucleus {ECO:0000256|RuleBase:RU364013}. Chromosome {ECO:0000256|RuleBase:RU364013}.	DNA repair [GO:0006281];DNA replication [GO:0006260]	DNA binding [GO:0003677];histone binding [GO:0042393];nucleosome binding [GO:0031491]	Q05153	FACT complex subunit SSRP1 (Facilitates chromatin transcription complex subunit SSRP1) (High mobility group B protein 8) (Nucleosome/chromatin assembly factor group D 08) (Nucleosome/chromatin assembly factor group D 8) (Protein NUCLEAR FUSION DEFECTIVE 8) (Recombination signal sequence recognition protein 1)	reviewed	646	71,646	FACT complex [GO:0035101];nuclear chromatin [GO:0000790];nuclear euchromatin [GO:0005719];nucleus [GO:0005634]	SUBCELLULAR LOCATION: Nucleus {ECO:0000255|PROSITE-ProRule:PRU00267, ECO:0000269|PubMed:15546350}. Chromosome {ECO:0000269|PubMed:15546350}. Note=Colocalizes with RNA polymerase II on chromatin. Recruited to actively transcribed loci.	DNA repair [GO:0006281];DNA replication [GO:0006260];karyogamy [GO:0000741];polar nucleus fusion [GO:0010197];vegetative to reproductive phase transition of meristem [GO:0010228]	DNA binding [GO:0003677];DNA-binding transcription factor activity [GO:0003700];histone binding [GO:0042393];nucleosome binding [GO:0031491]	Q05153	high mobility group(HMG)	GO:0000741~karyogamy,GO:0006260~DNA replication,GO:0006281~DNA repair,GO:0006351~transcription, DNA-templated,GO:0006355~regulation of transcription, DNA-templated,GO:0010197~polar nucleus fusion,GO:0010228~vegetative to reproductive phase transition of meristem,	GO:0005634~nucleus,GO:0005719~nuclear euchromatin,GO:0035101~FACT complex,	GO:0003677~DNA binding,GO:0003700~transcription factor activity, sequence-specific DNA binding,	IPR000969:Structure-specific recognition protein,IPR009071:High mobility group (HMG) box domain,IPR011993:Pleckstrin homology-like domain,IPR013719:Domain of unknown function DUF1747,IPR024954:SSRP1 domain,			SM00398:HMG,SM01287:SM01287,	Alternative splicing,Chromosome,Complete proteome,Developmental protein,DNA damage,DNA repair,DNA replication,DNA-binding,Karyogamy,Nucleus,Reference proteome,Transcription,Transcription regulation,	chain:FACT complex subunit SSRP1,compositionally biased region:Asp-rich (acidic),compositionally biased region:Lys-rich (basic),DNA-binding region:HMG box,sequence conflict,	Arabidopsis thaliana	A0A287EZS0;A0A287EZS0	superfamily;specific	227494;238686	6;558	470;621	8.23E-110;2.45E-23	340.056;93.4613
SCX		A0A287EZT1	79.69	8	4	4	8	0.0135593	0.000161263	62.312	0	697	A0A287EZT1	FACT complex subunit SSRP1	unreviewed	590	65,829	chromosome [GO:0005694];nucleus [GO:0005634]	SUBCELLULAR LOCATION: Nucleus {ECO:0000256|RuleBase:RU364013}. Chromosome {ECO:0000256|RuleBase:RU364013}.	DNA repair [GO:0006281];DNA replication [GO:0006260]	DNA binding [GO:0003677]	Q05153	FACT complex subunit SSRP1 (Facilitates chromatin transcription complex subunit SSRP1) (High mobility group B protein 8) (Nucleosome/chromatin assembly factor group D 08) (Nucleosome/chromatin assembly factor group D 8) (Protein NUCLEAR FUSION DEFECTIVE 8) (Recombination signal sequence recognition protein 1)	reviewed	646	71,646	FACT complex [GO:0035101];nuclear chromatin [GO:0000790];nuclear euchromatin [GO:0005719];nucleus [GO:0005634]	SUBCELLULAR LOCATION: Nucleus {ECO:0000255|PROSITE-ProRule:PRU00267, ECO:0000269|PubMed:15546350}. Chromosome {ECO:0000269|PubMed:15546350}. Note=Colocalizes with RNA polymerase II on chromatin. Recruited to actively transcribed loci.	DNA repair [GO:0006281];DNA replication [GO:0006260];karyogamy [GO:0000741];polar nucleus fusion [GO:0010197];vegetative to reproductive phase transition of meristem [GO:0010228]	DNA binding [GO:0003677];DNA-binding transcription factor activity [GO:0003700];histone binding [GO:0042393];nucleosome binding [GO:0031491]	Q05153	high mobility group(HMG)	GO:0000741~karyogamy,GO:0006260~DNA replication,GO:0006281~DNA repair,GO:0006351~transcription, DNA-templated,GO:0006355~regulation of transcription, DNA-templated,GO:0010197~polar nucleus fusion,GO:0010228~vegetative to reproductive phase transition of meristem,	GO:0005634~nucleus,GO:0005719~nuclear euchromatin,GO:0035101~FACT complex,	GO:0003677~DNA binding,GO:0003700~transcription factor activity, sequence-specific DNA binding,	IPR000969:Structure-specific recognition protein,IPR009071:High mobility group (HMG) box domain,IPR011993:Pleckstrin homology-like domain,IPR013719:Domain of unknown function DUF1747,IPR024954:SSRP1 domain,			SM00398:HMG,SM01287:SM01287,	Alternative splicing,Chromosome,Complete proteome,Developmental protein,DNA damage,DNA repair,DNA replication,DNA-binding,Karyogamy,Nucleus,Reference proteome,Transcription,Transcription regulation,	chain:FACT complex subunit SSRP1,compositionally biased region:Asp-rich (acidic),compositionally biased region:Lys-rich (basic),DNA-binding region:HMG box,sequence conflict,	Arabidopsis thaliana	A0A287EZT1;A0A287EZT1	superfamily;specific	227494;238686	5;505	417;568	8.78E-103;5.54E-23	320.026;92.3057
SCX		A0A287EZU1	46.3	6	3	3	3	0.00479233	1.46769e-05	62.401	0	751	A0A287EZU1	FACT complex subunit SSRP1	unreviewed	626	69,756	chromosome [GO:0005694];nucleus [GO:0005634]	SUBCELLULAR LOCATION: Nucleus {ECO:0000256|RuleBase:RU364013}. Chromosome {ECO:0000256|RuleBase:RU364013}.	DNA repair [GO:0006281];DNA replication [GO:0006260]	DNA binding [GO:0003677]	Q05153	FACT complex subunit SSRP1 (Facilitates chromatin transcription complex subunit SSRP1) (High mobility group B protein 8) (Nucleosome/chromatin assembly factor group D 08) (Nucleosome/chromatin assembly factor group D 8) (Protein NUCLEAR FUSION DEFECTIVE 8) (Recombination signal sequence recognition protein 1)	reviewed	646	71,646	FACT complex [GO:0035101];nuclear chromatin [GO:0000790];nuclear euchromatin [GO:0005719];nucleus [GO:0005634]	SUBCELLULAR LOCATION: Nucleus {ECO:0000255|PROSITE-ProRule:PRU00267, ECO:0000269|PubMed:15546350}. Chromosome {ECO:0000269|PubMed:15546350}. Note=Colocalizes with RNA polymerase II on chromatin. Recruited to actively transcribed loci.	DNA repair [GO:0006281];DNA replication [GO:0006260];karyogamy [GO:0000741];polar nucleus fusion [GO:0010197];vegetative to reproductive phase transition of meristem [GO:0010228]	DNA binding [GO:0003677];DNA-binding transcription factor activity [GO:0003700];histone binding [GO:0042393];nucleosome binding [GO:0031491]	Q05153	high mobility group(HMG)	GO:0000741~karyogamy,GO:0006260~DNA replication,GO:0006281~DNA repair,GO:0006351~transcription, DNA-templated,GO:0006355~regulation of transcription, DNA-templated,GO:0010197~polar nucleus fusion,GO:0010228~vegetative to reproductive phase transition of meristem,	GO:0005634~nucleus,GO:0005719~nuclear euchromatin,GO:0035101~FACT complex,	GO:0003677~DNA binding,GO:0003700~transcription factor activity, sequence-specific DNA binding,	IPR000969:Structure-specific recognition protein,IPR009071:High mobility group (HMG) box domain,IPR011993:Pleckstrin homology-like domain,IPR013719:Domain of unknown function DUF1747,IPR024954:SSRP1 domain,			SM00398:HMG,SM01287:SM01287,	Alternative splicing,Chromosome,Complete proteome,Developmental protein,DNA damage,DNA repair,DNA replication,DNA-binding,Karyogamy,Nucleus,Reference proteome,Transcription,Transcription regulation,	chain:FACT complex subunit SSRP1,compositionally biased region:Asp-rich (acidic),compositionally biased region:Lys-rich (basic),DNA-binding region:HMG box,sequence conflict,	Arabidopsis thaliana	A0A287EZU1;A0A287EZU1	superfamily;specific	227494;238686	3;541	453;604	3.64E-109;5.19E-23	337.745;92.3057
MiGd		A0A287F0Y3	193.14	55	15	15	329	2.49242	0.017456	100	1.26e-69	203	A0A287F0Y3	Histone H4	unreviewed	132	14,489	nucleosome [GO:0000786];nucleus [GO:0005634]	SUBCELLULAR LOCATION: Chromosome {ECO:0000256|SAAS:SAAS00846060}. Nucleus {ECO:0000256|SAAS:SAAS00846055}.		DNA binding [GO:0003677];protein heterodimerization activity [GO:0046982]	P59259	Histone H4	reviewed	103	11,409	chloroplast [GO:0009507];cytosol [GO:0005829];extracellular region [GO:0005576];host cell nucleus [GO:0042025];nucleolus [GO:0005730];nucleosome [GO:0000786];peroxisome [GO:0005777];plasma membrane [GO:0005886];plasmodesma [GO:0009506];plastid [GO:0009536];thylakoid [GO:0009579];vacuolar membrane [GO:0005774];vacuole [GO:0005773]	SUBCELLULAR LOCATION: Nucleus {ECO:0000250}. Chromosome {ECO:0000250}.	nucleosome assembly [GO:0006334];response to water deprivation [GO:0009414]	DNA binding [GO:0003677];protein heterodimerization activity [GO:0046982]	P59259	histone H4(HIS4)	GO:0006334~nucleosome assembly,GO:0009414~response to water deprivation,	GO:0000786~nucleosome,GO:0005634~nucleus,GO:0005730~nucleolus,GO:0005773~vacuole,GO:0005774~vacuolar membrane,GO:0005794~Golgi apparatus,GO:0005829~cytosol,GO:0005886~plasma membrane,GO:0009506~plasmodesma,GO:0009507~chloroplast,GO:0009579~thylakoid,	GO:0003677~DNA binding,	IPR001951:Histone H4,IPR009072:Histone-fold,IPR019809:Histone H4, conserved site,			SM00417:H4,	Acetylation,Alternative splicing,Chromosome,Complete proteome,DNA-binding,Nucleosome core,Nucleus,Reference proteome,	chain:Histone H4,modified residue,	Arabidopsis thaliana	A0A287F0Y3	specific	177669	30	132	2.65e-62	185.806
MiGd		A0A287F174	156.32	29	23	22	44	0.0554855	0.0003886	72.739	0	1217	A0A287F174	DNA helicase (EC 3.6.4.12)	unreviewed	793	88,566	MCM complex [GO:0042555];nucleus [GO:0005634]	SUBCELLULAR LOCATION: Nucleus {ECO:0000256|SAAS:SAAS00536536}.	DNA replication initiation [GO:0006270]	ATP binding [GO:0005524];DNA binding [GO:0003677];DNA helicase activity [GO:0003678]	F4KAB8	DNA replication licensing factor MCM6 (EC 3.6.4.12) (Minichromosome maintenance protein 6) (AtMCM6)	reviewed	831	92,851	MCM complex [GO:0042555];nucleus [GO:0005634];THO complex [GO:0000347]	SUBCELLULAR LOCATION: Nucleus {ECO:0000305}.	DNA replication initiation [GO:0006270];DNA unwinding involved in DNA replication [GO:0006268];double-strand break repair via break-induced replication [GO:0000727];mitotic DNA replication [GO:1902969];pre-replicative complex assembly involved in nuclear cell cycle DNA replication [GO:0006267]	ATP binding [GO:0005524];DNA helicase activity [GO:0003678];DNA replication origin binding [GO:0003688];metal ion binding [GO:0046872];single-stranded DNA binding [GO:0003697]	F4KAB8	minichromosome maintenance (MCM2/3/5) family protein(MCM6)	GO:0006268~DNA unwinding involved in DNA replication,GO:0006270~DNA replication initiation,GO:0007049~cell cycle,	GO:0000347~THO complex,GO:0005634~nucleus,GO:0042555~MCM complex,	GO:0003677~DNA binding,GO:0003678~DNA helicase activity,GO:0005515~protein binding,GO:0005524~ATP binding,GO:0008094~DNA-dependent ATPase activity,GO:0046872~metal ion binding,	IPR001208:Mini-chromosome maintenance, DNA-dependent ATPase,IPR008049:DNA replication licensing factor Mcm6,IPR012340:Nucleic acid-binding, OB-fold,IPR018525:Mini-chromosome maintenance, conserved site,IPR027417:P-loop containing nucleoside triphosphate hydrolase,	ath03030:DNA replication,		SM00350:MCM,	ATP-binding,Cell cycle,Coiled coil,Complete proteome,DNA replication,DNA-binding,Helicase,Hydrolase,Metal-binding,Nucleotide-binding,Nucleus,Reference proteome,Zinc,Zinc-finger,		Arabidopsis thaliana	A0A287F174;A0A287F174;A0A287F174	superfamily;specific;specific	214631;375690;379644	97;679;2	635;792;92	0;9.63E-25;1.33E-14	665.116;99.1761;69.5853
SCX		A0A287F193	114.72	7	7	7	24	0.029304	8.9746e-05	72.162	0	1251	A0A287F193	DNA helicase (EC 3.6.4.12)	unreviewed	819	91,570	MCM complex [GO:0042555];nucleus [GO:0005634]	SUBCELLULAR LOCATION: Nucleus {ECO:0000256|SAAS:SAAS00536536}.	DNA replication initiation [GO:0006270];DNA unwinding involved in DNA replication [GO:0006268];double-strand break repair via break-induced replication [GO:0000727];mitotic DNA replication [GO:1902969];pre-replicative complex assembly involved in nuclear cell cycle DNA replication [GO:0006267]	ATP binding [GO:0005524];DNA helicase activity [GO:0003678];DNA replication origin binding [GO:0003688];single-stranded DNA binding [GO:0003697]	F4KAB8	DNA replication licensing factor MCM6 (EC 3.6.4.12) (Minichromosome maintenance protein 6) (AtMCM6)	reviewed	831	92,851	MCM complex [GO:0042555];nucleus [GO:0005634];THO complex [GO:0000347]	SUBCELLULAR LOCATION: Nucleus {ECO:0000305}.	DNA replication initiation [GO:0006270];DNA unwinding involved in DNA replication [GO:0006268];double-strand break repair via break-induced replication [GO:0000727];mitotic DNA replication [GO:1902969];pre-replicative complex assembly involved in nuclear cell cycle DNA replication [GO:0006267]	ATP binding [GO:0005524];DNA helicase activity [GO:0003678];DNA replication origin binding [GO:0003688];metal ion binding [GO:0046872];single-stranded DNA binding [GO:0003697]	F4KAB8	minichromosome maintenance (MCM2/3/5) family protein(MCM6)	GO:0006268~DNA unwinding involved in DNA replication,GO:0006270~DNA replication initiation,GO:0007049~cell cycle,	GO:0000347~THO complex,GO:0005634~nucleus,GO:0042555~MCM complex,	GO:0003677~DNA binding,GO:0003678~DNA helicase activity,GO:0005515~protein binding,GO:0005524~ATP binding,GO:0008094~DNA-dependent ATPase activity,GO:0046872~metal ion binding,	IPR001208:Mini-chromosome maintenance, DNA-dependent ATPase,IPR008049:DNA replication licensing factor Mcm6,IPR012340:Nucleic acid-binding, OB-fold,IPR018525:Mini-chromosome maintenance, conserved site,IPR027417:P-loop containing nucleoside triphosphate hydrolase,	ath03030:DNA replication,		SM00350:MCM,	ATP-binding,Cell cycle,Coiled coil,Complete proteome,DNA replication,DNA-binding,Helicase,Hydrolase,Metal-binding,Nucleotide-binding,Nucleus,Reference proteome,Zinc,Zinc-finger,		Arabidopsis thaliana	A0A287F193;A0A287F193;A0A287F193	superfamily;specific;specific	214631;375690;379644	122;705;20	661;818;117	0;9.78E-25;3.13E-18	664.346;99.1761;79.9856
MiGd		A0A287F1V0	34.51	16	1	1	1	0.0121951	3.56264e-05	72.308	5.91e-26	97.4	A0A287F1V0	Uncharacterized protein	unreviewed	82	9,095					Q42404	U1 small nuclear ribonucleoprotein 70 kDa (U1 snRNP 70 kDa) (U1-70K) (snRNP70)	reviewed	427	50,388	nuclear speck [GO:0016607];nucleus [GO:0005634];U1 snRNP [GO:0005685];U2-type prespliceosome [GO:0071004]	SUBCELLULAR LOCATION: Nucleus speckle {ECO:0000269|PubMed:15133128, ECO:0000269|PubMed:18414657}. Nucleus, nucleoplasm {ECO:0000269|PubMed:18414657}. Note=The exchange between speckles and nucleoplasm is sensitive to ongoing transcription and phosphorylation. {ECO:0000269|PubMed:18414657}.	mRNA splicing, via spliceosome [GO:0000398]	mRNA binding [GO:0003729];snRNA binding [GO:0017069];U1 snRNA binding [GO:0030619]	Q42404	U1 small nuclear ribonucleoprotein-70K(U1-70K)	GO:0000398~mRNA splicing, via spliceosome,	GO:0000243~commitment complex,GO:0005634~nucleus,GO:0005685~U1 snRNP,GO:0016607~nuclear speck,GO:0071004~U2-type prespliceosome,GO:0071011~precatalytic spliceosome,	GO:0000166~nucleotide binding,GO:0003676~nucleic acid binding,GO:0003723~RNA binding,GO:0003729~mRNA binding,GO:0005515~protein binding,GO:0030619~U1 snRNA binding,	IPR000504:RNA recognition motif domain,IPR012677:Nucleotide-binding, alpha-beta plait,IPR022023:U1 small nuclear ribonucleoprotein of 70kDa N-terminal,	ath03040:Spliceosome,		SM00360:RRM,	Alternative splicing,Complete proteome,mRNA processing,mRNA splicing,Nucleus,Phosphoprotein,Reference proteome,Ribonucleoprotein,RNA-binding,Spliceosome,	chain:U1 small nuclear ribonucleoprotein 70 kDa,compositionally biased region:Arg/Asp/Glu-rich (mixed charge),compositionally biased region:Arg/Glu-rich (mixed charge),domain:RRM,modified residue,splice variant,	Arabidopsis thaliana	A0A287F1V0	superfamily	388407	2	41	1.57e-22	82.2941
SCX		A0A287F3W7	66.49	6	2	2	3	0.00580271	2.85266e-05	56.767	2.82e-160	469	A0A287F3W7	Transcription initiation factor IIF subunit alpha	unreviewed	517	56,970	nucleus [GO:0005634]	SUBCELLULAR LOCATION: Nucleus {ECO:0000256|RuleBase:RU366044}.	positive regulation of transcription elongation from RNA polymerase II promoter [GO:0032968];transcription initiation from RNA polymerase II promoter [GO:0006367]	DNA binding [GO:0003677]	Q9SU25	Transcription initiation factor IIF subunit alpha (TFIIF-alpha) (General transcription factor IIF subunit 1) (Transcription initiation factor RAP74 homolog) (AtRAP74)	reviewed	649	72,343	nucleus [GO:0005634]	SUBCELLULAR LOCATION: Nucleus {ECO:0000269|PubMed:16905668}.	positive regulation of transcription elongation from RNA polymerase II promoter [GO:0032968];transcription initiation from RNA polymerase II promoter [GO:0006367]	DNA binding [GO:0003677];protein C-terminus binding [GO:0008022]	Q9SU25	transcription initiation factor IIF subunit alpha RAP74(RAP74)	GO:0006367~transcription initiation from RNA polymerase II promoter,GO:0032968~positive regulation of transcription elongation from RNA polymerase II promoter,	GO:0005634~nucleus,GO:0009507~chloroplast,	GO:0003677~DNA binding,GO:0003824~catalytic activity,GO:0008022~protein C-terminus binding,	IPR008851:Transcription initiation factor IIF, alpha subunit,IPR011039:Transcription Factor IIF, Rap30/Rap74, interaction,IPR011991:Winged helix-turn-helix DNA-binding domain,	ath03022:Basal transcription factors,			Alternative splicing,Complete proteome,DNA-binding,Nucleus,Reference proteome,Transcription,Transcription regulation,	chain:Transcription initiation factor IIF subunit alpha,compositionally biased region:Asp-rich,compositionally biased region:Poly-Glu,compositionally biased region:Poly-Gly,region of interest:Required for CPL3 and CPL4 binding,sequence conflict,splice variant,	Arabidopsis thaliana	A0A287F3W7;A0A287F3W7	superfamily;specific	310411;372816	49;26	512;54	2.81E-97;0.000680002	304.18;37.356
SCX		A0A287F3X8	29.08	3	1	1	3	0.00587084	2.87831e-05	59.168	3.59e-169	491	A0A287F3X8	Transcription initiation factor IIF subunit alpha	unreviewed	511	56,095	nucleus [GO:0005634]	SUBCELLULAR LOCATION: Nucleus {ECO:0000256|RuleBase:RU366044}.	positive regulation of transcription elongation from RNA polymerase II promoter [GO:0032968];transcription initiation from RNA polymerase II promoter [GO:0006367]	DNA binding [GO:0003677]	Q9SU25	Transcription initiation factor IIF subunit alpha (TFIIF-alpha) (General transcription factor IIF subunit 1) (Transcription initiation factor RAP74 homolog) (AtRAP74)	reviewed	649	72,343	nucleus [GO:0005634]	SUBCELLULAR LOCATION: Nucleus {ECO:0000269|PubMed:16905668}.	positive regulation of transcription elongation from RNA polymerase II promoter [GO:0032968];transcription initiation from RNA polymerase II promoter [GO:0006367]	DNA binding [GO:0003677];protein C-terminus binding [GO:0008022]	Q9SU25	transcription initiation factor IIF subunit alpha RAP74(RAP74)	GO:0006367~transcription initiation from RNA polymerase II promoter,GO:0032968~positive regulation of transcription elongation from RNA polymerase II promoter,	GO:0005634~nucleus,GO:0009507~chloroplast,	GO:0003677~DNA binding,GO:0003824~catalytic activity,GO:0008022~protein C-terminus binding,	IPR008851:Transcription initiation factor IIF, alpha subunit,IPR011039:Transcription Factor IIF, Rap30/Rap74, interaction,IPR011991:Winged helix-turn-helix DNA-binding domain,	ath03022:Basal transcription factors,			Alternative splicing,Complete proteome,DNA-binding,Nucleus,Reference proteome,Transcription,Transcription regulation,	chain:Transcription initiation factor IIF subunit alpha,compositionally biased region:Asp-rich,compositionally biased region:Poly-Glu,compositionally biased region:Poly-Gly,region of interest:Required for CPL3 and CPL4 binding,sequence conflict,splice variant,	Arabidopsis thaliana	A0A287F3X8;A0A287F3X8	superfamily;specific	310411;372816	49;26	511;54	1.85E-100;0.000672016	312.269;37.356
MiGd		A0A287F637	42.56	0	1	1	1	0.000249252	7.28156e-07	40.251	0	2691	A0A287F637	Midasin	unreviewed	4012	453,596	nucleus [GO:0005634]		ribosomal large subunit assembly [GO:0000027]	ATPase activity [GO:0016887];ATP binding [GO:0005524]	A0A1P8AUY4	Midasin (AtMDN1) (Dynein-related AAA-ATPase MDN1) (MIDAS-containing protein 1) (Protein DWARF AND SHORT ROOT 1)	reviewed	5400	611,889	chloroplast envelope [GO:0009941];nucleolus [GO:0005730];nucleoplasm [GO:0005654];plasmodesma [GO:0009506];preribosome, large subunit precursor [GO:0030687]	SUBCELLULAR LOCATION: Nucleus, nucleolus {ECO:0000250|UniProtKB:Q12019}. Nucleus, nucleoplasm {ECO:0000250|UniProtKB:Q12019}.	abscisic acid-activated signaling pathway [GO:0009738];embryo sac development [GO:0009553];regulation of developmental growth [GO:0048638];ribosomal large subunit assembly [GO:0000027];rRNA processing [GO:0006364]	ATPase activity [GO:0016887];ATP binding [GO:0005524]	A0A1P8AUY4	midasin-like protein(AT1G67120)	GO:0000027~ribosomal large subunit assembly,GO:0006364~rRNA processing,GO:0009553~embryo sac development,	GO:0005634~nucleus,GO:0009506~plasmodesma,GO:0009941~chloroplast envelope,GO:0030687~preribosome, large subunit precursor,	GO:0005524~ATP binding,GO:0016887~ATPase activity,	IPR002035:von Willebrand factor, type A,IPR003593:AAA+ ATPase domain,IPR011704:ATPase, dynein-related, AAA domain,IPR012099:Midasin,IPR025662:Sigma-54 interaction domain, ATP-binding site 1,IPR027417:P-loop containing nucleoside triphosphate hydrolase,	ath03008:Ribosome biogenesis in eukaryotes,	PIRSF010340:midasin,	SM00382:AAA,	ATP-binding,Chaperone,Complete proteome,Nucleotide-binding,Nucleus,Reference proteome,		Arabidopsis thaliana	A0A287F637;A0A287F637;A0A287F637;A0A287F637	superfamily;superfamily;superfamily;superfamily	227596;381780;380146;369294	1;3739;3213;3286	1003;4009;3471;3672	0;1.16E-98;3.77E-10;1.04E-05	750.676;319.296;66.3898;51.4281
MiGd		A0A287F7D7	93.31	12	7	7	21	0.0432099	0.000314248	70.309	0	720	A0A287F7D7	Uncharacterized protein	unreviewed	486	53,266	Prp19 complex [GO:0000974]		DNA repair [GO:0006281];mRNA splicing, via spliceosome [GO:0000398]	ubiquitin protein ligase activity [GO:0061630]	O22785	Pre-mRNA-processing factor 19 homolog 2 (EC 2.3.2.27) (MOS4-associated complex protein 3B) (MAC protein 3B) (Plant U-box protein 60) (RING-type E3 ubiquitin transferase PRP19 2) (U-box domain-containing protein 60)	reviewed	525	56,728	catalytic step 2 spliceosome [GO:0071013];cell wall [GO:0005618];Cul4-RING E3 ubiquitin ligase complex [GO:0080008];endoplasmic reticulum [GO:0005783];nucleus [GO:0005634];Prp19 complex [GO:0000974];U2-type catalytic step 1 spliceosome [GO:0071006]	SUBCELLULAR LOCATION: Nucleus {ECO:0000269|PubMed:19629177}.	defense response to bacterium [GO:0042742];DNA repair [GO:0006281];generation of catalytic spliceosome for first transesterification step [GO:0000349];innate immune response [GO:0045087];protein K63-linked ubiquitination [GO:0070534]	ubiquitin protein ligase activity [GO:0061630];ubiquitin-protein transferase activity [GO:0004842]	O22785	MOS4-associated complex 3B(MAC3B)	GO:0000349~generation of catalytic spliceosome for first transesterification step,GO:0006281~DNA repair,GO:0006397~mRNA processing,GO:0008380~RNA splicing,GO:0016567~protein ubiquitination,GO:0042742~defense response to bacterium,GO:0045087~innate immune response,GO:0070534~protein K63-linked ubiquitination,	GO:0000974~Prp19 complex,GO:0005618~cell wall,GO:0005634~nucleus,GO:0005681~spliceosomal complex,GO:0009507~chloroplast,GO:0071006~U2-type catalytic step 1 spliceosome,GO:0080008~Cul4-RING E3 ubiquitin ligase complex,	GO:0000166~nucleotide binding,GO:0004842~ubiquitin-protein transferase activity,GO:0016874~ligase activity,GO:0061630~ubiquitin protein ligase activity,	IPR001680:WD40 repeat,IPR003613:U box domain,IPR013083:Zinc finger, RING/FYVE/PHD-type,IPR013915:Pre-mRNA-splicing factor 19,IPR015943:WD40/YVTN repeat-like-containing domain,IPR017986:WD40-repeat-containing domain,	ath03040:Spliceosome,ath04120:Ubiquitin mediated proteolysis,		SM00320:WD40,SM00504:Ubox,	Alternative splicing,Complete proteome,DNA damage,DNA repair,Immunity,Innate immunity,Ligase,mRNA processing,mRNA splicing,Nucleus,Plant defense,Reference proteome,Repeat,Spliceosome,Ubl conjugation pathway,WD repeat,	chain:Pre-mRNA-processing factor 19 homolog 2,domain:U-box,repeat:WD 1,repeat:WD 2,repeat:WD 3,repeat:WD 4,repeat:WD 5,repeat:WD 6,repeat:WD 7,short sequence motif:DWD box,	Arabidopsis thaliana	A0A287F7D7;A0A287F7D7;A0A287F7D7	specific;specific;specific	238121;369995;319570	223;67;2	478;130;54	4.48E-51;6.83E-37;4.14E-26	175.216;129.945;99.9622
SCX		A0A287F7G3	52.51	8	2	2	3	0.0112782	5.52938e-05	72.18	1.93e-139	401	A0A287F7G3	U-box domain-containing protein	unreviewed	266	29,338	Prp19 complex [GO:0000974]		DNA repair [GO:0006281];mRNA splicing, via spliceosome [GO:0000398]	ubiquitin protein ligase activity [GO:0061630]	Q94BR4	Pre-mRNA-processing factor 19 homolog 1 (EC 2.3.2.-) (MOS4-associated complex protein 3A) (MAC protein 3A) (Plant U-box protein 59) (U-box domain-containing protein 59)	reviewed	523	56,866	catalytic step 2 spliceosome [GO:0071013];extracellular region [GO:0005576];nucleolus [GO:0005730];nucleus [GO:0005634];Prp19 complex [GO:0000974];U2-type catalytic step 1 spliceosome [GO:0071006]	SUBCELLULAR LOCATION: Nucleus {ECO:0000269|PubMed:19629177}.	defense response to bacterium [GO:0042742];DNA repair [GO:0006281];generation of catalytic spliceosome for first transesterification step [GO:0000349];innate immune response [GO:0045087];protein K63-linked ubiquitination [GO:0070534];response to cadmium ion [GO:0046686]	ubiquitin protein ligase activity [GO:0061630];ubiquitin-protein transferase activity [GO:0004842]	Q94BR4	MOS4-associated complex 3A(MAC3A)	GO:0000349~generation of catalytic spliceosome for first transesterification step,GO:0006281~DNA repair,GO:0006397~mRNA processing,GO:0008380~RNA splicing,GO:0016567~protein ubiquitination,GO:0042742~defense response to bacterium,GO:0045087~innate immune response,GO:0046686~response to cadmium ion,GO:0070534~protein K63-linked ubiquitination,	GO:0000974~Prp19 complex,GO:0005634~nucleus,GO:0005681~spliceosomal complex,GO:0005730~nucleolus,GO:0071006~U2-type catalytic step 1 spliceosome,GO:0080008~Cul4-RING E3 ubiquitin ligase complex,	GO:0000166~nucleotide binding,GO:0004842~ubiquitin-protein transferase activity,GO:0016874~ligase activity,GO:0061630~ubiquitin protein ligase activity,	IPR001680:WD40 repeat,IPR003613:U box domain,IPR013083:Zinc finger, RING/FYVE/PHD-type,IPR013915:Pre-mRNA-splicing factor 19,IPR015943:WD40/YVTN repeat-like-containing domain,IPR017986:WD40-repeat-containing domain,	ath03040:Spliceosome,ath04120:Ubiquitin mediated proteolysis,		SM00320:WD40,SM00504:Ubox,	Alternative splicing,Complete proteome,DNA damage,DNA repair,Immunity,Innate immunity,Ligase,mRNA processing,mRNA splicing,Nucleus,Plant defense,Reference proteome,Repeat,Spliceosome,Ubl conjugation pathway,WD repeat,	chain:Pre-mRNA-processing factor 19 homolog 1,domain:U-box,repeat:WD 1,repeat:WD 2,repeat:WD 3,repeat:WD 4,repeat:WD 5,repeat:WD 6,repeat:WD 7,	Arabidopsis thaliana	A0A287F7G3;A0A287F7G3;A0A287F7G3	specific;specific;superfamily	369995;319570;392136	67;2;223	130;54;264	2.52E-37;1.03E-26;0.00114264	126.093;98.0362;39.6256
SCX		A0A287F8K1	59.28	3	4	2	3	0.00292683	1.43885e-05	64.74	0	1381	A0A287F8K1	Uncharacterized protein	unreviewed	1025	116,994			protein glycosylation [GO:0006486]	UDP-glucose:glycoprotein glucosyltransferase activity [GO:0003980]	Q0WL80	UDP-glucose:glycoprotein glucosyltransferase (EC 2.4.1.-) (EMS-mutagenized BRI1 suppressor 1) (Protein PRIORITY IN SWEET LIFE 2)	reviewed	1613	181,805	endoplasmic reticulum [GO:0005783];endoplasmic reticulum lumen [GO:0005788];mitochondrion [GO:0005739]	SUBCELLULAR LOCATION: Endoplasmic reticulum lumen {ECO:0000305}.	anthocyanin-containing compound metabolic process [GO:0046283];defense response signaling pathway, resistance gene-independent [GO:0010204];ER-associated misfolded protein catabolic process [GO:0071712];plant-type hypersensitive response [GO:0009626];protein N-linked glycosylation via asparagine [GO:0018279];response to salicylic acid [GO:0009751]	UDP-glucose:glycoprotein glucosyltransferase activity [GO:0003980];unfolded protein binding [GO:0051082]	Q0WL80	EMS-MUTAGENIZED BRI1 SUPPRESSOR 1(EBS1)	GO:0006486~protein glycosylation,GO:0009626~plant-type hypersensitive response,GO:0009751~response to salicylic acid,GO:0010204~defense response signaling pathway, resistance gene-independent,GO:0016051~carbohydrate biosynthetic process,GO:0018279~protein N-linked glycosylation via asparagine,GO:0030968~endoplasmic reticulum unfolded protein response,GO:0046283~anthocyanin-containing compound met…	GO:0005783~endoplasmic reticulum,GO:0005788~endoplasmic reticulum lumen,GO:0009507~chloroplast,	GO:0003980~UDP-glucose:glycoprotein glucosyltransferase activity,GO:0016757~transferase activity, transferring glycosyl groups,GO:0016758~transferase activity, transferring hexosyl groups,GO:0051082~unfolded protein binding,	IPR002495:Glycosyl transferase, family 8,IPR009448:UDP-glucose:Glycoprotein Glucosyltransferase,	ath04141:Protein processing in endoplasmic reticulum,			Alternative splicing,Complete proteome,Endoplasmic reticulum,Glycoprotein,Reference proteome,Signal,Transferase,		Arabidopsis thaliana	A0A287F8K1;A0A287F8K1;A0A287F8K1;A0A287F8K1	specific;specific;specific;specific	375830;368901;375829;375828	720;574;169;2	987;667;413;152	0;9.07E-38;3.78E-30;2.01E-25	614.987;136.837;118.423;106.179
SCX		A0A287F8M8	97.8	3	4	4	6	0.00374532	4.45436e-05	64.246	0	2108	A0A287F8M8	Uncharacterized protein	unreviewed	1602	180,679	endoplasmic reticulum [GO:0005783]		ER-associated misfolded protein catabolic process [GO:0071712];protein N-linked glycosylation via asparagine [GO:0018279]	UDP-glucose:glycoprotein glucosyltransferase activity [GO:0003980];unfolded protein binding [GO:0051082]	Q0WL80	UDP-glucose:glycoprotein glucosyltransferase (EC 2.4.1.-) (EMS-mutagenized BRI1 suppressor 1) (Protein PRIORITY IN SWEET LIFE 2)	reviewed	1613	181,805	endoplasmic reticulum [GO:0005783];endoplasmic reticulum lumen [GO:0005788];mitochondrion [GO:0005739]	SUBCELLULAR LOCATION: Endoplasmic reticulum lumen {ECO:0000305}.	anthocyanin-containing compound metabolic process [GO:0046283];defense response signaling pathway, resistance gene-independent [GO:0010204];ER-associated misfolded protein catabolic process [GO:0071712];plant-type hypersensitive response [GO:0009626];protein N-linked glycosylation via asparagine [GO:0018279];response to salicylic acid [GO:0009751]	UDP-glucose:glycoprotein glucosyltransferase activity [GO:0003980];unfolded protein binding [GO:0051082]	Q0WL80	EMS-MUTAGENIZED BRI1 SUPPRESSOR 1(EBS1)	GO:0006486~protein glycosylation,GO:0009626~plant-type hypersensitive response,GO:0009751~response to salicylic acid,GO:0010204~defense response signaling pathway, resistance gene-independent,GO:0016051~carbohydrate biosynthetic process,GO:0018279~protein N-linked glycosylation via asparagine,GO:0030968~endoplasmic reticulum unfolded protein response,GO:0046283~anthocyanin-containing compound met…	GO:0005783~endoplasmic reticulum,GO:0005788~endoplasmic reticulum lumen,GO:0009507~chloroplast,	GO:0003980~UDP-glucose:glycoprotein glucosyltransferase activity,GO:0016757~transferase activity, transferring glycosyl groups,GO:0016758~transferase activity, transferring hexosyl groups,GO:0051082~unfolded protein binding,	IPR002495:Glycosyl transferase, family 8,IPR009448:UDP-glucose:Glycoprotein Glucosyltransferase,	ath04141:Protein processing in endoplasmic reticulum,			Alternative splicing,Complete proteome,Endoplasmic reticulum,Glycoprotein,Reference proteome,Signal,Transferase,		Arabidopsis thaliana	A0A287F8M8;A0A287F8M8;A0A287F8M8;A0A287F8M8;A0A287F8M8;A0A287F8M8	specific;specific;specific;specific;specific;specific	375830;375828;375826;375827;368901;375829	1297;470;65;338;1151;746	1564;729;254;467;1244;990	0;1.28E-64;6.26E-55;3.94E-42;1.44E-37;6.54E-30	620.765;219.812;189.724;150.776;136.837;118.423
SCX		A0A287FBY2	74.87	9	4	3	10	0.0222222	8.55451e-05	30.046	1.05e-45	166	A0A287FBY2	Uncharacterized protein	unreviewed	450	49,740				RNA binding [GO:0003723]	P58223	KH domain-containing protein At4g18375	reviewed	606	65,761	nucleus [GO:0005634]	SUBCELLULAR LOCATION: Nucleus {ECO:0000305}.		RNA binding [GO:0003723]	P58223	RNA-binding KH domain-containing protein(AT4G18375)		GO:0005634~nucleus,GO:0005737~cytoplasm,	GO:0003676~nucleic acid binding,GO:0003723~RNA binding,	IPR004087:K Homology domain,IPR004088:K Homology domain, type 1,			SM00322:KH,	Alternative splicing,Complete proteome,Nucleus,Reference proteome,Repeat,RNA-binding,	chain:KH domain-containing protein At4g18375,domain:KH 1,domain:KH 2,domain:KH 3,domain:KH 4,domain:KH 5,splice variant,	Arabidopsis thaliana	A0A287FBY2;A0A287FBY2;A0A287FBY2;A0A287FBY2;A0A287FBY2	specific;specific;specific;superfamily;superfamily	239089;239089;239089;381803;313948	156;45;296;389;251	224;108;366;442;292	5.53E-19;9.58E-15;4.28E-12;3.06E-09;0.00977137	80.2131;68.2719;60.9531;52.8639;36.3452
MiGd		A0A287FBY7	163.66	16	9	9	18	0.0235602	6.88279e-05	29.96	1.37e-49	183	A0A287FBY7	Uncharacterized protein	unreviewed	764	83,687				RNA binding [GO:0003723]	P58223	KH domain-containing protein At4g18375	reviewed	606	65,761	nucleus [GO:0005634]	SUBCELLULAR LOCATION: Nucleus {ECO:0000305}.		RNA binding [GO:0003723]	P58223	RNA-binding KH domain-containing protein(AT4G18375)		GO:0005634~nucleus,GO:0005737~cytoplasm,	GO:0003676~nucleic acid binding,GO:0003723~RNA binding,	IPR004087:K Homology domain,IPR004088:K Homology domain, type 1,			SM00322:KH,	Alternative splicing,Complete proteome,Nucleus,Reference proteome,Repeat,RNA-binding,	chain:KH domain-containing protein At4g18375,domain:KH 1,domain:KH 2,domain:KH 3,domain:KH 4,domain:KH 5,splice variant,	Arabidopsis thaliana	A0A287FBY7;A0A287FBY7;A0A287FBY7;A0A287FBY7;A0A287FBY7	specific;specific;specific;specific;specific	239089;239089;239089;239089;365809	157;46;390;297;679	225;109;459;367;741	2.71E-20;9.50E-16;2.97E-14;4.85E-13;6.76E-09	84.8355;72.1239;67.8867;64.4199;52.6489
SCX		A0A287FBZ2	119.2	11	4	7	27	0.0331288	0.000162864	30.02	6e-51	187	A0A287FBZ2	Uncharacterized protein	unreviewed	815	89,444				RNA binding [GO:0003723]	P58223	KH domain-containing protein At4g18375	reviewed	606	65,761	nucleus [GO:0005634]	SUBCELLULAR LOCATION: Nucleus {ECO:0000305}.		RNA binding [GO:0003723]	P58223	RNA-binding KH domain-containing protein(AT4G18375)		GO:0005634~nucleus,GO:0005737~cytoplasm,	GO:0003676~nucleic acid binding,GO:0003723~RNA binding,	IPR004087:K Homology domain,IPR004088:K Homology domain, type 1,			SM00322:KH,	Alternative splicing,Complete proteome,Nucleus,Reference proteome,Repeat,RNA-binding,	chain:KH domain-containing protein At4g18375,domain:KH 1,domain:KH 2,domain:KH 3,domain:KH 4,domain:KH 5,splice variant,	Arabidopsis thaliana	A0A287FBZ2;A0A287FBZ2;A0A287FBZ2;A0A287FBZ2;A0A287FBZ2;A0A287FBZ2	specific;specific;specific;specific;specific;specific	239089;239089;239089;239089;365809;225483	163;396;52;303;729;508	231;464;115;373;791;594	1.26E-20;3.65E-16;5.44E-16;2.86E-13;4.30E-09;0.000308183	85.9911;73.2795;72.8943;65.1903;53.0341;44.217
SCX		A0A287FCB0	108.27	5	4	5	9	0.00881489	0.000104837	58.353	0	1004	A0A287FCB0	Uncharacterized protein	unreviewed	1021	112,333	chloroplast [GO:0009507]				Q8LPR9	Protein TIC110, chloroplastic (Translocon at the inner envelope membrane of chloroplasts 110) (AtTIC110)	reviewed	1016	112,121	chloroplast [GO:0009507];chloroplast envelope [GO:0009941];extracellular region [GO:0005576];integral component of membrane [GO:0016021];plastid [GO:0009536];Tic complex [GO:0031897];TOC-TIC supercomplex I [GO:0061927]	SUBCELLULAR LOCATION: Plastid, chloroplast inner membrane {ECO:0000305};Multi-pass membrane protein {ECO:0000305}.	chloroplast organization [GO:0009658];protein import into chloroplast stroma [GO:0045037]		Q8LPR9	translocon at the inner envelope membrane of chloroplasts 110(TIC110)	GO:0009658~chloroplast organization,GO:0045037~protein import into chloroplast stroma,	GO:0009507~chloroplast,GO:0009536~plastid,GO:0009941~chloroplast envelope,GO:0016020~membrane,GO:0016021~integral component of membrane,GO:0031897~Tic complex,	GO:0005515~protein binding,					Acetylation,Chloroplast,Complete proteome,Membrane,Plastid,Plastid inner membrane,Protein transport,Reference proteome,Transit peptide,Transmembrane,Transmembrane helix,Transport,		Arabidopsis thaliana	A0A287FCB0;A0A287FCB0	specific;superfamily	374895;374895	117;552	647;890	0;0.00035582	851.687;44.3083
SCX		A0A287FCC2	78.52	4	4	3	4	0.00371747	1.82257e-05	55.413	0	1060	A0A287FCC2	Uncharacterized protein	unreviewed	1076	118,062	chloroplast envelope [GO:0009941];TOC-TIC supercomplex I [GO:0061927]		chloroplast organization [GO:0009658];protein import into chloroplast stroma [GO:0045037]		Q8LPR9	Protein TIC110, chloroplastic (Translocon at the inner envelope membrane of chloroplasts 110) (AtTIC110)	reviewed	1016	112,121	chloroplast [GO:0009507];chloroplast envelope [GO:0009941];extracellular region [GO:0005576];integral component of membrane [GO:0016021];plastid [GO:0009536];Tic complex [GO:0031897];TOC-TIC supercomplex I [GO:0061927]	SUBCELLULAR LOCATION: Plastid, chloroplast inner membrane {ECO:0000305};Multi-pass membrane protein {ECO:0000305}.	chloroplast organization [GO:0009658];protein import into chloroplast stroma [GO:0045037]		Q8LPR9	translocon at the inner envelope membrane of chloroplasts 110(TIC110)	GO:0009658~chloroplast organization,GO:0045037~protein import into chloroplast stroma,	GO:0009507~chloroplast,GO:0009536~plastid,GO:0009941~chloroplast envelope,GO:0016020~membrane,GO:0016021~integral component of membrane,GO:0031897~Tic complex,	GO:0005515~protein binding,					Acetylation,Chloroplast,Complete proteome,Membrane,Plastid,Plastid inner membrane,Protein transport,Reference proteome,Transit peptide,Transmembrane,Transmembrane helix,Transport,		Arabidopsis thaliana	A0A287FCC2;A0A287FCC2	specific;superfamily	374895;374895	199;607	702;945	0;0.000556364	847.835;43.9231
SCX		A0A287FCE0	45.6	5	4	2	5	0.0105932	7.20024e-05	58.314	6.08e-168	499	A0A287FCE0	Uncharacterized protein	Hordeum vulgare subsp. vulgare (Domesticated barley)	472	52,357	chloroplast [GO:0009507]				Q8LPR9	Protein TIC110, chloroplastic (Translocon at the inner envelope membrane of chloroplasts 110) (AtTIC110)	reviewed	1016	112,121	chloroplast [GO:0009507];chloroplast envelope [GO:0009941];extracellular region [GO:0005576];integral component of membrane [GO:0016021];plastid [GO:0009536];Tic complex [GO:0031897];TOC-TIC supercomplex I [GO:0061927]	SUBCELLULAR LOCATION: Plastid, chloroplast inner membrane {ECO:0000305};Multi-pass membrane protein {ECO:0000305}.	chloroplast organization [GO:0009658];protein import into chloroplast stroma [GO:0045037]		Q8LPR9	translocon at the inner envelope membrane of chloroplasts 110(TIC110)	GO:0009658~chloroplast organization,GO:0045037~protein import into chloroplast stroma,	GO:0009507~chloroplast,GO:0009536~plastid,GO:0009941~chloroplast envelope,GO:0016020~membrane,GO:0016021~integral component of membrane,GO:0031897~Tic complex,	GO:0005515~protein binding,					Acetylation,Chloroplast,Complete proteome,Membrane,Plastid,Plastid inner membrane,Protein transport,Reference proteome,Transit peptide,Transmembrane,Transmembrane helix,Transport,		Arabidopsis thaliana	A0A287FCE0	superfamily	374895	18	98	6.83e-32	128.282
SCX		A0A287FCJ1	98.86	6	4	4	10	0.0113122	5.56117e-05	65.475	0	979	A0A287FCJ1	DNA ligase (EC 6.5.1.1)	unreviewed	884	97,140			DNA biosynthetic process [GO:0071897];DNA ligation involved in DNA repair [GO:0051103];DNA recombination [GO:0006310];DNA replication [GO:0006260]	ATP binding [GO:0005524];DNA binding [GO:0003677];DNA ligase (ATP) activity [GO:0003910]	Q42572	DNA ligase 1 (AtLIG1) (EC 6.5.1.1) (DNA ligase I) (Polydeoxyribonucleotide synthase [ATP] 1)	reviewed	790	87,740	cytoplasm [GO:0005737];mitochondrion [GO:0005739];nucleolus [GO:0005730];nucleus [GO:0005634]	SUBCELLULAR LOCATION: [Isoform 1]: Mitochondrion.;SUBCELLULAR LOCATION: [Isoform 2]: Nucleus.;SUBCELLULAR LOCATION: [Isoform 3]: Nucleus.	cell cycle [GO:0007049];cell division [GO:0051301];DNA biosynthetic process [GO:0071897];DNA demethylation [GO:0080111];DNA ligation [GO:0006266];DNA ligation involved in DNA repair [GO:0051103];DNA recombination [GO:0006310];DNA repair [GO:0006281];DNA replication [GO:0006260];double-strand break repair [GO:0006302];lagging strand elongation [GO:0006273];single strand break repair [GO:0000012]	ATP binding [GO:0005524];DNA binding [GO:0003677];DNA ligase (ATP) activity [GO:0003910];metal ion binding [GO:0046872]	Q42572	DNA ligase 1(LIG1)	GO:0000012~single strand break repair,GO:0006260~DNA replication,GO:0006266~DNA ligation,GO:0006273~lagging strand elongation,GO:0006302~double-strand break repair,GO:0006310~DNA recombination,GO:0007049~cell cycle,GO:0051103~DNA ligation involved in DNA repair,GO:0051301~cell division,GO:0071897~DNA biosynthetic process,GO:0080111~DNA demethylation,	GO:0005634~nucleus,GO:0005730~nucleolus,GO:0005739~mitochondrion,	GO:0003677~DNA binding,GO:0003910~DNA ligase (ATP) activity,GO:0005524~ATP binding,GO:0046872~metal ion binding,	IPR000977:DNA ligase, ATP-dependent,IPR012308:DNA ligase, ATP-dependent, N-terminal,IPR012309:DNA ligase, ATP-dependent, C-terminal,IPR012310:DNA ligase, ATP-dependent, central,IPR012340:Nucleic acid-binding, OB-fold,IPR016059:DNA ligase, ATP-dependent, conserved site,	ath03030:DNA replication,ath03410:Base excision repair,ath03420:Nucleotide excision repair,ath03430:Mismatch repair,			Alternative initiation,ATP-binding,Cell cycle,Cell division,Complete proteome,DNA damage,DNA recombination,DNA repair,DNA replication,Ligase,Magnesium,Metal-binding,Mitochondrion,Nucleotide-binding,Nucleus,Reference proteome,Repeat,Transit peptide,	active site:N6-AMP-lysine intermediate,binding site:ATP,chain:DNA ligase 1,metal ion-binding site:Magnesium 1,metal ion-binding site:Magnesium 2,region of interest:Interaction with target DNA,sequence conflict,site:Interaction with target DNA,	Arabidopsis thaliana	A0A287FCJ1;A0A287FCJ1	superfamily;superfamily	215584;235906	180;67	875;227	0;9.93E-06	1104.66;49.4628
MiGd		A0A287FCJ9	107.26	9	6	6	9	0.0105018	3.06794e-05	62.299	0	944	A0A287FCJ9	DNA ligase (EC 6.5.1.1)	unreviewed	857	94,349			DNA biosynthetic process [GO:0071897];DNA ligation involved in DNA repair [GO:0051103];DNA recombination [GO:0006310];DNA replication [GO:0006260]	ATP binding [GO:0005524];DNA binding [GO:0003677];DNA ligase (ATP) activity [GO:0003910]	Q42572	DNA ligase 1 (AtLIG1) (EC 6.5.1.1) (DNA ligase I) (Polydeoxyribonucleotide synthase [ATP] 1)	reviewed	790	87,740	cytoplasm [GO:0005737];mitochondrion [GO:0005739];nucleolus [GO:0005730];nucleus [GO:0005634]	SUBCELLULAR LOCATION: [Isoform 1]: Mitochondrion.;SUBCELLULAR LOCATION: [Isoform 2]: Nucleus.;SUBCELLULAR LOCATION: [Isoform 3]: Nucleus.	cell cycle [GO:0007049];cell division [GO:0051301];DNA biosynthetic process [GO:0071897];DNA demethylation [GO:0080111];DNA ligation [GO:0006266];DNA ligation involved in DNA repair [GO:0051103];DNA recombination [GO:0006310];DNA repair [GO:0006281];DNA replication [GO:0006260];double-strand break repair [GO:0006302];lagging strand elongation [GO:0006273];single strand break repair [GO:0000012]	ATP binding [GO:0005524];DNA binding [GO:0003677];DNA ligase (ATP) activity [GO:0003910];metal ion binding [GO:0046872]	Q42572	DNA ligase 1(LIG1)	GO:0000012~single strand break repair,GO:0006260~DNA replication,GO:0006266~DNA ligation,GO:0006273~lagging strand elongation,GO:0006302~double-strand break repair,GO:0006310~DNA recombination,GO:0007049~cell cycle,GO:0051103~DNA ligation involved in DNA repair,GO:0051301~cell division,GO:0071897~DNA biosynthetic process,GO:0080111~DNA demethylation,	GO:0005634~nucleus,GO:0005730~nucleolus,GO:0005739~mitochondrion,	GO:0003677~DNA binding,GO:0003910~DNA ligase (ATP) activity,GO:0005524~ATP binding,GO:0046872~metal ion binding,	IPR000977:DNA ligase, ATP-dependent,IPR012308:DNA ligase, ATP-dependent, N-terminal,IPR012309:DNA ligase, ATP-dependent, C-terminal,IPR012310:DNA ligase, ATP-dependent, central,IPR012340:Nucleic acid-binding, OB-fold,IPR016059:DNA ligase, ATP-dependent, conserved site,	ath03030:DNA replication,ath03410:Base excision repair,ath03420:Nucleotide excision repair,ath03430:Mismatch repair,			Alternative initiation,ATP-binding,Cell cycle,Cell division,Complete proteome,DNA damage,DNA recombination,DNA repair,DNA replication,Ligase,Magnesium,Metal-binding,Mitochondrion,Nucleotide-binding,Nucleus,Reference proteome,Repeat,Transit peptide,	active site:N6-AMP-lysine intermediate,binding site:ATP,chain:DNA ligase 1,metal ion-binding site:Magnesium 1,metal ion-binding site:Magnesium 2,region of interest:Interaction with target DNA,sequence conflict,site:Interaction with target DNA,	Arabidopsis thaliana	A0A287FCJ9;A0A287FCJ9	superfamily;superfamily	215584;235906	167;54	857;214	0;8.91E-06	1069.99;49.4628
SCX		A0A287FCN3	86.82	6	4	4	9	0.00981461	3.00581e-05	65.241	0	1004	A0A287FCN3	DNA ligase (EC 6.5.1.1)	unreviewed	917	100,882			DNA biosynthetic process [GO:0071897];DNA ligation involved in DNA repair [GO:0051103];DNA recombination [GO:0006310];DNA replication [GO:0006260]	ATP binding [GO:0005524];DNA binding [GO:0003677];DNA ligase (ATP) activity [GO:0003910]	Q42572	DNA ligase 1 (AtLIG1) (EC 6.5.1.1) (DNA ligase I) (Polydeoxyribonucleotide synthase [ATP] 1)	reviewed	790	87,740	cytoplasm [GO:0005737];mitochondrion [GO:0005739];nucleolus [GO:0005730];nucleus [GO:0005634]	SUBCELLULAR LOCATION: [Isoform 1]: Mitochondrion.;SUBCELLULAR LOCATION: [Isoform 2]: Nucleus.;SUBCELLULAR LOCATION: [Isoform 3]: Nucleus.	cell cycle [GO:0007049];cell division [GO:0051301];DNA biosynthetic process [GO:0071897];DNA demethylation [GO:0080111];DNA ligation [GO:0006266];DNA ligation involved in DNA repair [GO:0051103];DNA recombination [GO:0006310];DNA repair [GO:0006281];DNA replication [GO:0006260];double-strand break repair [GO:0006302];lagging strand elongation [GO:0006273];single strand break repair [GO:0000012]	ATP binding [GO:0005524];DNA binding [GO:0003677];DNA ligase (ATP) activity [GO:0003910];metal ion binding [GO:0046872]	Q42572	DNA ligase 1(LIG1)	GO:0000012~single strand break repair,GO:0006260~DNA replication,GO:0006266~DNA ligation,GO:0006273~lagging strand elongation,GO:0006302~double-strand break repair,GO:0006310~DNA recombination,GO:0007049~cell cycle,GO:0051103~DNA ligation involved in DNA repair,GO:0051301~cell division,GO:0071897~DNA biosynthetic process,GO:0080111~DNA demethylation,	GO:0005634~nucleus,GO:0005730~nucleolus,GO:0005739~mitochondrion,	GO:0003677~DNA binding,GO:0003910~DNA ligase (ATP) activity,GO:0005524~ATP binding,GO:0046872~metal ion binding,	IPR000977:DNA ligase, ATP-dependent,IPR012308:DNA ligase, ATP-dependent, N-terminal,IPR012309:DNA ligase, ATP-dependent, C-terminal,IPR012310:DNA ligase, ATP-dependent, central,IPR012340:Nucleic acid-binding, OB-fold,IPR016059:DNA ligase, ATP-dependent, conserved site,	ath03030:DNA replication,ath03410:Base excision repair,ath03420:Nucleotide excision repair,ath03430:Mismatch repair,			Alternative initiation,ATP-binding,Cell cycle,Cell division,Complete proteome,DNA damage,DNA recombination,DNA repair,DNA replication,Ligase,Magnesium,Metal-binding,Mitochondrion,Nucleotide-binding,Nucleus,Reference proteome,Repeat,Transit peptide,	active site:N6-AMP-lysine intermediate,binding site:ATP,chain:DNA ligase 1,metal ion-binding site:Magnesium 1,metal ion-binding site:Magnesium 2,region of interest:Interaction with target DNA,sequence conflict,site:Interaction with target DNA,	Arabidopsis thaliana	A0A287FCN3;A0A287FCN3	superfamily;superfamily	215584;235906	201;88	917;248	0;1.17E-05	1133.16;49.0776
SCX		A0A287FEV9	36.97	3	4	1	2	0.00611621	3.00678e-05	59.868	1.74e-47	164	A0A287FEV9	RRM domain-containing protein	unreviewed	327	39,242				RNA binding [GO:0003723]	Q42404	U1 small nuclear ribonucleoprotein 70 kDa (U1 snRNP 70 kDa) (U1-70K) (snRNP70)	reviewed	427	50,388	nuclear speck [GO:0016607];nucleus [GO:0005634];U1 snRNP [GO:0005685];U2-type prespliceosome [GO:0071004]	SUBCELLULAR LOCATION: Nucleus speckle {ECO:0000269|PubMed:15133128, ECO:0000269|PubMed:18414657}. Nucleus, nucleoplasm {ECO:0000269|PubMed:18414657}. Note=The exchange between speckles and nucleoplasm is sensitive to ongoing transcription and phosphorylation. {ECO:0000269|PubMed:18414657}.	mRNA splicing, via spliceosome [GO:0000398]	mRNA binding [GO:0003729];snRNA binding [GO:0017069];U1 snRNA binding [GO:0030619]	Q42404	U1 small nuclear ribonucleoprotein-70K(U1-70K)	GO:0000398~mRNA splicing, via spliceosome,	GO:0000243~commitment complex,GO:0005634~nucleus,GO:0005685~U1 snRNP,GO:0016607~nuclear speck,GO:0071004~U2-type prespliceosome,GO:0071011~precatalytic spliceosome,	GO:0000166~nucleotide binding,GO:0003676~nucleic acid binding,GO:0003723~RNA binding,GO:0003729~mRNA binding,GO:0005515~protein binding,GO:0030619~U1 snRNA binding,	IPR000504:RNA recognition motif domain,IPR012677:Nucleotide-binding, alpha-beta plait,IPR022023:U1 small nuclear ribonucleoprotein of 70kDa N-terminal,	ath03040:Spliceosome,		SM00360:RRM,	Alternative splicing,Complete proteome,mRNA processing,mRNA splicing,Nucleus,Phosphoprotein,Reference proteome,Ribonucleoprotein,RNA-binding,Spliceosome,	chain:U1 small nuclear ribonucleoprotein 70 kDa,compositionally biased region:Arg/Asp/Glu-rich (mixed charge),compositionally biased region:Arg/Glu-rich (mixed charge),domain:RRM,modified residue,splice variant,	Arabidopsis thaliana	A0A287FEV9	superfamily	388407	10	73	1.15e-32	116.577
MiGd		A0A287FGU5	71.58	17	3	3	7	0.0368421	0.000107629	73.864	1.59e-80	243	A0A287FGU5	Uncharacterized protein	unreviewed	190	21,858	nucleus [GO:0005634]		nucleosome assembly [GO:0006334]		Q9ZUP3	Nucleosome assembly protein 1;2 (AtNAP1;2) (Nucleosome/chromatin assembly factor group A2)	reviewed	379	43,543	cytoplasm [GO:0005737];cytosol [GO:0005829];mitochondrion [GO:0005739];nucleus [GO:0005634];plasma membrane [GO:0005886]	SUBCELLULAR LOCATION: Nucleus {ECO:0000250}. Cytoplasm {ECO:0000269|PubMed:19228338}. Note=Predominantly located in cytoplasm.	DNA mediated transformation [GO:0009294];DNA repair [GO:0006281];double-strand break repair via homologous recombination [GO:0000724];nucleosome assembly [GO:0006334];response to cadmium ion [GO:0046686];somatic cell DNA recombination [GO:0016444]	histone binding [GO:0042393];identical protein binding [GO:0042802]	Q9ZUP3	nucleosome assembly protein 1;2(NAP1;2)	GO:0000724~double-strand break repair via homologous recombination,GO:0006281~DNA repair,GO:0006334~nucleosome assembly,GO:0009294~DNA mediated transformation,GO:0016444~somatic cell DNA recombination,GO:0046686~response to cadmium ion,	GO:0005634~nucleus,GO:0005737~cytoplasm,GO:0005829~cytosol,GO:0005886~plasma membrane,	GO:0003677~DNA binding,GO:0005515~protein binding,GO:0042393~histone binding,	IPR002164:Nucleosome assembly protein (NAP),				Alternative splicing,Chaperone,Coiled coil,Complete proteome,Cytoplasm,Lipoprotein,Methylation,Nucleus,Phosphoprotein,Prenylation,Reference proteome,		Arabidopsis thaliana	A0A287FGU5	specific	366386	15	190	3.2e-42	140.356
MiGd		A0A287FHX6	170.65	56	14	1	295	1.9281	0.0140223	79.355	6.94e-74	216	A0A287FHX6	Histone H2B	unreviewed	153	16,574	nucleosome [GO:0000786];nucleus [GO:0005634]	SUBCELLULAR LOCATION: Chromosome {ECO:0000256|SAAS:SAAS01176634}. Nucleus {ECO:0000256|RuleBase:RU000451, ECO:0000256|SAAS:SAAS01185060}.	nucleosome assembly [GO:0006334]	DNA binding [GO:0003677];protein heterodimerization activity [GO:0046982]	O23629	Histone H2B.6 (H2BAt) (HTB9)	reviewed	150	16,436	chloroplast stroma [GO:0009570];chloroplast thylakoid [GO:0009534];cytosol [GO:0005829];nucleolus [GO:0005730];nucleosome [GO:0000786]	SUBCELLULAR LOCATION: Nucleus {ECO:0000250}. Chromosome {ECO:0000250}.	nucleosome assembly [GO:0006334]	DNA binding [GO:0003677];protein heterodimerization activity [GO:0046982]	O23629	Histone superfamily protein(HTB9)	GO:0006334~nucleosome assembly,	GO:0000786~nucleosome,GO:0000788~nuclear nucleosome,GO:0005634~nucleus,GO:0005730~nucleolus,GO:0009534~chloroplast thylakoid,GO:0009570~chloroplast stroma,	GO:0003677~DNA binding,GO:0046982~protein heterodimerization activity,	IPR000558:Histone H2B,IPR007125:Histone core,IPR009072:Histone-fold,			SM00427:H2B,	Acetylation,Chromosome,Complete proteome,DNA-binding,Isopeptide bond,Methylation,Nucleosome core,Nucleus,Reference proteome,Ubl conjugation,	chain:Histone H2B.6,cross-link:Glycyl lysine isopeptide (Lys-Gly) (interchain with G-Cter in ubiquitin),modified residue,	Arabidopsis thaliana	A0A287FHX6	specific	197718	62	152	1.24e-51	159.219
MiGd		A0A287FJV4	79.3	9	6	6	8	0.0111888	3.26866e-05	45.822	0	599	A0A287FJV4	Uncharacterized protein	unreviewed	715	80,397					F4KEY9	N-terminal acetyltransferase B complex auxiliary subunit NAA25 (N-terminal acetyltransferase B complex auxiliary subunit TCU2) (NatB N-alpha-terminal acetylation complex non-catalytic subunit) (Protein TRANSCURVATA 2)	reviewed	1065	121,463	cytoplasm [GO:0005737];cytosol [GO:0005829];NatB complex [GO:0031416];plasmodesma [GO:0009506]	SUBCELLULAR LOCATION: Cytoplasm {ECO:0000269|PubMed:24244708}.	N-terminal peptidyl-methionine acetylation [GO:0017196]		F4KEY9	Tetratricopeptide repeat (TPR)-like superfamily protein(AT5G58450)	GO:0017196~N-terminal peptidyl-methionine acetylation,	GO:0005634~nucleus,GO:0005829~cytosol,GO:0009506~plasmodesma,GO:0031416~NatB complex,	GO:0004596~peptide alpha-N-acetyltransferase activity,	IPR011990:Tetratricopeptide-like helical,IPR013026:Tetratricopeptide repeat-containing domain,IPR019183:N-acetyltransferase B complex, non-catalytic subunit,IPR019734:Tetratricopeptide repeat,			SM00028:TPR,	Coiled coil,Complete proteome,Reference proteome,		Arabidopsis thaliana	A0A287FJV4	superfamily	370702	13	363	3.51e-47	170.946
SCX		A0A287FK93	182.28	44	13	7	851	5.63576	0.0277058	100	3.12e-69	203	A0A287FK93	Histone H4	unreviewed	151	16,884	nucleosome [GO:0000786];nucleus [GO:0005634]	SUBCELLULAR LOCATION: Chromosome {ECO:0000256|SAAS:SAAS00846060}. Nucleus {ECO:0000256|SAAS:SAAS00846055}.		DNA binding [GO:0003677];protein heterodimerization activity [GO:0046982]	P59259	Histone H4	reviewed	103	11,409	chloroplast [GO:0009507];cytosol [GO:0005829];extracellular region [GO:0005576];nucleolus [GO:0005730];nucleosome [GO:0000786];peroxisome [GO:0005777];plasma membrane [GO:0005886];plasmodesma [GO:0009506];plastid [GO:0009536];thylakoid [GO:0009579];vacuolar membrane [GO:0005774];vacuole [GO:0005773]	SUBCELLULAR LOCATION: Nucleus {ECO:0000250}. Chromosome {ECO:0000250}.	nucleosome assembly [GO:0006334];response to water deprivation [GO:0009414]	DNA binding [GO:0003677];protein heterodimerization activity [GO:0046982]	P59259	histone H4(HIS4)	GO:0006334~nucleosome assembly,GO:0009414~response to water deprivation,	GO:0000786~nucleosome,GO:0005634~nucleus,GO:0005730~nucleolus,GO:0005773~vacuole,GO:0005774~vacuolar membrane,GO:0005794~Golgi apparatus,GO:0005829~cytosol,GO:0005886~plasma membrane,GO:0009506~plasmodesma,GO:0009507~chloroplast,GO:0009579~thylakoid,	GO:0003677~DNA binding,	IPR001951:Histone H4,IPR009072:Histone-fold,IPR019809:Histone H4, conserved site,			SM00417:H4,	Acetylation,Alternative splicing,Chromosome,Complete proteome,DNA-binding,Nucleosome core,Nucleus,Reference proteome,	chain:Histone H4,modified residue,	Arabidopsis thaliana	A0A287FK93	specific	177669	49	151	6.31e-61	183.11
MiGd		A0A287FRF9	94.41	23	6	6	6	0.0191083	5.58222e-05	32.476	7.9e-37	133	A0A287FRF9	RPOLD domain-containing protein	unreviewed	314	35,096			transcription, DNA-templated [GO:0006351]	DNA binding [GO:0003677];DNA-directed 5'-3' RNA polymerase activity [GO:0003899];protein dimerization activity [GO:0046983]	Q39211	DNA-directed RNA polymerases II, IV and V subunit 3 (DNA-directed RNA polymerase II 36 kDa polypeptide A) (DNA-directed RNA polymerase II subunit RPB3-A) (RNA polymerase II subunit 3-A) (RNA polymerase II subunit B3-A)	reviewed	319	35,461	cytoplasm [GO:0005737];nucleolus [GO:0005730];nucleus [GO:0005634];RNA polymerase II, core complex [GO:0005665];RNA polymerase IV complex [GO:0000418];RNA polymerase V complex [GO:0000419]	SUBCELLULAR LOCATION: Nucleus.	stomatal complex development [GO:0010374];stomatal complex patterning [GO:0010375];transcription by RNA polymerase II [GO:0006366]	DNA binding [GO:0003677];DNA-directed 5'-3' RNA polymerase activity [GO:0003899];protein dimerization activity [GO:0046983]	Q39211	DNA-directed RNA polymerase family protein(NRPB3)	GO:0006351~transcription, DNA-templated,GO:0006366~transcription from RNA polymerase II promoter,GO:0010374~stomatal complex development,GO:0010375~stomatal complex patterning,	GO:0000418~DNA-directed RNA polymerase IV complex,GO:0000419~DNA-directed RNA polymerase V complex,GO:0005634~nucleus,GO:0005665~DNA-directed RNA polymerase II, core complex,GO:0005730~nucleolus,GO:0005737~cytoplasm,	GO:0001055~RNA polymerase II activity,GO:0003677~DNA binding,GO:0003899~DNA-directed RNA polymerase activity,GO:0005515~protein binding,GO:0046983~protein dimerization activity,	IPR001514:DNA-directed RNA polymerase, 30-40kDa subunit, conserved site,IPR009025:DNA-directed RNA polymerase, RBP11-like,IPR011262:DNA-directed RNA polymerase, insert domain,IPR011263:DNA-directed RNA polymerase, RpoA/D/Rpb3-type,	ath00230:Purine metabolism,ath00240:Pyrimidine metabolism,ath01100:Metabolic pathways,ath03020:RNA polymerase,		SM00662:RPOLD,	Acetylation,Complete proteome,DNA-directed RNA polymerase,Nucleus,Reference proteome,Transcription,	chain:DNA-directed RNA polymerase II subunit RPB3-A,compositionally biased region:Poly-Val,	Arabidopsis thaliana	A0A287FRF9	specific	132910	16	312	5.34e-155	435.099
MiGd		A0A287FSN2	154.34	54	15	1	184	1.05143	0.00736382	78.667	3.6e-69	206	A0A287FSN2	Histone H2B	unreviewed	175	19,088	nucleosome [GO:0000786];nucleus [GO:0005634]	SUBCELLULAR LOCATION: Chromosome {ECO:0000256|SAAS:SAAS01176634}. Nucleus {ECO:0000256|RuleBase:RU000451, ECO:0000256|SAAS:SAAS01185060}.		DNA binding [GO:0003677];protein heterodimerization activity [GO:0046982]	O23629	Histone H2B.6 (H2BAt) (HTB9)	reviewed	150	16,436	chloroplast stroma [GO:0009570];chloroplast thylakoid [GO:0009534];cytosol [GO:0005829];nucleolus [GO:0005730];nucleosome [GO:0000786]	SUBCELLULAR LOCATION: Nucleus {ECO:0000250}. Chromosome {ECO:0000250}.	nucleosome assembly [GO:0006334]	DNA binding [GO:0003677];protein heterodimerization activity [GO:0046982]	O23629	Histone superfamily protein(HTB9)	GO:0006334~nucleosome assembly,	GO:0000786~nucleosome,GO:0000788~nuclear nucleosome,GO:0005634~nucleus,GO:0005730~nucleolus,GO:0009534~chloroplast thylakoid,GO:0009570~chloroplast stroma,	GO:0003677~DNA binding,GO:0046982~protein heterodimerization activity,	IPR000558:Histone H2B,IPR007125:Histone core,IPR009072:Histone-fold,			SM00427:H2B,	Acetylation,Chromosome,Complete proteome,DNA-binding,Isopeptide bond,Methylation,Nucleosome core,Nucleus,Reference proteome,Ubl conjugation,	chain:Histone H2B.6,cross-link:Glycyl lysine isopeptide (Lys-Gly) (interchain with G-Cter in ubiquitin),modified residue,	Arabidopsis thaliana	A0A287FSN2	specific	197718	84	174	1.09e-54	168.079
SCX		A0A287FSN6	232.69	57	26	1	780	4.2623	0.0208968	81.818	3.14e-74	219	A0A287FSN6	Histone H2B	unreviewed	183	19,855	nucleosome [GO:0000786];nucleus [GO:0005634]	SUBCELLULAR LOCATION: Chromosome {ECO:0000256|SAAS:SAAS01176634}. Nucleus {ECO:0000256|RuleBase:RU000451, ECO:0000256|SAAS:SAAS01185060}.	nucleosome assembly [GO:0006334]	DNA binding [GO:0003677];protein heterodimerization activity [GO:0046982]	O23629	Histone H2B.6 (H2BAt) (HTB9)	reviewed	150	16,436	chloroplast stroma [GO:0009570];chloroplast thylakoid [GO:0009534];cytosol [GO:0005829];nucleolus [GO:0005730];nucleosome [GO:0000786]	SUBCELLULAR LOCATION: Nucleus {ECO:0000250}. Chromosome {ECO:0000250}.	nucleosome assembly [GO:0006334]	DNA binding [GO:0003677];protein heterodimerization activity [GO:0046982]	O23629	Histone superfamily protein(HTB9)	GO:0006334~nucleosome assembly,	GO:0000786~nucleosome,GO:0000788~nuclear nucleosome,GO:0005634~nucleus,GO:0005730~nucleolus,GO:0009534~chloroplast thylakoid,GO:0009570~chloroplast stroma,	GO:0003677~DNA binding,GO:0046982~protein heterodimerization activity,	IPR000558:Histone H2B,IPR007125:Histone core,IPR009072:Histone-fold,			SM00427:H2B,	Acetylation,Chromosome,Complete proteome,DNA-binding,Isopeptide bond,Methylation,Nucleosome core,Nucleus,Reference proteome,Ubl conjugation,	chain:Histone H2B.6,cross-link:Glycyl lysine isopeptide (Lys-Gly) (interchain with G-Cter in ubiquitin),modified residue,	Arabidopsis thaliana	A0A287FSN6	specific	215081	71	183	2.73e-56	172.953
SCX		A0A287FU94	118.03	11	3	3	15	0.0343249	0.000517043	73.387	0	517	A0A287FU94	Peptidase_M24 domain-containing protein	unreviewed	437	47,804	cytoplasm [GO:0005737];nucleolus [GO:0005730]			nucleic acid binding [GO:0003676]	Q96327	ERBB-3 BINDING PROTEIN 1 (AtEBP1) (Proliferation-associated protein G2p) (AtG2) (Protein CELL-PROLIFERATION-RELATED) (AtCPR)	reviewed	392	42,979	cytoplasm [GO:0005737];cytosol [GO:0005829];nucleolus [GO:0005730];nucleus [GO:0005634];plasma membrane [GO:0005886]	SUBCELLULAR LOCATION: Nucleus {ECO:0000269|PubMed:15689342}.	auxin-activated signaling pathway [GO:0009734];cell cycle G1/S phase transition [GO:0044843];multicellular organism development [GO:0007275];regulation of cell division [GO:0051302];regulation of cell growth [GO:0001558];rRNA processing [GO:0006364]	nucleic acid binding [GO:0003676];RNA binding [GO:0003723]	Q96327	metallopeptidase M24 family protein(ATG2)	GO:0001558~regulation of cell growth,GO:0006351~transcription, DNA-templated,GO:0006364~rRNA processing,GO:0006508~proteolysis,GO:0007275~multicellular organism development,GO:0009734~auxin-activated signaling pathway,GO:0009735~response to cytokinin,GO:0044843~cell cycle G1/S phase transition,GO:0051302~regulation of cell division,	GO:0005634~nucleus,GO:0005730~nucleolus,GO:0005829~cytosol,GO:0005886~plasma membrane,GO:0030529~intracellular ribonucleoprotein complex,	GO:0003723~RNA binding,GO:0005515~protein binding,GO:0008235~metalloexopeptidase activity,	IPR000994:Peptidase M24, structural domain,IPR001714:Peptidase M24, methionine aminopeptidase,IPR004545:Proliferation-associated protein 1,IPR011991:Winged helix-turn-helix DNA-binding domain,				Alternative splicing,Auxin signaling pathway,Complete proteome,Developmental protein,Nucleus,Reference proteome,Ribonucleoprotein,RNA-binding,rRNA processing,		Arabidopsis thaliana	A0A287FU94	superfamily	381919	87	437	1.64e-169	480.925
SCX		A0A287FWK5	74.89	5	4	3	6	0.00626305	3.07896e-05	57.736	0	617	A0A287FWK5	Kinesin-like protein	unreviewed	958	105,190	kinesin complex [GO:0005871];microtubule [GO:0005874]		microtubule-based movement [GO:0007018]	ATPase activity [GO:0016887];ATP binding [GO:0005524];microtubule binding [GO:0008017];microtubule motor activity [GO:0003777]	F4K4C5	Kinesin-like protein KIN-14S	reviewed	765	85,438	kinesin complex [GO:0005871];microtubule [GO:0005874]		microtubule-based movement [GO:0007018]	ATPase activity [GO:0016887];ATP binding [GO:0005524];microtubule binding [GO:0008017];microtubule motor activity [GO:0003777]	F4K4C5	P-loop containing nucleoside triphosphate hydrolases superfamily protein(AT5G27550)	GO:0007018~microtubule-based movement,	GO:0005737~cytoplasm,GO:0005871~kinesin complex,GO:0005874~microtubule,	GO:0003777~microtubule motor activity,GO:0005524~ATP binding,GO:0008017~microtubule binding,GO:0016887~ATPase activity,	IPR001752:Kinesin, motor domain,IPR019821:Kinesin, motor region, conserved site,IPR027417:P-loop containing nucleoside triphosphate hydrolase,			SM00129:KISc,	ATP-binding,Coiled coil,Complete proteome,Microtubule,Motor protein,Nucleotide-binding,Reference proteome,		Arabidopsis thaliana	A0A287FWK5;A0A287FWK5;A0A287FWK5	specific;superfamily;superfamily	276817;236766;235124	290;126;72	617;189;205	2.96E-163;0.000902327;0.0011997	480.938;43.1045;41.9446
MiGd		A0A287FWL7	79.42	8	3	3	3	0.00680272	1.98732e-05	59.664	7.75e-83	269	A0A287FWL7	Kinesin-like protein	unreviewed	441	49,033			microtubule-based movement [GO:0007018]	ATP binding [GO:0005524];microtubule binding [GO:0008017];microtubule motor activity [GO:0003777]	F4K4C5	Kinesin-like protein KIN-14S	reviewed	765	85,438	kinesin complex [GO:0005871];microtubule [GO:0005874]		microtubule-based movement [GO:0007018]	ATPase activity [GO:0016887];ATP binding [GO:0005524];microtubule binding [GO:0008017];microtubule motor activity [GO:0003777]	F4K4C5	P-loop containing nucleoside triphosphate hydrolases superfamily protein(AT5G27550)	GO:0007018~microtubule-based movement,	GO:0005737~cytoplasm,GO:0005871~kinesin complex,GO:0005874~microtubule,	GO:0003777~microtubule motor activity,GO:0005524~ATP binding,GO:0008017~microtubule binding,GO:0016887~ATPase activity,	IPR001752:Kinesin, motor domain,IPR019821:Kinesin, motor region, conserved site,IPR027417:P-loop containing nucleoside triphosphate hydrolase,			SM00129:KISc,	ATP-binding,Coiled coil,Complete proteome,Microtubule,Motor protein,Nucleotide-binding,Reference proteome,		Arabidopsis thaliana	A0A287FWL7;A0A287FWL7	superfamily;superfamily	354959;374144	1;107	100;171	5.01E-61;0.00959441	201.283;35.6517
SCX		A0A287FWU9	95.34	8	4	1	15	0.0195567	9.61423e-05	25	0.000233	41.6	A0A287FWU9	Uncharacterized protein	unreviewed	767	86,754	integral component of membrane [GO:0016021];mitochondrion [GO:0005739]			calcium ion binding [GO:0005509];ribosome binding [GO:0043022]	O23184	Calcium-binding protein CML19 (Calmodulin-like protein 19) (Centrin 2) (AtCEN2)	reviewed	167	19,156	centriole [GO:0005814];centrosome [GO:0005813];cytoplasm [GO:0005737];nucleus [GO:0005634]	SUBCELLULAR LOCATION: Cytoplasm {ECO:0000269|PubMed:16786311}. Nucleus {ECO:0000269|PubMed:16786311}. Note=Localizes to the nucleus after exposure to UV-C and cicplatin. {ECO:0000269|PubMed:16786311}.	centriole replication [GO:0007099];DNA repair [GO:0006281];mitotic cell cycle [GO:0000278]	calcium ion binding [GO:0005509]	O23184	centrin 2(CEN2)	GO:0006281~DNA repair,	GO:0005634~nucleus,GO:0005737~cytoplasm,GO:0005886~plasma membrane,	GO:0005509~calcium ion binding,	IPR002048:EF-hand domain,IPR011992:EF-hand-like domain,IPR018247:EF-Hand 1, calcium-binding site,	ath04626:Plant-pathogen interaction,		SM00054:EFh,	Alternative splicing,Calcium,Complete proteome,Cytoplasm,DNA damage,DNA repair,Metal-binding,Nucleus,Reference proteome,Repeat,	calcium-binding region:1,calcium-binding region:2,calcium-binding region:3,calcium-binding region:4,chain:Calcium-binding protein CML19,domain:EF-hand 1,domain:EF-hand 2,domain:EF-hand 3,domain:EF-hand 4,sequence conflict,	Arabidopsis thaliana	A0A287FWU9;A0A287FWU9	specific;specific	369505;372618	211;689	476;753	8.77E-138;2.77E-06	406.884;45.3191
MiGd		A0A287FWX2	53.75	9	5	1	5	0.00686813	2.00643e-05	25	0.000209	41.6	A0A287FWX2	Uncharacterized protein	unreviewed	728	82,289	integral component of membrane [GO:0016021];mitochondrion [GO:0005739]			calcium ion binding [GO:0005509];ribosome binding [GO:0043022]	O23184	Calcium-binding protein CML19 (Calmodulin-like protein 19) (Centrin 2) (AtCEN2)	reviewed	167	19,156	centriole [GO:0005814];centrosome [GO:0005813];cytoplasm [GO:0005737];nucleus [GO:0005634]	SUBCELLULAR LOCATION: Cytoplasm {ECO:0000269|PubMed:16786311}. Nucleus {ECO:0000269|PubMed:16786311}. Note=Localizes to the nucleus after exposure to UV-C and cicplatin. {ECO:0000269|PubMed:16786311}.	centriole replication [GO:0007099];DNA repair [GO:0006281];mitotic cell cycle [GO:0000278]	calcium ion binding [GO:0005509]	O23184	centrin 2(CEN2)	GO:0006281~DNA repair,	GO:0005634~nucleus,GO:0005737~cytoplasm,GO:0005886~plasma membrane,	GO:0005509~calcium ion binding,	IPR002048:EF-hand domain,IPR011992:EF-hand-like domain,IPR018247:EF-Hand 1, calcium-binding site,	ath04626:Plant-pathogen interaction,		SM00054:EFh,	Alternative splicing,Calcium,Complete proteome,Cytoplasm,DNA damage,DNA repair,Metal-binding,Nucleus,Reference proteome,Repeat,	calcium-binding region:1,calcium-binding region:2,calcium-binding region:3,calcium-binding region:4,chain:Calcium-binding protein CML19,domain:EF-hand 1,domain:EF-hand 2,domain:EF-hand 3,domain:EF-hand 4,sequence conflict,	Arabidopsis thaliana	A0A287FWX2;A0A287FWX2	specific;specific	369505;372618	177;648	442;712	1.06E-138;3.49E-06	408.04;44.9339
SCX		A0A287FYF3	107.53	7	6	6	15	0.014549	4.45575e-05	71.472	0	1346	A0A287FYF3	DNA helicase (EC 3.6.4.12)	unreviewed	1031	116,780	cytosol [GO:0005829];MCM complex [GO:0042555];nucleus [GO:0005634];THO complex [GO:0000347]	SUBCELLULAR LOCATION: Nucleus {ECO:0000256|SAAS:SAAS00536536}.	DNA unwinding involved in DNA replication [GO:0006268];double-strand break repair via break-induced replication [GO:0000727];embryo development ending in seed dormancy [GO:0009793];mitotic DNA replication initiation [GO:1902975];negative regulation of DNA helicase activity [GO:1905775];pre-replicative complex assembly involved in nuclear cell cycle DNA replication [GO:0006267];regulation of cell …	ATP binding [GO:0005524];DNA helicase activity [GO:0003678];DNA replication origin binding [GO:0003688];single-stranded DNA binding [GO:0003697]	Q9LPD9	DNA replication licensing factor MCM2 (EC 3.6.4.12) (Minichromosome maintenance protein 2) (AtMCM2)	reviewed	936	105,584	cytosol [GO:0005829];MCM complex [GO:0042555];nucleus [GO:0005634];THO complex [GO:0000347]	SUBCELLULAR LOCATION: Nucleus {ECO:0000305}.	DNA unwinding involved in DNA replication [GO:0006268];double-strand break repair via break-induced replication [GO:0000727];embryo development ending in seed dormancy [GO:0009793];mitotic DNA replication initiation [GO:1902975];negative regulation of DNA helicase activity [GO:1905775];pre-replicative complex assembly involved in nuclear cell cycle DNA replication [GO:0006267];regulation of cell …	ATP binding [GO:0005524];DNA helicase activity [GO:0003678];DNA replication origin binding [GO:0003688];metal ion binding [GO:0046872];single-stranded DNA binding [GO:0003697]	Q9LPD9	minichromosome maintenance (MCM2/3/5) family protein(MCM2)	GO:0006268~DNA unwinding involved in DNA replication,GO:0006270~DNA replication initiation,GO:0007049~cell cycle,GO:0009793~embryo development ending in seed dormancy,GO:0010082~regulation of root meristem growth,GO:0016032~viral process,GO:0042127~regulation of cell proliferation,GO:0048364~root development,	GO:0000347~THO complex,GO:0005634~nucleus,GO:0005829~cytosol,GO:0042555~MCM complex,	GO:0003677~DNA binding,GO:0003678~DNA helicase activity,GO:0005515~protein binding,GO:0005524~ATP binding,GO:0008094~DNA-dependent ATPase activity,GO:0046872~metal ion binding,	IPR001208:Mini-chromosome maintenance, DNA-dependent ATPase,IPR008045:DNA replication licensing factor Mcm2,IPR012340:Nucleic acid-binding, OB-fold,IPR018525:Mini-chromosome maintenance, conserved site,IPR027417:P-loop containing nucleoside triphosphate hydrolase,	ath03030:DNA replication,		SM00350:MCM,	Alternative splicing,ATP-binding,Cell cycle,Complete proteome,DNA replication,DNA-binding,Helicase,Host-virus interaction,Hydrolase,Metal-binding,Nucleotide-binding,Nucleus,Reference proteome,Zinc,Zinc-finger,		Arabidopsis thaliana	A0A287FYF3;A0A287FYF3;A0A287FYF3	specific;specific;specific	214631;372227;379644	387;90;289	926;225;380	0;4.84E-28;6.66E-16	734.452;110.579;73.8225
MiGd		A0A287FYG9	195.38	36	28	28	77	0.0821772	0.000240069	74.336	0	1319	A0A287FYG9	DNA helicase (EC 3.6.4.12)	unreviewed	937	106,071	MCM complex [GO:0042555];nucleus [GO:0005634]	SUBCELLULAR LOCATION: Nucleus {ECO:0000256|SAAS:SAAS00536536}.	DNA replication initiation [GO:0006270];negative regulation of DNA helicase activity [GO:1905775]	ATP binding [GO:0005524];DNA binding [GO:0003677];DNA helicase activity [GO:0003678]	Q9LPD9	DNA replication licensing factor MCM2 (EC 3.6.4.12) (Minichromosome maintenance protein 2) (AtMCM2)	reviewed	936	105,584	cytosol [GO:0005829];MCM complex [GO:0042555];nucleus [GO:0005634];THO complex [GO:0000347]	SUBCELLULAR LOCATION: Nucleus {ECO:0000305}.	DNA unwinding involved in DNA replication [GO:0006268];double-strand break repair via break-induced replication [GO:0000727];embryo development ending in seed dormancy [GO:0009793];mitotic DNA replication initiation [GO:1902975];negative regulation of DNA helicase activity [GO:1905775];pre-replicative complex assembly involved in nuclear cell cycle DNA replication [GO:0006267];regulation of cell …	ATP binding [GO:0005524];DNA helicase activity [GO:0003678];DNA replication origin binding [GO:0003688];metal ion binding [GO:0046872];single-stranded DNA binding [GO:0003697]	Q9LPD9	minichromosome maintenance (MCM2/3/5) family protein(MCM2)	GO:0006268~DNA unwinding involved in DNA replication,GO:0006270~DNA replication initiation,GO:0007049~cell cycle,GO:0009793~embryo development ending in seed dormancy,GO:0010082~regulation of root meristem growth,GO:0016032~viral process,GO:0042127~regulation of cell proliferation,GO:0048364~root development,	GO:0000347~THO complex,GO:0005634~nucleus,GO:0005829~cytosol,GO:0042555~MCM complex,	GO:0003677~DNA binding,GO:0003678~DNA helicase activity,GO:0005515~protein binding,GO:0005524~ATP binding,GO:0008094~DNA-dependent ATPase activity,GO:0046872~metal ion binding,	IPR001208:Mini-chromosome maintenance, DNA-dependent ATPase,IPR008045:DNA replication licensing factor Mcm2,IPR012340:Nucleic acid-binding, OB-fold,IPR018525:Mini-chromosome maintenance, conserved site,IPR027417:P-loop containing nucleoside triphosphate hydrolase,	ath03030:DNA replication,		SM00350:MCM,	Alternative splicing,ATP-binding,Cell cycle,Complete proteome,DNA replication,DNA-binding,Helicase,Host-virus interaction,Hydrolase,Metal-binding,Nucleotide-binding,Nucleus,Reference proteome,Zinc,Zinc-finger,		Arabidopsis thaliana	A0A287FYG9;A0A287FYG9;A0A287FYG9	specific;specific;specific	214631;372227;379644	335;38;237	846;173;328	0;1.08E-27;5.52E-16	748.32;109.423;73.8225
SCX		A0A287FYI0	114.83	15	8	8	15	0.0202429	0.000232968	82.077	0	1206	A0A287FYI0	DNA helicase (EC 3.6.4.12)	unreviewed	741	84,360	MCM complex [GO:0042555];nucleus [GO:0005634]	SUBCELLULAR LOCATION: Nucleus {ECO:0000256|SAAS:SAAS00536536}.	DNA replication initiation [GO:0006270];negative regulation of DNA helicase activity [GO:1905775]	ATP binding [GO:0005524];DNA binding [GO:0003677];DNA helicase activity [GO:0003678]	Q9LPD9	DNA replication licensing factor MCM2 (EC 3.6.4.12) (Minichromosome maintenance protein 2) (AtMCM2)	reviewed	936	105,584	cytosol [GO:0005829];MCM complex [GO:0042555];nucleus [GO:0005634];THO complex [GO:0000347]	SUBCELLULAR LOCATION: Nucleus {ECO:0000305}.	DNA unwinding involved in DNA replication [GO:0006268];double-strand break repair via break-induced replication [GO:0000727];embryo development ending in seed dormancy [GO:0009793];mitotic DNA replication initiation [GO:1902975];negative regulation of DNA helicase activity [GO:1905775];pre-replicative complex assembly involved in nuclear cell cycle DNA replication [GO:0006267];regulation of cell …	ATP binding [GO:0005524];DNA helicase activity [GO:0003678];DNA replication origin binding [GO:0003688];metal ion binding [GO:0046872];single-stranded DNA binding [GO:0003697]	Q9LPD9	minichromosome maintenance (MCM2/3/5) family protein(MCM2)	GO:0006268~DNA unwinding involved in DNA replication,GO:0006270~DNA replication initiation,GO:0007049~cell cycle,GO:0009793~embryo development ending in seed dormancy,GO:0010082~regulation of root meristem growth,GO:0016032~viral process,GO:0042127~regulation of cell proliferation,GO:0048364~root development,	GO:0000347~THO complex,GO:0005634~nucleus,GO:0005829~cytosol,GO:0042555~MCM complex,	GO:0003677~DNA binding,GO:0003678~DNA helicase activity,GO:0005515~protein binding,GO:0005524~ATP binding,GO:0008094~DNA-dependent ATPase activity,GO:0046872~metal ion binding,	IPR001208:Mini-chromosome maintenance, DNA-dependent ATPase,IPR008045:DNA replication licensing factor Mcm2,IPR012340:Nucleic acid-binding, OB-fold,IPR018525:Mini-chromosome maintenance, conserved site,IPR027417:P-loop containing nucleoside triphosphate hydrolase,	ath03030:DNA replication,		SM00350:MCM,	Alternative splicing,ATP-binding,Cell cycle,Complete proteome,DNA replication,DNA-binding,Helicase,Host-virus interaction,Hydrolase,Metal-binding,Nucleotide-binding,Nucleus,Reference proteome,Zinc,Zinc-finger,		Arabidopsis thaliana	A0A287FYI0;A0A287FYI0	specific;specific	214631;379644	139;41	650;132	0;1.11E-15	748.32;72.6669
MiGd		A0A287FYI2	130	33	20	20	51	0.0701513	0.000491314	82.077	0	1205	A0A287FYI2	DNA helicase (EC 3.6.4.12)	unreviewed	727	82,555	MCM complex [GO:0042555];nucleus [GO:0005634]	SUBCELLULAR LOCATION: Nucleus {ECO:0000256|SAAS:SAAS00536536}.	DNA replication initiation [GO:0006270];negative regulation of DNA helicase activity [GO:1905775]	ATP binding [GO:0005524];DNA binding [GO:0003677];DNA helicase activity [GO:0003678]	Q9LPD9	DNA replication licensing factor MCM2 (EC 3.6.4.12) (Minichromosome maintenance protein 2) (AtMCM2)	reviewed	936	105,584	cytosol [GO:0005829];MCM complex [GO:0042555];nucleus [GO:0005634];THO complex [GO:0000347]	SUBCELLULAR LOCATION: Nucleus {ECO:0000305}.	DNA unwinding involved in DNA replication [GO:0006268];double-strand break repair via break-induced replication [GO:0000727];embryo development ending in seed dormancy [GO:0009793];mitotic DNA replication initiation [GO:1902975];negative regulation of DNA helicase activity [GO:1905775];pre-replicative complex assembly involved in nuclear cell cycle DNA replication [GO:0006267];regulation of cell …	ATP binding [GO:0005524];DNA helicase activity [GO:0003678];DNA replication origin binding [GO:0003688];metal ion binding [GO:0046872];single-stranded DNA binding [GO:0003697]	Q9LPD9	minichromosome maintenance (MCM2/3/5) family protein(MCM2)	GO:0006268~DNA unwinding involved in DNA replication,GO:0006270~DNA replication initiation,GO:0007049~cell cycle,GO:0009793~embryo development ending in seed dormancy,GO:0010082~regulation of root meristem growth,GO:0016032~viral process,GO:0042127~regulation of cell proliferation,GO:0048364~root development,	GO:0000347~THO complex,GO:0005634~nucleus,GO:0005829~cytosol,GO:0042555~MCM complex,	GO:0003677~DNA binding,GO:0003678~DNA helicase activity,GO:0005515~protein binding,GO:0005524~ATP binding,GO:0008094~DNA-dependent ATPase activity,GO:0046872~metal ion binding,	IPR001208:Mini-chromosome maintenance, DNA-dependent ATPase,IPR008045:DNA replication licensing factor Mcm2,IPR012340:Nucleic acid-binding, OB-fold,IPR018525:Mini-chromosome maintenance, conserved site,IPR027417:P-loop containing nucleoside triphosphate hydrolase,	ath03030:DNA replication,		SM00350:MCM,	Alternative splicing,ATP-binding,Cell cycle,Complete proteome,DNA replication,DNA-binding,Helicase,Host-virus interaction,Hydrolase,Metal-binding,Nucleotide-binding,Nucleus,Reference proteome,Zinc,Zinc-finger,		Arabidopsis thaliana	A0A287FYI2;A0A287FYI2	specific;specific	214631;379644	125;27	636;118	0;7.23E-16	749.09;73.0521
SCX		A0A287FYI6	118.51	10	8	8	16	0.0167539	8.21397e-05	74.066	0	1363	A0A287FYI6	DNA helicase (EC 3.6.4.12)	unreviewed	955	108,096	MCM complex [GO:0042555];nucleus [GO:0005634]	SUBCELLULAR LOCATION: Nucleus {ECO:0000256|SAAS:SAAS00536536}.	DNA replication initiation [GO:0006270];negative regulation of DNA helicase activity [GO:1905775]	ATP binding [GO:0005524];DNA binding [GO:0003677];DNA helicase activity [GO:0003678]	Q9LPD9	DNA replication licensing factor MCM2 (EC 3.6.4.12) (Minichromosome maintenance protein 2) (AtMCM2)	reviewed	936	105,584	cytosol [GO:0005829];MCM complex [GO:0042555];nucleus [GO:0005634];THO complex [GO:0000347]	SUBCELLULAR LOCATION: Nucleus {ECO:0000305}.	DNA unwinding involved in DNA replication [GO:0006268];double-strand break repair via break-induced replication [GO:0000727];embryo development ending in seed dormancy [GO:0009793];mitotic DNA replication initiation [GO:1902975];negative regulation of DNA helicase activity [GO:1905775];pre-replicative complex assembly involved in nuclear cell cycle DNA replication [GO:0006267];regulation of cell …	ATP binding [GO:0005524];DNA helicase activity [GO:0003678];DNA replication origin binding [GO:0003688];metal ion binding [GO:0046872];single-stranded DNA binding [GO:0003697]	Q9LPD9	minichromosome maintenance (MCM2/3/5) family protein(MCM2)	GO:0006268~DNA unwinding involved in DNA replication,GO:0006270~DNA replication initiation,GO:0007049~cell cycle,GO:0009793~embryo development ending in seed dormancy,GO:0010082~regulation of root meristem growth,GO:0016032~viral process,GO:0042127~regulation of cell proliferation,GO:0048364~root development,	GO:0000347~THO complex,GO:0005634~nucleus,GO:0005829~cytosol,GO:0042555~MCM complex,	GO:0003677~DNA binding,GO:0003678~DNA helicase activity,GO:0005515~protein binding,GO:0005524~ATP binding,GO:0008094~DNA-dependent ATPase activity,GO:0046872~metal ion binding,	IPR001208:Mini-chromosome maintenance, DNA-dependent ATPase,IPR008045:DNA replication licensing factor Mcm2,IPR012340:Nucleic acid-binding, OB-fold,IPR018525:Mini-chromosome maintenance, conserved site,IPR027417:P-loop containing nucleoside triphosphate hydrolase,	ath03030:DNA replication,		SM00350:MCM,	Alternative splicing,ATP-binding,Cell cycle,Complete proteome,DNA replication,DNA-binding,Helicase,Host-virus interaction,Hydrolase,Metal-binding,Nucleotide-binding,Nucleus,Reference proteome,Zinc,Zinc-finger,		Arabidopsis thaliana	A0A287FYI6;A0A287FYI6;A0A287FYI6	specific;specific;specific	214631;372227;379644	339;42;241	850;177;332	0;2.75E-27;7.18E-16	750.246;108.268;73.4373
MiGd		A0A287FYS5	50.73	18	3	3	6	0.0220588	0.000160425	46.188	4.48e-43	147	A0A287FYS5	Uncharacterized protein	unreviewed	272	27,043				nucleic acid binding [GO:0003676];zinc ion binding [GO:0008270]	O65639	Cold shock protein 1 (AtCSP1) (Cold shock domain-containing protein 1)	reviewed	299	30,088	cytoplasm [GO:0005737];nucleus [GO:0005634];plasma membrane [GO:0005886]	SUBCELLULAR LOCATION: Nucleus {ECO:0000250}. Cytoplasm {ECO:0000250}.	cold acclimation [GO:0009631];DNA duplex unwinding [GO:0032508];response to cold [GO:0009409];response to salt stress [GO:0009651];response to water deprivation [GO:0009414];RNA secondary structure unwinding [GO:0010501]	double-stranded DNA binding [GO:0003690];mRNA binding [GO:0003729];RNA binding [GO:0003723];single-stranded DNA binding [GO:0003697];zinc ion binding [GO:0008270]	O65639	cold shock domain protein 1(CSDP1)	GO:0006355~regulation of transcription, DNA-templated,GO:0009409~response to cold,GO:0009414~response to water deprivation,GO:0009631~cold acclimation,GO:0009651~response to salt stress,GO:0010501~RNA secondary structure unwinding,GO:0032508~DNA duplex unwinding,	GO:0005634~nucleus,GO:0005737~cytoplasm,	GO:0003676~nucleic acid binding,GO:0003690~double-stranded DNA binding,GO:0003697~single-stranded DNA binding,GO:0003723~RNA binding,GO:0003729~mRNA binding,GO:0008270~zinc ion binding,	IPR001878:Zinc finger, CCHC-type,IPR002059:Cold-shock protein, DNA-binding,IPR011129:Cold shock protein,IPR012340:Nucleic acid-binding, OB-fold,IPR019844:Cold-shock conserved site,			SM00343:ZnF_C2HC,SM00357:CSP,	Acetylation,Chaperone,Complete proteome,Cytoplasm,DNA-binding,Metal-binding,Nucleus,Reference proteome,Repeat,RNA-binding,Zinc,Zinc-finger,		Arabidopsis thaliana	A0A287FYS5;A0A287FYS5	specific;superfamily	278729;173561	69;178	135;271	1.02E-30;1.90E-17	109.254;76.7692
SCX		A0A287FYU7	48.34	16	2	2	4	0.0149813	0.000225666	63.514	7.42e-27	105	A0A287FYU7	CSD_1 domain-containing protein	unreviewed	267	26,433				nucleic acid binding [GO:0003676]	O65639	Cold shock protein 1 (AtCSP1) (Cold shock domain-containing protein 1)	reviewed	299	30,088	cytoplasm [GO:0005737];nucleus [GO:0005634];plasma membrane [GO:0005886]	SUBCELLULAR LOCATION: Nucleus {ECO:0000250}. Cytoplasm {ECO:0000250}.	cold acclimation [GO:0009631];DNA duplex unwinding [GO:0032508];response to cold [GO:0009409];response to salt stress [GO:0009651];response to water deprivation [GO:0009414];RNA secondary structure unwinding [GO:0010501]	double-stranded DNA binding [GO:0003690];mRNA binding [GO:0003729];RNA binding [GO:0003723];single-stranded DNA binding [GO:0003697];zinc ion binding [GO:0008270]	O65639	cold shock domain protein 1(CSDP1)	GO:0006355~regulation of transcription, DNA-templated,GO:0009409~response to cold,GO:0009414~response to water deprivation,GO:0009631~cold acclimation,GO:0009651~response to salt stress,GO:0010501~RNA secondary structure unwinding,GO:0032508~DNA duplex unwinding,	GO:0005634~nucleus,GO:0005737~cytoplasm,	GO:0003676~nucleic acid binding,GO:0003690~double-stranded DNA binding,GO:0003697~single-stranded DNA binding,GO:0003723~RNA binding,GO:0003729~mRNA binding,GO:0008270~zinc ion binding,	IPR001878:Zinc finger, CCHC-type,IPR002059:Cold-shock protein, DNA-binding,IPR011129:Cold shock protein,IPR012340:Nucleic acid-binding, OB-fold,IPR019844:Cold-shock conserved site,			SM00343:ZnF_C2HC,SM00357:CSP,	Acetylation,Chaperone,Complete proteome,Cytoplasm,DNA-binding,Metal-binding,Nucleus,Reference proteome,Repeat,RNA-binding,Zinc,Zinc-finger,		Arabidopsis thaliana	A0A287FYU7	specific	278729	42	108	2.45e-31	110.41
MiGd		A0A287FZQ3	128.45	31	4	4	21	0.138158	0.000403609	87.838	1.61e-94	273	A0A287FZQ3	Proliferating cell nuclear antigen	unreviewed	152	16,849	nucleus [GO:0005634]	SUBCELLULAR LOCATION: Nucleus {ECO:0000256|RuleBase:RU000641}.	DNA replication [GO:0006260];regulation of DNA replication [GO:0006275]	DNA binding [GO:0003677];DNA polymerase processivity factor activity [GO:0030337]	Q9ZW35	Proliferating cell nuclear antigen 2 (PCNA 2)	reviewed	264	29,222	nucleus [GO:0005634];PCNA complex [GO:0043626]	SUBCELLULAR LOCATION: Nucleus.	error-prone translesion synthesis [GO:0042276];leading strand elongation [GO:0006272];mismatch repair [GO:0006298];regulation of DNA replication [GO:0006275];translesion synthesis [GO:0019985]	DNA binding [GO:0003677];DNA polymerase processivity factor activity [GO:0030337]	Q9ZW35	proliferating cell nuclear antigen 2(PCNA2)	GO:0006260~DNA replication,GO:0006272~leading strand elongation,GO:0006275~regulation of DNA replication,GO:0006298~mismatch repair,GO:0042276~error-prone translesion synthesis,	GO:0005634~nucleus,GO:0005829~cytosol,GO:0043626~PCNA complex,	GO:0003677~DNA binding,GO:0030337~DNA polymerase processivity factor activity,	IPR000730:Proliferating cell nuclear antigen, PCNA,IPR022648:Proliferating cell nuclear antigen, PCNA, N-terminal,IPR022649:Proliferating cell nuclear antigen, PCNA, C-terminal,IPR022659:Proliferating cell nuclear antigen, PCNA, conserved site,	ath03030:DNA replication,ath03410:Base excision repair,ath03420:Nucleotide excision repair,ath03430:Mismatch repair,			3D-structure,Complete proteome,DNA replication,DNA-binding,Nucleus,Reference proteome,	chain:Proliferating cell nuclear antigen 2,helix,strand,turn,	Arabidopsis thaliana	A0A287FZQ3	superfamily	177688	2	148	1.61e-99	286.542
SCX		A0A287G0H6	230.05	42	26	1	779	3.20576	0.0157169	79.87	2.28e-72	216	A0A287G0H6	Histone H2B	unreviewed	243	26,783	nucleosome [GO:0000786];nucleus [GO:0005634]	SUBCELLULAR LOCATION: Chromosome {ECO:0000256|SAAS:SAAS01176634}. Nucleus {ECO:0000256|RuleBase:RU000451, ECO:0000256|SAAS:SAAS01185060}.	nucleosome assembly [GO:0006334]	DNA binding [GO:0003677];protein heterodimerization activity [GO:0046982]	O23629	Histone H2B.6 (H2BAt) (HTB9)	reviewed	150	16,436	chloroplast stroma [GO:0009570];chloroplast thylakoid [GO:0009534];cytosol [GO:0005829];nucleolus [GO:0005730];nucleosome [GO:0000786]	SUBCELLULAR LOCATION: Nucleus {ECO:0000250}. Chromosome {ECO:0000250}.	nucleosome assembly [GO:0006334]	DNA binding [GO:0003677];protein heterodimerization activity [GO:0046982]	O23629	Histone superfamily protein(HTB9)	GO:0006334~nucleosome assembly,	GO:0000786~nucleosome,GO:0000788~nuclear nucleosome,GO:0005634~nucleus,GO:0005730~nucleolus,GO:0009534~chloroplast thylakoid,GO:0009570~chloroplast stroma,	GO:0003677~DNA binding,GO:0046982~protein heterodimerization activity,	IPR000558:Histone H2B,IPR007125:Histone core,IPR009072:Histone-fold,			SM00427:H2B,	Acetylation,Chromosome,Complete proteome,DNA-binding,Isopeptide bond,Methylation,Nucleosome core,Nucleus,Reference proteome,Ubl conjugation,	chain:Histone H2B.6,cross-link:Glycyl lysine isopeptide (Lys-Gly) (interchain with G-Cter in ubiquitin),modified residue,	Arabidopsis thaliana	A0A287G0H6	specific	215081	131	243	3.4e-57	177.575
MiGd		A0A287G1S9	199.66	34	35	2	87	0.0737913	0.000215571	69.27	0	1606	A0A287G1S9	Structural maintenance of chromosomes protein	unreviewed	1179	134,349	chromosome [GO:0005694];nucleus [GO:0005634]	SUBCELLULAR LOCATION: Nucleus {ECO:0000256|PIRNR:PIRNR005719}.	chromosome organization [GO:0051276]	ATP binding [GO:0005524]	Q9FJL0	Structural maintenance of chromosomes protein 4 (AtSMC4) (SMC protein 4) (SMC-4) (Chromosome-associated protein C) (AtCAP-C)	reviewed	1241	141,130	chromosome [GO:0005694];nucleus [GO:0005634]	SUBCELLULAR LOCATION: Nucleus. Note=Associates with chromatin. {ECO:0000250}.	cell division [GO:0051301];embryo development ending in seed dormancy [GO:0009793];meiotic cell cycle [GO:0051321];mitotic chromosome condensation [GO:0007076];mitotic sister chromatid segregation [GO:0000070]	ATP binding [GO:0005524]	Q9FJL0	structural maintenance of chromosome 3(SMC3)	GO:0000070~mitotic sister chromatid segregation,GO:0007059~chromosome segregation,GO:0007076~mitotic chromosome condensation,GO:0009793~embryo development ending in seed dormancy,GO:0051276~chromosome organization,GO:0051301~cell division,GO:0051321~meiotic cell cycle,	GO:0005634~nucleus,GO:0005694~chromosome,	GO:0005215~transporter activity,GO:0005524~ATP binding,	IPR003395:RecF/RecN/SMC,IPR010935:SMCs flexible hinge,IPR024704:Structural maintenance of chromosomes protein,IPR027417:P-loop containing nucleoside triphosphate hydrolase,		PIRSF005719:structural maintenance of chromosomes protein,	SM00968:SM00968,	Acetylation,Alternative splicing,ATP-binding,Cell cycle,Cell division,Coiled coil,Complete proteome,DNA condensation,Meiosis,Mitosis,Nucleotide-binding,Nucleus,Reference proteome,	chain:Structural maintenance of chromosomes protein 4,nucleotide phosphate-binding region:ATP,region of interest:Flexible hinge,	Arabidopsis thaliana	A0A287G1S9	specific	224117	1	1172	4.89e-156	496.544
SCX		A0A287G1T0	137.89	11	15	15	40	0.0341588	0.000232178	69.06	0	1588	A0A287G1T0	Structural maintenance of chromosomes protein	Hordeum vulgare subsp. vulgare (Domesticated barley)	1171	133,564	chromosome [GO:0005694];nucleus [GO:0005634]	SUBCELLULAR LOCATION: Nucleus {ECO:0000256|PIRNR:PIRNR005719}.	chromosome organization [GO:0051276]	ATP binding [GO:0005524]	Q9FJL0	Structural maintenance of chromosomes protein 4 (AtSMC4) (SMC protein 4) (SMC-4) (Chromosome-associated protein C) (AtCAP-C)	reviewed	1241	141,130	chromosome [GO:0005694];nucleus [GO:0005634]	SUBCELLULAR LOCATION: Nucleus. Note=Associates with chromatin. {ECO:0000250}.	cell division [GO:0051301];embryo development ending in seed dormancy [GO:0009793];meiotic cell cycle [GO:0051321];mitotic chromosome condensation [GO:0007076];mitotic sister chromatid segregation [GO:0000070]	ATP binding [GO:0005524]	Q9FJL0	structural maintenance of chromosome 3(SMC3)	GO:0000070~mitotic sister chromatid segregation,GO:0007059~chromosome segregation,GO:0007076~mitotic chromosome condensation,GO:0009793~embryo development ending in seed dormancy,GO:0051276~chromosome organization,GO:0051301~cell division,GO:0051321~meiotic cell cycle,	GO:0005634~nucleus,GO:0005694~chromosome,	GO:0005215~transporter activity,GO:0005524~ATP binding,	IPR003395:RecF/RecN/SMC,IPR010935:SMCs flexible hinge,IPR024704:Structural maintenance of chromosomes protein,IPR027417:P-loop containing nucleoside triphosphate hydrolase,		PIRSF005719:structural maintenance of chromosomes protein,	SM00968:SM00968,	Acetylation,Alternative splicing,ATP-binding,Cell cycle,Cell division,Coiled coil,Complete proteome,DNA condensation,Meiosis,Mitosis,Nucleotide-binding,Nucleus,Reference proteome,	chain:Structural maintenance of chromosomes protein 4,nucleotide phosphate-binding region:ATP,region of interest:Flexible hinge,	Arabidopsis thaliana	A0A287G1T0	specific	224117	1	1164	9.83e-150	479.596
SCX		A0A287G1T2	113.57	6	5	5	13	0.0123106	0.000185437	65.752	0	1344	A0A287G1T2	Structural maintenance of chromosomes protein	unreviewed	1056	120,559	chromosome [GO:0005694]		chromosome organization [GO:0051276]	ATP binding [GO:0005524]	Q9FJL0	Structural maintenance of chromosomes protein 4 (AtSMC4) (SMC protein 4) (SMC-4) (Chromosome-associated protein C) (AtCAP-C)	reviewed	1241	141,130	chromosome [GO:0005694];nucleus [GO:0005634]	SUBCELLULAR LOCATION: Nucleus. Note=Associates with chromatin. {ECO:0000250}.	cell division [GO:0051301];embryo development ending in seed dormancy [GO:0009793];meiotic cell cycle [GO:0051321];mitotic chromosome condensation [GO:0007076];mitotic sister chromatid segregation [GO:0000070]	ATP binding [GO:0005524]	Q9FJL0	structural maintenance of chromosome 3(SMC3)	GO:0000070~mitotic sister chromatid segregation,GO:0007059~chromosome segregation,GO:0007076~mitotic chromosome condensation,GO:0009793~embryo development ending in seed dormancy,GO:0051276~chromosome organization,GO:0051301~cell division,GO:0051321~meiotic cell cycle,	GO:0005634~nucleus,GO:0005694~chromosome,	GO:0005215~transporter activity,GO:0005524~ATP binding,	IPR003395:RecF/RecN/SMC,IPR010935:SMCs flexible hinge,IPR024704:Structural maintenance of chromosomes protein,IPR027417:P-loop containing nucleoside triphosphate hydrolase,		PIRSF005719:structural maintenance of chromosomes protein,	SM00968:SM00968,	Acetylation,Alternative splicing,ATP-binding,Cell cycle,Cell division,Coiled coil,Complete proteome,DNA condensation,Meiosis,Mitosis,Nucleotide-binding,Nucleus,Reference proteome,	chain:Structural maintenance of chromosomes protein 4,nucleotide phosphate-binding region:ATP,region of interest:Flexible hinge,	Arabidopsis thaliana	A0A287G1T2	specific	224117	1	1055	9.9e-107	360.184
SCX		A0A287G1T8	154.02	12	11	11	33	0.0280612	0.000137576	69.106	0	1598	A0A287G1T8	Structural maintenance of chromosomes protein	unreviewed	1176	134,045	chromosome [GO:0005694];nucleus [GO:0005634]	SUBCELLULAR LOCATION: Nucleus {ECO:0000256|PIRNR:PIRNR005719}.	chromosome organization [GO:0051276]	ATP binding [GO:0005524]	Q9FJL0	Structural maintenance of chromosomes protein 4 (AtSMC4) (SMC protein 4) (SMC-4) (Chromosome-associated protein C) (AtCAP-C)	reviewed	1241	141,130	chromosome [GO:0005694];nucleus [GO:0005634]	SUBCELLULAR LOCATION: Nucleus. Note=Associates with chromatin. {ECO:0000250}.	cell division [GO:0051301];embryo development ending in seed dormancy [GO:0009793];meiotic cell cycle [GO:0051321];mitotic chromosome condensation [GO:0007076];mitotic sister chromatid segregation [GO:0000070]	ATP binding [GO:0005524]	Q9FJL0	structural maintenance of chromosome 3(SMC3)	GO:0000070~mitotic sister chromatid segregation,GO:0007059~chromosome segregation,GO:0007076~mitotic chromosome condensation,GO:0009793~embryo development ending in seed dormancy,GO:0051276~chromosome organization,GO:0051301~cell division,GO:0051321~meiotic cell cycle,	GO:0005634~nucleus,GO:0005694~chromosome,	GO:0005215~transporter activity,GO:0005524~ATP binding,	IPR003395:RecF/RecN/SMC,IPR010935:SMCs flexible hinge,IPR024704:Structural maintenance of chromosomes protein,IPR027417:P-loop containing nucleoside triphosphate hydrolase,		PIRSF005719:structural maintenance of chromosomes protein,	SM00968:SM00968,	Acetylation,Alternative splicing,ATP-binding,Cell cycle,Cell division,Coiled coil,Complete proteome,DNA condensation,Meiosis,Mitosis,Nucleotide-binding,Nucleus,Reference proteome,	chain:Structural maintenance of chromosomes protein 4,nucleotide phosphate-binding region:ATP,region of interest:Flexible hinge,	Arabidopsis thaliana	A0A287G1T8	specific	224117	1	1169	1.13e-152	487.685
MiGd		A0A287G1V5	198.79	34	34	1	87	0.075718	0.0002212	67.539	0	1505	A0A287G1V5	Structural maintenance of chromosomes protein	unreviewed	1149	130,817	chromosome [GO:0005694]		chromosome organization [GO:0051276]	ATP binding [GO:0005524]	Q9FJL0	Structural maintenance of chromosomes protein 4 (AtSMC4) (SMC protein 4) (SMC-4) (Chromosome-associated protein C) (AtCAP-C)	reviewed	1241	141,130	chromosome [GO:0005694];nucleus [GO:0005634]	SUBCELLULAR LOCATION: Nucleus. Note=Associates with chromatin. {ECO:0000250}.	cell division [GO:0051301];embryo development ending in seed dormancy [GO:0009793];meiotic cell cycle [GO:0051321];mitotic chromosome condensation [GO:0007076];mitotic sister chromatid segregation [GO:0000070]	ATP binding [GO:0005524]	Q9FJL0	structural maintenance of chromosome 3(SMC3)	GO:0000070~mitotic sister chromatid segregation,GO:0007059~chromosome segregation,GO:0007076~mitotic chromosome condensation,GO:0009793~embryo development ending in seed dormancy,GO:0051276~chromosome organization,GO:0051301~cell division,GO:0051321~meiotic cell cycle,	GO:0005634~nucleus,GO:0005694~chromosome,	GO:0005215~transporter activity,GO:0005524~ATP binding,	IPR003395:RecF/RecN/SMC,IPR010935:SMCs flexible hinge,IPR024704:Structural maintenance of chromosomes protein,IPR027417:P-loop containing nucleoside triphosphate hydrolase,		PIRSF005719:structural maintenance of chromosomes protein,	SM00968:SM00968,	Acetylation,Alternative splicing,ATP-binding,Cell cycle,Cell division,Coiled coil,Complete proteome,DNA condensation,Meiosis,Mitosis,Nucleotide-binding,Nucleus,Reference proteome,	chain:Structural maintenance of chromosomes protein 4,nucleotide phosphate-binding region:ATP,region of interest:Flexible hinge,	Arabidopsis thaliana	A0A287G1V5	specific	224117	1	1130	1.41e-144	465.343
MiGd		A0A287G2P9	134.08	35	9	4	245	1.28272	0.0037473	54.815	1.43e-40	133	A0A287G2P9	Histone domain-containing protein	unreviewed	191	21,122	nucleosome [GO:0000786];nucleus [GO:0005634]	SUBCELLULAR LOCATION: Chromosome {ECO:0000256|SAAS:SAAS00597685}. Nucleus {ECO:0000256|SAAS:SAAS00597723}.		DNA binding [GO:0003677];protein heterodimerization activity [GO:0046982]	Q9LR02	Histone H3-like 3	reviewed	136	15,402	mitochondrion [GO:0005739];nucleosome [GO:0000786];nucleus [GO:0005634]	SUBCELLULAR LOCATION: Nucleus {ECO:0000250}. Chromosome {ECO:0000250}.		DNA binding [GO:0003677];protein heterodimerization activity [GO:0046982]	Q9LR02	Histone superfamily protein(AT1G75600)	GO:0006334~nucleosome assembly,	GO:0000786~nucleosome,GO:0005634~nucleus,	GO:0003677~DNA binding,GO:0031492~nucleosomal DNA binding,GO:0046982~protein heterodimerization activity,	IPR000164:Histone H3,IPR007125:Histone core,IPR009072:Histone-fold,			SM00428:H3,	Acetylation,Chromosome,Complete proteome,DNA-binding,Methylation,Nucleosome core,Nucleus,Phosphoprotein,Reference proteome,	chain:Histone H3-like 3,	Arabidopsis thaliana	A0A287G2P9	superfamily	390056	89	187	1.27e-41	135.653
MiGd		A0A287G403	198.58	41	25	1	44	0.0545906	0.000159479	66.963	0	1043	A0A287G403	DNA helicase (EC 3.6.4.12)	unreviewed	806	88,172	MCM complex [GO:0042555];nucleus [GO:0005634]	SUBCELLULAR LOCATION: Nucleus {ECO:0000256|SAAS:SAAS00536536}.	DNA replication initiation [GO:0006270]	ATP binding [GO:0005524];DNA binding [GO:0003677];DNA helicase activity [GO:0003678]	Q9FL33	DNA replication licensing factor MCM3 (EC 3.6.4.12) (Minichromosome maintenance protein 3) (AtMCM3)	reviewed	776	86,357	MCM complex [GO:0042555];nucleus [GO:0005634];THO complex [GO:0000347]	SUBCELLULAR LOCATION: Nucleus {ECO:0000305}.	DNA strand elongation involved in DNA replication [GO:0006271];DNA unwinding involved in DNA replication [GO:0006268];double-strand break repair via break-induced replication [GO:0000727];mitotic DNA replication initiation [GO:1902975];pre-replicative complex assembly involved in nuclear cell cycle DNA replication [GO:0006267]	ATP binding [GO:0005524];DNA helicase activity [GO:0003678];DNA replication origin binding [GO:0003688];single-stranded DNA binding [GO:0003697]	Q9FL33	Minichromosome maintenance (MCM2/3/5) family protein(MCM3)	GO:0006268~DNA unwinding involved in DNA replication,GO:0006270~DNA replication initiation,GO:0007049~cell cycle,	GO:0000347~THO complex,GO:0005634~nucleus,GO:0042555~MCM complex,	GO:0003677~DNA binding,GO:0003678~DNA helicase activity,GO:0005515~protein binding,GO:0005524~ATP binding,GO:0008094~DNA-dependent ATPase activity,	IPR001208:Mini-chromosome maintenance, DNA-dependent ATPase,IPR003593:AAA+ ATPase domain,IPR008046:DNA replication licensing factor Mcm3,IPR012340:Nucleic acid-binding, OB-fold,IPR018525:Mini-chromosome maintenance, conserved site,IPR027417:P-loop containing nucleoside triphosphate hydrolase,	ath03030:DNA replication,		SM00350:MCM,SM00382:AAA,	ATP-binding,Cell cycle,Complete proteome,DNA replication,DNA-binding,Helicase,Hydrolase,Nucleotide-binding,Nucleus,Reference proteome,	chain:DNA replication licensing factor MCM3 homolog,domain:MCM,nucleotide phosphate-binding region:ATP,sequence conflict,	Arabidopsis thaliana	A0A287G403;A0A287G403	superfamily;specific	214631;379644	133;43	672;128	0;3.66E-16	660.879;74.2077
SCX		A0A287G411	109.58	13	8	1	26	0.0348059	0.000106596	73.813	0	995	A0A287G411	DNA helicase (EC 3.6.4.12)	unreviewed	747	83,095	MCM complex [GO:0042555];nucleus [GO:0005634]	SUBCELLULAR LOCATION: Nucleus {ECO:0000256|SAAS:SAAS00536536}.	DNA replication initiation [GO:0006270]	ATP binding [GO:0005524];DNA binding [GO:0003677];DNA helicase activity [GO:0003678]	Q9FL33	DNA replication licensing factor MCM3 (EC 3.6.4.12) (Minichromosome maintenance protein 3) (AtMCM3)	reviewed	776	86,357	MCM complex [GO:0042555];nucleus [GO:0005634];THO complex [GO:0000347]	SUBCELLULAR LOCATION: Nucleus {ECO:0000305}.	DNA strand elongation involved in DNA replication [GO:0006271];DNA unwinding involved in DNA replication [GO:0006268];double-strand break repair via break-induced replication [GO:0000727];mitotic DNA replication initiation [GO:1902975];pre-replicative complex assembly involved in nuclear cell cycle DNA replication [GO:0006267]	ATP binding [GO:0005524];DNA helicase activity [GO:0003678];DNA replication origin binding [GO:0003688];single-stranded DNA binding [GO:0003697]	Q9FL33	Minichromosome maintenance (MCM2/3/5) family protein(MCM3)	GO:0006268~DNA unwinding involved in DNA replication,GO:0006270~DNA replication initiation,GO:0007049~cell cycle,	GO:0000347~THO complex,GO:0005634~nucleus,GO:0042555~MCM complex,	GO:0003677~DNA binding,GO:0003678~DNA helicase activity,GO:0005515~protein binding,GO:0005524~ATP binding,GO:0008094~DNA-dependent ATPase activity,	IPR001208:Mini-chromosome maintenance, DNA-dependent ATPase,IPR003593:AAA+ ATPase domain,IPR008046:DNA replication licensing factor Mcm3,IPR012340:Nucleic acid-binding, OB-fold,IPR018525:Mini-chromosome maintenance, conserved site,IPR027417:P-loop containing nucleoside triphosphate hydrolase,	ath03030:DNA replication,		SM00350:MCM,SM00382:AAA,	ATP-binding,Cell cycle,Complete proteome,DNA replication,DNA-binding,Helicase,Hydrolase,Nucleotide-binding,Nucleus,Reference proteome,	chain:DNA replication licensing factor MCM3 homolog,domain:MCM,nucleotide phosphate-binding region:ATP,sequence conflict,	Arabidopsis thaliana	A0A287G411;A0A287G411	superfamily;specific	214631;379644	105;15	644;100	0;3.32E-16	663.961;74.2077
SCX		A0A287G5N8	52.75	3	4	3	7	0.00567721	2.79096e-05	28.415	1.46e-10	65.1	A0A287G5N8	PWWP domain-containing protein	unreviewed	1233	131,419					Q9M3G7	Serine/threonine-protein kinase ATM (EC 2.7.11.1) (Ataxia telangiectasia mutated homolog) (AtATM)	reviewed	3856	435,114	nucleus [GO:0005634]	SUBCELLULAR LOCATION: Nucleus {ECO:0000305}.	cellular response to DNA damage stimulus [GO:0006974];meiotic cell cycle [GO:0051321];regulation of response to DNA damage stimulus [GO:2001020];RNA splicing [GO:0008380]	ATP binding [GO:0005524];DNA binding [GO:0003677];protein serine/threonine kinase activity [GO:0004674]	Q9M3G7	Serine/Threonine-kinase ATM-like protein(ATM)	GO:0006281~DNA repair,GO:0006303~double-strand break repair via nonhomologous end joining,GO:0006974~cellular response to DNA damage stimulus,GO:0007126~meiotic nuclear division,GO:0007131~reciprocal meiotic recombination,GO:0010212~response to ionizing radiation,GO:0010332~response to gamma radiation,GO:0032204~regulation of telomere maintenance,GO:0032504~multicellular organism reproduction,GO:…	GO:0005634~nucleus,GO:0009506~plasmodesma,GO:0009507~chloroplast,	GO:0000285~1-phosphatidylinositol-3-phosphate 5-kinase activity,GO:0003677~DNA binding,GO:0004674~protein serine/threonine kinase activity,GO:0005524~ATP binding,	IPR000313:PWWP,IPR000403:Phosphatidylinositol 3-/4-kinase, catalytic domain,IPR003151:PIK-related kinase, FAT,IPR003152:PIK-related kinase, FATC,IPR011009:Protein kinase-like domain,IPR014009:PIK-related kinase,IPR016024:Armadillo-type fold,IPR018936:Phosphatidylinositol 3/4-kinase, conserved site,			SM00146:PI3Kc,SM01343:SM01343,	ATP-binding,Cell cycle,Complete proteome,DNA damage,DNA-binding,Kinase,Meiosis,Nucleotide-binding,Nucleus,Reference proteome,Serine/threonine-protein kinase,Transferase,	chain:Serine/threonine-protein kinase ATM,domain:FAT,domain:FATC,domain:PI3K/PI4K,domain:PWWP,sequence conflict,short sequence motif:Bipartite nuclear localization signal,	Arabidopsis thaliana	A0A287G5N8;A0A287G5N8;A0A287G5N8;A0A287G5N8	specific;superfamily;superfamily;superfamily	99894;236766;388407;173412	245;887;748;839	331;1039;792;1224	7.51E-26;4.67E-05;0.0028017;0.00357399	102.086;47.7269;38.0137;41.6651
MiGd		A0A287G5Q1	73.54	5	4	4	4	0.00380228	1.11078e-05	28.342	3.69e-10	63.5	A0A287G5Q1	PWWP domain-containing protein	unreviewed	1052	113,488					Q9M3G7	Serine/threonine-protein kinase ATM (EC 2.7.11.1) (Ataxia telangiectasia mutated homolog) (AtATM)	reviewed	3856	435,114	nucleus [GO:0005634]	SUBCELLULAR LOCATION: Nucleus {ECO:0000305}.	cellular response to DNA damage stimulus [GO:0006974];meiotic cell cycle [GO:0051321];regulation of response to DNA damage stimulus [GO:2001020];RNA splicing [GO:0008380]	ATP binding [GO:0005524];DNA binding [GO:0003677];protein serine/threonine kinase activity [GO:0004674]	Q9M3G7	Serine/Threonine-kinase ATM-like protein(ATM)	GO:0006281~DNA repair,GO:0006303~double-strand break repair via nonhomologous end joining,GO:0006974~cellular response to DNA damage stimulus,GO:0007126~meiotic nuclear division,GO:0007131~reciprocal meiotic recombination,GO:0010212~response to ionizing radiation,GO:0010332~response to gamma radiation,GO:0032204~regulation of telomere maintenance,GO:0032504~multicellular organism reproduction,GO:…	GO:0005634~nucleus,GO:0009506~plasmodesma,GO:0009507~chloroplast,	GO:0000285~1-phosphatidylinositol-3-phosphate 5-kinase activity,GO:0003677~DNA binding,GO:0004674~protein serine/threonine kinase activity,GO:0005524~ATP binding,	IPR000313:PWWP,IPR000403:Phosphatidylinositol 3-/4-kinase, catalytic domain,IPR003151:PIK-related kinase, FAT,IPR003152:PIK-related kinase, FATC,IPR011009:Protein kinase-like domain,IPR014009:PIK-related kinase,IPR016024:Armadillo-type fold,IPR018936:Phosphatidylinositol 3/4-kinase, conserved site,			SM00146:PI3Kc,SM01343:SM01343,	ATP-binding,Cell cycle,Complete proteome,DNA damage,DNA-binding,Kinase,Meiosis,Nucleotide-binding,Nucleus,Reference proteome,Serine/threonine-protein kinase,Transferase,	chain:Serine/threonine-protein kinase ATM,domain:FAT,domain:FATC,domain:PI3K/PI4K,domain:PWWP,sequence conflict,short sequence motif:Bipartite nuclear localization signal,	Arabidopsis thaliana	A0A287G5Q1;A0A287G5Q1;A0A287G5Q1;A0A287G5Q1	specific;superfamily;superfamily;superfamily	99894;236766;388407;173412	64;706;567;658	150;858;611;1043	6.38E-26;3.12E-05;0.00237868;0.00569463	102.086;48.1121;38.0137;40.8947
SCX		A0A287G646	104.93	37	9	2	189	1.28571	0.00630349	81.343	1.76e-72	213	A0A287G646	Histone H2A	unreviewed	147	15,293	nucleosome [GO:0000786];nucleus [GO:0005634]	SUBCELLULAR LOCATION: Chromosome {ECO:0000256|SAAS:SAAS00534031}. Nucleus {ECO:0000256|RuleBase:RU003767, ECO:0000256|SAAS:SAAS00534029}.		DNA binding [GO:0003677];protein heterodimerization activity [GO:0046982]	Q9LZ46	Probable histone H2A.4 (HTA12)	reviewed	153	16,218	nuclear chromatin [GO:0000790];nucleosome [GO:0000786]	SUBCELLULAR LOCATION: Nucleus {ECO:0000250}. Chromosome {ECO:0000250}.	chromatin organization [GO:0006325];chromatin silencing [GO:0006342]	DNA binding [GO:0003677];protein heterodimerization activity [GO:0046982]	Q9LZ46	histone H2A 12(HTA12)	GO:0006342~chromatin silencing,GO:0070828~heterochromatin organization,	GO:0000775~chromosome, centromeric region,GO:0000786~nucleosome,GO:0000790~nuclear chromatin,GO:0000792~heterochromatin,GO:0005634~nucleus,	GO:0003677~DNA binding,GO:0003682~chromatin binding,GO:0046982~protein heterodimerization activity,	IPR002119:Histone H2A,IPR007125:Histone core,IPR009072:Histone-fold,			SM00414:H2A,	Alternative splicing,Chromosome,Complete proteome,DNA-binding,Nucleosome core,Nucleus,Reference proteome,	chain:Probable histone H2A.4,short sequence motif:SPKK motif,	Arabidopsis thaliana	A0A287G646	superfamily	185399	11	116	7.29e-65	193.808
SCX		A0A287G8Q8	137.7	26	9	9	214	1.1383	0.00559596	98.529	2.19e-95	272	A0A287G8Q8	Histone domain-containing protein	unreviewed	188	20,732	nucleosome [GO:0000786];nucleus [GO:0005634]	SUBCELLULAR LOCATION: Chromosome {ECO:0000256|SAAS:SAAS00597685}. Nucleus {ECO:0000256|SAAS:SAAS00597723}.		DNA binding [GO:0003677];protein heterodimerization activity [GO:0046982]	P59226	Histone H3.2 (Histone H3.1)	reviewed	136	15,268	chromocenter [GO:0010369];cytosol [GO:0005829];extracellular region [GO:0005576];nucleosome [GO:0000786];nucleus [GO:0005634];plasma membrane [GO:0005886];plastid [GO:0009536]	SUBCELLULAR LOCATION: Nucleus {ECO:0000269|PubMed:17439305, ECO:0000269|PubMed:25086063}. Chromosome {ECO:0000269|PubMed:17439305, ECO:0000269|PubMed:25086063}. Note=Localized at chromocenters. {ECO:0000269|PubMed:25086063}.		DNA binding [GO:0003677];protein heterodimerization activity [GO:0046982]	P59226	Histone superfamily protein(AT3G27360)	GO:0006334~nucleosome assembly,	GO:0000786~nucleosome,GO:0005634~nucleus,	GO:0003677~DNA binding,GO:0031492~nucleosomal DNA binding,	IPR000164:Histone H3,IPR007125:Histone core,IPR009072:Histone-fold,			SM00428:H3,	3D-structure,Acetylation,Chromosome,Complete proteome,DNA-binding,Methylation,Nucleosome core,Nucleus,Phosphoprotein,Reference proteome,	chain:Histone H3.2,modified residue,site:Not N6-acetylated,site:Not N6-methylated,	Arabidopsis thaliana	A0A287G8Q8	specific	185400	53	188	2.56e-90	260.222
MiGd		A0A287GD00	62.58	5	1	1	1	0.00273224	7.98186e-06	31.25	9.1	27.3	A0A287GD00	TRUD domain-containing protein	unreviewed	366	39,384			pseudouridine synthesis [GO:0001522]	pseudouridine synthase activity [GO:0009982];RNA binding [GO:0003723]	Q9XGZ0	NADP-dependent malic enzyme 3 (AtNADP-ME3) (NADP-malic enzyme 3) (EC 1.1.1.40)	reviewed	588	64,610	chloroplast [GO:0009507];cytosol [GO:0005829];plastid [GO:0009536]	SUBCELLULAR LOCATION: Cytoplasm {ECO:0000269|PubMed:19725876}.	malate metabolic process [GO:0006108];pyruvate metabolic process [GO:0006090]	malate dehydrogenase (decarboxylating) (NAD+) activity [GO:0004471];malate dehydrogenase (decarboxylating) (NADP+) activity [GO:0004473];malic enzyme activity [GO:0004470];metal ion binding [GO:0046872];NAD binding [GO:0051287];oxaloacetate decarboxylase activity [GO:0008948]	Q9XGZ0	NADP-malic enzyme 3(NADP-ME3)	GO:0006090~pyruvate metabolic process,GO:0006108~malate metabolic process,GO:0051260~protein homooligomerization,GO:0055114~oxidation-reduction process,	GO:0005829~cytosol,GO:0009507~chloroplast,	GO:0004470~malic enzyme activity,GO:0004471~malate dehydrogenase (decarboxylating) (NAD+) activity,GO:0004473~malate dehydrogenase (decarboxylating) (NADP+) activity,GO:0008948~oxaloacetate decarboxylase activity,GO:0016652~oxidoreductase activity, acting on NAD(P)H, NAD(P) as acceptor,GO:0046872~metal ion binding,GO:0051287~NAD binding,	IPR001891:Malic oxidoreductase,IPR012301:Malic enzyme, N-terminal,IPR012302:Malic enzyme, NAD-binding,IPR015884:Malic enzyme, conserved site,IPR016040:NAD(P)-binding domain,	ath00620:Pyruvate metabolism,ath00710:Carbon fixation in photosynthetic organisms,ath01100:Metabolic pathways,ath01200:Carbon metabolism,	PIRSF000106:malic enzyme,	SM00919:SM00919,SM01274:SM01274,	Acetylation,Complete proteome,Cytoplasm,Metal-binding,NADP,Oxidoreductase,Reference proteome,		Arabidopsis thaliana	A0A287GD00	specific	211341	209	365	3.02e-88	270.252
SCX		A0A287GDJ7	234.9	62	29	1	824	4.76301	0.0233517	79.508	1.02e-60	184	A0A287GDJ7	Histone H2B	unreviewed	173	18,740	nucleosome [GO:0000786];nucleus [GO:0005634]	SUBCELLULAR LOCATION: Chromosome {ECO:0000256|SAAS:SAAS01176634}. Nucleus {ECO:0000256|RuleBase:RU000451, ECO:0000256|SAAS:SAAS01185060}.		DNA binding [GO:0003677];protein heterodimerization activity [GO:0046982]	O23629	Histone H2B.6 (H2BAt) (HTB9)	reviewed	150	16,436	chloroplast stroma [GO:0009570];chloroplast thylakoid [GO:0009534];cytosol [GO:0005829];nucleolus [GO:0005730];nucleosome [GO:0000786]	SUBCELLULAR LOCATION: Nucleus {ECO:0000250}. Chromosome {ECO:0000250}.	nucleosome assembly [GO:0006334]	DNA binding [GO:0003677];protein heterodimerization activity [GO:0046982]	O23629	Histone superfamily protein(HTB9)	GO:0006334~nucleosome assembly,	GO:0000786~nucleosome,GO:0000788~nuclear nucleosome,GO:0005634~nucleus,GO:0005730~nucleolus,GO:0009534~chloroplast thylakoid,GO:0009570~chloroplast stroma,	GO:0003677~DNA binding,GO:0046982~protein heterodimerization activity,	IPR000558:Histone H2B,IPR007125:Histone core,IPR009072:Histone-fold,			SM00427:H2B,	Acetylation,Chromosome,Complete proteome,DNA-binding,Isopeptide bond,Methylation,Nucleosome core,Nucleus,Reference proteome,Ubl conjugation,	chain:Histone H2B.6,cross-link:Glycyl lysine isopeptide (Lys-Gly) (interchain with G-Cter in ubiquitin),modified residue,	Arabidopsis thaliana	A0A287GDJ7	specific	197718	78	172	1.74e-55	170.005
SCX		A0A287GDL3	189.54	42	16	1	338	1.96512	0.0296009	76.25	9.41e-70	207	A0A287GDL3	Histone H2B	unreviewed	172	18,491	nucleosome [GO:0000786];nucleus [GO:0005634]	SUBCELLULAR LOCATION: Chromosome {ECO:0000256|SAAS:SAAS01176634}. Nucleus {ECO:0000256|RuleBase:RU000451, ECO:0000256|SAAS:SAAS01185060}.		DNA binding [GO:0003677];protein heterodimerization activity [GO:0046982]	O23629	Histone H2B.6 (H2BAt) (HTB9)	reviewed	150	16,436	chloroplast stroma [GO:0009570];chloroplast thylakoid [GO:0009534];cytosol [GO:0005829];nucleolus [GO:0005730];nucleosome [GO:0000786]	SUBCELLULAR LOCATION: Nucleus {ECO:0000250}. Chromosome {ECO:0000250}.	nucleosome assembly [GO:0006334]	DNA binding [GO:0003677];protein heterodimerization activity [GO:0046982]	O23629	Histone superfamily protein(HTB9)	GO:0006334~nucleosome assembly,	GO:0000786~nucleosome,GO:0000788~nuclear nucleosome,GO:0005634~nucleus,GO:0005730~nucleolus,GO:0009534~chloroplast thylakoid,GO:0009570~chloroplast stroma,	GO:0003677~DNA binding,GO:0046982~protein heterodimerization activity,	IPR000558:Histone H2B,IPR007125:Histone core,IPR009072:Histone-fold,			SM00427:H2B,	Acetylation,Chromosome,Complete proteome,DNA-binding,Isopeptide bond,Methylation,Nucleosome core,Nucleus,Reference proteome,Ubl conjugation,	chain:Histone H2B.6,cross-link:Glycyl lysine isopeptide (Lys-Gly) (interchain with G-Cter in ubiquitin),modified residue,	Arabidopsis thaliana	A0A287GDL3	specific	197718	77	171	6.07e-52	160.76
MiGd		A0A287GDP5	172.11	53	15	1	297	1.67797	0.0122032	83.333	1.61e-61	186	A0A287GDP5	Histone H2B	unreviewed	177	20,478	nucleosome [GO:0000786];nucleus [GO:0005634]	SUBCELLULAR LOCATION: Chromosome {ECO:0000256|SAAS:SAAS01176634}. Nucleus {ECO:0000256|RuleBase:RU000451, ECO:0000256|SAAS:SAAS01185060}.		DNA binding [GO:0003677];protein heterodimerization activity [GO:0046982]	Q9FFC0	Histone H2B.10 (HTB2)	reviewed	145	15,732	nucleolus [GO:0005730];nucleosome [GO:0000786];nucleus [GO:0005634];plastid [GO:0009536]	SUBCELLULAR LOCATION: Nucleus {ECO:0000250}. Chromosome {ECO:0000250}.	nucleosome assembly [GO:0006334]	DNA binding [GO:0003677];protein heterodimerization activity [GO:0046982]	Q9FFC0	histone B2(HTB2)	GO:0006334~nucleosome assembly,	GO:0000786~nucleosome,GO:0000788~nuclear nucleosome,GO:0005634~nucleus,GO:0005730~nucleolus,	GO:0003677~DNA binding,GO:0005515~protein binding,GO:0046982~protein heterodimerization activity,	IPR000558:Histone H2B,IPR007125:Histone core,IPR009072:Histone-fold,			SM00427:H2B,	Acetylation,Chromosome,Complete proteome,DNA-binding,Isopeptide bond,Methylation,Nucleosome core,Nucleus,Reference proteome,Ubl conjugation,	chain:Histone H2B.10,cross-link:Glycyl lysine isopeptide (Lys-Gly) (interchain with G-Cter in ubiquitin),modified residue,sequence conflict,	Arabidopsis thaliana	A0A287GDP5	specific	215081	85	177	1.5e-56	173.338
MiGd		A0A287GF04	85.46	14	4	4	6	0.0165289	4.8287e-05	79.726	0	608	A0A287GF04	Flap endonuclease 1 (FEN-1) (EC 3.1.-.-) (Flap structure-specific endonuclease 1)	unreviewed	363	40,889	mitochondrion [GO:0005739];nucleolus [GO:0005730];nucleoplasm [GO:0005654]	SUBCELLULAR LOCATION: Mitochondrion {ECO:0000256|HAMAP-Rule:MF_03140, ECO:0000256|SAAS:SAAS00537654}. Nucleus, nucleolus {ECO:0000256|HAMAP-Rule:MF_03140}. Nucleus, nucleoplasm {ECO:0000256|HAMAP-Rule:MF_03140}. Note=Resides mostly in the nucleoli and relocalizes to the nucleoplasm upon DNA damage. {ECO:0000256|HAMAP-Rule:MF_03140}.	base-excision repair [GO:0006284];DNA replication [GO:0006260];DNA replication, removal of RNA primer [GO:0043137]	5'-3' exonuclease activity [GO:0008409];5'-flap endonuclease activity [GO:0017108];DNA binding [GO:0003677];flap endonuclease activity [GO:0048256];magnesium ion binding [GO:0000287]	O65251	Flap endonuclease 1 (FEN-1) (EC 3.1.-.-) (Flap structure-specific endonuclease 1)	reviewed	383	42,797	mitochondrion [GO:0005739];nucleolus [GO:0005730];nucleoplasm [GO:0005654]	SUBCELLULAR LOCATION: Nucleus, nucleolus {ECO:0000255|HAMAP-Rule:MF_03140}. Nucleus, nucleoplasm {ECO:0000255|HAMAP-Rule:MF_03140}. Mitochondrion {ECO:0000255|HAMAP-Rule:MF_03140}. Note=Resides mostly in the nucleoli and relocalizes to the nucleoplasm upon DNA damage. {ECO:0000255|HAMAP-Rule:MF_03140}.	base-excision repair [GO:0006284];DNA replication [GO:0006260];DNA replication, removal of RNA primer [GO:0043137]	5'-3' exonuclease activity [GO:0008409];5'-flap endonuclease activity [GO:0017108];DNA binding [GO:0003677];flap endonuclease activity [GO:0048256];magnesium ion binding [GO:0000287]	O65251	5'-3' exonuclease family protein(AT5G26680)	GO:0006259~DNA metabolic process,GO:0006281~DNA repair,GO:0006284~base-excision repair,GO:0043137~DNA replication, removal of RNA primer,GO:0090305~nucleic acid phosphodiester bond hydrolysis,	GO:0005634~nucleus,GO:0005654~nucleoplasm,GO:0005730~nucleolus,GO:0005739~mitochondrion,GO:0005829~cytosol,	GO:0000287~magnesium ion binding,GO:0003677~DNA binding,GO:0004518~nuclease activity,GO:0008409~5'-3' exonuclease activity,GO:0017108~5'-flap endonuclease activity,GO:0048256~flap endonuclease activity,	IPR002421:5'-3' exonuclease, N-terminal,IPR006084:XPG/Rad2 endonuclease,IPR006085:XPG N-terminal,IPR006086:XPG-I domain,IPR008918:Helix-hairpin-helix motif, class 2,IPR019974:XPG conserved site,IPR020045:5'-3' exonuclease, C-terminal domain,IPR023426:Flap structure-specific endonuclease,	ath03030:DNA replication,ath03410:Base excision repair,ath03450:Non-homologous end-joining,		SM00279:HhH2,SM00475:53EXOc,SM00484:XPGI,SM00485:XPGN,	Alternative splicing,Complete proteome,DNA damage,DNA repair,DNA replication,Endonuclease,Exonuclease,Hydrolase,Magnesium,Metal-binding,Mitochondrion,Nuclease,Nucleus,Phosphoprotein,Reference proteome,		Arabidopsis thaliana	A0A287GF04	specific	240317	1	363	0	536.514
SCX		A0A287GF24	57.01	3	1	1	4	0.0112994	0.000134386	81.503	0	593	A0A287GF24	Flap endonuclease 1 (FEN-1) (EC 3.1.-.-) (Flap structure-specific endonuclease 1)	unreviewed	354	39,861	mitochondrion [GO:0005739];nucleolus [GO:0005730];nucleoplasm [GO:0005654]	SUBCELLULAR LOCATION: Mitochondrion {ECO:0000256|HAMAP-Rule:MF_03140, ECO:0000256|SAAS:SAAS00537654}. Nucleus, nucleolus {ECO:0000256|HAMAP-Rule:MF_03140}. Nucleus, nucleoplasm {ECO:0000256|HAMAP-Rule:MF_03140}. Note=Resides mostly in the nucleoli and relocalizes to the nucleoplasm upon DNA damage. {ECO:0000256|HAMAP-Rule:MF_03140}.	base-excision repair [GO:0006284];DNA replication [GO:0006260];DNA replication, removal of RNA primer [GO:0043137]	5'-3' exonuclease activity [GO:0008409];5'-flap endonuclease activity [GO:0017108];DNA binding [GO:0003677];magnesium ion binding [GO:0000287]	O65251	Flap endonuclease 1 (FEN-1) (EC 3.1.-.-) (Flap structure-specific endonuclease 1)	reviewed	383	42,797	mitochondrion [GO:0005739];nucleolus [GO:0005730];nucleoplasm [GO:0005654]	SUBCELLULAR LOCATION: Nucleus, nucleolus {ECO:0000255|HAMAP-Rule:MF_03140}. Nucleus, nucleoplasm {ECO:0000255|HAMAP-Rule:MF_03140}. Mitochondrion {ECO:0000255|HAMAP-Rule:MF_03140}. Note=Resides mostly in the nucleoli and relocalizes to the nucleoplasm upon DNA damage. {ECO:0000255|HAMAP-Rule:MF_03140}.	base-excision repair [GO:0006284];DNA replication [GO:0006260];DNA replication, removal of RNA primer [GO:0043137]	5'-3' exonuclease activity [GO:0008409];5'-flap endonuclease activity [GO:0017108];DNA binding [GO:0003677];flap endonuclease activity [GO:0048256];magnesium ion binding [GO:0000287]	O65251	5'-3' exonuclease family protein(AT5G26680)	GO:0006259~DNA metabolic process,GO:0006281~DNA repair,GO:0006284~base-excision repair,GO:0043137~DNA replication, removal of RNA primer,GO:0090305~nucleic acid phosphodiester bond hydrolysis,	GO:0005634~nucleus,GO:0005654~nucleoplasm,GO:0005730~nucleolus,GO:0005739~mitochondrion,GO:0005829~cytosol,	GO:0000287~magnesium ion binding,GO:0003677~DNA binding,GO:0004518~nuclease activity,GO:0008409~5'-3' exonuclease activity,GO:0017108~5'-flap endonuclease activity,GO:0048256~flap endonuclease activity,	IPR002421:5'-3' exonuclease, N-terminal,IPR006084:XPG/Rad2 endonuclease,IPR006085:XPG N-terminal,IPR006086:XPG-I domain,IPR008918:Helix-hairpin-helix motif, class 2,IPR019974:XPG conserved site,IPR020045:5'-3' exonuclease, C-terminal domain,IPR023426:Flap structure-specific endonuclease,	ath03030:DNA replication,ath03410:Base excision repair,ath03450:Non-homologous end-joining,		SM00279:HhH2,SM00475:53EXOc,SM00484:XPGI,SM00485:XPGN,	Alternative splicing,Complete proteome,DNA damage,DNA repair,DNA replication,Endonuclease,Exonuclease,Hydrolase,Magnesium,Metal-binding,Mitochondrion,Nuclease,Nucleus,Phosphoprotein,Reference proteome,		Arabidopsis thaliana	A0A287GF24	specific	240317	1	345	0	560.011
SCX		A0A287GF83	66.09	14	2	2	3	0.0157068	0.000236595	81.928	1.87e-80	243	A0A287GF83	Uncharacterized protein	unreviewed	191	22,498	nucleus [GO:0005634]		nucleosome assembly [GO:0006334]		Q9ZUP3	Nucleosome assembly protein 1;2 (AtNAP1;2) (Nucleosome/chromatin assembly factor group A2)	reviewed	379	43,543	cytoplasm [GO:0005737];cytosol [GO:0005829];mitochondrion [GO:0005739];nucleus [GO:0005634];plasma membrane [GO:0005886]	SUBCELLULAR LOCATION: Nucleus {ECO:0000250}. Cytoplasm {ECO:0000269|PubMed:19228338}. Note=Predominantly located in cytoplasm.	DNA mediated transformation [GO:0009294];DNA repair [GO:0006281];double-strand break repair via homologous recombination [GO:0000724];nucleosome assembly [GO:0006334];response to cadmium ion [GO:0046686];somatic cell DNA recombination [GO:0016444]	histone binding [GO:0042393];identical protein binding [GO:0042802]	Q9ZUP3	nucleosome assembly protein 1;2(NAP1;2)	GO:0000724~double-strand break repair via homologous recombination,GO:0006281~DNA repair,GO:0006334~nucleosome assembly,GO:0009294~DNA mediated transformation,GO:0016444~somatic cell DNA recombination,GO:0046686~response to cadmium ion,	GO:0005634~nucleus,GO:0005737~cytoplasm,GO:0005829~cytosol,GO:0005886~plasma membrane,	GO:0003677~DNA binding,GO:0005515~protein binding,GO:0042393~histone binding,	IPR002164:Nucleosome assembly protein (NAP),				Alternative splicing,Chaperone,Coiled coil,Complete proteome,Cytoplasm,Lipoprotein,Methylation,Nucleus,Phosphoprotein,Prenylation,Reference proteome,		Arabidopsis thaliana	A0A287GF83	specific	366386	2	163	5.08e-72	216.24
SCX		A0A287GFF3	143.26	26	9	1	205	1.14525	0.0131803	100	9.48e-41	132	A0A287GFF3	Histone H4	unreviewed	179	19,744	nucleosome [GO:0000786];nucleus [GO:0005634]	SUBCELLULAR LOCATION: Chromosome {ECO:0000256|SAAS:SAAS00581170}. Nucleus {ECO:0000256|SAAS:SAAS00581157}.	nucleosome assembly [GO:0006334]	DNA binding [GO:0003677];protein heterodimerization activity [GO:0046982]	P59259	Histone H4	reviewed	103	11,409	chloroplast [GO:0009507];cytosol [GO:0005829];extracellular region [GO:0005576];host cell nucleus [GO:0042025];nucleolus [GO:0005730];nucleosome [GO:0000786];peroxisome [GO:0005777];plasma membrane [GO:0005886];plasmodesma [GO:0009506];plastid [GO:0009536];thylakoid [GO:0009579];vacuolar membrane [GO:0005774];vacuole [GO:0005773]	SUBCELLULAR LOCATION: Nucleus {ECO:0000250}. Chromosome {ECO:0000250}.	response to water deprivation [GO:0009414]	DNA binding [GO:0003677];protein heterodimerization activity [GO:0046982]	P59259	histone H4(HIS4)	GO:0006334~nucleosome assembly,GO:0009414~response to water deprivation,	GO:0000786~nucleosome,GO:0005634~nucleus,GO:0005730~nucleolus,GO:0005773~vacuole,GO:0005774~vacuolar membrane,GO:0005794~Golgi apparatus,GO:0005829~cytosol,GO:0005886~plasma membrane,GO:0009506~plasmodesma,GO:0009507~chloroplast,GO:0009579~thylakoid,	GO:0003677~DNA binding,	IPR001951:Histone H4,IPR009072:Histone-fold,IPR019809:Histone H4, conserved site,			SM00417:H4,	Acetylation,Alternative splicing,Chromosome,Complete proteome,DNA-binding,Nucleosome core,Nucleus,Reference proteome,	chain:Histone H4,modified residue,	Arabidopsis thaliana	A0A287GFF3	specific	177669	79	144	3.32e-40	131.493
SCX		A0A287GJ75	157.98	26	4	12	39	0.0692718	0.000212151	43.355	2.38e-113	347	A0A287GJ75	Nop domain-containing protein	unreviewed	563	62,906	box C/D snoRNP complex [GO:0031428];small-subunit processome [GO:0032040]			snoRNA binding [GO:0030515]	O04658	Probable nucleolar protein 5-1 (MAR-binding NOP56/58 homolog 1) (NOP58-like protein F108) (Nucleolar protein 58-1)	reviewed	533	58,755	box C/D snoRNP complex [GO:0031428];nucleolus [GO:0005730];plasmodesma [GO:0009506];small-subunit processome [GO:0032040]	SUBCELLULAR LOCATION: Nucleus, nucleolus {ECO:0000250}.	ribosome biogenesis [GO:0042254]	snoRNA binding [GO:0030515]	O04658	NOP56-like pre RNA processing ribonucleoprotein(AT5G27120)	GO:0000154~rRNA modification,	GO:0005634~nucleus,GO:0005730~nucleolus,GO:0005829~cytosol,GO:0009506~plasmodesma,GO:0031428~box C/D snoRNP complex,GO:0032040~small-subunit processome,	GO:0003677~DNA binding,GO:0030515~snoRNA binding,	IPR002687:Nop domain,IPR012974:NOP5, N-terminal,IPR012976:NOSIC,	ath03008:Ribosome biogenesis in eukaryotes,		SM00931:SM00931,	Complete proteome,Nucleus,Reference proteome,Ribosome biogenesis,	chain:Probable nucleolar protein 5-1,compositionally biased region:Lys-rich,domain:Nop,	Arabidopsis thaliana	A0A287GJ75;A0A287GJ75	specific;specific	224415;369720	46;4	414;69	6.00E-137;1.45E-21	402.933;88.269
SCX		A0A287GK10	98.84	10	4	4	17	0.0360934	0.000138943	86.885	0	771	A0A287GK10	RuvB-like helicase (EC 3.6.4.12)	unreviewed	471	51,122	Ino80 complex [GO:0031011];NuA4 histone acetyltransferase complex [GO:0035267];R2TP complex [GO:0097255]	SUBCELLULAR LOCATION: Nucleus {ECO:0000256|SAAS:SAAS00005491}.		5'-3' DNA helicase activity [GO:0043139];ATP binding [GO:0005524]	Q9FMR9	RuvB-like protein 1 (EC 3.6.4.12) (49 kDa TATA box-binding protein-interacting protein homolog) (AtTIP49a) (Ruv DNA-helicase-like protein)	reviewed	458	50,323	cytosol [GO:0005829];Ino80 complex [GO:0031011];NuA4 histone acetyltransferase complex [GO:0035267];nucleolus [GO:0005730];nucleus [GO:0005634];R2TP complex [GO:0097255];Swr1 complex [GO:0000812]	SUBCELLULAR LOCATION: Nucleus {ECO:0000250}.	box C/D snoRNP assembly [GO:0000492];cell differentiation [GO:0030154];chromatin remodeling [GO:0006338];flower development [GO:0009908];histone acetylation [GO:0016573];meristem development [GO:0048507];regulation of defense response to fungus, incompatible interaction [GO:2000072];regulation of transcription by RNA polymerase II [GO:0006357]	5'-3' DNA helicase activity [GO:0043139];ATP binding [GO:0005524];DNA helicase activity [GO:0003678]	Q9FMR9	P-loop containing nucleoside triphosphate hydrolases superfamily protein(RIN1)	GO:0000492~box C/D snoRNP assembly,GO:0006281~DNA repair,GO:0006338~chromatin remodeling,GO:0006351~transcription, DNA-templated,GO:0006355~regulation of transcription, DNA-templated,GO:0006357~regulation of transcription from RNA polymerase II promoter,GO:0009908~flower development,GO:0016573~histone acetylation,GO:0030154~cell differentiation,GO:0048507~meristem development,GO:2000072~regulatio…	GO:0000812~Swr1 complex,GO:0005634~nucleus,GO:0005730~nucleolus,GO:0005829~cytosol,GO:0009507~chloroplast,GO:0031011~Ino80 complex,GO:0035267~NuA4 histone acetyltransferase complex,GO:0097255~R2TP complex,	GO:0004003~ATP-dependent DNA helicase activity,GO:0005515~protein binding,GO:0005524~ATP binding,GO:0043141~ATP-dependent 5'-3' DNA helicase activity,	IPR003593:AAA+ ATPase domain,IPR010339:TIP49, C-terminal,IPR027238:RuvB-like,IPR027417:P-loop containing nucleoside triphosphate hydrolase,			SM00382:AAA,	ATP-binding,Complete proteome,Developmental protein,Differentiation,Flowering,Helicase,Hydrolase,Nucleotide-binding,Nucleus,Reference proteome,Transcription,Transcription regulation,		Arabidopsis thaliana	A0A287GK10	specific	224145	53	468	0	601.649
MiGd		A0A287GK11	123.68	21	9	8	17	0.0337972	9.87339e-05	85.934	0	810	A0A287GK11	RuvB-like helicase (EC 3.6.4.12)	unreviewed	503	54,704	Ino80 complex [GO:0031011];NuA4 histone acetyltransferase complex [GO:0035267];R2TP complex [GO:0097255];Swr1 complex [GO:0000812]	SUBCELLULAR LOCATION: Nucleus {ECO:0000256|SAAS:SAAS00005491}.	box C/D snoRNP assembly [GO:0000492];chromatin remodeling [GO:0006338];histone acetylation [GO:0016573];regulation of transcription by RNA polymerase II [GO:0006357]	5'-3' DNA helicase activity [GO:0043139];ATP binding [GO:0005524];DNA helicase activity [GO:0003678]	Q9FMR9	RuvB-like protein 1 (EC 3.6.4.12) (49 kDa TATA box-binding protein-interacting protein homolog) (AtTIP49a) (Ruv DNA-helicase-like protein)	reviewed	458	50,323	cytosol [GO:0005829];Ino80 complex [GO:0031011];NuA4 histone acetyltransferase complex [GO:0035267];nucleolus [GO:0005730];nucleus [GO:0005634];R2TP complex [GO:0097255];Swr1 complex [GO:0000812]	SUBCELLULAR LOCATION: Nucleus {ECO:0000250}.	box C/D snoRNP assembly [GO:0000492];cell differentiation [GO:0030154];chromatin remodeling [GO:0006338];flower development [GO:0009908];histone acetylation [GO:0016573];meristem development [GO:0048507];regulation of defense response to fungus, incompatible interaction [GO:2000072];regulation of transcription by RNA polymerase II [GO:0006357]	5'-3' DNA helicase activity [GO:0043139];ATP binding [GO:0005524];DNA helicase activity [GO:0003678]	Q9FMR9	P-loop containing nucleoside triphosphate hydrolases superfamily protein(RIN1)	GO:0000492~box C/D snoRNP assembly,GO:0006281~DNA repair,GO:0006338~chromatin remodeling,GO:0006351~transcription, DNA-templated,GO:0006355~regulation of transcription, DNA-templated,GO:0006357~regulation of transcription from RNA polymerase II promoter,GO:0009908~flower development,GO:0016573~histone acetylation,GO:0030154~cell differentiation,GO:0048507~meristem development,GO:2000072~regulatio…	GO:0000812~Swr1 complex,GO:0005634~nucleus,GO:0005730~nucleolus,GO:0005829~cytosol,GO:0009507~chloroplast,GO:0031011~Ino80 complex,GO:0035267~NuA4 histone acetyltransferase complex,GO:0097255~R2TP complex,	GO:0004003~ATP-dependent DNA helicase activity,GO:0005515~protein binding,GO:0005524~ATP binding,GO:0043141~ATP-dependent 5'-3' DNA helicase activity,	IPR003593:AAA+ ATPase domain,IPR010339:TIP49, C-terminal,IPR027238:RuvB-like,IPR027417:P-loop containing nucleoside triphosphate hydrolase,			SM00382:AAA,	ATP-binding,Complete proteome,Developmental protein,Differentiation,Flowering,Helicase,Hydrolase,Nucleotide-binding,Nucleus,Reference proteome,Transcription,Transcription regulation,		Arabidopsis thaliana	A0A287GK11	specific	224145	57	502	0	621.294
MiGd		A0A287GK27	103.64	15	5	5	11	0.0261283	0.000182993	87.411	0	764	A0A287GK27	RuvB-like helicase (EC 3.6.4.12)	unreviewed	421	46,067	Ino80 complex [GO:0031011];NuA4 histone acetyltransferase complex [GO:0035267];R2TP complex [GO:0097255]	SUBCELLULAR LOCATION: Nucleus {ECO:0000256|SAAS:SAAS00005491}.		5'-3' DNA helicase activity [GO:0043139];ATP binding [GO:0005524]	Q9FMR9	RuvB-like protein 1 (EC 3.6.4.12) (49 kDa TATA box-binding protein-interacting protein homolog) (AtTIP49a) (Ruv DNA-helicase-like protein)	reviewed	458	50,323	cytosol [GO:0005829];Ino80 complex [GO:0031011];NuA4 histone acetyltransferase complex [GO:0035267];nucleolus [GO:0005730];nucleus [GO:0005634];R2TP complex [GO:0097255];Swr1 complex [GO:0000812]	SUBCELLULAR LOCATION: Nucleus {ECO:0000250}.	box C/D snoRNP assembly [GO:0000492];cell differentiation [GO:0030154];chromatin remodeling [GO:0006338];flower development [GO:0009908];histone acetylation [GO:0016573];meristem development [GO:0048507];regulation of defense response to fungus, incompatible interaction [GO:2000072];regulation of transcription by RNA polymerase II [GO:0006357]	5'-3' DNA helicase activity [GO:0043139];ATP binding [GO:0005524];DNA helicase activity [GO:0003678]	Q9FMR9	P-loop containing nucleoside triphosphate hydrolases superfamily protein(RIN1)	GO:0000492~box C/D snoRNP assembly,GO:0006281~DNA repair,GO:0006338~chromatin remodeling,GO:0006351~transcription, DNA-templated,GO:0006355~regulation of transcription, DNA-templated,GO:0006357~regulation of transcription from RNA polymerase II promoter,GO:0009908~flower development,GO:0016573~histone acetylation,GO:0030154~cell differentiation,GO:0048507~meristem development,GO:2000072~regulatio…	GO:0000812~Swr1 complex,GO:0005634~nucleus,GO:0005730~nucleolus,GO:0005829~cytosol,GO:0009507~chloroplast,GO:0031011~Ino80 complex,GO:0035267~NuA4 histone acetyltransferase complex,GO:0097255~R2TP complex,	GO:0004003~ATP-dependent DNA helicase activity,GO:0005515~protein binding,GO:0005524~ATP binding,GO:0043141~ATP-dependent 5'-3' DNA helicase activity,	IPR003593:AAA+ ATPase domain,IPR010339:TIP49, C-terminal,IPR027238:RuvB-like,IPR027417:P-loop containing nucleoside triphosphate hydrolase,			SM00382:AAA,	ATP-binding,Complete proteome,Developmental protein,Differentiation,Flowering,Helicase,Hydrolase,Nucleotide-binding,Nucleus,Reference proteome,Transcription,Transcription regulation,		Arabidopsis thaliana	A0A287GK27	superfamily	224145	4	420	0	583.93
MiGd		A0A287GKD7	85.37	12	5	5	7	0.0132827	3.88037e-05				A0A287GKD7	Uncharacterized protein	unreviewed	527	57,539			proteasome assembly [GO:0043248]																							A0A287GKD7	superfamily	371102	78	515	3.55e-07	52.427
SCX		A0A287GKF2	140.94	33	8	1	173	0.96648	0.0145583	73.292	4.29e-69	206	A0A287GKF2	Histone H2B	unreviewed	179	19,145	nucleosome [GO:0000786];nucleus [GO:0005634]	SUBCELLULAR LOCATION: Chromosome {ECO:0000256|SAAS:SAAS01176634}. Nucleus {ECO:0000256|RuleBase:RU000451, ECO:0000256|SAAS:SAAS01185060}.	nucleosome assembly [GO:0006334]	DNA binding [GO:0003677];protein heterodimerization activity [GO:0046982]	O23629	Histone H2B.6 (H2BAt) (HTB9)	reviewed	150	16,436	chloroplast stroma [GO:0009570];chloroplast thylakoid [GO:0009534];cytosol [GO:0005829];nucleolus [GO:0005730];nucleosome [GO:0000786]	SUBCELLULAR LOCATION: Nucleus {ECO:0000250}. Chromosome {ECO:0000250}.	nucleosome assembly [GO:0006334]	DNA binding [GO:0003677];protein heterodimerization activity [GO:0046982]	O23629	Histone superfamily protein(HTB9)	GO:0006334~nucleosome assembly,	GO:0000786~nucleosome,GO:0000788~nuclear nucleosome,GO:0005634~nucleus,GO:0005730~nucleolus,GO:0009534~chloroplast thylakoid,GO:0009570~chloroplast stroma,	GO:0003677~DNA binding,GO:0046982~protein heterodimerization activity,	IPR000558:Histone H2B,IPR007125:Histone core,IPR009072:Histone-fold,			SM00427:H2B,	Acetylation,Chromosome,Complete proteome,DNA-binding,Isopeptide bond,Methylation,Nucleosome core,Nucleus,Reference proteome,Ubl conjugation,	chain:Histone H2B.6,cross-link:Glycyl lysine isopeptide (Lys-Gly) (interchain with G-Cter in ubiquitin),modified residue,	Arabidopsis thaliana	A0A287GKF2	specific	197718	84	178	5.83e-52	161.145
SCX		A0A287GKJ5	147.59	24	4	9	55	0.107843	0.000530165	34.513	1.09e-12	66.6	A0A287GKJ5	Uncharacterized protein	unreviewed	510	55,718	90S preribosome [GO:0030686]		maturation of LSU-rRNA [GO:0000470]	RNA binding [GO:0003723]	Q8VZB9	60S ribosomal protein L10a-1	reviewed	216	24,469	cytosol [GO:0005829];cytosolic large ribosomal subunit [GO:0022625];cytosolic ribosome [GO:0022626];extracellular region [GO:0005576];plasma membrane [GO:0005886];plasmodesma [GO:0009506];polysomal ribosome [GO:0042788]		maturation of LSU-rRNA [GO:0000470];translation [GO:0006412]	RNA binding [GO:0003723];structural constituent of ribosome [GO:0003735]	Q8VZB9	Ribosomal protein L1p/L10e family(AT1G08360)	GO:0000470~maturation of LSU-rRNA,GO:0006412~translation,	GO:0005737~cytoplasm,GO:0005829~cytosol,GO:0005840~ribosome,GO:0005886~plasma membrane,GO:0009506~plasmodesma,GO:0015934~large ribosomal subunit,GO:0022625~cytosolic large ribosomal subunit,GO:0022626~cytosolic ribosome,	GO:0003723~RNA binding,GO:0003735~structural constituent of ribosome,	IPR002143:Ribosomal protein L1,IPR016094:Ribosomal protein L1, 2-layer alpha/beta-sandwich,IPR016095:Ribosomal protein L1, 3-layer alpha/beta-sandwich,IPR023673:Ribosomal protein L1, conserved site,IPR023674:Ribosomal protein L1, superfamily,	ath03010:Ribosome,	PIRSF002155:ribosomal protein, L1p/L1a/L10e/organellar L1 types,		Complete proteome,Reference proteome,Ribonucleoprotein,Ribosomal protein,	chain:60S ribosomal protein L10a-1,	Arabidopsis thaliana	A0A287GKJ5	specific	376367	47	248	2.28e-42	149.575
MiGd		A0A287GKK0	155.33	29	9	9	35	0.0800915	0.000233976	33.981	8.63e-13	66.6	A0A287GKK0	Uncharacterized protein	unreviewed	437	47,816					Q8VZB9	60S ribosomal protein L10a-1	reviewed	216	24,469	cytosol [GO:0005829];cytosolic large ribosomal subunit [GO:0022625];cytosolic ribosome [GO:0022626];extracellular region [GO:0005576];plasma membrane [GO:0005886];plasmodesma [GO:0009506];polysomal ribosome [GO:0042788]		maturation of LSU-rRNA [GO:0000470];translation [GO:0006412]	RNA binding [GO:0003723];structural constituent of ribosome [GO:0003735]	Q8VZB9	Ribosomal protein L1p/L10e family(AT1G08360)	GO:0000470~maturation of LSU-rRNA,GO:0006412~translation,	GO:0005737~cytoplasm,GO:0005829~cytosol,GO:0005840~ribosome,GO:0005886~plasma membrane,GO:0009506~plasmodesma,GO:0015934~large ribosomal subunit,GO:0022625~cytosolic large ribosomal subunit,GO:0022626~cytosolic ribosome,	GO:0003723~RNA binding,GO:0003735~structural constituent of ribosome,	IPR002143:Ribosomal protein L1,IPR016094:Ribosomal protein L1, 2-layer alpha/beta-sandwich,IPR016095:Ribosomal protein L1, 3-layer alpha/beta-sandwich,IPR023673:Ribosomal protein L1, conserved site,IPR023674:Ribosomal protein L1, superfamily,	ath03010:Ribosome,	PIRSF002155:ribosomal protein, L1p/L1a/L10e/organellar L1 types,		Complete proteome,Reference proteome,Ribonucleoprotein,Ribosomal protein,	chain:60S ribosomal protein L10a-1,	Arabidopsis thaliana	A0A287GKK0;A0A287GKK0	specific;superfamily	376367;173412	47;277	248;424	4.61E-43;0.00296843	149.96;40.1243
SCX		A0A287GKL3	105.61	13	4	4	9	0.0223881	0.000337236	33.981	6.32e-13	66.6	A0A287GKL3	Uncharacterized protein	unreviewed	402	44,383					Q8VZB9	60S ribosomal protein L10a-1	reviewed	216	24,469	cytosol [GO:0005829];cytosolic large ribosomal subunit [GO:0022625];cytosolic ribosome [GO:0022626];extracellular region [GO:0005576];plasma membrane [GO:0005886];plasmodesma [GO:0009506];polysomal ribosome [GO:0042788]		maturation of LSU-rRNA [GO:0000470];translation [GO:0006412]	RNA binding [GO:0003723];structural constituent of ribosome [GO:0003735]	Q8VZB9	Ribosomal protein L1p/L10e family(AT1G08360)	GO:0000470~maturation of LSU-rRNA,GO:0006412~translation,	GO:0005737~cytoplasm,GO:0005829~cytosol,GO:0005840~ribosome,GO:0005886~plasma membrane,GO:0009506~plasmodesma,GO:0015934~large ribosomal subunit,GO:0022625~cytosolic large ribosomal subunit,GO:0022626~cytosolic ribosome,	GO:0003723~RNA binding,GO:0003735~structural constituent of ribosome,	IPR002143:Ribosomal protein L1,IPR016094:Ribosomal protein L1, 2-layer alpha/beta-sandwich,IPR016095:Ribosomal protein L1, 3-layer alpha/beta-sandwich,IPR023673:Ribosomal protein L1, conserved site,IPR023674:Ribosomal protein L1, superfamily,	ath03010:Ribosome,	PIRSF002155:ribosomal protein, L1p/L1a/L10e/organellar L1 types,		Complete proteome,Reference proteome,Ribonucleoprotein,Ribosomal protein,	chain:60S ribosomal protein L10a-1,	Arabidopsis thaliana	A0A287GKL3	specific	376367	40	241	3.67e-43	149.19
SCX		A0A287GKL9	115.33	15	4	5	15	0.0379747	0.000186179	33.981	6e-13	66.6	A0A287GKL9	Uncharacterized protein	unreviewed	395	43,172					Q8VZB9	60S ribosomal protein L10a-1	reviewed	216	24,469	cytosol [GO:0005829];cytosolic large ribosomal subunit [GO:0022625];cytosolic ribosome [GO:0022626];extracellular region [GO:0005576];plasma membrane [GO:0005886];plasmodesma [GO:0009506];polysomal ribosome [GO:0042788]		maturation of LSU-rRNA [GO:0000470];translation [GO:0006412]	RNA binding [GO:0003723];structural constituent of ribosome [GO:0003735]	Q8VZB9	Ribosomal protein L1p/L10e family(AT1G08360)	GO:0000470~maturation of LSU-rRNA,GO:0006412~translation,	GO:0005737~cytoplasm,GO:0005829~cytosol,GO:0005840~ribosome,GO:0005886~plasma membrane,GO:0009506~plasmodesma,GO:0015934~large ribosomal subunit,GO:0022625~cytosolic large ribosomal subunit,GO:0022626~cytosolic ribosome,	GO:0003723~RNA binding,GO:0003735~structural constituent of ribosome,	IPR002143:Ribosomal protein L1,IPR016094:Ribosomal protein L1, 2-layer alpha/beta-sandwich,IPR016095:Ribosomal protein L1, 3-layer alpha/beta-sandwich,IPR023673:Ribosomal protein L1, conserved site,IPR023674:Ribosomal protein L1, superfamily,	ath03010:Ribosome,	PIRSF002155:ribosomal protein, L1p/L1a/L10e/organellar L1 types,		Complete proteome,Reference proteome,Ribonucleoprotein,Ribosomal protein,	chain:60S ribosomal protein L10a-1,	Arabidopsis thaliana	A0A287GKL9	specific	376367	47	248	3.53e-43	149.19
MiGd		A0A287GKR8	25.66	5	1	1	2	0.0118343	3.45723e-05	72	5.99e-72	216	A0A287GKR8	RNase_PH domain-containing protein	unreviewed	169	19,280					Q9SP08	Exosome complex component RRP41 homolog (Ribosomal RNA-processing protein 41) (AtRRP41) (AtRrp41p)	reviewed	241	26,551	cytoplasmic exosome (RNase complex) [GO:0000177];cytosol [GO:0005829];nuclear exosome (RNase complex) [GO:0000176];nucleolus [GO:0005730]	SUBCELLULAR LOCATION: Cytoplasm {ECO:0000250|UniProtKB:Q9NPD3}. Nucleus, nucleolus {ECO:0000250|UniProtKB:Q9NPD3}. Nucleus {ECO:0000250|UniProtKB:Q9NPD3}.	nuclear mRNA surveillance [GO:0071028];nuclear-transcribed mRNA catabolic process, exonucleolytic, 3'-5' [GO:0034427];polyadenylation-dependent snoRNA 3'-end processing [GO:0071051];rRNA catabolic process [GO:0016075];rRNA processing [GO:0006364];U4 snRNA 3'-end processing [GO:0034475]	RNA binding [GO:0003723]	Q9SP08	3'-5'-exoribonuclease family protein(RRP41)	GO:0006396~RNA processing,GO:0016075~rRNA catabolic process,GO:0031125~rRNA 3'-end processing,GO:0034427~nuclear-transcribed mRNA catabolic process, exonucleolytic, 3'-5',GO:0034475~U4 snRNA 3'-end processing,GO:0071028~nuclear mRNA surveillance,GO:0071051~polyadenylation-dependent snoRNA 3'-end processing,	GO:0000176~nuclear exosome (RNase complex),GO:0000177~cytoplasmic exosome (RNase complex),GO:0005730~nucleolus,GO:0005737~cytoplasm,GO:0005829~cytosol,	GO:0000175~3'-5'-exoribonuclease activity,GO:0003723~RNA binding,	IPR001247:Exoribonuclease, phosphorolytic domain 1,IPR015847:Exoribonuclease, phosphorolytic domain 2,IPR020568:Ribosomal protein S5 domain 2-type fold,IPR027408:PNPase/RNase PH domain,	ath03018:RNA degradation,			Acetylation,Complete proteome,Cytoplasm,Exosome,Nucleus,Reference proteome,RNA-binding,rRNA processing,		Arabidopsis thaliana	A0A287GKR8	superfamily	383242	9	144	1.29e-76	227.811
SCX		A0A287GLR1	108.38	6	4	5	30	0.025974	0.00012769	35.632	0.04	37.4	A0A287GLR1	GB1/RHD3-type G domain-containing protein	unreviewed	1155	129,229	membrane [GO:0016020]			GTPase activity [GO:0003924];GTP binding [GO:0005525]	Q0WPJ7	Putative E3 ubiquitin-protein ligase RF298 (EC 2.3.2.27) (RING finger protein 298) (RING-type E3 ubiquitin transferase RF298)	reviewed	814	90,159			protein ubiquitination [GO:0016567]	metal ion binding [GO:0046872];transferase activity [GO:0016740]	Q0WPJ7	RING/U-box superfamily protein(AT4G03000)	GO:0009966~regulation of signal transduction,GO:0016567~protein ubiquitination,	GO:0005634~nucleus,GO:0005737~cytoplasm,	GO:0004842~ubiquitin-protein transferase activity,GO:0008270~zinc ion binding,GO:0016874~ligase activity,	IPR001841:Zinc finger, RING-type,IPR013083:Zinc finger, RING/FYVE/PHD-type,				Coiled coil,Complete proteome,Ligase,Metal-binding,Reference proteome,Ubl conjugation pathway,Zinc,Zinc-finger,		Arabidopsis thaliana	A0A287GLR1;A0A287GLR1;A0A287GLR1;A0A287GLR1;A0A287GLR1	superfamily;superfamily;superfamily;superfamily;superfamily	393306;308475;274008;274009;223033	134;398;720;573;8	397;851;1048;788;86	2.73E-64;8.11E-47;2.24E-17;4.24E-05;0.00128721	218.782;169.778;87.8046;47.7551;42.6345
MiGd		A0A287GLR7	129.09	14	13	13	23	0.0202643	5.91994e-05	35.632	0.045	37	A0A287GLR7	GB1/RHD3-type G domain-containing protein	unreviewed	1135	127,443	membrane [GO:0016020]			GTPase activity [GO:0003924];GTP binding [GO:0005525]	Q0WPJ7	Putative E3 ubiquitin-protein ligase RF298 (EC 2.3.2.27) (RING finger protein 298) (RING-type E3 ubiquitin transferase RF298)	reviewed	814	90,159			protein ubiquitination [GO:0016567]	metal ion binding [GO:0046872];transferase activity [GO:0016740]	Q0WPJ7	RING/U-box superfamily protein(AT4G03000)	GO:0009966~regulation of signal transduction,GO:0016567~protein ubiquitination,	GO:0005634~nucleus,GO:0005737~cytoplasm,	GO:0004842~ubiquitin-protein transferase activity,GO:0008270~zinc ion binding,GO:0016874~ligase activity,	IPR001841:Zinc finger, RING-type,IPR013083:Zinc finger, RING/FYVE/PHD-type,				Coiled coil,Complete proteome,Ligase,Metal-binding,Reference proteome,Ubl conjugation pathway,Zinc,Zinc-finger,		Arabidopsis thaliana	A0A287GLR7;A0A287GLR7;A0A287GLR7;A0A287GLR7	superfamily;superfamily;superfamily;superfamily	393306;308475;274008;274009	89;353;700;553	352;831;1028;768	5.72E-64;2.31E-43;3.86E-17;6.02E-05	217.626;159.763;87.0342;47.3699
MiGd		A0A287GM11	56.71	15	3	1	4	0.0171674	5.01521e-05	84.946	1.53e-116	333	A0A287GM11	Uncharacterized protein	unreviewed	233	26,933	U2AF [GO:0089701]		mRNA splicing, via spliceosome [GO:0000398]	metal ion binding [GO:0046872];RNA binding [GO:0003723]	Q9FMY5	Splicing factor U2af small subunit B (U2 auxiliary factor 35 kDa subunit B) (U2 small nuclear ribonucleoprotein auxiliary factor small subunit B) (U2 snRNP auxiliary factor small subunit B) (Zinc finger CCCH domain-containing protein 60) (AtC3H60)	reviewed	283	33,232	nuclear speck [GO:0016607];nucleus [GO:0005634];spliceosomal complex [GO:0005681];U2AF [GO:0089701]	SUBCELLULAR LOCATION: Nucleus speckle {ECO:0000269|PubMed:16407443, ECO:0000269|PubMed:22563826}.	mRNA splicing, via spliceosome [GO:0000398];photoperiodism, flowering [GO:0048573]	DNA binding [GO:0003677];metal ion binding [GO:0046872];pre-mRNA 3'-splice site binding [GO:0030628]	Q9FMY5	Zinc finger C-x8-C-x5-C-x3-H type family protein(U2AF35B)	GO:0000398~mRNA splicing, via spliceosome,GO:0048573~photoperiodism, flowering,	GO:0005634~nucleus,GO:0005681~spliceosomal complex,GO:0016607~nuclear speck,GO:0089701~U2AF,	GO:0000166~nucleotide binding,GO:0003677~DNA binding,GO:0003723~RNA binding,GO:0030628~pre-mRNA 3'-splice site binding,GO:0046872~metal ion binding,	IPR000504:RNA recognition motif domain,IPR000571:Zinc finger, CCCH-type,IPR003954:RNA recognition motif domain, eukaryote,IPR009145:U2 auxiliary factor small subunit,IPR012677:Nucleotide-binding, alpha-beta plait,	ath03040:Spliceosome,		SM00356:ZnF_C3H1,SM00361:RRM_1,	Complete proteome,DNA-binding,Metal-binding,mRNA processing,mRNA splicing,Nucleus,Reference proteome,Repeat,RNA-binding,Spliceosome,Zinc,Zinc-finger,	chain:Splicing factor U2af small subunit B,compositionally biased region:Arg/Ser-rich (RS domain),domain:RRM,sequence conflict,zinc finger region:C3H1-type 1,zinc finger region:C3H1-type 2,	Arabidopsis thaliana	A0A287GM11;A0A287GM11;A0A287GM11	specific;specific;specific	240983;366217;214632	44;13;148	145;37;174	6.09E-63;6.09E-05;0.00488882	191.423;38.7084;33.3717
SCX		A0A287GM38	127.89	21	5	1	31	0.115672	0.000786223	99.01	6.25e-66	201	A0A287GM38	Ubiquitin-like domain-containing protein	Hordeum vulgare subsp. vulgare (Domesticated barley)	268	30,627	cytoplasm [GO:0005737];nucleus [GO:0005634]		modification-dependent protein catabolic process [GO:0019941];protein ubiquitination [GO:0016567]	protein tag [GO:0031386];ubiquitin protein ligase binding [GO:0031625]	P59232	Ubiquitin-40S ribosomal protein S27a-2 [Cleaved into: Ubiquitin;40S ribosomal protein S27a-2]	reviewed	157	17,812	cytoplasm [GO:0005737];cytosol [GO:0005829];cytosolic small ribosomal subunit [GO:0022627];Golgi apparatus [GO:0005794];nucleus [GO:0005634]	SUBCELLULAR LOCATION: [Ubiquitin]: Cytoplasm {ECO:0000250}. Nucleus {ECO:0000250}.	modification-dependent protein catabolic process [GO:0019941];protein ubiquitination [GO:0016567];translation [GO:0006412];ubiquitin-dependent protein catabolic process [GO:0006511]	metal ion binding [GO:0046872];protein tag [GO:0031386];structural constituent of ribosome [GO:0003735];ubiquitin protein ligase binding [GO:0031625]	P59232	ubiquitin 6(UBQ6)	GO:0006412~translation,GO:0006511~ubiquitin-dependent protein catabolic process,GO:0042787~protein ubiquitination involved in ubiquitin-dependent protein catabolic process,	GO:0005622~intracellular,GO:0005634~nucleus,GO:0005794~Golgi apparatus,GO:0005840~ribosome,GO:0022627~cytosolic small ribosomal subunit,	GO:0003735~structural constituent of ribosome,GO:0046872~metal ion binding,	IPR000626:Ubiquitin,IPR002906:Ribosomal protein S27a,IPR011332:Ribosomal protein, zinc-binding domain,IPR019954:Ubiquitin conserved site,IPR019956:Ubiquitin subgroup,	ath03010:Ribosome,		SM00213:UBQ,SM01402:SM01402,	Complete proteome,Cytoplasm,Isopeptide bond,Metal-binding,Nucleus,Reference proteome,Ribonucleoprotein,Ribosomal protein,Zinc,Zinc-finger,	chain:40S ribosomal protein S27a-1,chain:40S ribosomal protein S27a-2,chain:40S ribosomal protein S27a-3,chain:NEDD8-like protein RUB1,chain:Ubiquitin,compositionally biased region:Lys-rich (highly basic),cross-link:Glycyl lysine isopeptide (Gly-Lys) (interchain with K-? in acceptor proteins),cross-link:Glycyl lysine isopeptide (Lys-Gly) (interchain with G-Cter in ubiquitin),helix,strand,zinc fin…	Arabidopsis thaliana	A0A287GM38	specific	340501	1	76	1.83e-52	165.31
MiGd		A0A287GM61	136.84	44	7	1	112	0.615385	0.00179776	90.728	8.54e-88	253	A0A287GM61	Ubiquitin-like domain-containing protein	unreviewed	182	20,200	ribosome [GO:0005840]		translation [GO:0006412]	structural constituent of ribosome [GO:0003735]	P59271	Ubiquitin-40S ribosomal protein S27a-1 [Cleaved into: Ubiquitin;40S ribosomal protein S27a-1]	reviewed	156	17,672	cytoplasm [GO:0005737];cytosol [GO:0005829];cytosolic small ribosomal subunit [GO:0022627];Golgi apparatus [GO:0005794];nucleus [GO:0005634];plasma membrane [GO:0005886];plasmodesma [GO:0009506]	SUBCELLULAR LOCATION: [Ubiquitin]: Cytoplasm {ECO:0000250}. Nucleus {ECO:0000250}.	modification-dependent protein catabolic process [GO:0019941];protein ubiquitination [GO:0016567];translation [GO:0006412]	metal ion binding [GO:0046872];protein tag [GO:0031386];structural constituent of ribosome [GO:0003735];ubiquitin protein ligase binding [GO:0031625]	P59271	Ribosomal protein S27a / Ubiquitin family protein(AT1G23410)	GO:0006412~translation,GO:0042787~protein ubiquitination involved in ubiquitin-dependent protein catabolic process,	GO:0005634~nucleus,GO:0005794~Golgi apparatus,GO:0005840~ribosome,GO:0005886~plasma membrane,GO:0009506~plasmodesma,GO:0022627~cytosolic small ribosomal subunit,	GO:0003735~structural constituent of ribosome,GO:0046872~metal ion binding,	IPR000626:Ubiquitin,IPR002906:Ribosomal protein S27a,IPR011332:Ribosomal protein, zinc-binding domain,IPR019954:Ubiquitin conserved site,IPR019956:Ubiquitin subgroup,	ath03010:Ribosome,		SM00213:UBQ,SM01402:SM01402,	Complete proteome,Cytoplasm,Isopeptide bond,Metal-binding,Nucleus,Reference proteome,Ribonucleoprotein,Ribosomal protein,Zinc,Zinc-finger,	chain:40S ribosomal protein S27a-1,chain:40S ribosomal protein S27a-3,chain:NEDD8-like protein RUB1,chain:Ubiquitin,compositionally biased region:Lys-rich (highly basic),cross-link:Glycyl lysine isopeptide (Gly-Lys) (interchain with K-? in acceptor proteins),cross-link:Glycyl lysine isopeptide (Lys-Gly) (interchain with G-Cter in ubiquitin),helix,strand,zinc finger region:C4-type,	Arabidopsis thaliana	A0A287GM61;A0A287GM61	specific;specific	340501;376572	28;129	103;175	7.15E-56;3.01E-26	170.703;94.1909
MiGd		A0A287GMX9	38.67	7	3	3	3	0.00551471	1.61105e-05	38.509	1.13e-90	288	A0A287GMX9	FRIGIDA-like protein	unreviewed	544	59,554			cell differentiation [GO:0030154];flower development [GO:0009908]		Q67ZB3	FRIGIDA-like protein 3	reviewed	558	62,615	plastid [GO:0009536]		cell differentiation [GO:0030154];flower development [GO:0009908]		Q67ZB3	FRIGIDA-like protein(AT5G48385)	GO:0009908~flower development,GO:0030154~cell differentiation,	GO:0005634~nucleus,		IPR012474:Frigida-like,				Coiled coil,Complete proteome,Developmental protein,Differentiation,Flowering,Reference proteome,		Arabidopsis thaliana	A0A287GMX9;A0A287GMX9	specific;superfamily	369584;388534	171;28	461;141	9.91E-116;0.00175922	344.213;40.707
MiGd		A0A287GN16	60.69	4	3	3	4	0.00422387	1.23394e-05	31.613	6.02e-10	62	A0A287GN16	Uncharacterized protein	unreviewed	947	101,211					A4FVR1	GBF-interacting protein 1-like (Protein GIP1-like)	reviewed	575	61,877	nucleus [GO:0005634]	SUBCELLULAR LOCATION: Nucleus {ECO:0000269|PubMed:24484953}.		unfolded protein binding [GO:0051082]	A4FVR1	lysine-specific demethylase, putative (DUF1296)(AT1G55820)		GO:0005634~nucleus,		IPR009060:UBA-like,IPR009719:Protein of unknown function DUF1296,				Complete proteome,Nucleus,Reference proteome,		Arabidopsis thaliana	A0A287GN16	specific	369152	97	155	2.7e-30	113.57
SCX		A0A287GN28	35	2	1	1	1	0.00117371	5.77004e-06	44.118	3.8	30	A0A287GN28	Putative rRNA methyltransferase (EC 2.1.1.-) (2'-O-ribose RNA methyltransferase SPB1 homolog)	unreviewed	852	94,716	nucleolus [GO:0005730];preribosome, large subunit precursor [GO:0030687]	SUBCELLULAR LOCATION: Nucleus, nucleolus {ECO:0000256|HAMAP-Rule:MF_03163}.	enzyme-directed rRNA 2'-O-methylation [GO:0000453];maturation of 5.8S rRNA from tricistronic rRNA transcript (SSU-rRNA, 5.8S rRNA, LSU-rRNA) [GO:0000466];maturation of LSU-rRNA from tricistronic rRNA transcript (SSU-rRNA, 5.8S rRNA, LSU-rRNA) [GO:0000463];RNA methylation [GO:0001510];rRNA methylation [GO:0031167]	RNA methyltransferase activity [GO:0008173];rRNA (guanine) methyltransferase activity [GO:0016435];rRNA (uridine-2'-O-)-methyltransferase activity [GO:0008650]	Q9SGA8	UDP-glycosyltransferase 83A1 (EC 2.4.1.-)	reviewed	464	51,500	intracellular membrane-bounded organelle [GO:0043231]			transferase activity, transferring hexosyl groups [GO:0016758];UDP-glycosyltransferase activity [GO:0008194]	Q9SGA8	UDP-Glycosyltransferase superfamily protein(AT3G02100)	GO:0009813~flavonoid biosynthetic process,GO:0052696~flavonoid glucuronidation,	GO:0005634~nucleus,GO:0043231~intracellular membrane-bounded organelle,	GO:0008194~UDP-glycosyltransferase activity,GO:0016757~transferase activity, transferring glycosyl groups,GO:0080043~quercetin 3-O-glucosyltransferase activity,GO:0080044~quercetin 7-O-glucosyltransferase activity,	IPR002213:UDP-glucuronosyl/UDP-glucosyltransferase,				Complete proteome,Glycosyltransferase,Reference proteome,Transferase,		Arabidopsis thaliana	A0A287GN28;A0A287GN28;A0A287GN28;A0A287GN28	specific;specific;specific;superfamily	369515;223370;371767;173412	640;1;234;380	801;204;360;783	5.07E-67;8.31E-62;3.77E-37;2.91E-05	221.359;207.461;136.103;47.8283
MiGd		A0A287GN39	80.71	8	6	6	7	0.00852619	2.49081e-05	44.118	3.3	30.4	A0A287GN39	Putative rRNA methyltransferase (EC 2.1.1.-) (2'-O-ribose RNA methyltransferase SPB1 homolog)	unreviewed	821	91,654	nucleolus [GO:0005730]	SUBCELLULAR LOCATION: Nucleus, nucleolus {ECO:0000256|HAMAP-Rule:MF_03163}.	enzyme-directed rRNA 2'-O-methylation [GO:0000453]	rRNA methyltransferase activity [GO:0008649]	Q9SGA8	UDP-glycosyltransferase 83A1 (EC 2.4.1.-)	reviewed	464	51,500	intracellular membrane-bounded organelle [GO:0043231]			transferase activity, transferring hexosyl groups [GO:0016758];UDP-glycosyltransferase activity [GO:0008194]	Q9SGA8	UDP-Glycosyltransferase superfamily protein(AT3G02100)	GO:0009813~flavonoid biosynthetic process,GO:0052696~flavonoid glucuronidation,	GO:0005634~nucleus,GO:0043231~intracellular membrane-bounded organelle,	GO:0008194~UDP-glycosyltransferase activity,GO:0016757~transferase activity, transferring glycosyl groups,GO:0080043~quercetin 3-O-glucosyltransferase activity,GO:0080044~quercetin 7-O-glucosyltransferase activity,	IPR002213:UDP-glucuronosyl/UDP-glucosyltransferase,				Complete proteome,Glycosyltransferase,Reference proteome,Transferase,		Arabidopsis thaliana	A0A287GN39;A0A287GN39;A0A287GN39;A0A287GN39	specific;specific;specific;superfamily	369515;223370;371767;173412	623;1;234;408	784;204;360;761	9.48E-68;4.44E-62;1.89E-37;3.79E-06	222.899;207.846;136.873;50.9099
SCX		A0A287GNX0	230.03	42	24	17	587	3.27933	0.0160776	100	2.11e-68	202	A0A287GNX0	Histone H4	unreviewed	179	19,837	nucleosome [GO:0000786];nucleus [GO:0005634]	SUBCELLULAR LOCATION: Chromosome {ECO:0000256|SAAS:SAAS00846060}. Nucleus {ECO:0000256|SAAS:SAAS00846055}.		DNA binding [GO:0003677];protein heterodimerization activity [GO:0046982]	P59259	Histone H4	reviewed	103	11,409	chloroplast [GO:0009507];cytosol [GO:0005829];extracellular region [GO:0005576];nucleolus [GO:0005730];nucleosome [GO:0000786];peroxisome [GO:0005777];plasma membrane [GO:0005886];plasmodesma [GO:0009506];plastid [GO:0009536];thylakoid [GO:0009579];vacuolar membrane [GO:0005774];vacuole [GO:0005773]	SUBCELLULAR LOCATION: Nucleus {ECO:0000250}. Chromosome {ECO:0000250}.	nucleosome assembly [GO:0006334];response to water deprivation [GO:0009414]	DNA binding [GO:0003677];protein heterodimerization activity [GO:0046982]	P59259	histone H4(HIS4)	GO:0006334~nucleosome assembly,GO:0009414~response to water deprivation,	GO:0000786~nucleosome,GO:0005634~nucleus,GO:0005730~nucleolus,GO:0005773~vacuole,GO:0005774~vacuolar membrane,GO:0005794~Golgi apparatus,GO:0005829~cytosol,GO:0005886~plasma membrane,GO:0009506~plasmodesma,GO:0009507~chloroplast,GO:0009579~thylakoid,	GO:0003677~DNA binding,	IPR001951:Histone H4,IPR009072:Histone-fold,IPR019809:Histone H4, conserved site,			SM00417:H4,	Acetylation,Alternative splicing,Chromosome,Complete proteome,DNA-binding,Nucleosome core,Nucleus,Reference proteome,	chain:Histone H4,modified residue,	Arabidopsis thaliana	A0A287GNX0	specific	177669	1	103	1.45e-59	180.799
SCX		A0A287GQT5	67.19	3	4	2	8	0.00948992	4.66532e-05	31.081	2.49e-05	47	A0A287GQT5	Uncharacterized protein	unreviewed	843	88,567					Q8VZS6	GBF-interacting protein 1	reviewed	567	61,812	nucleus [GO:0005634]	SUBCELLULAR LOCATION: Nucleus {ECO:0000269|PubMed:16117846, ECO:0000269|PubMed:24484953, ECO:0000269|PubMed:25387999}.	positive regulation of DNA binding [GO:0043388]	identical protein binding [GO:0042802];unfolded protein binding [GO:0051082]	Q8VZS6	GBF-interacting protein 1(GIP1)	GO:0043388~positive regulation of DNA binding,	GO:0005634~nucleus,	GO:0005515~protein binding,GO:0042802~identical protein binding,GO:0051082~unfolded protein binding,	IPR009060:UBA-like,IPR009719:Protein of unknown function DUF1296,				Chaperone,Complete proteome,Nucleus,Reference proteome,		Arabidopsis thaliana	A0A287GQT5;A0A287GQT5	specific;superfamily	369152;185594	31;345	90;774	3.20E-27;9.60E-05	104.711;46.2215
SCX		A0A287GSI5	80.7	5	4	4	5	0.00489237	2.40513e-05	59.78	0	1169	A0A287GSI5	Structural maintenance of chromosomes protein	unreviewed	1022	117,790	chromosome [GO:0005694]		chromosome organization [GO:0051276]	ATP binding [GO:0005524]	Q56YN8	Structural maintenance of chromosomes protein 3 (SMC protein 3) (SMC-3) (Chromosome segregation protein SMC-3) (Cohesin complex subunit SMC-3) (Protein TITAN7)	reviewed	1204	139,371	chromatin [GO:0000785];chromosome, centromeric region [GO:0000775];cohesin complex [GO:0008278];cytoplasm [GO:0005737];nuclear matrix [GO:0016363];nucleus [GO:0005634];plasmodesma [GO:0009506];spindle [GO:0005819]	SUBCELLULAR LOCATION: Nucleus {ECO:0000269|PubMed:15972315}. Cytoplasm {ECO:0000269|PubMed:15972315}. Nucleus matrix {ECO:0000269|PubMed:15972315}. Chromosome {ECO:0000269|PubMed:15972315}. Cytoplasm, cytoskeleton, spindle {ECO:0000269|PubMed:15972315}. Chromosome, centromere {ECO:0000250}. Note=Primarily associated with the nuclear matrix during interphase and with chromatin from prophase throug…	cell division [GO:0051301];chromosome segregation [GO:0007059];DNA repair [GO:0006281];meiotic cell cycle [GO:0051321];sister chromatid cohesion [GO:0007062]	ATP binding [GO:0005524];chromatin binding [GO:0003682]	Q56YN8	Structural maintenance of chromosomes (SMC) family protein(TTN7)	GO:0006281~DNA repair,GO:0007059~chromosome segregation,GO:0007062~sister chromatid cohesion,GO:0007064~mitotic sister chromatid cohesion,GO:0051301~cell division,GO:0051321~meiotic cell cycle,	GO:0000775~chromosome, centromeric region,GO:0000785~chromatin,GO:0005634~nucleus,GO:0005737~cytoplasm,GO:0005819~spindle,GO:0008278~cohesin complex,GO:0008280~cohesin core heterodimer,GO:0009506~plasmodesma,GO:0016363~nuclear matrix,	GO:0003682~chromatin binding,GO:0005524~ATP binding,	IPR003395:RecF/RecN/SMC,IPR010935:SMCs flexible hinge,IPR024704:Structural maintenance of chromosomes protein,IPR027417:P-loop containing nucleoside triphosphate hydrolase,		PIRSF005719:structural maintenance of chromosomes protein,	SM00968:SM00968,	Acetylation,ATP-binding,Cell cycle,Cell division,Centromere,Chromosome,Coiled coil,Complete proteome,Cytoplasm,Cytoskeleton,DNA damage,DNA repair,Meiosis,Mitosis,Nucleotide-binding,Nucleus,Phosphoprotein,Reference proteome,Repeat,		Arabidopsis thaliana	A0A287GSI5	specific	224117	1	999	5.16e-113	376.747
SCX		A0A287GSM4	40.41	2	2	2	3	0.00249584	1.22364e-05	62.542	0	1478	A0A287GSM4	Structural maintenance of chromosomes protein	unreviewed	1202	138,083	chromosome [GO:0005694];nucleus [GO:0005634]	SUBCELLULAR LOCATION: Nucleus {ECO:0000256|PIRNR:PIRNR005719}.	chromosome organization [GO:0051276]	ATP binding [GO:0005524]	Q56YN8	Structural maintenance of chromosomes protein 3 (SMC protein 3) (SMC-3) (Chromosome segregation protein SMC-3) (Cohesin complex subunit SMC-3) (Protein TITAN7)	reviewed	1204	139,371	chromatin [GO:0000785];chromosome, centromeric region [GO:0000775];cohesin complex [GO:0008278];cytoplasm [GO:0005737];nuclear matrix [GO:0016363];nucleus [GO:0005634];plasmodesma [GO:0009506];spindle [GO:0005819]	SUBCELLULAR LOCATION: Nucleus {ECO:0000269|PubMed:15972315}. Cytoplasm {ECO:0000269|PubMed:15972315}. Nucleus matrix {ECO:0000269|PubMed:15972315}. Chromosome {ECO:0000269|PubMed:15972315}. Cytoplasm, cytoskeleton, spindle {ECO:0000269|PubMed:15972315}. Chromosome, centromere {ECO:0000250}. Note=Primarily associated with the nuclear matrix during interphase and with chromatin from prophase throug…	cell division [GO:0051301];chromosome segregation [GO:0007059];DNA repair [GO:0006281];meiotic cell cycle [GO:0051321];sister chromatid cohesion [GO:0007062]	ATP binding [GO:0005524];chromatin binding [GO:0003682]	Q56YN8	Structural maintenance of chromosomes (SMC) family protein(TTN7)	GO:0006281~DNA repair,GO:0007059~chromosome segregation,GO:0007062~sister chromatid cohesion,GO:0007064~mitotic sister chromatid cohesion,GO:0051301~cell division,GO:0051321~meiotic cell cycle,	GO:0000775~chromosome, centromeric region,GO:0000785~chromatin,GO:0005634~nucleus,GO:0005737~cytoplasm,GO:0005819~spindle,GO:0008278~cohesin complex,GO:0008280~cohesin core heterodimer,GO:0009506~plasmodesma,GO:0016363~nuclear matrix,	GO:0003682~chromatin binding,GO:0005524~ATP binding,	IPR003395:RecF/RecN/SMC,IPR010935:SMCs flexible hinge,IPR024704:Structural maintenance of chromosomes protein,IPR027417:P-loop containing nucleoside triphosphate hydrolase,		PIRSF005719:structural maintenance of chromosomes protein,	SM00968:SM00968,	Acetylation,ATP-binding,Cell cycle,Cell division,Centromere,Chromosome,Coiled coil,Complete proteome,Cytoplasm,Cytoskeleton,DNA damage,DNA repair,Meiosis,Mitosis,Nucleotide-binding,Nucleus,Phosphoprotein,Reference proteome,Repeat,		Arabidopsis thaliana	A0A287GSM4	specific	224117	1	1193	7.09e-161	510.026
MiGd		A0A287GSP2	76.86	7	6	6	8	0.00748363	2.18624e-05	60.799	0	1250	A0A287GSP2	Structural maintenance of chromosomes protein	unreviewed	1069	123,704	chromosome [GO:0005694]		chromosome organization [GO:0051276]	ATP binding [GO:0005524]	Q56YN8	Structural maintenance of chromosomes protein 3 (SMC protein 3) (SMC-3) (Chromosome segregation protein SMC-3) (Cohesin complex subunit SMC-3) (Protein TITAN7)	reviewed	1204	139,371	chromatin [GO:0000785];chromosome, centromeric region [GO:0000775];cohesin complex [GO:0008278];cytoplasm [GO:0005737];nuclear matrix [GO:0016363];nucleus [GO:0005634];plasmodesma [GO:0009506];spindle [GO:0005819]	SUBCELLULAR LOCATION: Nucleus {ECO:0000269|PubMed:15972315}. Cytoplasm {ECO:0000269|PubMed:15972315}. Nucleus matrix {ECO:0000269|PubMed:15972315}. Chromosome {ECO:0000269|PubMed:15972315}. Cytoplasm, cytoskeleton, spindle {ECO:0000269|PubMed:15972315}. Chromosome, centromere {ECO:0000250}. Note=Primarily associated with the nuclear matrix during interphase and with chromatin from prophase throug…	cell division [GO:0051301];chromosome segregation [GO:0007059];DNA repair [GO:0006281];meiotic cell cycle [GO:0051321];sister chromatid cohesion [GO:0007062]	ATP binding [GO:0005524];chromatin binding [GO:0003682]	Q56YN8	Structural maintenance of chromosomes (SMC) family protein(TTN7)	GO:0006281~DNA repair,GO:0007059~chromosome segregation,GO:0007062~sister chromatid cohesion,GO:0007064~mitotic sister chromatid cohesion,GO:0051301~cell division,GO:0051321~meiotic cell cycle,	GO:0000775~chromosome, centromeric region,GO:0000785~chromatin,GO:0005634~nucleus,GO:0005737~cytoplasm,GO:0005819~spindle,GO:0008278~cohesin complex,GO:0008280~cohesin core heterodimer,GO:0009506~plasmodesma,GO:0016363~nuclear matrix,	GO:0003682~chromatin binding,GO:0005524~ATP binding,	IPR003395:RecF/RecN/SMC,IPR010935:SMCs flexible hinge,IPR024704:Structural maintenance of chromosomes protein,IPR027417:P-loop containing nucleoside triphosphate hydrolase,		PIRSF005719:structural maintenance of chromosomes protein,	SM00968:SM00968,	Acetylation,ATP-binding,Cell cycle,Cell division,Centromere,Chromosome,Coiled coil,Complete proteome,Cytoplasm,Cytoskeleton,DNA damage,DNA repair,Meiosis,Mitosis,Nucleotide-binding,Nucleus,Phosphoprotein,Reference proteome,Repeat,		Arabidopsis thaliana	A0A287GSP2	specific	224117	1	1047	9.81e-126	412.571
SCX		A0A287GSP5	75.74	5	4	5	9	0.00818182	9.73074e-05	61.419	0	1310	A0A287GSP5	Structural maintenance of chromosomes protein	unreviewed	1100	126,530	chromosome [GO:0005694]		chromosome organization [GO:0051276]	ATP binding [GO:0005524]	Q56YN8	Structural maintenance of chromosomes protein 3 (SMC protein 3) (SMC-3) (Chromosome segregation protein SMC-3) (Cohesin complex subunit SMC-3) (Protein TITAN7)	reviewed	1204	139,371	chromatin [GO:0000785];chromosome, centromeric region [GO:0000775];cohesin complex [GO:0008278];cytoplasm [GO:0005737];nuclear matrix [GO:0016363];nucleus [GO:0005634];plasmodesma [GO:0009506];spindle [GO:0005819]	SUBCELLULAR LOCATION: Nucleus {ECO:0000269|PubMed:15972315}. Cytoplasm {ECO:0000269|PubMed:15972315}. Nucleus matrix {ECO:0000269|PubMed:15972315}. Chromosome {ECO:0000269|PubMed:15972315}. Cytoplasm, cytoskeleton, spindle {ECO:0000269|PubMed:15972315}. Chromosome, centromere {ECO:0000250}. Note=Primarily associated with the nuclear matrix during interphase and with chromatin from prophase throug…	cell division [GO:0051301];chromosome segregation [GO:0007059];DNA repair [GO:0006281];meiotic cell cycle [GO:0051321];sister chromatid cohesion [GO:0007062]	ATP binding [GO:0005524];chromatin binding [GO:0003682]	Q56YN8	Structural maintenance of chromosomes (SMC) family protein(TTN7)	GO:0006281~DNA repair,GO:0007059~chromosome segregation,GO:0007062~sister chromatid cohesion,GO:0007064~mitotic sister chromatid cohesion,GO:0051301~cell division,GO:0051321~meiotic cell cycle,	GO:0000775~chromosome, centromeric region,GO:0000785~chromatin,GO:0005634~nucleus,GO:0005737~cytoplasm,GO:0005819~spindle,GO:0008278~cohesin complex,GO:0008280~cohesin core heterodimer,GO:0009506~plasmodesma,GO:0016363~nuclear matrix,	GO:0003682~chromatin binding,GO:0005524~ATP binding,	IPR003395:RecF/RecN/SMC,IPR010935:SMCs flexible hinge,IPR024704:Structural maintenance of chromosomes protein,IPR027417:P-loop containing nucleoside triphosphate hydrolase,		PIRSF005719:structural maintenance of chromosomes protein,	SM00968:SM00968,	Acetylation,ATP-binding,Cell cycle,Cell division,Centromere,Chromosome,Coiled coil,Complete proteome,Cytoplasm,Cytoskeleton,DNA damage,DNA repair,Meiosis,Mitosis,Nucleotide-binding,Nucleus,Phosphoprotein,Reference proteome,Repeat,		Arabidopsis thaliana	A0A287GSP5	specific	224117	4	1098	8.27e-128	418.734
SCX		A0A287GT62	57.29	6	4	2	8	0.015444	7.5924e-05	53.846	3.71e-144	426	A0A287GT62	DYW_deaminase domain-containing protein	unreviewed	518	57,489				zinc ion binding [GO:0008270]	Q9ZQE5	Pentatricopeptide repeat-containing protein At2g15690, mitochondrial	reviewed	579	65,614	chloroplast [GO:0009507];intracellular membrane-bounded organelle [GO:0043231];mitochondrion [GO:0005739]	SUBCELLULAR LOCATION: Mitochondrion {ECO:0000305|PubMed:25732537}.	embryo development ending in seed dormancy [GO:0009793];RNA modification [GO:0009451]	zinc ion binding [GO:0008270]	Q9ZQE5	Tetratricopeptide repeat (TPR)-like superfamily protein(AT2G15690)		GO:0005739~mitochondrion,	GO:0008270~zinc ion binding,	IPR002885:Pentatricopeptide repeat,				Complete proteome,Reference proteome,Repeat,	chain:Pentatricopeptide repeat-containing protein At2g15690,compositionally biased region:Poly-Gln,region of interest:Type DYW motif,repeat:PPR 1,repeat:PPR 2,repeat:PPR 3,repeat:PPR 4,repeat:PPR 5,	Arabidopsis thaliana	A0A287GT62	superfamily	215563	182	518	1.65e-80	264.81
SCX		A0A287GTJ2	195.02	16	4	18	59	0.0457719	0.000225018	26.747	4.4e-24	108	A0A287GTJ2	Tr-type G domain-containing protein	unreviewed	1289	142,018				GTPase activity [GO:0003924];GTP binding [GO:0005525];translation initiation factor activity [GO:0003743]	Q9SHI1	Translation initiation factor IF-2, chloroplastic	reviewed	1026	109,747	chloroplast [GO:0009507];chloroplast envelope [GO:0009941];chloroplast stroma [GO:0009570];nucleus [GO:0005634]	SUBCELLULAR LOCATION: Plastid, chloroplast.		GTPase activity [GO:0003924];GTP binding [GO:0005525];translation initiation factor activity [GO:0003743]	Q9SHI1	Translation initiation factor 2, small GTP-binding protein(FUG1)	GO:0006413~translational initiation,	GO:0009507~chloroplast,GO:0009570~chloroplast stroma,GO:0009941~chloroplast envelope,	GO:0003743~translation initiation factor activity,GO:0003924~GTPase activity,GO:0005525~GTP binding,	IPR000178:Translation initiation factor aIF-2, bacterial-like,IPR000795:Elongation factor, GTP-binding domain,IPR005225:Small GTP-binding protein domain,IPR009000:Translation elongation/initiation factor/Ribosomal, beta-barrel,IPR023115:Translation initiation factor IF- 2, domain 3,IPR027417:P-loop containing nucleoside triphosphate hydrolase,				Chloroplast,Complete proteome,GTP-binding,Initiation factor,Nucleotide-binding,Plastid,Protein biosynthesis,Reference proteome,Transit peptide,	chain:Translation initiation factor IF-2, chloroplastic,nucleotide phosphate-binding region:GTP,region of interest:G-domain,transit peptide:Chloroplast,	Arabidopsis thaliana	A0A287GTJ2	superfamily	392272	694	1288	0	596.006
MiGd		A0A287GTL9	158.19	20	16	16	28	0.0260951	7.62331e-05	26.747	8.92e-25	110	A0A287GTL9	Tr-type G domain-containing protein	unreviewed	1073	119,377				GTPase activity [GO:0003924];GTP binding [GO:0005525]	Q9SHI1	Translation initiation factor IF-2, chloroplastic	reviewed	1026	109,747	chloroplast [GO:0009507];chloroplast envelope [GO:0009941];chloroplast stroma [GO:0009570];nucleus [GO:0005634]	SUBCELLULAR LOCATION: Plastid, chloroplast.		GTPase activity [GO:0003924];GTP binding [GO:0005525];translation initiation factor activity [GO:0003743]	Q9SHI1	Translation initiation factor 2, small GTP-binding protein(FUG1)	GO:0006413~translational initiation,	GO:0009507~chloroplast,GO:0009570~chloroplast stroma,GO:0009941~chloroplast envelope,	GO:0003743~translation initiation factor activity,GO:0003924~GTPase activity,GO:0005525~GTP binding,	IPR000178:Translation initiation factor aIF-2, bacterial-like,IPR000795:Elongation factor, GTP-binding domain,IPR005225:Small GTP-binding protein domain,IPR009000:Translation elongation/initiation factor/Ribosomal, beta-barrel,IPR023115:Translation initiation factor IF- 2, domain 3,IPR027417:P-loop containing nucleoside triphosphate hydrolase,				Chloroplast,Complete proteome,GTP-binding,Initiation factor,Nucleotide-binding,Plastid,Protein biosynthesis,Reference proteome,Transit peptide,	chain:Translation initiation factor IF-2, chloroplastic,nucleotide phosphate-binding region:GTP,region of interest:G-domain,transit peptide:Chloroplast,	Arabidopsis thaliana	A0A287GTL9	superfamily	392272	478	1072	0	594.08
SCX		A0A287GTM8	76.26	2	4	2	4	0.00330306	4.97546e-05	26.747	3.03e-24	109	A0A287GTM8	Tr-type G domain-containing protein	unreviewed	1211	134,129				GTPase activity [GO:0003924];GTP binding [GO:0005525]	Q9SHI1	Translation initiation factor IF-2, chloroplastic	reviewed	1026	109,747	chloroplast [GO:0009507];chloroplast envelope [GO:0009941];chloroplast stroma [GO:0009570];nucleus [GO:0005634]	SUBCELLULAR LOCATION: Plastid, chloroplast.		GTPase activity [GO:0003924];GTP binding [GO:0005525];translation initiation factor activity [GO:0003743]	Q9SHI1	Translation initiation factor 2, small GTP-binding protein(FUG1)	GO:0006413~translational initiation,	GO:0009507~chloroplast,GO:0009570~chloroplast stroma,GO:0009941~chloroplast envelope,	GO:0003743~translation initiation factor activity,GO:0003924~GTPase activity,GO:0005525~GTP binding,	IPR000178:Translation initiation factor aIF-2, bacterial-like,IPR000795:Elongation factor, GTP-binding domain,IPR005225:Small GTP-binding protein domain,IPR009000:Translation elongation/initiation factor/Ribosomal, beta-barrel,IPR023115:Translation initiation factor IF- 2, domain 3,IPR027417:P-loop containing nucleoside triphosphate hydrolase,				Chloroplast,Complete proteome,GTP-binding,Initiation factor,Nucleotide-binding,Plastid,Protein biosynthesis,Reference proteome,Transit peptide,	chain:Translation initiation factor IF-2, chloroplastic,nucleotide phosphate-binding region:GTP,region of interest:G-domain,transit peptide:Chloroplast,	Arabidopsis thaliana	A0A287GTM8	superfamily	392272	616	1210	0	599.088
MiGd		A0A287GTZ8	160.55	57	19	19	66	0.153488	0.000448395	93.095	0	763	A0A287GTZ8	Uncharacterized protein	unreviewed	430	48,649				ATP binding [GO:0005524];nucleic acid binding [GO:0003676]	Q56XG6	DEAD-box ATP-dependent RNA helicase 15 (EC 3.6.4.13) (UAP56 homolog A)	reviewed	427	48,337	cytosol [GO:0005829];nucleolus [GO:0005730];nucleus [GO:0005634];plasmodesma [GO:0009506];transcription export complex [GO:0000346]	SUBCELLULAR LOCATION: Nucleus {ECO:0000269|PubMed:22499202, ECO:0000269|PubMed:23555998}. Note=Localizes predominantly to euchromatic regions of the nucleoplasm.	mRNA splicing, via spliceosome [GO:0000398];mRNA transport [GO:0051028];response to cadmium ion [GO:0046686]	ATPase activity [GO:0016887];ATP binding [GO:0005524];double-stranded DNA binding [GO:0003690];double-stranded RNA binding [GO:0003725];RNA binding [GO:0003723];RNA helicase activity [GO:0003724];single-stranded DNA binding [GO:0003697]	Q56XG6	DEAD/DEAH box RNA helicase family protein(UAP56a)	GO:0000398~mRNA splicing, via spliceosome,GO:0006406~mRNA export from nucleus,GO:0006974~cellular response to DNA damage stimulus,GO:0010468~regulation of gene expression,GO:0010501~RNA secondary structure unwinding,GO:0046686~response to cadmium ion,	GO:0005634~nucleus,GO:0005681~spliceosomal complex,GO:0005730~nucleolus,GO:0005829~cytosol,GO:0009506~plasmodesma,	GO:0003676~nucleic acid binding,GO:0003690~double-stranded DNA binding,GO:0003697~single-stranded DNA binding,GO:0003723~RNA binding,GO:0003725~double-stranded RNA binding,GO:0004004~ATP-dependent RNA helicase activity,GO:0004386~helicase activity,GO:0005515~protein binding,GO:0005524~ATP binding,GO:0008026~ATP-dependent helicase activity,GO:0016887~ATPase activity,	IPR001650:Helicase, C-terminal,IPR011545:DNA/RNA helicase, DEAD/DEAH box type, N-terminal,IPR014001:Helicase, superfamily 1/2, ATP-binding domain,IPR014014:RNA helicase, DEAD-box type, Q motif,IPR027417:P-loop containing nucleoside triphosphate hydrolase,			SM00487:DEXDc,SM00490:HELICc,	Alternative splicing,ATP-binding,Complete proteome,Helicase,Hydrolase,mRNA processing,mRNA splicing,mRNA transport,Nucleotide-binding,Nucleus,Reference proteome,RNA-binding,Transport,	chain:DEAD-box ATP-dependent RNA helicase 15,chain:DEAD-box ATP-dependent RNA helicase 56,domain:Helicase ATP-binding,domain:Helicase C-terminal,nucleotide phosphate-binding region:ATP,sequence conflict,short sequence motif:DEAD box,short sequence motif:DECD box,short sequence motif:Q motif,splice variant,	Arabidopsis thaliana	A0A287GTZ8;A0A287GTZ8	specific;specific	350708;350174	48;266	255;395	9.81E-159;8.62E-56	446.021;180.396
SCX		A0A287GU08	25.48	2	4	1	1	0.00094518	1.42374e-05	47.059	8.8	29.3	A0A287GU08	Uncharacterized protein	unreviewed	1058	110,504	chromatin [GO:0000785];nucleus [GO:0005634]		regulation of transcription, DNA-templated [GO:0006355]	DNA binding [GO:0003677]	Q9M153	GDSL esterase/lipase At4g01130 (EC 3.1.1.-) (Extracellular lipase At4g01130)	reviewed	382	42,013	cytosol [GO:0005829];extracellular region [GO:0005576]	SUBCELLULAR LOCATION: Secreted {ECO:0000305}.	lipid catabolic process [GO:0016042]	hydrolase activity, acting on ester bonds [GO:0016788]	Q9M153	GDSL-like Lipase/Acylhydrolase superfamily protein(AT4G01130)	GO:0016042~lipid catabolic process,	GO:0005576~extracellular region,	GO:0016788~hydrolase activity, acting on ester bonds,GO:0052689~carboxylic ester hydrolase activity,	IPR001087:Lipase, GDSL,				Complete proteome,Glycoprotein,Hydrolase,Lipid degradation,Lipid metabolism,Reference proteome,Secreted,Signal,	chain:GDSL esterase/lipase At4g01130,glycosylation site:N-linked (GlcNAc...),signal peptide,	Arabidopsis thaliana	A0A287GU08;A0A287GU08;A0A287GU08	superfamily;specific;superfamily	223065;197772;236090	474;1;471	653;50;907	4.70E-08;1.25E-06;3.32E-06	57.3844;46.4166;51.1401
MiGd		A0A287GU30	57.64	2	1	1	1	0.00111359	3.25319e-06	31.897	1.1	31.6	A0A287GU30	H15 domain-containing protein	unreviewed	898	93,718	nucleosome [GO:0000786];nucleus [GO:0005634]		nucleosome assembly [GO:0006334];regulation of transcription, DNA-templated [GO:0006355]	DNA binding [GO:0003677]	O49658	AT-hook motif nuclear-localized protein 2	reviewed	334	35,094	nucleus [GO:0005634]	SUBCELLULAR LOCATION: Nucleus {ECO:0000250|UniProtKB:Q8VYJ2}.		AT DNA binding [GO:0003680]	O49658	AT hook motif DNA-binding family protein(AT4G22770)	GO:0006351~transcription, DNA-templated,GO:0006355~regulation of transcription, DNA-templated,	GO:0005634~nucleus,	GO:0003677~DNA binding,	IPR005175:Domain of unknown function DUF296,				Complete proteome,DNA-binding,Nucleus,Reference proteome,Transcription,Transcription regulation,		Arabidopsis thaliana	A0A287GU30;A0A287GU30;A0A287GU30;A0A287GU30	superfamily;specific;superfamily;superfamily	236090;197772;223039;237284	540;73;332;698	769;125;694;892	4.21E-12;7.92E-09;0.000874743;0.000882184	70.0149;52.5798;43.2361;42.6585
SCX		A0A287GU35	99.91	4	4	3	9	0.00879765	5.97979e-05	31.897	0.86	32.3	A0A287GU35	Uncharacterized protein	Hordeum vulgare subsp. vulgare (Domesticated barley)	1023	106,041	chromatin [GO:0000785];nucleus [GO:0005634]		regulation of transcription, DNA-templated [GO:0006355]	DNA binding [GO:0003677]	O49658	AT-hook motif nuclear-localized protein 2	reviewed	334	35,094	nucleus [GO:0005634]	SUBCELLULAR LOCATION: Nucleus {ECO:0000250|UniProtKB:Q8VYJ2}.		AT DNA binding [GO:0003680]	O49658	AT hook motif DNA-binding family protein(AT4G22770)	GO:0006351~transcription, DNA-templated,GO:0006355~regulation of transcription, DNA-templated,	GO:0005634~nucleus,	GO:0003677~DNA binding,	IPR005175:Domain of unknown function DUF296,				Complete proteome,DNA-binding,Nucleus,Reference proteome,Transcription,Transcription regulation,		Arabidopsis thaliana	A0A287GU35;A0A287GU35;A0A287GU35	superfamily;superfamily;superfamily	235906;236090;237057	405;415;309	594;872;499	1.86E-10;7.43E-09;4.11E-06	64.8708;59.6145;50.6447
SCX		A0A287GYZ0	29.13	1	4	1	4	0.00620155	2.3873e-05	49.538	0	612	A0A287GYZ0	Methyltranfer_dom domain-containing protein	unreviewed	645	69,522			RNA processing [GO:0006396]	nucleic acid binding [GO:0003676];RNA methyltransferase activity [GO:0008173]	Q8L7S3	Zinc finger CCCH domain-containing protein 24 (AtC3H24) (EC 2.1.1.-)	reviewed	809	89,023			RNA processing [GO:0006396]	metal ion binding [GO:0046872];RNA methyltransferase activity [GO:0008173];transcription regulatory region DNA binding [GO:0044212]	Q8L7S3	zinc finger (CCCH-type) family protein(AT2G28450)	GO:0006396~RNA processing,	GO:0005634~nucleus,	GO:0000166~nucleotide binding,GO:0003676~nucleic acid binding,GO:0003677~DNA binding,GO:0008173~RNA methyltransferase activity,GO:0046872~metal ion binding,	IPR000571:Zinc finger, CCCH-type,IPR010280:(Uracil-5)-methyltransferase,IPR012677:Nucleotide-binding, alpha-beta plait,IPR025714:Methyltransferase domain,			SM00356:ZnF_C3H1,	Acetylation,Alternative splicing,Complete proteome,DNA-binding,Metal-binding,Methyltransferase,Reference proteome,S-adenosyl-L-methionine,Transferase,Zinc,Zinc-finger,	chain:Zinc finger CCCH domain-containing protein 24,zinc finger region:C3H1-type,	Arabidopsis thaliana	A0A287GYZ0;A0A287GYZ0	specific;specific	225174;240668	137;15	492;80	3.98E-43;0.000247741	160.558;39.5957
MiGd		A0A287GZ46	23.12	1	1	1	1	0.00117509	8.54594e-06	47.134	0	665	A0A287GZ46	C3H1-type domain-containing protein	unreviewed	851	91,801			RNA processing [GO:0006396]	metal ion binding [GO:0046872];nucleic acid binding [GO:0003676];RNA methyltransferase activity [GO:0008173]	Q8L7S3	Zinc finger CCCH domain-containing protein 24 (AtC3H24) (EC 2.1.1.-)	reviewed	809	89,023			RNA processing [GO:0006396]	metal ion binding [GO:0046872];RNA methyltransferase activity [GO:0008173];transcription regulatory region DNA binding [GO:0044212]	Q8L7S3	zinc finger (CCCH-type) family protein(AT2G28450)	GO:0006396~RNA processing,	GO:0005634~nucleus,	GO:0000166~nucleotide binding,GO:0003676~nucleic acid binding,GO:0003677~DNA binding,GO:0008173~RNA methyltransferase activity,GO:0046872~metal ion binding,	IPR000571:Zinc finger, CCCH-type,IPR010280:(Uracil-5)-methyltransferase,IPR012677:Nucleotide-binding, alpha-beta plait,IPR025714:Methyltransferase domain,			SM00356:ZnF_C3H1,	Acetylation,Alternative splicing,Complete proteome,DNA-binding,Metal-binding,Methyltransferase,Reference proteome,S-adenosyl-L-methionine,Transferase,Zinc,Zinc-finger,	chain:Zinc finger CCCH domain-containing protein 24,zinc finger region:C3H1-type,	Arabidopsis thaliana	A0A287GZ46;A0A287GZ46;A0A287GZ46;A0A287GZ46	specific;specific;specific;superfamily	225174;366217;240668;368499	327;120;204;39	682;147;270;112	1.72E-42;4.05E-05;0.00119502;0.00512193	160.558;41.0196;38.0549;39.1208
SCX		A0A287H1F1	114.68	9	4	9	17	0.0164729	0.000195914	67.053	0	1386	A0A287H1F1	Uncharacterized protein	unreviewed	1032	115,096	FACT complex [GO:0035101]				O82491	FACT complex subunit SPT16 (Facilitates chromatin transcription complex subunit SPT16)	reviewed	1074	120,586	FACT complex [GO:0035101];nuclear euchromatin [GO:0005719];nucleolus [GO:0005730];nucleus [GO:0005634]	SUBCELLULAR LOCATION: Nucleus {ECO:0000269|PubMed:15546350}. Chromosome {ECO:0000269|PubMed:15546350}. Note=Colocalizes with RNA polymerase II on chromatin. Recruited to actively transcribed loci.	DNA repair [GO:0006281];DNA replication [GO:0006260];DNA replication-independent nucleosome organization [GO:0034724];positive regulation of transcription elongation from RNA polymerase II promoter [GO:0032968];vegetative to reproductive phase transition of meristem [GO:0010228]	nucleosome binding [GO:0031491]	O82491	global transcription factor C(SPT16)	GO:0006260~DNA replication,GO:0006281~DNA repair,GO:0006351~transcription, DNA-templated,GO:0006355~regulation of transcription, DNA-templated,GO:0006368~transcription elongation from RNA polymerase II promoter,GO:0010228~vegetative to reproductive phase transition of meristem,GO:0032968~positive regulation of transcription elongation from RNA polymerase II promoter,GO:0034724~DNA replication-ind…	GO:0005634~nucleus,GO:0005719~nuclear euchromatin,GO:0005730~nucleolus,GO:0005829~cytosol,GO:0035101~FACT complex,	GO:0031491~nucleosome binding,GO:0042393~histone binding,	IPR000994:Peptidase M24, structural domain,IPR013719:Domain of unknown function DUF1747,IPR013953:FACT complex subunit Spt16p/Cdc68p,			SM01285:SM01285,SM01286:SM01286,SM01287:SM01287,	Chromosome,Coiled coil,Complete proteome,DNA damage,DNA repair,DNA replication,Nucleus,Reference proteome,Transcription,Transcription regulation,	chain:FACT complex subunit SPT16,compositionally biased region:Glu-rich (acidic),compositionally biased region:Poly-Glu,	Arabidopsis thaliana	A0A287H1F1	superfamily	227693	13	989	0	629.736
MiGd		A0A287H1F4	59.76	5	4	4	6	0.00737101	5.36063e-05	61.348	0	1045	A0A287H1F4	Uncharacterized protein	unreviewed	814	90,872	FACT complex [GO:0035101]				O82491	FACT complex subunit SPT16 (Facilitates chromatin transcription complex subunit SPT16)	reviewed	1074	120,586	FACT complex [GO:0035101];nuclear euchromatin [GO:0005719];nucleolus [GO:0005730];nucleus [GO:0005634]	SUBCELLULAR LOCATION: Nucleus {ECO:0000269|PubMed:15546350}. Chromosome {ECO:0000269|PubMed:15546350}. Note=Colocalizes with RNA polymerase II on chromatin. Recruited to actively transcribed loci.	DNA repair [GO:0006281];DNA replication [GO:0006260];DNA replication-independent nucleosome organization [GO:0034724];positive regulation of transcription elongation from RNA polymerase II promoter [GO:0032968];vegetative to reproductive phase transition of meristem [GO:0010228]	nucleosome binding [GO:0031491]	O82491	global transcription factor C(SPT16)	GO:0006260~DNA replication,GO:0006281~DNA repair,GO:0006351~transcription, DNA-templated,GO:0006355~regulation of transcription, DNA-templated,GO:0006368~transcription elongation from RNA polymerase II promoter,GO:0010228~vegetative to reproductive phase transition of meristem,GO:0032968~positive regulation of transcription elongation from RNA polymerase II promoter,GO:0034724~DNA replication-ind…	GO:0005634~nucleus,GO:0005719~nuclear euchromatin,GO:0005730~nucleolus,GO:0005829~cytosol,GO:0035101~FACT complex,	GO:0031491~nucleosome binding,GO:0042393~histone binding,	IPR000994:Peptidase M24, structural domain,IPR013719:Domain of unknown function DUF1747,IPR013953:FACT complex subunit Spt16p/Cdc68p,			SM01285:SM01285,SM01286:SM01286,SM01287:SM01287,	Chromosome,Coiled coil,Complete proteome,DNA damage,DNA repair,DNA replication,Nucleus,Reference proteome,Transcription,Transcription regulation,	chain:FACT complex subunit SPT16,compositionally biased region:Glu-rich (acidic),compositionally biased region:Poly-Glu,	Arabidopsis thaliana	A0A287H1F4	superfamily	227693	13	795	1.28e-155	479.893
SCX		A0A287H1F8	69.69	6	4	4	8	0.0106667	5.22956e-05	72.585	0	1004	A0A287H1F8	Uncharacterized protein	unreviewed	750	84,498	FACT complex [GO:0035101]				O82491	FACT complex subunit SPT16 (Facilitates chromatin transcription complex subunit SPT16)	reviewed	1074	120,586	FACT complex [GO:0035101];nuclear euchromatin [GO:0005719];nucleolus [GO:0005730];nucleus [GO:0005634]	SUBCELLULAR LOCATION: Nucleus {ECO:0000269|PubMed:15546350}. Chromosome {ECO:0000269|PubMed:15546350}. Note=Colocalizes with RNA polymerase II on chromatin. Recruited to actively transcribed loci.	DNA repair [GO:0006281];DNA replication [GO:0006260];DNA replication-independent nucleosome organization [GO:0034724];positive regulation of transcription elongation from RNA polymerase II promoter [GO:0032968];vegetative to reproductive phase transition of meristem [GO:0010228]	nucleosome binding [GO:0031491]	O82491	global transcription factor C(SPT16)	GO:0006260~DNA replication,GO:0006281~DNA repair,GO:0006351~transcription, DNA-templated,GO:0006355~regulation of transcription, DNA-templated,GO:0006368~transcription elongation from RNA polymerase II promoter,GO:0010228~vegetative to reproductive phase transition of meristem,GO:0032968~positive regulation of transcription elongation from RNA polymerase II promoter,GO:0034724~DNA replication-ind…	GO:0005634~nucleus,GO:0005719~nuclear euchromatin,GO:0005730~nucleolus,GO:0005829~cytosol,GO:0035101~FACT complex,	GO:0031491~nucleosome binding,GO:0042393~histone binding,	IPR000994:Peptidase M24, structural domain,IPR013719:Domain of unknown function DUF1747,IPR013953:FACT complex subunit Spt16p/Cdc68p,			SM01285:SM01285,SM01286:SM01286,SM01287:SM01287,	Chromosome,Coiled coil,Complete proteome,DNA damage,DNA repair,DNA replication,Nucleus,Reference proteome,Transcription,Transcription regulation,	chain:FACT complex subunit SPT16,compositionally biased region:Glu-rich (acidic),compositionally biased region:Poly-Glu,	Arabidopsis thaliana	A0A287H1F8	superfamily	227693	4	677	8.67e-151	465.256
MiGd		A0A287H1H5	163.48	22	20	20	43	0.0406043	0.00011862	69.045	0	1448	A0A287H1H5	Uncharacterized protein	unreviewed	1059	118,553	FACT complex [GO:0035101]				O82491	FACT complex subunit SPT16 (Facilitates chromatin transcription complex subunit SPT16)	reviewed	1074	120,586	FACT complex [GO:0035101];nuclear euchromatin [GO:0005719];nucleolus [GO:0005730];nucleus [GO:0005634]	SUBCELLULAR LOCATION: Nucleus {ECO:0000269|PubMed:15546350}. Chromosome {ECO:0000269|PubMed:15546350}. Note=Colocalizes with RNA polymerase II on chromatin. Recruited to actively transcribed loci.	DNA repair [GO:0006281];DNA replication [GO:0006260];DNA replication-independent nucleosome organization [GO:0034724];positive regulation of transcription elongation from RNA polymerase II promoter [GO:0032968];vegetative to reproductive phase transition of meristem [GO:0010228]	nucleosome binding [GO:0031491]	O82491	global transcription factor C(SPT16)	GO:0006260~DNA replication,GO:0006281~DNA repair,GO:0006351~transcription, DNA-templated,GO:0006355~regulation of transcription, DNA-templated,GO:0006368~transcription elongation from RNA polymerase II promoter,GO:0010228~vegetative to reproductive phase transition of meristem,GO:0032968~positive regulation of transcription elongation from RNA polymerase II promoter,GO:0034724~DNA replication-ind…	GO:0005634~nucleus,GO:0005719~nuclear euchromatin,GO:0005730~nucleolus,GO:0005829~cytosol,GO:0035101~FACT complex,	GO:0031491~nucleosome binding,GO:0042393~histone binding,	IPR000994:Peptidase M24, structural domain,IPR013719:Domain of unknown function DUF1747,IPR013953:FACT complex subunit Spt16p/Cdc68p,			SM01285:SM01285,SM01286:SM01286,SM01287:SM01287,	Chromosome,Coiled coil,Complete proteome,DNA damage,DNA repair,DNA replication,Nucleus,Reference proteome,Transcription,Transcription regulation,	chain:FACT complex subunit SPT16,compositionally biased region:Glu-rich (acidic),compositionally biased region:Poly-Glu,	Arabidopsis thaliana	A0A287H1H5	superfamily	227693	13	1015	0	652.463
SCX		A0A287H264	184.36	45	4	1	109	0.436	0.00213758	84.739	7.08e-156	432	A0A287H264	40S ribosomal protein S6	unreviewed	250	28,520	ribosome [GO:0005840]		translation [GO:0006412]	structural constituent of ribosome [GO:0003735]	P51430	40S ribosomal protein S6-2 (Protein EMBRYO DEFECTIVE 3010)	reviewed	249	28,162	cytosol [GO:0005829];cytosolic ribosome [GO:0022626];cytosolic small ribosomal subunit [GO:0022627];plasma membrane [GO:0005886];plasmodesma [GO:0009506];polysomal ribosome [GO:0042788]		translation [GO:0006412]	mRNA binding [GO:0003729];structural constituent of ribosome [GO:0003735]	P51430	Ribosomal protein S6e(EMB3010)	GO:0006364~rRNA processing,GO:0006412~translation,GO:0009735~response to cytokinin,GO:0009793~embryo development ending in seed dormancy,GO:0040007~growth,GO:0042274~ribosomal small subunit biogenesis,	GO:0005634~nucleus,GO:0005829~cytosol,GO:0005840~ribosome,GO:0005886~plasma membrane,GO:0009506~plasmodesma,GO:0022626~cytosolic ribosome,GO:0022627~cytosolic small ribosomal subunit,	GO:0003729~mRNA binding,GO:0003735~structural constituent of ribosome,	IPR001377:Ribosomal protein S6e,IPR014401:Ribosomal protein S6, eukaryotic,IPR018282:Ribosomal protein S6e, conserved site,	ath03010:Ribosome,	PIRSF002129:ribosomal protein S6e,	SM01405:SM01405,	Alternative splicing,Coiled coil,Complete proteome,Phosphoprotein,Reference proteome,Ribonucleoprotein,Ribosomal protein,	chain:40S ribosomal protein S6-2,modified residue,sequence conflict,	Arabidopsis thaliana	A0A287H264	superfamily	382290	2	225	7.25e-94	274.765
SCX		A0A287H270	183.01	38	4	2	38	0.153846	0.00182971	86.364	6.01e-154	427	A0A287H270	40S ribosomal protein S6	unreviewed	247	28,401	ribosome [GO:0005840]		translation [GO:0006412]	structural constituent of ribosome [GO:0003735]	P51430	40S ribosomal protein S6-2 (Protein EMBRYO DEFECTIVE 3010)	reviewed	249	28,162	cytosol [GO:0005829];cytosolic ribosome [GO:0022626];cytosolic small ribosomal subunit [GO:0022627];plasma membrane [GO:0005886];plasmodesma [GO:0009506];polysomal ribosome [GO:0042788]		translation [GO:0006412]	mRNA binding [GO:0003729];structural constituent of ribosome [GO:0003735]	P51430	Ribosomal protein S6e(EMB3010)	GO:0006364~rRNA processing,GO:0006412~translation,GO:0009735~response to cytokinin,GO:0009793~embryo development ending in seed dormancy,GO:0040007~growth,GO:0042274~ribosomal small subunit biogenesis,	GO:0005634~nucleus,GO:0005829~cytosol,GO:0005840~ribosome,GO:0005886~plasma membrane,GO:0009506~plasmodesma,GO:0022626~cytosolic ribosome,GO:0022627~cytosolic small ribosomal subunit,	GO:0003729~mRNA binding,GO:0003735~structural constituent of ribosome,	IPR001377:Ribosomal protein S6e,IPR014401:Ribosomal protein S6, eukaryotic,IPR018282:Ribosomal protein S6e, conserved site,	ath03010:Ribosome,	PIRSF002129:ribosomal protein S6e,	SM01405:SM01405,	Alternative splicing,Coiled coil,Complete proteome,Phosphoprotein,Reference proteome,Ribonucleoprotein,Ribosomal protein,	chain:40S ribosomal protein S6-2,modified residue,sequence conflict,	Arabidopsis thaliana	A0A287H270	superfamily	382290	2	225	6.81e-95	277.076
MiGd		A0A287H2A2	163.48	39	10	2	65	0.282609	0.000825602	85.333	9.56e-140	390	A0A287H2A2	40S ribosomal protein S6	unreviewed	230	26,364	ribosome [GO:0005840]		translation [GO:0006412]	structural constituent of ribosome [GO:0003735]	P51430	40S ribosomal protein S6-2 (Protein EMBRYO DEFECTIVE 3010)	reviewed	249	28,162	cytosol [GO:0005829];cytosolic ribosome [GO:0022626];cytosolic small ribosomal subunit [GO:0022627];plasma membrane [GO:0005886];plasmodesma [GO:0009506];polysomal ribosome [GO:0042788]		translation [GO:0006412]	mRNA binding [GO:0003729];structural constituent of ribosome [GO:0003735]	P51430	Ribosomal protein S6e(EMB3010)	GO:0006364~rRNA processing,GO:0006412~translation,GO:0009735~response to cytokinin,GO:0009793~embryo development ending in seed dormancy,GO:0040007~growth,GO:0042274~ribosomal small subunit biogenesis,	GO:0005634~nucleus,GO:0005829~cytosol,GO:0005840~ribosome,GO:0005886~plasma membrane,GO:0009506~plasmodesma,GO:0022626~cytosolic ribosome,GO:0022627~cytosolic small ribosomal subunit,	GO:0003729~mRNA binding,GO:0003735~structural constituent of ribosome,	IPR001377:Ribosomal protein S6e,IPR014401:Ribosomal protein S6, eukaryotic,IPR018282:Ribosomal protein S6e, conserved site,	ath03010:Ribosome,	PIRSF002129:ribosomal protein S6e,	SM01405:SM01405,	Alternative splicing,Coiled coil,Complete proteome,Phosphoprotein,Reference proteome,Ribonucleoprotein,Ribosomal protein,	chain:40S ribosomal protein S6-2,modified residue,sequence conflict,	Arabidopsis thaliana	A0A287H2A2	superfamily	382290	7	205	4.8e-82	243.949
SCX		A0A287H2B4	31.31	1	4	1	2	0.00171086	6.58602e-06	61.226	0	1384	A0A287H2B4	HECT domain-containing protein	unreviewed	1169	127,498				ubiquitin-protein transferase activity [GO:0004842]	Q6WWW4	E3 ubiquitin-protein ligase UPL3 (Ubiquitin-protein ligase 3) (EC 2.3.2.26) (HECT ubiquitin-protein ligase 3) (HECT-type E3 ubiquitin transferase UPL3) (Protein KAKTUS)	reviewed	1888	202,928	plasma membrane [GO:0005886]		DNA endoreduplication [GO:0042023];trichome branching [GO:0010091]	ubiquitin-protein transferase activity [GO:0004842]	Q6WWW4	HECT ubiquitin protein ligase family protein KAK(KAK)	GO:0010091~trichome branching,GO:0042023~DNA endoreduplication,GO:0042787~protein ubiquitination involved in ubiquitin-dependent protein catabolic process,	GO:0005634~nucleus,GO:0005737~cytoplasm,GO:0005886~plasma membrane,	GO:0004842~ubiquitin-protein transferase activity,GO:0016874~ligase activity,	IPR000225:Armadillo,IPR000569:HECT,IPR011989:Armadillo-like helical,IPR016024:Armadillo-type fold,	ath04120:Ubiquitin mediated proteolysis,		SM00119:HECTc,SM00185:ARM,	Alternative splicing,Complete proteome,Ligase,Reference proteome,Repeat,Transferase,Ubl conjugation pathway,	active site:Glycyl thioester intermediate,chain:E3 ubiquitin-protein ligase UPL3,compositionally biased region:Asp-rich,compositionally biased region:Poly-Ala,compositionally biased region:Poly-Asp,compositionally biased region:Ser-rich,domain:HECT,region of interest:K-box,repeat:ARM 1,repeat:ARM 2,repeat:ARM 3,repeat:ARM 4,	Arabidopsis thaliana	A0A287H2B4	specific	238033	757	1164	8.13e-127	392.313
SCX		A0A287H2C0	142.85	31	4	1	61	0.225092	0.00152996	85.542	1.62e-156	434	A0A287H2C0	40S ribosomal protein S6	Hordeum vulgare subsp. vulgare (Domesticated barley)	271	30,592	ribosome [GO:0005840]		translation [GO:0006412]	structural constituent of ribosome [GO:0003735]	P51430	40S ribosomal protein S6-2 (Protein EMBRYO DEFECTIVE 3010)	reviewed	249	28,162	cytosol [GO:0005829];cytosolic ribosome [GO:0022626];cytosolic small ribosomal subunit [GO:0022627];plasma membrane [GO:0005886];plasmodesma [GO:0009506];polysomal ribosome [GO:0042788]		translation [GO:0006412]	mRNA binding [GO:0003729];structural constituent of ribosome [GO:0003735]	P51430	Ribosomal protein S6e(EMB3010)	GO:0006364~rRNA processing,GO:0006412~translation,GO:0009735~response to cytokinin,GO:0009793~embryo development ending in seed dormancy,GO:0040007~growth,GO:0042274~ribosomal small subunit biogenesis,	GO:0005634~nucleus,GO:0005829~cytosol,GO:0005840~ribosome,GO:0005886~plasma membrane,GO:0009506~plasmodesma,GO:0022626~cytosolic ribosome,GO:0022627~cytosolic small ribosomal subunit,	GO:0003729~mRNA binding,GO:0003735~structural constituent of ribosome,	IPR001377:Ribosomal protein S6e,IPR014401:Ribosomal protein S6, eukaryotic,IPR018282:Ribosomal protein S6e, conserved site,	ath03010:Ribosome,	PIRSF002129:ribosomal protein S6e,	SM01405:SM01405,	Alternative splicing,Coiled coil,Complete proteome,Phosphoprotein,Reference proteome,Ribonucleoprotein,Ribosomal protein,	chain:40S ribosomal protein S6-2,modified residue,sequence conflict,	Arabidopsis thaliana	A0A287H2C0	superfamily	382290	22	246	2.61e-96	281.698
MiGd		A0A287H2G5	94.33	2	4	4	5	0.00281373	8.21993e-06	66.082	0	2117	A0A287H2G5	HECT domain-containing protein	unreviewed	1777	192,673				ubiquitin-protein transferase activity [GO:0004842]	Q6WWW4	E3 ubiquitin-protein ligase UPL3 (Ubiquitin-protein ligase 3) (EC 2.3.2.26) (HECT ubiquitin-protein ligase 3) (HECT-type E3 ubiquitin transferase UPL3) (Protein KAKTUS)	reviewed	1888	202,928	plasma membrane [GO:0005886]		DNA endoreduplication [GO:0042023];trichome branching [GO:0010091]	ubiquitin-protein transferase activity [GO:0004842]	Q6WWW4	HECT ubiquitin protein ligase family protein KAK(KAK)	GO:0010091~trichome branching,GO:0042023~DNA endoreduplication,GO:0042787~protein ubiquitination involved in ubiquitin-dependent protein catabolic process,	GO:0005634~nucleus,GO:0005737~cytoplasm,GO:0005886~plasma membrane,	GO:0004842~ubiquitin-protein transferase activity,GO:0016874~ligase activity,	IPR000225:Armadillo,IPR000569:HECT,IPR011989:Armadillo-like helical,IPR016024:Armadillo-type fold,	ath04120:Ubiquitin mediated proteolysis,		SM00119:HECTc,SM00185:ARM,	Alternative splicing,Complete proteome,Ligase,Reference proteome,Repeat,Transferase,Ubl conjugation pathway,	active site:Glycyl thioester intermediate,chain:E3 ubiquitin-protein ligase UPL3,compositionally biased region:Asp-rich,compositionally biased region:Poly-Ala,compositionally biased region:Poly-Asp,compositionally biased region:Ser-rich,domain:HECT,region of interest:K-box,repeat:ARM 1,repeat:ARM 2,repeat:ARM 3,repeat:ARM 4,	Arabidopsis thaliana	A0A287H2G5;A0A287H2G5	specific;superfamily	238033;227396	1365;98	1772;399	3.30E-124;1.54E-06	393.854;52.9704
SCX		A0A287H6R0	98.67	10	4	4	10	0.0241546	0.000287274	61.347	4.87e-166	477	A0A287H6R0	CP-type G domain-containing protein	unreviewed	414	45,813				GTP binding [GO:0005525]	Q9M8Z5	Guanine nucleotide-binding protein-like NSN1 (Nucleolar GTP-binding protein NSN1) (DAR GTPase 4) (Protein nucleostemin-like 1)	reviewed	582	65,786	nucleolus [GO:0005730];plasmodesma [GO:0009506]	SUBCELLULAR LOCATION: Nucleus {ECO:0000255|PROSITE-ProRule:PRU00768}. Nucleus, nucleolus {ECO:0000269|PubMed:22357616, ECO:0000269|PubMed:26163696}. Note=Shuttles between the nucleus and nucleolus. {ECO:0000250|UniProtKB:Q811S9}.	cotyledon development [GO:0048825];floral organ morphogenesis [GO:0048444];maintenance of inflorescence meristem identity [GO:0010077];negative regulation of transcription, DNA-templated [GO:0045892];regulation of embryonic development [GO:0045995];regulation of epidermal cell differentiation [GO:0045604];regulation of leaf development [GO:2000024]	GTP binding [GO:0005525]	Q9M8Z5	GTP-binding family protein(NSN1)	GO:0010077~maintenance of inflorescence meristem identity,GO:0042254~ribosome biogenesis,GO:0045604~regulation of epidermal cell differentiation,GO:0045892~negative regulation of transcription, DNA-templated,GO:0045995~regulation of embryonic development,GO:0048444~floral organ morphogenesis,GO:0048825~cotyledon development,GO:2000024~regulation of leaf development,	GO:0005634~nucleus,GO:0005730~nucleolus,GO:0005829~cytosol,GO:0009506~plasmodesma,	GO:0003924~GTPase activity,GO:0005525~GTP binding,	IPR006073:GTP binding domain,IPR014813:Guanine nucleotide-binding protein-like 3, N-terminal domain,IPR023179:GTP-binding protein, orthogonal bundle domain,IPR027417:P-loop containing nucleoside triphosphate hydrolase,	ath03008:Ribosome biogenesis in eukaryotes,			Coiled coil,Complete proteome,Developmental protein,GTP-binding,Nucleotide-binding,Nucleus,Reference proteome,Repeat,		Arabidopsis thaliana	A0A287H6R0;A0A287H6R0	specific;superfamily	206753;129528	1;100	152;313	6.67E-92;3.50E-05	274.067;45.0721
MiGd		A0A287H6S9	114.04	17	10	10	12	0.0189274	5.52939e-05	63.437	0	644	A0A287H6S9	CP-type G domain-containing protein	unreviewed	634	70,604	nucleolus [GO:0005730]			GTP binding [GO:0005525]	Q9M8Z5	Guanine nucleotide-binding protein-like NSN1 (Nucleolar GTP-binding protein NSN1) (DAR GTPase 4) (Protein nucleostemin-like 1)	reviewed	582	65,786	nucleolus [GO:0005730];plasmodesma [GO:0009506]	SUBCELLULAR LOCATION: Nucleus {ECO:0000255|PROSITE-ProRule:PRU00768}. Nucleus, nucleolus {ECO:0000269|PubMed:22357616, ECO:0000269|PubMed:26163696}. Note=Shuttles between the nucleus and nucleolus. {ECO:0000250|UniProtKB:Q811S9}.	cotyledon development [GO:0048825];floral organ morphogenesis [GO:0048444];maintenance of inflorescence meristem identity [GO:0010077];negative regulation of transcription, DNA-templated [GO:0045892];regulation of embryonic development [GO:0045995];regulation of epidermal cell differentiation [GO:0045604];regulation of leaf development [GO:2000024]	GTP binding [GO:0005525]	Q9M8Z5	GTP-binding family protein(NSN1)	GO:0010077~maintenance of inflorescence meristem identity,GO:0042254~ribosome biogenesis,GO:0045604~regulation of epidermal cell differentiation,GO:0045892~negative regulation of transcription, DNA-templated,GO:0045995~regulation of embryonic development,GO:0048444~floral organ morphogenesis,GO:0048825~cotyledon development,GO:2000024~regulation of leaf development,	GO:0005634~nucleus,GO:0005730~nucleolus,GO:0005829~cytosol,GO:0009506~plasmodesma,	GO:0003924~GTPase activity,GO:0005525~GTP binding,	IPR006073:GTP binding domain,IPR014813:Guanine nucleotide-binding protein-like 3, N-terminal domain,IPR023179:GTP-binding protein, orthogonal bundle domain,IPR027417:P-loop containing nucleoside triphosphate hydrolase,	ath03008:Ribosome biogenesis in eukaryotes,			Coiled coil,Complete proteome,Developmental protein,GTP-binding,Nucleotide-binding,Nucleus,Reference proteome,Repeat,		Arabidopsis thaliana	A0A287H6S9;A0A287H6S9;A0A287H6S9	specific;specific;superfamily	206753;370075;129528	182;60;300	352;130;513	4.43E-107;1.11E-22;9.20E-05	320.291;91.7861;44.6869
SCX		A0A287H8G3	125.7	20	4	1	28	0.138614	0.00208797	83.756	2.24e-119	336	A0A287H8G3	Ribosomal protein L19	unreviewed	202	23,478	cytosolic large ribosomal subunit [GO:0022625]		translation [GO:0006412]	RNA binding [GO:0003723];structural constituent of ribosome [GO:0003735]	Q9LUQ6	60S ribosomal protein L19-2	reviewed	209	24,330	cytosol [GO:0005829];cytosolic large ribosomal subunit [GO:0022625];plasma membrane [GO:0005886]		translation [GO:0006412]	mRNA binding [GO:0003729];RNA binding [GO:0003723];structural constituent of ribosome [GO:0003735]	Q9LUQ6	Ribosomal protein L19e family protein(AT3G16780)	GO:0006412~translation,GO:0042254~ribosome biogenesis,	GO:0005737~cytoplasm,GO:0005840~ribosome,GO:0005886~plasma membrane,GO:0022625~cytosolic large ribosomal subunit,	GO:0003729~mRNA binding,GO:0003735~structural constituent of ribosome,	IPR000196:Ribosomal protein L19/L19e domain,IPR015972:Ribosomal protein L19/L19e, domain 1,IPR015974:Ribosomal protein L19/L19e, domain 3,IPR023638:Ribosomal protein L19/L19e conserved site,IPR027547:Ribosomal protein L19/L19e,	ath03010:Ribosome,		SM01416:SM01416,	Complete proteome,Reference proteome,Ribonucleoprotein,Ribosomal protein,	chain:60S ribosomal protein L19-2,	Arabidopsis thaliana	A0A287H8G3	specific	238705	4	167	3.61e-76	225.692
SCX		A0A287H8W5	114.85	20	5	5	35	0.142276	0.000699442	72.589	2.16e-95	279	A0A287H8W5	Uncharacterized protein	unreviewed	246	27,683				RNA binding [GO:0003723]	Q9XFR5	Serine/arginine-rich splicing factor SR30 (At-SR30) (At-SRp30) (AtSR30) (SF2/ASF-like splicing modulator Srp30) (Serine-arginine rich RNA binding protein 30)	reviewed	268	30,386	cytosol [GO:0005829];nuclear speck [GO:0016607];nucleus [GO:0005634];spliceosomal complex [GO:0005681]	SUBCELLULAR LOCATION: Nucleus speckle {ECO:0000269|PubMed:15034145, ECO:0000269|PubMed:15133128, ECO:0000269|PubMed:23132568}. Nucleus, nucleoplasm {ECO:0000269|PubMed:15034145, ECO:0000269|PubMed:15133128, ECO:0000269|PubMed:23132568}. Cytoplasm {ECO:0000269|PubMed:23132568}. Note=Inhibition of phosphorylation causes suppression of nuclear localization. {ECO:0000269|PubMed:23132568}.	mRNA cis splicing, via spliceosome [GO:0045292];regulation of alternative mRNA splicing, via spliceosome [GO:0000381]	RNA binding [GO:0003723]	Q9XFR5	SERINE-ARGININE PROTEIN 30(SR30)	GO:0006376~mRNA splice site selection,GO:0048024~regulation of mRNA splicing, via spliceosome,	GO:0005634~nucleus,GO:0005681~spliceosomal complex,GO:0005737~cytoplasm,GO:0016607~nuclear speck,GO:0035061~interchromatin granule,	GO:0000166~nucleotide binding,GO:0003723~RNA binding,GO:0003729~mRNA binding,	IPR000504:RNA recognition motif domain,IPR012677:Nucleotide-binding, alpha-beta plait,	ath03040:Spliceosome,		SM00360:RRM,	Alternative splicing,Complete proteome,Cytoplasm,mRNA processing,mRNA splicing,Nucleus,Phosphoprotein,Reference proteome,Repeat,RNA-binding,Spliceosome,		Arabidopsis thaliana	A0A287H8W5;A0A287H8W5	specific;specific	241043;241046	8;110	80;185	2.80E-46;1.44E-45	148.377;146.883
MiGd		A0A287H945	71.86	21	4	4	12	0.0538117	0.00039135	73.626	4.69e-90	265	A0A287H945	RRM domain-containing protein	unreviewed	223	25,292				RNA binding [GO:0003723]	Q9XFR5	Serine/arginine-rich splicing factor SR30 (At-SR30) (At-SRp30) (AtSR30) (SF2/ASF-like splicing modulator Srp30) (Serine-arginine rich RNA binding protein 30)	reviewed	268	30,386	cytosol [GO:0005829];nuclear speck [GO:0016607];nucleus [GO:0005634];spliceosomal complex [GO:0005681]	SUBCELLULAR LOCATION: Nucleus speckle {ECO:0000269|PubMed:15034145, ECO:0000269|PubMed:15133128, ECO:0000269|PubMed:23132568}. Nucleus, nucleoplasm {ECO:0000269|PubMed:15034145, ECO:0000269|PubMed:15133128, ECO:0000269|PubMed:23132568}. Cytoplasm {ECO:0000269|PubMed:23132568}. Note=Inhibition of phosphorylation causes suppression of nuclear localization. {ECO:0000269|PubMed:23132568}.	mRNA cis splicing, via spliceosome [GO:0045292];regulation of alternative mRNA splicing, via spliceosome [GO:0000381]	RNA binding [GO:0003723]	Q9XFR5	SERINE-ARGININE PROTEIN 30(SR30)	GO:0006376~mRNA splice site selection,GO:0048024~regulation of mRNA splicing, via spliceosome,	GO:0005634~nucleus,GO:0005681~spliceosomal complex,GO:0005737~cytoplasm,GO:0016607~nuclear speck,GO:0035061~interchromatin granule,	GO:0000166~nucleotide binding,GO:0003723~RNA binding,GO:0003729~mRNA binding,	IPR000504:RNA recognition motif domain,IPR012677:Nucleotide-binding, alpha-beta plait,	ath03040:Spliceosome,		SM00360:RRM,	Alternative splicing,Complete proteome,Cytoplasm,mRNA processing,mRNA splicing,Nucleus,Phosphoprotein,Reference proteome,Repeat,RNA-binding,Spliceosome,		Arabidopsis thaliana	A0A287H945;A0A287H945	specific;specific	241043;241046	33;134	104;207	2.23E-49;1.02E-43	155.695;141.105
SCX		A0A287HAI4	176.7	24	10	5	61	0.11575	0.000569034	78.222	0	734	A0A287HAI4	Nop domain-containing protein	unreviewed	527	57,895					Q9MAB3	Probable nucleolar protein 5-2 (MAR-binding NOP56/58 homolog 2) (Nucleolar protein 58-2)	reviewed	533	59,003	box C/D snoRNP complex [GO:0031428];nucleolus [GO:0005730];small-subunit processome [GO:0032040]	SUBCELLULAR LOCATION: Nucleus, nucleolus {ECO:0000250}.	ribosome biogenesis [GO:0042254]	snoRNA binding [GO:0030515]	Q9MAB3	NOP56-like pre RNA processing ribonucleoprotein(AT3G05060)	GO:0000154~rRNA modification,	GO:0005634~nucleus,GO:0005730~nucleolus,GO:0016020~membrane,GO:0031428~box C/D snoRNP complex,GO:0032040~small-subunit processome,	GO:0003677~DNA binding,GO:0030515~snoRNA binding,	IPR002687:Nop domain,IPR012974:NOP5, N-terminal,IPR012976:NOSIC,	ath03008:Ribosome biogenesis in eukaryotes,		SM00931:SM00931,	Coiled coil,Complete proteome,Nucleus,Reference proteome,Ribosome biogenesis,	chain:Probable nucleolar protein 5-2,compositionally biased region:Glu-rich,compositionally biased region:Lys-rich,domain:Nop,	Arabidopsis thaliana	A0A287HAI4;A0A287HAI4	specific;specific	224415;369720	57;16	436;80	3.79E-125;1.33E-17	371.347;76.713
SCX		A0A287HAJ5	170.05	19	10	5	30	0.0570342	0.000678315	78.222	0	735	A0A287HAJ5	Nop domain-containing protein	unreviewed	526	57,891					Q9MAB3	Probable nucleolar protein 5-2 (MAR-binding NOP56/58 homolog 2) (Nucleolar protein 58-2)	reviewed	533	59,003	box C/D snoRNP complex [GO:0031428];nucleolus [GO:0005730];small-subunit processome [GO:0032040]	SUBCELLULAR LOCATION: Nucleus, nucleolus {ECO:0000250}.	ribosome biogenesis [GO:0042254]	snoRNA binding [GO:0030515]	Q9MAB3	NOP56-like pre RNA processing ribonucleoprotein(AT3G05060)	GO:0000154~rRNA modification,	GO:0005634~nucleus,GO:0005730~nucleolus,GO:0016020~membrane,GO:0031428~box C/D snoRNP complex,GO:0032040~small-subunit processome,	GO:0003677~DNA binding,GO:0030515~snoRNA binding,	IPR002687:Nop domain,IPR012974:NOP5, N-terminal,IPR012976:NOSIC,	ath03008:Ribosome biogenesis in eukaryotes,		SM00931:SM00931,	Coiled coil,Complete proteome,Nucleus,Reference proteome,Ribosome biogenesis,	chain:Probable nucleolar protein 5-2,compositionally biased region:Glu-rich,compositionally biased region:Lys-rich,domain:Nop,	Arabidopsis thaliana	A0A287HAJ5;A0A287HAJ5	specific;specific	224415;369720	56;15	435;79	1.19E-125;7.85E-18	372.888;77.4834
SCX		A0A287HAK5	134.8	21	7	7	19	0.0351852	0.000530001	78.222	0	734	A0A287HAK5	Nop domain-containing protein	unreviewed	540	59,616	box C/D snoRNP complex [GO:0031428];small-subunit processome [GO:0032040]			snoRNA binding [GO:0030515]	Q9MAB3	Probable nucleolar protein 5-2 (MAR-binding NOP56/58 homolog 2) (Nucleolar protein 58-2)	reviewed	533	59,003	box C/D snoRNP complex [GO:0031428];nucleolus [GO:0005730];small-subunit processome [GO:0032040]	SUBCELLULAR LOCATION: Nucleus, nucleolus {ECO:0000250}.	ribosome biogenesis [GO:0042254]	snoRNA binding [GO:0030515]	Q9MAB3	NOP56-like pre RNA processing ribonucleoprotein(AT3G05060)	GO:0000154~rRNA modification,	GO:0005634~nucleus,GO:0005730~nucleolus,GO:0016020~membrane,GO:0031428~box C/D snoRNP complex,GO:0032040~small-subunit processome,	GO:0003677~DNA binding,GO:0030515~snoRNA binding,	IPR002687:Nop domain,IPR012974:NOP5, N-terminal,IPR012976:NOSIC,	ath03008:Ribosome biogenesis in eukaryotes,		SM00931:SM00931,	Coiled coil,Complete proteome,Nucleus,Reference proteome,Ribosome biogenesis,	chain:Probable nucleolar protein 5-2,compositionally biased region:Glu-rich,compositionally biased region:Lys-rich,domain:Nop,	Arabidopsis thaliana	A0A287HAK5;A0A287HAK5	specific;specific	224415;369720	43;2	422;66	7.93E-126;7.20E-18	373.658;77.4834
MiGd		A0A287HAQ0	230.17	63	24	24	104	0.204322	0.000596899	78.222	0	734	A0A287HAQ0	Nop domain-containing protein	unreviewed	509	56,024					Q9MAB3	Probable nucleolar protein 5-2 (MAR-binding NOP56/58 homolog 2) (Nucleolar protein 58-2)	reviewed	533	59,003	box C/D snoRNP complex [GO:0031428];nucleolus [GO:0005730];small-subunit processome [GO:0032040]	SUBCELLULAR LOCATION: Nucleus, nucleolus {ECO:0000250}.	ribosome biogenesis [GO:0042254]	snoRNA binding [GO:0030515]	Q9MAB3	NOP56-like pre RNA processing ribonucleoprotein(AT3G05060)	GO:0000154~rRNA modification,	GO:0005634~nucleus,GO:0005730~nucleolus,GO:0016020~membrane,GO:0031428~box C/D snoRNP complex,GO:0032040~small-subunit processome,	GO:0003677~DNA binding,GO:0030515~snoRNA binding,	IPR002687:Nop domain,IPR012974:NOP5, N-terminal,IPR012976:NOSIC,	ath03008:Ribosome biogenesis in eukaryotes,		SM00931:SM00931,	Coiled coil,Complete proteome,Nucleus,Reference proteome,Ribosome biogenesis,	chain:Probable nucleolar protein 5-2,compositionally biased region:Glu-rich,compositionally biased region:Lys-rich,domain:Nop,	Arabidopsis thaliana	A0A287HAQ0;A0A287HAQ0	specific;specific	224415;369720	54;13	433;77	5.99E-127;5.58E-18	375.584;77.8686
SCX		A0A287HAT5	185.43	30	9	9	34	0.0646388	0.000316905	78.222	0	734	A0A287HAT5	Nop domain-containing protein	unreviewed	526	57,824					Q9MAB3	Probable nucleolar protein 5-2 (MAR-binding NOP56/58 homolog 2) (Nucleolar protein 58-2)	reviewed	533	59,003	box C/D snoRNP complex [GO:0031428];nucleolus [GO:0005730];small-subunit processome [GO:0032040]	SUBCELLULAR LOCATION: Nucleus, nucleolus {ECO:0000250}.	ribosome biogenesis [GO:0042254]	snoRNA binding [GO:0030515]	Q9MAB3	NOP56-like pre RNA processing ribonucleoprotein(AT3G05060)	GO:0000154~rRNA modification,	GO:0005634~nucleus,GO:0005730~nucleolus,GO:0016020~membrane,GO:0031428~box C/D snoRNP complex,GO:0032040~small-subunit processome,	GO:0003677~DNA binding,GO:0030515~snoRNA binding,	IPR002687:Nop domain,IPR012974:NOP5, N-terminal,IPR012976:NOSIC,	ath03008:Ribosome biogenesis in eukaryotes,		SM00931:SM00931,	Coiled coil,Complete proteome,Nucleus,Reference proteome,Ribosome biogenesis,	chain:Probable nucleolar protein 5-2,compositionally biased region:Glu-rich,compositionally biased region:Lys-rich,domain:Nop,	Arabidopsis thaliana	A0A287HAT5;A0A287HAT5	specific;specific	224415;369720	56;15	435;79	3.43E-125;1.28E-17	371.732;76.713
MiGd		A0A287HC21	155.36	24	10	10	48	0.0857143	0.000623365	44.66	2.09e-112	344	A0A287HC21	Nop domain-containing protein	unreviewed	560	62,289	box C/D snoRNP complex [GO:0031428];small-subunit processome [GO:0032040]			snoRNA binding [GO:0030515]	Q9MAB3	Probable nucleolar protein 5-2 (MAR-binding NOP56/58 homolog 2) (Nucleolar protein 58-2)	reviewed	533	59,003	box C/D snoRNP complex [GO:0031428];nucleolus [GO:0005730];small-subunit processome [GO:0032040]	SUBCELLULAR LOCATION: Nucleus, nucleolus {ECO:0000250}.	ribosome biogenesis [GO:0042254]	snoRNA binding [GO:0030515]	Q9MAB3	NOP56-like pre RNA processing ribonucleoprotein(AT3G05060)	GO:0000154~rRNA modification,	GO:0005634~nucleus,GO:0005730~nucleolus,GO:0016020~membrane,GO:0031428~box C/D snoRNP complex,GO:0032040~small-subunit processome,	GO:0003677~DNA binding,GO:0030515~snoRNA binding,	IPR002687:Nop domain,IPR012974:NOP5, N-terminal,IPR012976:NOSIC,	ath03008:Ribosome biogenesis in eukaryotes,		SM00931:SM00931,	Coiled coil,Complete proteome,Nucleus,Reference proteome,Ribosome biogenesis,	chain:Probable nucleolar protein 5-2,compositionally biased region:Glu-rich,compositionally biased region:Lys-rich,domain:Nop,	Arabidopsis thaliana	A0A287HC21;A0A287HC21	specific;specific	224415;369720	46;4	414;69	4.47E-136;2.34E-21	400.622;87.4986
MiGd		A0A287HC63	219.02	53	20	2	114	0.211503	0.000617876	44.66	9.32e-113	344	A0A287HC63	Nop domain-containing protein	unreviewed	539	59,998					Q9MAB3	Probable nucleolar protein 5-2 (MAR-binding NOP56/58 homolog 2) (Nucleolar protein 58-2)	reviewed	533	59,003	box C/D snoRNP complex [GO:0031428];nucleolus [GO:0005730];small-subunit processome [GO:0032040]	SUBCELLULAR LOCATION: Nucleus, nucleolus {ECO:0000250}.	ribosome biogenesis [GO:0042254]	snoRNA binding [GO:0030515]	Q9MAB3	NOP56-like pre RNA processing ribonucleoprotein(AT3G05060)	GO:0000154~rRNA modification,	GO:0005634~nucleus,GO:0005730~nucleolus,GO:0016020~membrane,GO:0031428~box C/D snoRNP complex,GO:0032040~small-subunit processome,	GO:0003677~DNA binding,GO:0030515~snoRNA binding,	IPR002687:Nop domain,IPR012974:NOP5, N-terminal,IPR012976:NOSIC,	ath03008:Ribosome biogenesis in eukaryotes,		SM00931:SM00931,	Coiled coil,Complete proteome,Nucleus,Reference proteome,Ribosome biogenesis,	chain:Probable nucleolar protein 5-2,compositionally biased region:Glu-rich,compositionally biased region:Lys-rich,domain:Nop,	Arabidopsis thaliana	A0A287HC63;A0A287HC63	specific;specific	224415;369720	46;4	414;69	1.14E-135;3.73E-21	398.696;86.7282
MiGd		A0A287HCR6	185.72	18	24	24	47	0.0318644	9.30875e-05				A0A287HCR6	Condensin complex subunit 1	unreviewed	1475	162,689	condensed chromosome, centromeric region [GO:0000779];nuclear condensin complex [GO:0000799]		cell division [GO:0051301];chromosome separation [GO:0051304];meiotic chromosome condensation [GO:0010032];mitotic chromosome condensation [GO:0007076]	chromatin binding [GO:0003682];histone binding [GO:0042393]																						A0A287HCR6;A0A287HCR6	superfamily;superfamily	227429;173534	71;1160	1175;1457	3.88E-98;7.87E-08	341.96;57.1035
MiGd		A0A287HEY7	70.17	1	2	2	4	0.00189573	5.53813e-06	25.357	4.78e-14	77.8	A0A287HEY7	Uncharacterized protein	unreviewed	2110	240,087				ATP binding [GO:0005524];protein serine/threonine kinase activity [GO:0004674]	Q9FKS4	Serine/threonine-protein kinase ATR (AtATR) (EC 2.7.11.1) (Ataxia telangiectasia-mutated and Rad3-related homolog) (DNA repair protein ATR) (Rad3-like protein) (AtRAD3)	reviewed	2702	302,366	nucleus [GO:0005634];plasmodesma [GO:0009506]	SUBCELLULAR LOCATION: Nucleus {ECO:0000305}.	defense response [GO:0006952];DNA damage checkpoint [GO:0000077];DNA repair [GO:0006281];double-strand break repair via nonhomologous end joining [GO:0006303];meiotic cell cycle [GO:0051321];multicellular organism reproduction [GO:0032504];regulation of chromosome organization [GO:0033044];regulation of defense response [GO:0031347];regulation of DNA repair [GO:0006282];regulation of telomere mai…	ATP binding [GO:0005524];protein serine/threonine kinase activity [GO:0004674]	Q9FKS4	Ataxia telangiectasia-mutated and RAD3-like protein(ATR)	GO:0006281~DNA repair,GO:0006303~double-strand break repair via nonhomologous end joining,GO:0007004~telomere maintenance via telomerase,GO:0007126~meiotic nuclear division,GO:0010044~response to aluminum ion,GO:0010332~response to gamma radiation,GO:0032204~regulation of telomere maintenance,GO:0032504~multicellular organism reproduction,GO:0033044~regulation of chromosome organization,GO:004324…	GO:0005634~nucleus,GO:0009506~plasmodesma,	GO:0004674~protein serine/threonine kinase activity,GO:0005524~ATP binding,GO:0016301~kinase activity,	IPR000403:Phosphatidylinositol 3-/4-kinase, catalytic domain,IPR003151:PIK-related kinase, FAT,IPR003152:PIK-related kinase, FATC,IPR011009:Protein kinase-like domain,IPR011990:Tetratricopeptide-like helical,IPR012993:UME,IPR014009:PIK-related kinase,IPR016024:Armadillo-type fold,IPR018936:Phosphatidylinositol 3/4-kinase, conserved site,			SM00146:PI3Kc,SM00802:UME,SM01343:SM01343,	ATP-binding,Cell cycle,Complete proteome,DNA damage,DNA repair,Kinase,Nucleotide-binding,Nucleus,Reference proteome,Serine/threonine-protein kinase,Transferase,	chain:Serine/threonine-protein kinase ATR,domain:FAT,domain:FATC,domain:PI3K/PI4K,sequence conflict,	Arabidopsis thaliana	A0A287HEY7;A0A287HEY7	specific;superfamily	270707;227365	1735;913	2024;2110	5.14E-113;1.78E-72	359.143;270.501
SCX		A0A287HEY9	39.17	1	4	1	3	0.00211119	2.51087e-05	25.357	3.65e-14	77.4	A0A287HEY9	Uncharacterized protein	unreviewed	1421	162,046				ATP binding [GO:0005524];protein serine/threonine kinase activity [GO:0004674]	Q9FKS4	Serine/threonine-protein kinase ATR (AtATR) (EC 2.7.11.1) (Ataxia telangiectasia-mutated and Rad3-related homolog) (DNA repair protein ATR) (Rad3-like protein) (AtRAD3)	reviewed	2702	302,366	nucleus [GO:0005634];plasmodesma [GO:0009506]	SUBCELLULAR LOCATION: Nucleus {ECO:0000305}.	defense response [GO:0006952];DNA damage checkpoint [GO:0000077];DNA repair [GO:0006281];double-strand break repair via nonhomologous end joining [GO:0006303];meiotic cell cycle [GO:0051321];multicellular organism reproduction [GO:0032504];regulation of chromosome organization [GO:0033044];regulation of defense response [GO:0031347];regulation of DNA repair [GO:0006282];regulation of telomere mai…	ATP binding [GO:0005524];protein serine/threonine kinase activity [GO:0004674]	Q9FKS4	Ataxia telangiectasia-mutated and RAD3-like protein(ATR)	GO:0006281~DNA repair,GO:0006303~double-strand break repair via nonhomologous end joining,GO:0007004~telomere maintenance via telomerase,GO:0007126~meiotic nuclear division,GO:0010044~response to aluminum ion,GO:0010332~response to gamma radiation,GO:0032204~regulation of telomere maintenance,GO:0032504~multicellular organism reproduction,GO:0033044~regulation of chromosome organization,GO:004324…	GO:0005634~nucleus,GO:0009506~plasmodesma,	GO:0004674~protein serine/threonine kinase activity,GO:0005524~ATP binding,GO:0016301~kinase activity,	IPR000403:Phosphatidylinositol 3-/4-kinase, catalytic domain,IPR003151:PIK-related kinase, FAT,IPR003152:PIK-related kinase, FATC,IPR011009:Protein kinase-like domain,IPR011990:Tetratricopeptide-like helical,IPR012993:UME,IPR014009:PIK-related kinase,IPR016024:Armadillo-type fold,IPR018936:Phosphatidylinositol 3/4-kinase, conserved site,			SM00146:PI3Kc,SM00802:UME,SM01343:SM01343,	ATP-binding,Cell cycle,Complete proteome,DNA damage,DNA repair,Kinase,Nucleotide-binding,Nucleus,Reference proteome,Serine/threonine-protein kinase,Transferase,	chain:Serine/threonine-protein kinase ATR,domain:FAT,domain:FATC,domain:PI3K/PI4K,sequence conflict,	Arabidopsis thaliana	A0A287HEY9;A0A287HEY9	specific;superfamily	270707;227365	1046;172	1335;1421	1.60E-115;5.09E-74	362.225;273.197
MiGd		A0A287HHI1	41.55	3	2	2	3	0.00298211	2.08856e-05	74.652	0	1551	A0A287HHI1	Uncharacterized protein	unreviewed	1006	112,908			RNA catabolic process [GO:0006401]	ATP binding [GO:0005524];RNA binding [GO:0003723];RNA helicase activity [GO:0003724]	Q9ZVW2	DExH-box ATP-dependent RNA helicase DExH10 (EC 3.6.4.13) (Protein HUA ENHANCER 2)	reviewed	995	111,889	cytosol [GO:0005829];nuclear speck [GO:0016607];nucleoplasm [GO:0005654];nucleus [GO:0005634]	SUBCELLULAR LOCATION: Nucleus, nucleoplasm {ECO:0000269|PubMed:25144737}.	maturation of 5.8S rRNA [GO:0000460];mRNA processing [GO:0006397];negative regulation of posttranscriptional gene silencing [GO:0060149];RNA catabolic process [GO:0006401];RNA metabolic process [GO:0016070];specification of floral organ identity [GO:0010093]	ATP binding [GO:0005524];RNA binding [GO:0003723];RNA helicase activity [GO:0003724]	Q9ZVW2	RNA helicase, ATP-dependent, SK12/DOB1 protein(HEN2)	GO:0006397~mRNA processing,GO:0006401~RNA catabolic process,GO:0010093~specification of floral organ identity,GO:0016070~RNA metabolic process,GO:0060149~negative regulation of posttranscriptional gene silencing,GO:0070478~nuclear-transcribed mRNA catabolic process, 3'-5' exonucleolytic nonsense-mediated decay,	GO:0005634~nucleus,GO:0005654~nucleoplasm,GO:0005829~cytosol,GO:0016607~nuclear speck,GO:0055087~Ski complex,	GO:0003723~RNA binding,GO:0003724~RNA helicase activity,GO:0004004~ATP-dependent RNA helicase activity,GO:0005524~ATP binding,GO:0008026~ATP-dependent helicase activity,	IPR001650:Helicase, C-terminal,IPR011545:DNA/RNA helicase, DEAD/DEAH box type, N-terminal,IPR012961:DSH, C-terminal,IPR014001:Helicase, superfamily 1/2, ATP-binding domain,IPR016438:RNA helicase, ATP-dependent, SK12/DOB1,IPR025696:rRNA-processing arch domain,IPR027417:P-loop containing nucleoside triphosphate hydrolase,	ath03018:RNA degradation,	PIRSF005198:antiviral helicase, SKI2 type,	SM00487:DEXDc,SM00490:HELICc,SM01142:SM01142,	Acetylation,ATP-binding,Complete proteome,Developmental protein,Flowering,Helicase,Hydrolase,mRNA processing,Nucleotide-binding,Nucleus,Reference proteome,RNA-binding,		Arabidopsis thaliana	A0A287HHI1	specific	226947	47	1006	0	864.78
MiGd		A0A287HCH7	53.15	7	2	2	2	0.005	1.46068e-05	65.736	0	544	A0A287HCH7	Uncharacterized protein	unreviewed	400	45,084				ATP binding [GO:0005524];helicase activity [GO:0004386];nucleic acid binding [GO:0003676]	Q8GY84	DEAD-box ATP-dependent RNA helicase 10 (EC 3.6.4.13) (Protein ENHANCER OF ASYMMETRIC LEAVES TWO)	reviewed	456	51,147	nucleolus [GO:0005730];nucleus [GO:0005634]	SUBCELLULAR LOCATION: Nucleus {ECO:0000269|PubMed:27334696}. Nucleus, nucleolus {ECO:0000269|PubMed:27334696}.	rRNA processing [GO:0006364]	ATP binding [GO:0005524];RNA binding [GO:0003723];RNA helicase activity [GO:0003724]	Q8GY84	DEA(D/H)-box RNA helicase family protein(AT5G60990)	GO:0006364~rRNA processing,GO:0010501~RNA secondary structure unwinding,	GO:0005634~nucleus,	GO:0003723~RNA binding,GO:0004004~ATP-dependent RNA helicase activity,GO:0005524~ATP binding,GO:0008026~ATP-dependent helicase activity,	IPR000629:RNA helicase, ATP-dependent, DEAD-box, conserved site,IPR001650:Helicase, C-terminal,IPR011545:DNA/RNA helicase, DEAD/DEAH box type, N-terminal,IPR014001:Helicase, superfamily 1/2, ATP-binding domain,IPR014014:RNA helicase, DEAD-box type, Q motif,IPR027417:P-loop containing nucleoside triphosphate hydrolase,			SM00487:DEXDc,SM00490:HELICc,	ATP-binding,Complete proteome,Helicase,Hydrolase,Nucleotide-binding,Reference proteome,RNA-binding,	chain:DEAD-box ATP-dependent RNA helicase 10,domain:Helicase ATP-binding,domain:Helicase C-terminal,nucleotide phosphate-binding region:ATP,sequence conflict,short sequence motif:DEAD box,short sequence motif:Q motif,	Arabidopsis thaliana	A0A287HCH7	specific	223587	1	371	2.68e-126	373.741
MiGd		A0A287HIY0	49.88	18	2	2	3	0.0229008	6.69014e-05	83.333	2.02e-63	194	A0A287HIY0	RRM domain-containing protein	unreviewed	131	15,194				RNA binding [GO:0003723]	Q9FMG4	Serine/arginine-rich splicing factor SC35 (At-SC35) (AtSC35) (SC35-like splicing factor)	reviewed	303	35,170	cytoplasm [GO:0005737];cytosol [GO:0005829];nuclear speck [GO:0016607];nucleus [GO:0005634];spliceosomal complex [GO:0005681]	SUBCELLULAR LOCATION: Nucleus speckle {ECO:0000269|PubMed:15133128}.	mRNA cis splicing, via spliceosome [GO:0045292];mRNA splicing, via spliceosome [GO:0000398];regulation of alternative mRNA splicing, via spliceosome [GO:0000381];RNA splicing [GO:0008380]	mRNA binding [GO:0003729];RNA binding [GO:0003723]	Q9FMG4	serine/arginine-rich splicing factor-like protein, putative(SC35)	GO:0000398~mRNA splicing, via spliceosome,GO:0008380~RNA splicing,	GO:0005634~nucleus,GO:0005681~spliceosomal complex,GO:0005829~cytosol,GO:0016020~membrane,GO:0016607~nuclear speck,	GO:0000166~nucleotide binding,GO:0003723~RNA binding,GO:0003729~mRNA binding,	IPR000504:RNA recognition motif domain,IPR003954:RNA recognition motif domain, eukaryote,IPR012677:Nucleotide-binding, alpha-beta plait,	ath03040:Spliceosome,		SM00360:RRM,SM00361:RRM_1,	Complete proteome,mRNA processing,mRNA splicing,Nucleus,Phosphoprotein,Reference proteome,RNA-binding,Spliceosome,		Arabidopsis thaliana	A0A287HIY0	superfamily	388407	18	90	6.99e-26	92.359
SCX		A0A287HJ11	32.31	3	4	1	2	0.00487805	2.39809e-05	53.59	3.46e-138	419	A0A287HJ11	ANK_REP_REGION domain-containing protein	unreviewed	410	45,492					Q9FY74	Calmodulin-binding transcription activator 1 (AtCAMTA1) (Ethylene-induced calmodulin-binding protein b) (EICBP.b) (Signal-responsive protein 2) (AtSR2)	reviewed	1007	113,853	nucleus [GO:0005634]	SUBCELLULAR LOCATION: Nucleus {ECO:0000255|PROSITE-ProRule:PRU00767, ECO:0000269|PubMed:11925432}.	positive regulation of transcription, DNA-templated [GO:0045893];positive regulation of transcription by RNA polymerase II [GO:0045944];response to auxin [GO:0009733];response to freezing [GO:0050826];response to water deprivation [GO:0009414]	calmodulin binding [GO:0005516];sequence-specific DNA binding [GO:0043565]	Q9FY74	ethylene induced calmodulin binding protein(EICBP.B)	GO:0006355~regulation of transcription, DNA-templated,GO:0009409~response to cold,GO:0045893~positive regulation of transcription, DNA-templated,GO:0045944~positive regulation of transcription from RNA polymerase II promoter,GO:0050826~response to freezing,	GO:0005634~nucleus,	GO:0001077~transcriptional activator activity, RNA polymerase II core promoter proximal region sequence-specific binding,GO:0003677~DNA binding,GO:0005516~calmodulin binding,GO:0043565~sequence-specific DNA binding,	IPR000048:IQ motif, EF-hand binding site,IPR002110:Ankyrin repeat,IPR002909:Cell surface receptor IPT/TIG,IPR005559:CG-1 DNA-binding domain,IPR014756:Immunoglobulin E-set,IPR020683:Ankyrin repeat-containing domain,IPR027417:P-loop containing nucleoside triphosphate hydrolase,			SM00015:IQ,SM00248:ANK,SM01076:SM01076,	Activator,Alternative splicing,ANK repeat,Calcium,Calmodulin-binding,Coiled coil,Complete proteome,DNA-binding,Nucleus,Phosphoprotein,Reference proteome,Repeat,Stress response,Transcription,Transcription regulation,	chain:Calmodulin-binding transcription activator 1,DNA-binding region:CG-1,domain:IQ 1,domain:IQ 2,region of interest:Calmodulin-binding,region of interest:Transcription activation,repeat:ANK 1,repeat:ANK 2,	Arabidopsis thaliana	A0A287HJ11	specific	372319	61	151	8.07e-10	55.11
MiGd		A0A287HJ52	49.81	3	2	2	4	0.00626959	1.83157e-05	49.608	0	595	A0A287HJ52	ANK_REP_REGION domain-containing protein	unreviewed	638	70,894					Q6NPP4	Calmodulin-binding transcription activator 2 (AtCAMTA2) (AtER66) (Ethylene-induced calmodulin-binding protein c) (EICBP.c) (Signal-responsive protein 4) (AtSR4)	reviewed	1050	117,258	nucleus [GO:0005634]	SUBCELLULAR LOCATION: Nucleus {ECO:0000255|PROSITE-ProRule:PRU00767, ECO:0000269|PubMed:19245862, ECO:0000269|PubMed:28351986}.	cellular response to aluminum ion [GO:0071275];positive regulation of transcription, DNA-templated [GO:0045893];positive regulation of transcription by RNA polymerase II [GO:0045944];regulation of transcription, DNA-templated [GO:0006355];response to cold [GO:0009409]	calmodulin binding [GO:0005516];DNA-binding transcription factor activity [GO:0003700];sequence-specific DNA binding [GO:0043565];transcription regulatory region DNA binding [GO:0044212]	Q6NPP4	Calmodulin-binding transcription activator protein with CG-1 and Ankyrin domain(AT5G64220)	GO:0006355~regulation of transcription, DNA-templated,GO:0009409~response to cold,GO:0045893~positive regulation of transcription, DNA-templated,GO:0045944~positive regulation of transcription from RNA polymerase II promoter,GO:0071275~cellular response to aluminum ion,	GO:0005634~nucleus,	GO:0001077~transcriptional activator activity, RNA polymerase II core promoter proximal region sequence-specific binding,GO:0003677~DNA binding,GO:0003700~transcription factor activity, sequence-specific DNA binding,GO:0005516~calmodulin binding,GO:0043565~sequence-specific DNA binding,	IPR000048:IQ motif, EF-hand binding site,IPR002110:Ankyrin repeat,IPR005559:CG-1 DNA-binding domain,IPR014756:Immunoglobulin E-set,IPR020683:Ankyrin repeat-containing domain,IPR027417:P-loop containing nucleoside triphosphate hydrolase,			SM00015:IQ,SM00248:ANK,SM01076:SM01076,	Activator,ANK repeat,Calcium,Calmodulin-binding,Coiled coil,Complete proteome,DNA-binding,Nucleus,Phosphoprotein,Reference proteome,Repeat,Stress response,Transcription,Transcription regulation,	chain:Calmodulin-binding transcription activator 2,compositionally biased region:Poly-Ser,DNA-binding region:CG-1,domain:IQ 1,domain:IQ 2,modified residue,repeat:ANK 1,repeat:ANK 2,	Arabidopsis thaliana	A0A287HJ52;A0A287HJ52	specific;specific	372319;366832	291;86	381;165	1.31E-09;1.18E-06	55.11;46.6925
SCX		A0A287HLC4	62.65	28	2	2	14	0.177215	0.000542736	79.452	5.86e-40	125	A0A287HLC4	Small nuclear ribonucleoprotein G (snRNP-G)	unreviewed	79	8,894	spliceosomal complex [GO:0005681]	SUBCELLULAR LOCATION: Nucleus {ECO:0000256|RuleBase:RU365052}.	spliceosomal snRNP assembly [GO:0000387]	RNA binding [GO:0003723]	O82221	Probable small nuclear ribonucleoprotein G (snRNP-G) (Sm protein G) (Sm-G) (SmG)	reviewed	80	8,839	catalytic step 2 spliceosome [GO:0071013];cytosol [GO:0005829];P granule [GO:0043186];precatalytic spliceosome [GO:0071011];ribonucleoprotein complex [GO:1990904];SMN-Sm protein complex [GO:0034719];spliceosomal tri-snRNP complex [GO:0097526];U12-type spliceosomal complex [GO:0005689];U1 snRNP [GO:0005685];U2 snRNP [GO:0005686];U2-type prespliceosome [GO:0071004];U4 snRNP [GO:0005687];U5 snRNP [G…	SUBCELLULAR LOCATION: Nucleus {ECO:0000305}.	mRNA splicing, via spliceosome [GO:0000398];spliceosomal snRNP assembly [GO:0000387]	mRNA binding [GO:0003729]	O82221	Putative small nuclear ribonucleoprotein G(SNRNP-G)	GO:0000398~mRNA splicing, via spliceosome,	GO:0005634~nucleus,GO:0005682~U5 snRNP,GO:0005685~U1 snRNP,GO:0005686~U2 snRNP,GO:0005687~U4 snRNP,GO:0005689~U12-type spliceosomal complex,GO:0005732~small nucleolar ribonucleoprotein complex,GO:0005829~cytosol,GO:0019013~viral nucleocapsid,GO:0030529~intracellular ribonucleoprotein complex,GO:0034719~SMN-Sm protein complex,GO:0043186~P granule,GO:0071004~U2-type prespliceosome,GO:0071011~precat…	GO:0003723~RNA binding,GO:0003729~mRNA binding,	IPR001163:Ribonucleoprotein LSM domain,IPR010920:Like-Sm (LSM) domain,IPR017132:U6 snRNA-associated Sm-like protein LSm7,	ath03040:Spliceosome,	PIRSF037188:U6 snRNA-associated Sm-like protein LSm7,	SM00651:Sm,	Alternative splicing,Complete proteome,mRNA processing,mRNA splicing,Nucleus,Reference proteome,Ribonucleoprotein,RNA-binding,Spliceosome,Viral nucleoprotein,Virion,	chain:Probable small nuclear ribonucleoprotein G,	Arabidopsis thaliana	A0A287HLC4	specific	212466	5	73	3.89e-35	113.381
MiGd		A0A287HPI3	83.87	12	6	6	18	0.028481	8.32033e-05	74.528	0	847	A0A287HPI3	SUMO-activating enzyme subunit	unreviewed	632	69,931	SUMO activating enzyme complex [GO:0031510]		protein sumoylation [GO:0016925]	ATP binding [GO:0005524];metal ion binding [GO:0046872];SUMO activating enzyme activity [GO:0019948]	Q9SJT1	SUMO-activating enzyme subunit 2 (EC 2.3.2.-) (Protein EMBRYO DEFECTIVE 2764) (Ubiquitin-like 1-activating enzyme E1B)	reviewed	700	78,526	cytoplasm [GO:0005737];cytosol [GO:0005829];nucleus [GO:0005634];plasmodesma [GO:0009506];SUMO activating enzyme complex [GO:0031510]	SUBCELLULAR LOCATION: Nucleus.	embryo development ending in seed dormancy [GO:0009793];protein modification by small protein conjugation [GO:0032446];protein sumoylation [GO:0016925]	ATP binding [GO:0005524];metal ion binding [GO:0046872];SUMO activating enzyme activity [GO:0019948];transferase activity [GO:0016740]	Q9SJT1	SUMO-activating enzyme 2(SAE2)	GO:0009793~embryo development ending in seed dormancy,GO:0016925~protein sumoylation,	GO:0005634~nucleus,GO:0005829~cytosol,GO:0009506~plasmodesma,GO:0031510~SUMO activating enzyme complex,	GO:0005515~protein binding,GO:0005524~ATP binding,GO:0019948~SUMO activating enzyme activity,GO:0046872~metal ion binding,	IPR000594:UBA/THIF-type NAD/FAD binding fold,IPR016040:NAD(P)-binding domain,IPR019572:Ubiquitin-activating enzyme,	ath04120:Ubiquitin mediated proteolysis,			Acetylation,Alternative splicing,ATP-binding,Complete proteome,Ligase,Metal-binding,Nucleotide-binding,Nucleus,Phosphoprotein,Reference proteome,Ubl conjugation pathway,Zinc,		Arabidopsis thaliana	A0A287HPI3;A0A287HPI3;A0A287HPI3	specific;specific;superfamily	238766;373253;371150	21;443;177	436;535;362	0;1.89E-21;0.00036893	547.748;88.7702;42.5918
MiGd		A0A287HPJ0	75.43	5	3	3	13	0.0207006	0.000150547	75.048	0	837	A0A287HPJ0	SUMO-activating enzyme subunit	unreviewed	628	69,879	SUMO activating enzyme complex [GO:0031510]		protein sumoylation [GO:0016925]	ATP binding [GO:0005524];metal ion binding [GO:0046872];SUMO activating enzyme activity [GO:0019948]	Q9SJT1	SUMO-activating enzyme subunit 2 (EC 2.3.2.-) (Protein EMBRYO DEFECTIVE 2764) (Ubiquitin-like 1-activating enzyme E1B)	reviewed	700	78,526	cytoplasm [GO:0005737];cytosol [GO:0005829];nucleus [GO:0005634];plasmodesma [GO:0009506];SUMO activating enzyme complex [GO:0031510]	SUBCELLULAR LOCATION: Nucleus.	embryo development ending in seed dormancy [GO:0009793];protein modification by small protein conjugation [GO:0032446];protein sumoylation [GO:0016925]	ATP binding [GO:0005524];metal ion binding [GO:0046872];SUMO activating enzyme activity [GO:0019948];transferase activity [GO:0016740]	Q9SJT1	SUMO-activating enzyme 2(SAE2)	GO:0009793~embryo development ending in seed dormancy,GO:0016925~protein sumoylation,	GO:0005634~nucleus,GO:0005829~cytosol,GO:0009506~plasmodesma,GO:0031510~SUMO activating enzyme complex,	GO:0005515~protein binding,GO:0005524~ATP binding,GO:0019948~SUMO activating enzyme activity,GO:0046872~metal ion binding,	IPR000594:UBA/THIF-type NAD/FAD binding fold,IPR016040:NAD(P)-binding domain,IPR019572:Ubiquitin-activating enzyme,	ath04120:Ubiquitin mediated proteolysis,			Acetylation,Alternative splicing,ATP-binding,Complete proteome,Ligase,Metal-binding,Nucleotide-binding,Nucleus,Phosphoprotein,Reference proteome,Ubl conjugation pathway,Zinc,		Arabidopsis thaliana	A0A287HPJ0;A0A287HPJ0;A0A287HPJ0	specific;specific;superfamily	238766;373253;371150	17;439;173	432;531;358	0;1.62E-21;0.000366001	548.134;88.7702;42.5918
MiGd		A0A287HSB4	180.76	18	25	25	35	0.0204201	5.96544e-05	68.651	0	2424	A0A287HSB4	SEC7 domain-containing protein	unreviewed	1714	189,564	trans-Golgi network [GO:0005802]		regulation of ARF protein signal transduction [GO:0032012]	ARF guanyl-nucleotide exchange factor activity [GO:0005086]	F4IXW2	Brefeldin A-inhibited guanine nucleotide-exchange protein 5 (BIG5) (ARF guanine-nucleotide exchange factor BIG5) (Protein BFA-VISUALIZED ENDOCYTIC TRAFFICKING DEFECTIVE 1) (Protein BEN1) (Protein HOPM INTERACTOR 7)	reviewed	1739	192,883	cytosol [GO:0005829];early endosome [GO:0005769];early endosome membrane [GO:0031901];trans-Golgi network [GO:0005802]	SUBCELLULAR LOCATION: Cytoplasm, cytosol {ECO:0000250}. Golgi apparatus, trans-Golgi network membrane {ECO:0000269|PubMed:19230664, ECO:0000269|PubMed:21670267};Peripheral membrane protein;Cytoplasmic side. Early endosome membrane {ECO:0000269|PubMed:19230664, ECO:0000269|PubMed:21670267};Peripheral membrane protein;Cytoplasmic side. Note=Soluble and partially membrane-bound.	defense response to bacterium [GO:0042742];endocytosis [GO:0006897];immune response [GO:0006955];innate immune response [GO:0045087];protein transport [GO:0015031];regulation of ARF protein signal transduction [GO:0032012];vesicle-mediated transport [GO:0016192];viral process [GO:0016032]	ARF guanyl-nucleotide exchange factor activity [GO:0005086]	F4IXW2	HOPM interactor 7(ATMIN7)	GO:0006897~endocytosis,GO:0006955~immune response,GO:0015031~protein transport,GO:0016032~viral process,GO:0016192~vesicle-mediated transport,GO:0032012~regulation of ARF protein signal transduction,GO:0040007~growth,GO:0042742~defense response to bacterium,GO:0045087~innate immune response,GO:0050790~regulation of catalytic activity,	GO:0005634~nucleus,GO:0005769~early endosome,GO:0005802~trans-Golgi network,GO:0005829~cytosol,GO:0031901~early endosome membrane,	GO:0005085~guanyl-nucleotide exchange factor activity,GO:0005086~ARF guanyl-nucleotide exchange factor activity,GO:0005515~protein binding,	IPR000904:SEC7-like,IPR011989:Armadillo-like helical,IPR015403:Domain of unknown function DUF1981, SEC7 associated,IPR016024:Armadillo-type fold,IPR023394:SEC7-like, alpha orthogonal bundle,			SM00222:Sec7,	Acetylation,Alternative splicing,Complete proteome,Cytoplasm,Endocytosis,Endosome,Golgi apparatus,Guanine-nucleotide releasing factor,Host-virus interaction,Immunity,Innate immunity,Membrane,Protein transport,Reference proteome,Transport,Ubl conjugation,		Arabidopsis thaliana	A0A287HSB4	superfamily	215560	8	1713	0	1128.77
SCX		A0A287HT99	129.85	6	4	9	23	0.0126027	3.85969e-05	45.47	0	827	A0A287HT99	MI domain-containing protein	unreviewed	1825	198,098				RNA binding [GO:0003723]	Q76E23	Eukaryotic translation initiation factor 4G (eIF-4G) (eIF4G) (Protein cucumovirus multiplication 2) (Protein synthesis initiation factor 4G)	reviewed	1727	187,921	eukaryotic translation initiation factor 4F complex [GO:0016281]		response to abscisic acid [GO:0009737];response to virus [GO:0009615]	mRNA binding [GO:0003729];translation initiation factor activity [GO:0003743]	Q76E23	eukaryotic translation initiation factor 4G(EIF4G)	GO:0006413~translational initiation,GO:0006417~regulation of translation,GO:0009615~response to virus,GO:0009737~response to abscisic acid,	GO:0005576~extracellular region,GO:0005737~cytoplasm,	GO:0003729~mRNA binding,GO:0003743~translation initiation factor activity,	IPR003890:MIF4G-like, type 3,IPR003891:Initiation factor eIF-4 gamma, MA3,IPR016021:MIF4-like, type 1/2/3,IPR016024:Armadillo-type fold,	ath03013:RNA transport,		SM00543:MIF4G,SM00544:MA3,	Alternative splicing,Coiled coil,Complete proteome,Initiation factor,Phosphoprotein,Protein biosynthesis,Reference proteome,Translation regulation,	chain:Eukaryotic translation initiation factor 4G,compositionally biased region:Glu-rich,compositionally biased region:Poly-Gln,domain:MI,domain:MIF4G,modified residue,sequence conflict,	Arabidopsis thaliana	A0A287HT99;A0A287HT99;A0A287HT99;A0A287HT99;A0A287HT99;A0A287HT99	specific;specific;superfamily;superfamily;superfamily;superfamily	367217;214714;223065;236304;370676;274808	1222;1639;69;685;84;569	1445;1752;159;915;326;1047	1.85E-49;1.51E-17;4.53E-06;0.000485223;0.00685039;0.00825122	174.848;79.9813;51.6064;44.7787;41.1635;40.953
SCX		A0A287HTK5	110.47	6	4	4	9	0.00799289	3.91869e-05	51.63	0	820	A0A287HTK5	MI domain-containing protein	unreviewed	1126	123,917				RNA binding [GO:0003723]	Q76E23	Eukaryotic translation initiation factor 4G (eIF-4G) (eIF4G) (Protein cucumovirus multiplication 2) (Protein synthesis initiation factor 4G)	reviewed	1727	187,921	eukaryotic translation initiation factor 4F complex [GO:0016281]		response to abscisic acid [GO:0009737];response to virus [GO:0009615]	mRNA binding [GO:0003729];translation initiation factor activity [GO:0003743]	Q76E23	eukaryotic translation initiation factor 4G(EIF4G)	GO:0006413~translational initiation,GO:0006417~regulation of translation,GO:0009615~response to virus,GO:0009737~response to abscisic acid,	GO:0005576~extracellular region,GO:0005737~cytoplasm,	GO:0003729~mRNA binding,GO:0003743~translation initiation factor activity,	IPR003890:MIF4G-like, type 3,IPR003891:Initiation factor eIF-4 gamma, MA3,IPR016021:MIF4-like, type 1/2/3,IPR016024:Armadillo-type fold,	ath03013:RNA transport,		SM00543:MIF4G,SM00544:MA3,	Alternative splicing,Coiled coil,Complete proteome,Initiation factor,Phosphoprotein,Protein biosynthesis,Reference proteome,Translation regulation,	chain:Eukaryotic translation initiation factor 4G,compositionally biased region:Glu-rich,compositionally biased region:Poly-Gln,domain:MI,domain:MIF4G,modified residue,sequence conflict,	Arabidopsis thaliana	A0A287HTK5;A0A287HTK5	specific;superfamily	367217;383073	521;938	744;1051	1.02E-49;1.07E-17	174.848;79.5961
SCX		A0A287HTL1	43.04	2	4	1	4	0.00425532	4.89729e-05	51.633	0	815	A0A287HTL1	MI domain-containing protein	unreviewed	940	104,598				RNA binding [GO:0003723]	Q76E23	Eukaryotic translation initiation factor 4G (eIF-4G) (eIF4G) (Protein cucumovirus multiplication 2) (Protein synthesis initiation factor 4G)	reviewed	1727	187,921	eukaryotic translation initiation factor 4F complex [GO:0016281]		response to abscisic acid [GO:0009737];response to virus [GO:0009615]	mRNA binding [GO:0003729];translation initiation factor activity [GO:0003743]	Q76E23	eukaryotic translation initiation factor 4G(EIF4G)	GO:0006413~translational initiation,GO:0006417~regulation of translation,GO:0009615~response to virus,GO:0009737~response to abscisic acid,	GO:0005576~extracellular region,GO:0005737~cytoplasm,	GO:0003729~mRNA binding,GO:0003743~translation initiation factor activity,	IPR003890:MIF4G-like, type 3,IPR003891:Initiation factor eIF-4 gamma, MA3,IPR016021:MIF4-like, type 1/2/3,IPR016024:Armadillo-type fold,	ath03013:RNA transport,		SM00543:MIF4G,SM00544:MA3,	Alternative splicing,Coiled coil,Complete proteome,Initiation factor,Phosphoprotein,Protein biosynthesis,Reference proteome,Translation regulation,	chain:Eukaryotic translation initiation factor 4G,compositionally biased region:Glu-rich,compositionally biased region:Poly-Gln,domain:MI,domain:MIF4G,modified residue,sequence conflict,	Arabidopsis thaliana	A0A287HTL1;A0A287HTL1	specific;superfamily	367217;383073	335;752	558;865	7.11E-50;1.23E-17	174.848;79.2109
SCX		A0A287HY63	66.78	6	4	3	12	0.0241449	0.000164113	25	3.56e-06	48.1	A0A287HY63	WD_REPEATS_REGION domain-containing protein	Hordeum vulgare subsp. vulgare (Domesticated barley)	497	54,201	nucleolus [GO:0005730]		ribosomal large subunit biogenesis [GO:0042273]		Q9LJN8	Mitotic checkpoint protein BUB3.1 (Protein BUDDING UNINHIBITED BY BENZYMIDAZOL 3.1)	reviewed	340	37,874	bub1-bub3 complex [GO:1990298];condensed chromosome kinetochore [GO:0000777];Cul4-RING E3 ubiquitin ligase complex [GO:0080008];kinetochore [GO:0000776];kinetochore microtubule [GO:0005828];mitotic checkpoint complex [GO:0033597];phragmoplast [GO:0009524];spindle microtubule [GO:0005876]	SUBCELLULAR LOCATION: Nucleus. Chromosome, centromere, kinetochore. Cytoplasm, cytoskeleton, phragmoplast. Cytoplasm, cytoskeleton, spindle. Note=Accumulates onto both kinetochores and the spindle microtubules in cell arrested in metaphase. Starts to localize at kinetochores in prometaphase I (Pro-MI) stage and maintains the localization until the metaphase I-anaphase I (MI-AI) transition. Associ…	cell division [GO:0051301];chromosome segregation [GO:0007059];meiotic cell cycle [GO:0051321];mitotic spindle assembly checkpoint [GO:0007094]	ubiquitin binding [GO:0043130]	Q9LJN8	Transducin/WD40 repeat-like superfamily protein(BUB3.1)	GO:0007059~chromosome segregation,GO:0007067~mitotic nuclear division,GO:0007094~mitotic spindle assembly checkpoint,GO:0051301~cell division,GO:0051321~meiotic cell cycle,	GO:0000776~kinetochore,GO:0000777~condensed chromosome kinetochore,GO:0005634~nucleus,GO:0005828~kinetochore microtubule,GO:0005876~spindle microtubule,GO:0009524~phragmoplast,GO:0033597~mitotic checkpoint complex,GO:0080008~Cul4-RING E3 ubiquitin ligase complex,GO:1990298~bub1-bub3 complex,	GO:0000166~nucleotide binding,GO:0005515~protein binding,GO:0043130~ubiquitin binding,	IPR001680:WD40 repeat,IPR015943:WD40/YVTN repeat-like-containing domain,IPR017986:WD40-repeat-containing domain,IPR020472:G-protein beta WD-40 repeat,			SM00320:WD40,	Cell cycle,Cell division,Centromere,Chromosome,Chromosome partition,Complete proteome,Cytoplasm,Cytoskeleton,Kinetochore,Meiosis,Mitosis,Nucleus,Reference proteome,Repeat,WD repeat,		Arabidopsis thaliana	A0A287HY63	superfamily	392136	231	349	3.38e-12	66.9748
SCX		A0A287HY84	52.6	4	4	2	15	0.0301811	9.24321e-05	25	3.69e-06	48.1	A0A287HY84	WD_REPEATS_REGION domain-containing protein	unreviewed	497	54,246	nucleolus [GO:0005730]		ribosomal large subunit biogenesis [GO:0042273]		Q9LJN8	Mitotic checkpoint protein BUB3.1 (Protein BUDDING UNINHIBITED BY BENZYMIDAZOL 3.1)	reviewed	340	37,874	bub1-bub3 complex [GO:1990298];condensed chromosome kinetochore [GO:0000777];Cul4-RING E3 ubiquitin ligase complex [GO:0080008];kinetochore [GO:0000776];kinetochore microtubule [GO:0005828];mitotic checkpoint complex [GO:0033597];phragmoplast [GO:0009524];spindle microtubule [GO:0005876]	SUBCELLULAR LOCATION: Nucleus. Chromosome, centromere, kinetochore. Cytoplasm, cytoskeleton, phragmoplast. Cytoplasm, cytoskeleton, spindle. Note=Accumulates onto both kinetochores and the spindle microtubules in cell arrested in metaphase. Starts to localize at kinetochores in prometaphase I (Pro-MI) stage and maintains the localization until the metaphase I-anaphase I (MI-AI) transition. Associ…	cell division [GO:0051301];chromosome segregation [GO:0007059];meiotic cell cycle [GO:0051321];mitotic spindle assembly checkpoint [GO:0007094]	ubiquitin binding [GO:0043130]	Q9LJN8	Transducin/WD40 repeat-like superfamily protein(BUB3.1)	GO:0007059~chromosome segregation,GO:0007067~mitotic nuclear division,GO:0007094~mitotic spindle assembly checkpoint,GO:0051301~cell division,GO:0051321~meiotic cell cycle,	GO:0000776~kinetochore,GO:0000777~condensed chromosome kinetochore,GO:0005634~nucleus,GO:0005828~kinetochore microtubule,GO:0005876~spindle microtubule,GO:0009524~phragmoplast,GO:0033597~mitotic checkpoint complex,GO:0080008~Cul4-RING E3 ubiquitin ligase complex,GO:1990298~bub1-bub3 complex,	GO:0000166~nucleotide binding,GO:0005515~protein binding,GO:0043130~ubiquitin binding,	IPR001680:WD40 repeat,IPR015943:WD40/YVTN repeat-like-containing domain,IPR017986:WD40-repeat-containing domain,IPR020472:G-protein beta WD-40 repeat,			SM00320:WD40,	Cell cycle,Cell division,Centromere,Chromosome,Chromosome partition,Complete proteome,Cytoplasm,Cytoskeleton,Kinetochore,Meiosis,Mitosis,Nucleus,Reference proteome,Repeat,WD repeat,		Arabidopsis thaliana	A0A287HY84	superfamily	392136	231	349	3.32e-12	66.9748
MiGd		A0A287HZ59	107.58	33	6	6	7	0.0269231	7.8652e-05	65.251	8.55e-121	344	A0A287HZ59	PCI domain-containing protein	unreviewed	260	29,406					Q94JU3	COP9 signalosome complex subunit 7 (CSN complex subunit 7) (Protein FUSCA 5)	reviewed	260	29,469	COP9 signalosome [GO:0008180];cytosol [GO:0005829]	SUBCELLULAR LOCATION: Cytoplasm {ECO:0000269|PubMed:11029466}. Nucleus {ECO:0000269|PubMed:11029466}.	COP9 signalosome assembly [GO:0010387];multicellular organism development [GO:0007275];protein deneddylation [GO:0000338];red, far-red light phototransduction [GO:0009585]		Q94JU3	Proteasome component (PCI) domain protein(FUS5)	GO:0007275~multicellular organism development,GO:0009585~red, far-red light phototransduction,GO:0009640~photomorphogenesis,GO:0010387~COP9 signalosome assembly,GO:0010388~cullin deneddylation,	GO:0005634~nucleus,GO:0005737~cytoplasm,GO:0005829~cytosol,GO:0008180~COP9 signalosome,	GO:0004708~MAP kinase kinase activity,GO:0005515~protein binding,	IPR000717:Proteasome component (PCI) domain,			SM00088:PINT,	3D-structure,Alternative splicing,Complete proteome,Cytoplasm,Developmental protein,Nucleus,Phosphoprotein,Phytochrome signaling pathway,Reference proteome,Signalosome,	chain:COP9 signalosome complex subunit 7,domain:PCI,helix,splice variant,strand,turn,	Arabidopsis thaliana	A0A287HZ59	specific	214803	90	180	1.82e-10	56.0963
MiGd		A0A287I0F3	158.65	39	9	9	99	0.464789	0.00325521	85.294	1.62e-121	342	A0A287I0F3	Ribosomal protein L15	unreviewed	213	25,105	ribosome [GO:0005840]		translation [GO:0006412]	structural constituent of ribosome [GO:0003735]	Q8VYF1	60S ribosomal protein L15-2	reviewed	204	24,239	cytosol [GO:0005829];cytosolic large ribosomal subunit [GO:0022625];nucleolus [GO:0005730]		cytoplasmic translation [GO:0002181]	mRNA binding [GO:0003729];RNA binding [GO:0003723];structural constituent of ribosome [GO:0003735]	Q8VYF1	Ribosomal protein L23/L15e family protein(AT4G17390)	GO:0002181~cytoplasmic translation,GO:0006412~translation,	GO:0005730~nucleolus,GO:0005737~cytoplasm,GO:0005794~Golgi apparatus,GO:0005829~cytosol,GO:0005840~ribosome,GO:0016020~membrane,GO:0022625~cytosolic large ribosomal subunit,	GO:0003729~mRNA binding,GO:0003735~structural constituent of ribosome,	IPR000439:Ribosomal protein L15e,IPR012678:Ribosomal protein L23/L15e core domain,IPR020925:Ribosomal protein L15e, conserved site,IPR024794:Ribosomal protein L15e core domain,	ath03010:Ribosome,		SM01384:SM01384,	Complete proteome,Reference proteome,Ribonucleoprotein,Ribosomal protein,	chain:60S ribosomal protein L15-2,	Arabidopsis thaliana	A0A287I0F3	specific	376393	11	200	2.31e-118	334.082
SCX		A0A287I1B2	103.73	24	4	1	36	0.216867	0.000664175	45.89	1.3e-34	127	A0A287I1B2	TOP4c domain-containing protein	unreviewed	166	19,327			DNA topological change [GO:0006265]	ATP binding [GO:0005524];DNA binding [GO:0003677];DNA topoisomerase type II (double strand cut, ATP-hydrolyzing) activity [GO:0003918]	P30182	DNA topoisomerase 2 (EC 5.6.2.2) (DNA topoisomerase II)	reviewed	1473	164,107	nucleus [GO:0005634]		DNA topological change [GO:0006265];mitotic DNA integrity checkpoint [GO:0044774];resolution of meiotic recombination intermediates [GO:0000712];sister chromatid segregation [GO:0000819]	ATP binding [GO:0005524];DNA binding [GO:0003677];DNA topoisomerase activity [GO:0003916];DNA topoisomerase type II (double strand cut, ATP-hydrolyzing) activity [GO:0003918];metal ion binding [GO:0046872]	P30182	topoisomerase II(TOPII)	GO:0000712~resolution of meiotic recombination intermediates,GO:0000819~sister chromatid segregation,GO:0006259~DNA metabolic process,GO:0006261~DNA-dependent DNA replication,GO:0006265~DNA topological change,GO:0006268~DNA unwinding involved in DNA replication,GO:0006312~mitotic recombination,GO:0007059~chromosome segregation,GO:0044774~mitotic DNA integrity checkpoint,	GO:0000795~synaptonemal complex,GO:0005634~nucleus,GO:0009295~nucleoid,GO:0009330~DNA topoisomerase complex (ATP-hydrolyzing),GO:0009507~chloroplast,	GO:0003677~DNA binding,GO:0003916~DNA topoisomerase activity,GO:0003918~DNA topoisomerase type II (ATP-hydrolyzing) activity,GO:0005524~ATP binding,GO:0008094~DNA-dependent ATPase activity,GO:0046872~metal ion binding,	IPR001241:DNA topoisomerase, type IIA,IPR002205:DNA topoisomerase, type IIA, subunit A/C-terminal,IPR003594:Histidine kinase-like ATPase, ATP-binding domain,IPR006171:Toprim domain,IPR013506:DNA topoisomerase, type IIA, subunit B, domain 2,IPR013757:Type IIA DNA topoisomerase subunit A, alpha-helical domain,IPR013758:DNA topoisomerase, type IIA, subunit A/ C-terminal, alpha-beta,IPR013759:DNA top…			SM00387:HATPase_c,SM00433:TOP2c,SM00434:TOP4c,	Alternative splicing,ATP-binding,Coiled coil,Complete proteome,DNA-binding,Isomerase,Magnesium,Metal-binding,Nucleotide-binding,Reference proteome,Topoisomerase,	active site:O-(5'-phospho-DNA)-tyrosine intermediate,chain:DNA topoisomerase 2,nucleotide phosphate-binding region:ATP,sequence variant,	Arabidopsis thaliana	A0A287I1B2	superfamily	215641	20	166	3.95e-47	163.495
SCX		A0A287I1H1	100	21	4	1	17	0.0899471	0.000346254	46.528	5.06e-34	126	A0A287I1H1	TOP4c domain-containing protein	unreviewed	189	22,073			DNA topological change [GO:0006265]	ATP binding [GO:0005524];DNA binding [GO:0003677];DNA topoisomerase type II (double strand cut, ATP-hydrolyzing) activity [GO:0003918]	P30182	DNA topoisomerase 2 (EC 5.6.2.2) (DNA topoisomerase II)	reviewed	1473	164,107	nucleus [GO:0005634]		DNA topological change [GO:0006265];mitotic DNA integrity checkpoint [GO:0044774];resolution of meiotic recombination intermediates [GO:0000712];sister chromatid segregation [GO:0000819]	ATP binding [GO:0005524];DNA binding [GO:0003677];DNA topoisomerase activity [GO:0003916];DNA topoisomerase type II (double strand cut, ATP-hydrolyzing) activity [GO:0003918];metal ion binding [GO:0046872]	P30182	topoisomerase II(TOPII)	GO:0000712~resolution of meiotic recombination intermediates,GO:0000819~sister chromatid segregation,GO:0006259~DNA metabolic process,GO:0006261~DNA-dependent DNA replication,GO:0006265~DNA topological change,GO:0006268~DNA unwinding involved in DNA replication,GO:0006312~mitotic recombination,GO:0007059~chromosome segregation,GO:0044774~mitotic DNA integrity checkpoint,	GO:0000795~synaptonemal complex,GO:0005634~nucleus,GO:0009295~nucleoid,GO:0009330~DNA topoisomerase complex (ATP-hydrolyzing),GO:0009507~chloroplast,	GO:0003677~DNA binding,GO:0003916~DNA topoisomerase activity,GO:0003918~DNA topoisomerase type II (ATP-hydrolyzing) activity,GO:0005524~ATP binding,GO:0008094~DNA-dependent ATPase activity,GO:0046872~metal ion binding,	IPR001241:DNA topoisomerase, type IIA,IPR002205:DNA topoisomerase, type IIA, subunit A/C-terminal,IPR003594:Histidine kinase-like ATPase, ATP-binding domain,IPR006171:Toprim domain,IPR013506:DNA topoisomerase, type IIA, subunit B, domain 2,IPR013757:Type IIA DNA topoisomerase subunit A, alpha-helical domain,IPR013758:DNA topoisomerase, type IIA, subunit A/ C-terminal, alpha-beta,IPR013759:DNA top…			SM00387:HATPase_c,SM00433:TOP2c,SM00434:TOP4c,	Alternative splicing,ATP-binding,Coiled coil,Complete proteome,DNA-binding,Isomerase,Magnesium,Metal-binding,Nucleotide-binding,Reference proteome,Topoisomerase,	active site:O-(5'-phospho-DNA)-tyrosine intermediate,chain:DNA topoisomerase 2,nucleotide phosphate-binding region:ATP,sequence variant,	Arabidopsis thaliana	A0A287I1H1	superfamily	215641	20	164	6.12e-47	164.265
SCX		A0A287I2C9	94.88	33	4	3	10	0.114943	0.00056353	35.211	1.42e-07	44.3	A0A287I2C9	Sm domain-containing protein	unreviewed	87	9,974	catalytic step 2 spliceosome [GO:0071013];cytoplasm [GO:0005737];U1 snRNP [GO:0005685];U2 snRNP [GO:0005686];U2-type prespliceosome [GO:0071004];U4/U6 x U5 tri-snRNP complex [GO:0046540];U4 snRNP [GO:0005687];U5 snRNP [GO:0005682]		mRNA splicing, via spliceosome [GO:0000398]		Q9C6K5	Sm-like protein LSM3B (AtLSM3B) (U6 snRNA-associated Sm-like protein LSM3B)	reviewed	98	11,286	catalytic step 2 spliceosome [GO:0071013];Lsm1-7-Pat1 complex [GO:1990726];mitochondrion [GO:0005739];P-body [GO:0000932];precatalytic spliceosome [GO:0071011];U4/U6 x U5 tri-snRNP complex [GO:0046540];U6 snRNP [GO:0005688]	SUBCELLULAR LOCATION: Cytoplasm {ECO:0000269|PubMed:23221597}. Nucleus {ECO:0000269|PubMed:23221597}.	cytoplasmic mRNA processing body assembly [GO:0033962];mRNA splicing, via spliceosome [GO:0000398];nuclear-transcribed mRNA catabolic process [GO:0000956]	RNA binding [GO:0003723]	Q9C6K5	Small nuclear ribonucleoprotein family protein(LSM3B)	GO:0000398~mRNA splicing, via spliceosome,GO:0033962~cytoplasmic mRNA processing body assembly,	GO:0000932~cytoplasmic mRNA processing body,GO:0005634~nucleus,GO:0005688~U6 snRNP,GO:0005732~small nucleolar ribonucleoprotein complex,GO:0046540~U4/U6 x U5 tri-snRNP complex,GO:0071011~precatalytic spliceosome,GO:0071013~catalytic step 2 spliceosome,GO:1990726~Lsm1-7-Pat1 complex,	GO:0003723~RNA binding,	IPR001163:Ribonucleoprotein LSM domain,IPR010920:Like-Sm (LSM) domain,	ath03018:RNA degradation,ath03040:Spliceosome,		SM00651:Sm,	Acetylation,Complete proteome,Cytoplasm,mRNA processing,mRNA splicing,Nucleus,Reference proteome,Ribonucleoprotein,RNA-binding,Spliceosome,		Arabidopsis thaliana	A0A287I2C9	specific	212464	5	85	1.68e-32	107.637
SCX		A0A287I3C0	83.01	4	4	4	10	0.0100604	4.94575e-05	81.485	0	1625	A0A287I3C0	Ubiquitin carboxyl-terminal hydrolase (EC 3.4.19.12)	unreviewed	994	115,739			protein deubiquitination [GO:0016579];ubiquitin-dependent protein catabolic process [GO:0006511]	thiol-dependent ubiquitinyl hydrolase activity [GO:0036459]	Q9FPT1	Ubiquitin carboxyl-terminal hydrolase 12 (EC 3.4.19.12) (Deubiquitinating enzyme 12) (AtUBP12) (Ubiquitin thioesterase 12) (Ubiquitin-specific-processing protease 12)	reviewed	1116	130,607	cytoplasm [GO:0005737];cytosol [GO:0005829];nucleus [GO:0005634]		jasmonic acid mediated signaling pathway [GO:0009867];protein deubiquitination [GO:0016579];regulation of protein stability [GO:0031647];ubiquitin-dependent protein catabolic process [GO:0006511]	cysteine-type endopeptidase activity [GO:0004197];thiol-dependent ubiquitin-specific protease activity [GO:0004843]	Q9FPT1	ubiquitin-specific protease 12(UBP12)	GO:0006511~ubiquitin-dependent protein catabolic process,GO:0016579~protein deubiquitination,	GO:0005634~nucleus,GO:0005829~cytosol,	GO:0004843~thiol-dependent ubiquitin-specific protease activity,GO:0036459~thiol-dependent ubiquitinyl hydrolase activity,	IPR001394:Peptidase C19, ubiquitin carboxyl-terminal hydrolase 2,IPR002083:MATH,IPR008974:TRAF-like,IPR018200:Peptidase C19, ubiquitin carboxyl-terminal hydrolase 2, conserved site,IPR024729:Peptidase C19 domain,			SM00061:MATH,	Alternative splicing,Coiled coil,Complete proteome,Hydrolase,Protease,Reference proteome,Thiol protease,Ubl conjugation pathway,	chain:Ubiquitin carboxyl-terminal hydrolase 12,domain:MATH,sequence conflict,splice variant,	Arabidopsis thaliana	A0A287I3C0	superfamily	227409	50	973	0	603.786
MiGd		A0A287I3F3	118.12	12	11	9	16	0.0153551	0.000107541	80.743	0	1719	A0A287I3F3	Uncharacterized protein	unreviewed	1042	122,089			protein deubiquitination [GO:0016579];ubiquitin-dependent protein catabolic process [GO:0006511]	thiol-dependent ubiquitinyl hydrolase activity [GO:0036459]	Q9FPT1	Ubiquitin carboxyl-terminal hydrolase 12 (EC 3.4.19.12) (Deubiquitinating enzyme 12) (AtUBP12) (Ubiquitin thioesterase 12) (Ubiquitin-specific-processing protease 12)	reviewed	1116	130,607	cytoplasm [GO:0005737];cytosol [GO:0005829];nucleus [GO:0005634]		jasmonic acid mediated signaling pathway [GO:0009867];protein deubiquitination [GO:0016579];regulation of protein stability [GO:0031647];ubiquitin-dependent protein catabolic process [GO:0006511]	cysteine-type endopeptidase activity [GO:0004197];thiol-dependent ubiquitin-specific protease activity [GO:0004843]	Q9FPT1	ubiquitin-specific protease 12(UBP12)	GO:0006511~ubiquitin-dependent protein catabolic process,GO:0016579~protein deubiquitination,	GO:0005634~nucleus,GO:0005829~cytosol,	GO:0004843~thiol-dependent ubiquitin-specific protease activity,GO:0036459~thiol-dependent ubiquitinyl hydrolase activity,	IPR001394:Peptidase C19, ubiquitin carboxyl-terminal hydrolase 2,IPR002083:MATH,IPR008974:TRAF-like,IPR018200:Peptidase C19, ubiquitin carboxyl-terminal hydrolase 2, conserved site,IPR024729:Peptidase C19 domain,			SM00061:MATH,	Alternative splicing,Coiled coil,Complete proteome,Hydrolase,Protease,Reference proteome,Thiol protease,Ubl conjugation pathway,	chain:Ubiquitin carboxyl-terminal hydrolase 12,domain:MATH,sequence conflict,splice variant,	Arabidopsis thaliana	A0A287I3F3	superfamily	227409	28	1033	0	638.069
SCX		A0A287I3G7	58.86	3	4	2	3	0.0041841	4.97621e-05	76.184	0	1142	A0A287I3G7	USP domain-containing protein	unreviewed	717	84,595			protein deubiquitination [GO:0016579];ubiquitin-dependent protein catabolic process [GO:0006511]	thiol-dependent ubiquitinyl hydrolase activity [GO:0036459]	Q84WU2	Ubiquitin carboxyl-terminal hydrolase 13 (EC 3.4.19.12) (Deubiquitinating enzyme 13) (AtUBP13) (Ubiquitin thioesterase 13) (Ubiquitin-specific-processing protease 13)	reviewed	1115	130,649	cytoplasm [GO:0005737];cytosol [GO:0005829];nucleus [GO:0005634];plasmodesma [GO:0009506]		jasmonic acid mediated signaling pathway [GO:0009867];protein deubiquitination [GO:0016579];regulation of protein stability [GO:0031647];ubiquitin-dependent protein catabolic process [GO:0006511]	cysteine-type endopeptidase activity [GO:0004197];thiol-dependent ubiquitin-specific protease activity [GO:0004843]	Q84WU2	ubiquitin-specific protease 13(UBP13)	GO:0006511~ubiquitin-dependent protein catabolic process,GO:0016579~protein deubiquitination,	GO:0005634~nucleus,GO:0005829~cytosol,GO:0009506~plasmodesma,	GO:0004843~thiol-dependent ubiquitin-specific protease activity,GO:0036459~thiol-dependent ubiquitinyl hydrolase activity,	IPR001394:Peptidase C19, ubiquitin carboxyl-terminal hydrolase 2,IPR002083:MATH,IPR008974:TRAF-like,IPR018200:Peptidase C19, ubiquitin carboxyl-terminal hydrolase 2, conserved site,IPR024729:Peptidase C19 domain,			SM00061:MATH,	Alternative splicing,Coiled coil,Complete proteome,Hydrolase,Protease,Reference proteome,Thiol protease,Ubl conjugation pathway,	chain:Ubiquitin carboxyl-terminal hydrolase 13,domain:MATH,	Arabidopsis thaliana	A0A287I3G7;A0A287I3G7	specific;superfamily	372108;227409	225;2	477;715	4.34E-100;5.31E-82	307.525;281.759
MiGd		A0A287I3H2	137.87	19	15	10	21	0.0214067	6.25368e-05	81.455	0	1659	A0A287I3H2	Ubiquitin carboxyl-terminal hydrolase (EC 3.4.19.12)	unreviewed	981	114,882			protein deubiquitination [GO:0016579];ubiquitin-dependent protein catabolic process [GO:0006511]	thiol-dependent ubiquitinyl hydrolase activity [GO:0036459]	Q9FPT1	Ubiquitin carboxyl-terminal hydrolase 12 (EC 3.4.19.12) (Deubiquitinating enzyme 12) (AtUBP12) (Ubiquitin thioesterase 12) (Ubiquitin-specific-processing protease 12)	reviewed	1116	130,607	cytoplasm [GO:0005737];cytosol [GO:0005829];nucleus [GO:0005634]		jasmonic acid mediated signaling pathway [GO:0009867];protein deubiquitination [GO:0016579];regulation of protein stability [GO:0031647];ubiquitin-dependent protein catabolic process [GO:0006511]	cysteine-type endopeptidase activity [GO:0004197];thiol-dependent ubiquitin-specific protease activity [GO:0004843]	Q9FPT1	ubiquitin-specific protease 12(UBP12)	GO:0006511~ubiquitin-dependent protein catabolic process,GO:0016579~protein deubiquitination,	GO:0005634~nucleus,GO:0005829~cytosol,	GO:0004843~thiol-dependent ubiquitin-specific protease activity,GO:0036459~thiol-dependent ubiquitinyl hydrolase activity,	IPR001394:Peptidase C19, ubiquitin carboxyl-terminal hydrolase 2,IPR002083:MATH,IPR008974:TRAF-like,IPR018200:Peptidase C19, ubiquitin carboxyl-terminal hydrolase 2, conserved site,IPR024729:Peptidase C19 domain,			SM00061:MATH,	Alternative splicing,Coiled coil,Complete proteome,Hydrolase,Protease,Reference proteome,Thiol protease,Ubl conjugation pathway,	chain:Ubiquitin carboxyl-terminal hydrolase 12,domain:MATH,sequence conflict,splice variant,	Arabidopsis thaliana	A0A287I3H2	superfamily	227409	18	977	0	615.342
MiGd		A0A287I3H4	96.05	15	3	3	4	0.015873	4.63708e-05	51.351	3.03e-61	207	A0A287I3H4	DNMT1-RFD domain-containing protein	unreviewed	252	28,029					P34881	DNA (cytosine-5)-methyltransferase 1 (EC 2.1.1.37) (DNA methyltransferase 01) (DNA methyltransferase 2) (DNA methyltransferase AthI) (DNA Metase AthI) (M.AthI) (DNA methyltransferase DDM2) (Protein DECREASED DNA METHYLATION 2)	reviewed	1534	172,431	nucleus [GO:0005634]	SUBCELLULAR LOCATION: Nucleus {ECO:0000305}.	chromatin organization [GO:0006325];DNA mediated transformation [GO:0009294];DNA methylation on cytosine within a CG sequence [GO:0010424];maintenance of DNA methylation [GO:0010216];negative regulation of flower development [GO:0009910];regulation of gene expression by genetic imprinting [GO:0006349];zygote asymmetric cytokinesis in embryo sac [GO:0010069]	chromatin binding [GO:0003682];DNA (cytosine-5-)-methyltransferase activity [GO:0003886];DNA binding [GO:0003677];methyltransferase activity [GO:0008168]	P34881	methyltransferase 1(MET1)	GO:0006349~regulation of gene expression by genetic imprinting,GO:0009294~DNA mediated transformation,GO:0009910~negative regulation of flower development,GO:0010069~zygote asymmetric cytokinesis in embryo sac,GO:0010216~maintenance of DNA methylation,GO:0010424~DNA methylation on cytosine within a CG sequence,GO:0016569~covalent chromatin modification,	GO:0005634~nucleus,	GO:0003677~DNA binding,GO:0003682~chromatin binding,GO:0003886~DNA (cytosine-5-)-methyltransferase activity,GO:0005515~protein binding,GO:0008168~methyltransferase activity,	IPR001025:Bromo adjacent homology (BAH) domain,IPR001525:C-5 cytosine methyltransferase,IPR018117:DNA methylase, C-5 cytosine-specific, active site,IPR022702:DNA (cytosine-5)-methyltransferase 1, replication foci domain,	ath00270:Cysteine and methionine metabolism,ath01100:Metabolic pathways,		SM00439:BAH,	Chromatin regulator,Complete proteome,DNA-binding,Methyltransferase,Nucleus,Reference proteome,Repeat,S-adenosyl-L-methionine,Transferase,	chain:DNA (cytosine-5)-methyltransferase 1,domain:BAH 1,domain:BAH 2,mutagenesis site,sequence conflict,	Arabidopsis thaliana	A0A287I3H4	specific	371865	105	236	1.3e-51	164.441
SCX		A0A287I3N4	40.46	3	4	1	2	0.00282087	1.38299e-05	74.743	0	1059	A0A287I3N4	USP domain-containing protein	unreviewed	709	83,385			protein deubiquitination [GO:0016579]	thiol-dependent ubiquitinyl hydrolase activity [GO:0036459]	Q84WU2	Ubiquitin carboxyl-terminal hydrolase 13 (EC 3.4.19.12) (Deubiquitinating enzyme 13) (AtUBP13) (Ubiquitin thioesterase 13) (Ubiquitin-specific-processing protease 13)	reviewed	1115	130,649	cytoplasm [GO:0005737];cytosol [GO:0005829];nucleus [GO:0005634];plasmodesma [GO:0009506]		jasmonic acid mediated signaling pathway [GO:0009867];protein deubiquitination [GO:0016579];regulation of protein stability [GO:0031647];ubiquitin-dependent protein catabolic process [GO:0006511]	cysteine-type endopeptidase activity [GO:0004197];thiol-dependent ubiquitin-specific protease activity [GO:0004843]	Q84WU2	ubiquitin-specific protease 13(UBP13)	GO:0006511~ubiquitin-dependent protein catabolic process,GO:0016579~protein deubiquitination,	GO:0005634~nucleus,GO:0005829~cytosol,GO:0009506~plasmodesma,	GO:0004843~thiol-dependent ubiquitin-specific protease activity,GO:0036459~thiol-dependent ubiquitinyl hydrolase activity,	IPR001394:Peptidase C19, ubiquitin carboxyl-terminal hydrolase 2,IPR002083:MATH,IPR008974:TRAF-like,IPR018200:Peptidase C19, ubiquitin carboxyl-terminal hydrolase 2, conserved site,IPR024729:Peptidase C19 domain,			SM00061:MATH,	Alternative splicing,Coiled coil,Complete proteome,Hydrolase,Protease,Reference proteome,Thiol protease,Ubl conjugation pathway,	chain:Ubiquitin carboxyl-terminal hydrolase 13,domain:MATH,	Arabidopsis thaliana	A0A287I3N4;A0A287I3N4;A0A287I3N4	specific;specific;superfamily	372108;373116;351799	217;478;28	469;688;118	7.25E-101;7.67E-69;1.22E-30	309.065;223.903;123.136
SCX		A0A287I738	34.1	2	4	1	1	0.0012987	1.54456e-05	64.99	0	679	A0A287I738	Uncharacterized protein	unreviewed	770	86,635					F4JS25	Suppressor of RPS4-RLD 1 (Protein SUPPRESSOR OF npr1-1, CONSTITUTIVE 5) (AtSNC5)	reviewed	1052	118,107	cytoplasm [GO:0005737];endoplasmic reticulum [GO:0005783];integral component of membrane [GO:0016021];intracellular membrane-bounded organelle [GO:0043231];nucleus [GO:0005634];perinuclear region of cytoplasm [GO:0048471]	SUBCELLULAR LOCATION: Nucleus {ECO:0000269|PubMed:18774967, ECO:0000269|PubMed:21079790}. Cytoplasm {ECO:0000269|PubMed:18774967}. Cytoplasm, perinuclear region {ECO:0000269|PubMed:18774967}. Membrane {ECO:0000255};Single-pass membrane protein {ECO:0000255}. Microsome {ECO:0000269|PubMed:21079790}. Note=Found in microsomes when interacting with SNC1 and RPS4. {ECO:0000269|PubMed:21079790}.	defense response to bacterium [GO:0042742];defense response to bacterium, incompatible interaction [GO:0009816];negative regulation of defense response [GO:0031348];negative regulation of transcription, DNA-templated [GO:0045892]		F4JS25	Tetratricopeptide repeat (TPR)-like superfamily protein(SRFR1)	GO:0009816~defense response to bacterium, incompatible interaction,GO:0031348~negative regulation of defense response,GO:0042742~defense response to bacterium,GO:0045892~negative regulation of transcription, DNA-templated,	GO:0005634~nucleus,GO:0005737~cytoplasm,GO:0005783~endoplasmic reticulum,GO:0016021~integral component of membrane,GO:0043231~intracellular membrane-bounded organelle,GO:0048471~perinuclear region of cytoplasm,	GO:0005515~protein binding,GO:0032947~protein complex scaffold,	IPR011990:Tetratricopeptide-like helical,IPR013026:Tetratricopeptide repeat-containing domain,IPR019734:Tetratricopeptide repeat,			SM00028:TPR,	Acetylation,Alternative splicing,Coiled coil,Complete proteome,Cytoplasm,Endoplasmic reticulum,Membrane,Microsome,Nucleus,Plant defense,Reference proteome,Repeat,TPR repeat,Transmembrane,Transmembrane helix,		Arabidopsis thaliana	A0A287I738;A0A287I738	superfamily;superfamily	274350;215568	293;46	545;128	7.11E-19;8.46E-05	91.6836;45.5481
MiGd		A0A287I9Q8	167.83	17	16	16	27	0.0250232	7.31017e-05	70.174	0	1484	A0A287I9Q8	Importin N-terminal domain-containing protein	unreviewed	1079	123,921	cytosol [GO:0005829];nuclear envelope [GO:0005635]	SUBCELLULAR LOCATION: Nucleus {ECO:0000256|SAAS:SAAS00704922}.	protein import into nucleus [GO:0006606]	Ran GTPase binding [GO:0008536]	F4IRR2	Importin beta-like SAD2 (Protein ENHANCED MIRNA ACTIVITY 1) (Protein SUPER SENSITIVE TO ABA AND DROUGHT 2) (Protein UNARMED 9)	reviewed	1040	119,247	cytoplasm [GO:0005737];cytosol [GO:0005829];nuclear envelope [GO:0005635];nucleus [GO:0005634]	SUBCELLULAR LOCATION: Cytoplasm {ECO:0000269|PubMed:16889648}. Nucleus {ECO:0000269|PubMed:16889648}.	miRNA loading onto RISC involved in gene silencing by miRNA [GO:0035280];protein import into nucleus [GO:0006606]	Ran GTPase binding [GO:0008536]	F4IRR2	ARM repeat superfamily protein(SAD2)	GO:0000059~protein import into nucleus, docking,GO:0006606~protein import into nucleus,GO:0007165~signal transduction,GO:0035280~miRNA loading onto RISC involved in gene silencing by miRNA,	GO:0005634~nucleus,GO:0005635~nuclear envelope,GO:0005643~nuclear pore,GO:0005737~cytoplasm,GO:0005829~cytosol,	GO:0005515~protein binding,GO:0008536~Ran GTPase binding,GO:0008565~protein transporter activity,	IPR001494:Importin-beta, N-terminal,IPR011989:Armadillo-like helical,IPR013713:Exportin/Importin, Cse1-like,IPR016024:Armadillo-type fold,			SM00913:SM00913,	Acetylation,Complete proteome,Cytoplasm,Nucleus,Protein transport,Reference proteome,Stress response,Transport,		Arabidopsis thaliana	A0A287I9Q8	superfamily	227943	60	1047	6.38e-118	386.9
SCX		A0A287IA97	228.93	50	4	10	273	1.21333	0.00596484	81.517	2.92e-125	352	A0A287IA97	40S ribosomal protein S8	unreviewed	225	25,319	ribosome [GO:0005840]		translation [GO:0006412]	structural constituent of ribosome [GO:0003735]	Q9FIF3	40S ribosomal protein S8-2	reviewed	210	23,773	cytosolic ribosome [GO:0022626];cytosolic small ribosomal subunit [GO:0022627]		maturation of SSU-rRNA from tricistronic rRNA transcript (SSU-rRNA, 5.8S rRNA, LSU-rRNA) [GO:0000462];translation [GO:0006412]	structural constituent of ribosome [GO:0003735]	Q9FIF3	Ribosomal protein S8e family protein(AT5G59240)	GO:0000462~maturation of SSU-rRNA from tricistronic rRNA transcript (SSU-rRNA, 5.8S rRNA, LSU-rRNA),GO:0006412~translation,GO:0006414~translational elongation,GO:0042254~ribosome biogenesis,	GO:0005737~cytoplasm,GO:0005840~ribosome,GO:0016020~membrane,GO:0022626~cytosolic ribosome,GO:0022627~cytosolic small ribosomal subunit,	GO:0003735~structural constituent of ribosome,	IPR001047:Ribosomal protein S8e,IPR018283:Ribosomal protein S8e, conserved site,IPR022309:Ribosomal protein S8e/ribosomal biogenesis NSA2,	ath03010:Ribosome,			Complete proteome,Reference proteome,Ribonucleoprotein,Ribosomal protein,	chain:40S ribosomal protein S8-2,	Arabidopsis thaliana	A0A287IA97	specific	240292	2	219	6.29e-116	328.874
SCX		A0A287IAD3	164.35	41	4	1	142	0.763441	0.00375313	79.082	2.45e-110	312	A0A287IAD3	40S ribosomal protein S8	unreviewed	186	21,034	ribosome [GO:0005840]		translation [GO:0006412]	structural constituent of ribosome [GO:0003735]	Q9FIF3	40S ribosomal protein S8-2	reviewed	210	23,773	cytosolic ribosome [GO:0022626];cytosolic small ribosomal subunit [GO:0022627]		maturation of SSU-rRNA from tricistronic rRNA transcript (SSU-rRNA, 5.8S rRNA, LSU-rRNA) [GO:0000462];translation [GO:0006412]	structural constituent of ribosome [GO:0003735]	Q9FIF3	Ribosomal protein S8e family protein(AT5G59240)	GO:0000462~maturation of SSU-rRNA from tricistronic rRNA transcript (SSU-rRNA, 5.8S rRNA, LSU-rRNA),GO:0006412~translation,GO:0006414~translational elongation,GO:0042254~ribosome biogenesis,	GO:0005737~cytoplasm,GO:0005840~ribosome,GO:0016020~membrane,GO:0022626~cytosolic ribosome,GO:0022627~cytosolic small ribosomal subunit,	GO:0003735~structural constituent of ribosome,	IPR001047:Ribosomal protein S8e,IPR018283:Ribosomal protein S8e, conserved site,IPR022309:Ribosomal protein S8e/ribosomal biogenesis NSA2,	ath03010:Ribosome,			Complete proteome,Reference proteome,Ribonucleoprotein,Ribosomal protein,	chain:40S ribosomal protein S8-2,	Arabidopsis thaliana	A0A287IAD3	specific	240292	1	180	1.18e-99	286.117
MiGd		A0A287IAX1	72.95	29	6	6	42	0.344262	0.00241109	88.43	1.59e-71	208	A0A287IAX1	Uncharacterized protein	unreviewed	122	14,150	ribosome [GO:0005840]		translation [GO:0006412]	structural constituent of ribosome [GO:0003735]	Q9LZ41	60S ribosomal protein L35-4	reviewed	123	14,331	cytosolic large ribosomal subunit [GO:0022625]		maturation of LSU-rRNA from tricistronic rRNA transcript (SSU-rRNA, 5.8S rRNA, LSU-rRNA) [GO:0000463];translation [GO:0006412]	mRNA binding [GO:0003729];structural constituent of ribosome [GO:0003735]	Q9LZ41	Ribosomal L29 family protein(AT5G02610)	GO:0000463~maturation of LSU-rRNA from tricistronic rRNA transcript (SSU-rRNA, 5.8S rRNA, LSU-rRNA),GO:0006412~translation,GO:0042254~ribosome biogenesis,	GO:0005737~cytoplasm,GO:0005774~vacuolar membrane,GO:0005794~Golgi apparatus,GO:0005840~ribosome,GO:0005886~plasma membrane,GO:0009506~plasmodesma,GO:0022625~cytosolic large ribosomal subunit,GO:0022626~cytosolic ribosome,	GO:0003729~mRNA binding,GO:0003735~structural constituent of ribosome,	IPR001854:Ribosomal protein L29,IPR018254:Ribosomal protein L29, conserved site,	ath03010:Ribosome,			Alternative splicing,Complete proteome,Reference proteome,Ribonucleoprotein,Ribosomal protein,	chain:60S ribosomal protein L35-4,	Arabidopsis thaliana	A0A287IAX1	specific	376397	7	63	1.04e-11	55.4636
MiGd		A0A287IBE5	63.56	7	3	3	3	0.00579151	1.69191e-05	74.69	0	635	A0A287IBE5	SWIB domain-containing protein	unreviewed	518	57,951					Q9FMT4	SWI/SNF complex component SNF12 homolog	reviewed	534	59,271	nucleus [GO:0005634]	SUBCELLULAR LOCATION: Nucleus {ECO:0000305}.	chromatin organization [GO:0006325];DNA repair [GO:0006281];regulation of flower development [GO:0009909];regulation of gene expression [GO:0010468];regulation of leaf development [GO:2000024];response to UV-B [GO:0010224];root development [GO:0048364]		Q9FMT4	SWIB/MDM2 domain superfamily protein(CHC1)	GO:0006281~DNA repair,GO:0006351~transcription, DNA-templated,GO:0006355~regulation of transcription, DNA-templated,GO:0009909~regulation of flower development,GO:0010224~response to UV-B,GO:0010468~regulation of gene expression,GO:0016569~covalent chromatin modification,GO:0048364~root development,GO:2000024~regulation of leaf development,	GO:0005634~nucleus,	GO:0005515~protein binding,	IPR003121:SWIB/MDM2 domain,IPR019835:SWIB domain,			SM00151:SWIB,	3D-structure,Chromatin regulator,Complete proteome,Nucleus,Reference proteome,Transcription,Transcription regulation,	chain:SWI/SNF complex component SNF12 homolog,compositionally biased region:Gln-rich,compositionally biased region:Poly-Arg,compositionally biased region:Poly-Asn,compositionally biased region:Poly-Pro,domain:SWIB,helix,strand,turn,	Arabidopsis thaliana	A0A287IBE5	specific	366976	299	371	5.25e-29	109.102
SCX		A0A287IBP9	41.23	2	4	1	1	0.00143267	7.04309e-06	62.415	0	783	A0A287IBP9	Uncharacterized protein	unreviewed	698	74,110	nucleus [GO:0005634]		mRNA splicing, via spliceosome [GO:0000398]	pre-mRNA branch point binding [GO:0045131];RNA binding [GO:0003723];zinc ion binding [GO:0008270]	Q9LU44	Splicing factor-like protein 1 (AtSF1) (SF1 homolog protein)	reviewed	804	87,050	nucleolus [GO:0005730];nucleoplasm [GO:0005654];nucleus [GO:0005634];spliceosomal complex [GO:0005681]	SUBCELLULAR LOCATION: Nucleus {ECO:0000269|PubMed:24580679}.	abscisic acid-activated signaling pathway [GO:0009738];mRNA splicing, via spliceosome [GO:0000398];response to abscisic acid [GO:0009737];RNA splicing [GO:0008380]	pre-mRNA branch point binding [GO:0045131];RNA binding [GO:0003723];zinc ion binding [GO:0008270]	Q9LU44	splicing factor-like protein(AT5G51300)	GO:0000398~mRNA splicing, via spliceosome,GO:0008380~RNA splicing,	GO:0005634~nucleus,	GO:0000166~nucleotide binding,GO:0005515~protein binding,GO:0008270~zinc ion binding,GO:0045131~pre-mRNA branch point binding,	IPR000504:RNA recognition motif domain,IPR001878:Zinc finger, CCHC-type,IPR004087:K Homology domain,IPR004088:K Homology domain, type 1,IPR012677:Nucleotide-binding, alpha-beta plait,			SM00322:KH,SM00343:ZnF_C2HC,SM00360:RRM,	Complete proteome,Reference proteome,		Arabidopsis thaliana	A0A287IBP9;A0A287IBP9;A0A287IBP9;A0A287IBP9;A0A287IBP9	specific;specific;superfamily;superfamily;superfamily	239088;374464;388407;130689;227414	137;23;378;378;249	253;132;452;587;309	8.90E-58;3.26E-35;8.15E-23;5.92E-14;7.74E-05	191.303;128.844;92.2912;74.8433;44.0712
SCX		A0A287IBQ3	30.1	2	4	1	2	0.00286944	8.7879e-06	62.415	0	783	A0A287IBQ3	Uncharacterized protein	unreviewed	697	73,999			mRNA splicing, via spliceosome [GO:0000398]	pre-mRNA branch point binding [GO:0045131];zinc ion binding [GO:0008270]	Q9LU44	Splicing factor-like protein 1 (AtSF1) (SF1 homolog protein)	reviewed	804	87,050	nucleolus [GO:0005730];nucleoplasm [GO:0005654];nucleus [GO:0005634];spliceosomal complex [GO:0005681]	SUBCELLULAR LOCATION: Nucleus {ECO:0000269|PubMed:24580679}.	abscisic acid-activated signaling pathway [GO:0009738];mRNA splicing, via spliceosome [GO:0000398];response to abscisic acid [GO:0009737];RNA splicing [GO:0008380]	pre-mRNA branch point binding [GO:0045131];RNA binding [GO:0003723];zinc ion binding [GO:0008270]	Q9LU44	splicing factor-like protein(AT5G51300)	GO:0000398~mRNA splicing, via spliceosome,GO:0008380~RNA splicing,	GO:0005634~nucleus,	GO:0000166~nucleotide binding,GO:0005515~protein binding,GO:0008270~zinc ion binding,GO:0045131~pre-mRNA branch point binding,	IPR000504:RNA recognition motif domain,IPR001878:Zinc finger, CCHC-type,IPR004087:K Homology domain,IPR004088:K Homology domain, type 1,IPR012677:Nucleotide-binding, alpha-beta plait,			SM00322:KH,SM00343:ZnF_C2HC,SM00360:RRM,	Complete proteome,Reference proteome,		Arabidopsis thaliana	A0A287IBQ3;A0A287IBQ3;A0A287IBQ3;A0A287IBQ3;A0A287IBQ3	specific;specific;superfamily;superfamily;superfamily	239088;374464;388407;130689;227414	136;22;377;377;248	252;131;451;586;308	8.79E-58;3.25E-35;8.14E-23;5.91E-14;7.72E-05	191.303;128.844;92.2912;74.8433;44.0712
SCX		A0A287IFP0	134.4	33	10	6	47	0.155629	0.00105781	78.767	3.77e-174	483	A0A287IFP0	Ribosomal_L18_c domain-containing protein	Hordeum vulgare subsp. vulgare (Domesticated barley)	302	34,495	ribosome [GO:0005840]		translation [GO:0006412]	5S rRNA binding [GO:0008097];structural constituent of ribosome [GO:0003735]	Q8LBI1	60S ribosomal protein L5-1 (Ribosomal protein L5 A) (Protein ASYMMETRIC LEAVES1/2 ENHANCER 6) (Protein OLIGOCELLULA 5) (Protein PIGGYBACK 3)	reviewed	301	34,358	chloroplast [GO:0009507];cytoplasm [GO:0005737];cytosol [GO:0005829];cytosolic large ribosomal subunit [GO:0022625];cytosolic ribosome [GO:0022626];nucleolus [GO:0005730];nucleoplasm [GO:0005654];nucleus [GO:0005634];plasma membrane [GO:0005886];polysomal ribosome [GO:0042788];vacuole [GO:0005773]	SUBCELLULAR LOCATION: Cytoplasm {ECO:0000269|PubMed:18305007}. Nucleus {ECO:0000269|PubMed:18305007}. Nucleus, nucleolus {ECO:0000269|PubMed:18305007}. Nucleus, nucleoplasm {ECO:0000269|PubMed:18305007}.	adaxial/abaxial pattern specification [GO:0009955];cell division [GO:0051301];leaf morphogenesis [GO:0009965];nucleocytoplasmic transport [GO:0006913];ribosomal large subunit assembly [GO:0000027];root morphogenesis [GO:0010015];translation [GO:0006412]	5S rRNA binding [GO:0008097];RNA binding [GO:0003723];structural constituent of ribosome [GO:0003735]	Q8LBI1	ribosomal protein L5(ATL5)	GO:0000027~ribosomal large subunit assembly,GO:0006412~translation,GO:0006913~nucleocytoplasmic transport,GO:0008283~cell proliferation,GO:0009735~response to cytokinin,GO:0009955~adaxial/abaxial pattern specification,GO:0009965~leaf morphogenesis,GO:0010015~root morphogenesis,GO:0042254~ribosome biogenesis,	GO:0005634~nucleus,GO:0005730~nucleolus,GO:0005737~cytoplasm,GO:0005773~vacuole,GO:0005794~Golgi apparatus,GO:0005829~cytosol,GO:0005840~ribosome,GO:0005886~plasma membrane,GO:0009507~chloroplast,GO:0016020~membrane,GO:0022625~cytosolic large ribosomal subunit,GO:0022626~cytosolic ribosome,	GO:0003735~structural constituent of ribosome,GO:0008097~5S rRNA binding,	IPR005485:Ribosomal protein L5 eukaryotic/L18 archaeal,IPR025607:Ribosomal protein L5 eukaryotic/L18 archaeal, C-terminal,	ath03010:Ribosome,			Alternative splicing,Complete proteome,Cytoplasm,Nucleus,Reference proteome,Ribonucleoprotein,Ribosomal protein,RNA-binding,rRNA-binding,	chain:60S ribosomal protein L5-1,chain:RING-H2 finger protein ATL3L,compositionally biased region:Poly-Ser,compositionally biased region:Ser-rich,sequence conflict,transmembrane region,zinc finger region:RING-type;atypical,	Arabidopsis thaliana	A0A287IFP0	specific	240254	4	287	6.02e-154	432.185
SCX		A0A287IFQ4	165.42	37	11	6	84	0.280936	0.00137735	77.74	1.37e-169	471	A0A287IFQ4	Ribosomal_L18_c domain-containing protein	unreviewed	299	34,092	ribosome [GO:0005840]		translation [GO:0006412]	5S rRNA binding [GO:0008097];structural constituent of ribosome [GO:0003735]	Q8LBI1	60S ribosomal protein L5-1 (Ribosomal protein L5 A) (Protein ASYMMETRIC LEAVES1/2 ENHANCER 6) (Protein OLIGOCELLULA 5) (Protein PIGGYBACK 3)	reviewed	301	34,358	chloroplast [GO:0009507];cytoplasm [GO:0005737];cytosol [GO:0005829];cytosolic large ribosomal subunit [GO:0022625];cytosolic ribosome [GO:0022626];nucleolus [GO:0005730];nucleoplasm [GO:0005654];nucleus [GO:0005634];plasma membrane [GO:0005886];polysomal ribosome [GO:0042788];vacuole [GO:0005773]	SUBCELLULAR LOCATION: Cytoplasm {ECO:0000269|PubMed:18305007}. Nucleus {ECO:0000269|PubMed:18305007}. Nucleus, nucleolus {ECO:0000269|PubMed:18305007}. Nucleus, nucleoplasm {ECO:0000269|PubMed:18305007}.	adaxial/abaxial pattern specification [GO:0009955];cell division [GO:0051301];leaf morphogenesis [GO:0009965];nucleocytoplasmic transport [GO:0006913];ribosomal large subunit assembly [GO:0000027];root morphogenesis [GO:0010015];translation [GO:0006412]	5S rRNA binding [GO:0008097];RNA binding [GO:0003723];structural constituent of ribosome [GO:0003735]	Q8LBI1	ribosomal protein L5(ATL5)	GO:0000027~ribosomal large subunit assembly,GO:0006412~translation,GO:0006913~nucleocytoplasmic transport,GO:0008283~cell proliferation,GO:0009735~response to cytokinin,GO:0009955~adaxial/abaxial pattern specification,GO:0009965~leaf morphogenesis,GO:0010015~root morphogenesis,GO:0042254~ribosome biogenesis,	GO:0005634~nucleus,GO:0005730~nucleolus,GO:0005737~cytoplasm,GO:0005773~vacuole,GO:0005794~Golgi apparatus,GO:0005829~cytosol,GO:0005840~ribosome,GO:0005886~plasma membrane,GO:0009507~chloroplast,GO:0016020~membrane,GO:0022625~cytosolic large ribosomal subunit,GO:0022626~cytosolic ribosome,	GO:0003735~structural constituent of ribosome,GO:0008097~5S rRNA binding,	IPR005485:Ribosomal protein L5 eukaryotic/L18 archaeal,IPR025607:Ribosomal protein L5 eukaryotic/L18 archaeal, C-terminal,	ath03010:Ribosome,			Alternative splicing,Complete proteome,Cytoplasm,Nucleus,Reference proteome,Ribonucleoprotein,Ribosomal protein,RNA-binding,rRNA-binding,	chain:60S ribosomal protein L5-1,chain:RING-H2 finger protein ATL3L,compositionally biased region:Poly-Ser,compositionally biased region:Ser-rich,sequence conflict,transmembrane region,zinc finger region:RING-type;atypical,	Arabidopsis thaliana	A0A287IFQ4	superfamily	240254	4	284	5.89e-150	421.785
SCX		A0A287IG72	160.94	49	17	1	498	3.09317	0.0119072	99.259	7.32e-95	270	A0A287IG72	Histone domain-containing protein	unreviewed	161	17,986	nucleosome [GO:0000786];nucleus [GO:0005634]	SUBCELLULAR LOCATION: Chromosome {ECO:0000256|SAAS:SAAS00597685}. Nucleus {ECO:0000256|SAAS:SAAS00597723}.		DNA binding [GO:0003677];protein heterodimerization activity [GO:0046982]	P59226	Histone H3.2 (Histone H3.1)	reviewed	136	15,268	chromocenter [GO:0010369];cytosol [GO:0005829];extracellular region [GO:0005576];nucleosome [GO:0000786];nucleus [GO:0005634];plasma membrane [GO:0005886];plastid [GO:0009536]	SUBCELLULAR LOCATION: Nucleus {ECO:0000269|PubMed:17439305, ECO:0000269|PubMed:25086063}. Chromosome {ECO:0000269|PubMed:17439305, ECO:0000269|PubMed:25086063}. Note=Localized at chromocenters. {ECO:0000269|PubMed:25086063}.		DNA binding [GO:0003677];protein heterodimerization activity [GO:0046982]	P59226	Histone superfamily protein(AT3G27360)	GO:0006334~nucleosome assembly,	GO:0000786~nucleosome,GO:0005634~nucleus,	GO:0003677~DNA binding,GO:0031492~nucleosomal DNA binding,	IPR000164:Histone H3,IPR007125:Histone core,IPR009072:Histone-fold,			SM00428:H3,	3D-structure,Acetylation,Chromosome,Complete proteome,DNA-binding,Methylation,Nucleosome core,Nucleus,Phosphoprotein,Reference proteome,	chain:Histone H3.2,modified residue,site:Not N6-acetylated,site:Not N6-methylated,	Arabidopsis thaliana	A0A287IG72	specific	185400	25	159	8.46e-93	265.23
SCX		A0A287II98	59.19	5	2	2	10	0.017452	0.000262883	36.585	7.27e-05	45.1	A0A287II98	Uncharacterized protein	unreviewed	573	65,806	nucleus [GO:0005634]	SUBCELLULAR LOCATION: Nucleus {ECO:0000256|PROSITE-ProRule:PRU00475}.			F4HY56	Homeobox-DDT domain protein RLT1 (Protein HOMEOBOX-1) (Protein RINGLET 1)	reviewed	1705	191,990	nucleus [GO:0005634]	SUBCELLULAR LOCATION: Nucleus {ECO:0000255|PROSITE-ProRule:PRU00063}.	flower development [GO:0009908];negative regulation of transcription, DNA-templated [GO:0045892];regulation of timing of transition from vegetative to reproductive phase [GO:0048510];transcription, DNA-templated [GO:0006351];vegetative to reproductive phase transition of meristem [GO:0010228]	DNA binding [GO:0003677];DNA-binding transcription factor activity [GO:0003700]	F4HY56	homeobox-1(HB-1)	GO:0006351~transcription, DNA-templated,GO:0006355~regulation of transcription, DNA-templated,GO:0009908~flower development,GO:0010228~vegetative to reproductive phase transition of meristem,GO:0045892~negative regulation of transcription, DNA-templated,GO:0048510~regulation of timing of transition from vegetative to reproductive phase,	GO:0005634~nucleus,	GO:0003677~DNA binding,GO:0003700~transcription factor activity, sequence-specific DNA binding,GO:0005515~protein binding,	IPR001356:Homeodomain,IPR007759:DNA-directed RNA polymerase delta subunit,IPR009057:Homeodomain-like,IPR018501:DDT domain superfamily,			SM00389:HOX,SM00571:DDT,	Complete proteome,DNA-binding,Flowering,Homeobox,Nucleus,Reference proteome,Transcription,Transcription regulation,		Arabidopsis thaliana	A0A287II98;A0A287II98;A0A287II98;A0A287II98	specific;specific;specific;specific	371121;367184;373967;373966	23;283;505;383	118;339;547;416	5.52E-39;2.54E-19;8.71E-18;0.00703289	138.043;81.3545;77.5938;34.4222
SCX		A0A287IJH4	238.1	57	26	1	784	4.33149	0.0212361	81.169	1.99e-72	214	A0A287IJH4	Histone H2B	unreviewed	181	19,486	nucleosome [GO:0000786];nucleus [GO:0005634]	SUBCELLULAR LOCATION: Chromosome {ECO:0000256|SAAS:SAAS01176634}. Nucleus {ECO:0000256|RuleBase:RU000451, ECO:0000256|SAAS:SAAS01185060}.	nucleosome assembly [GO:0006334]	DNA binding [GO:0003677];protein heterodimerization activity [GO:0046982]	O23629	Histone H2B.6 (H2BAt) (HTB9)	reviewed	150	16,436	chloroplast stroma [GO:0009570];chloroplast thylakoid [GO:0009534];cytosol [GO:0005829];nucleolus [GO:0005730];nucleosome [GO:0000786]	SUBCELLULAR LOCATION: Nucleus {ECO:0000250}. Chromosome {ECO:0000250}.	nucleosome assembly [GO:0006334]	DNA binding [GO:0003677];protein heterodimerization activity [GO:0046982]	O23629	Histone superfamily protein(HTB9)	GO:0006334~nucleosome assembly,	GO:0000786~nucleosome,GO:0000788~nuclear nucleosome,GO:0005634~nucleus,GO:0005730~nucleolus,GO:0009534~chloroplast thylakoid,GO:0009570~chloroplast stroma,	GO:0003677~DNA binding,GO:0046982~protein heterodimerization activity,	IPR000558:Histone H2B,IPR007125:Histone core,IPR009072:Histone-fold,			SM00427:H2B,	Acetylation,Chromosome,Complete proteome,DNA-binding,Isopeptide bond,Methylation,Nucleosome core,Nucleus,Reference proteome,Ubl conjugation,	chain:Histone H2B.6,cross-link:Glycyl lysine isopeptide (Lys-Gly) (interchain with G-Cter in ubiquitin),modified residue,	Arabidopsis thaliana	A0A287IJH4	specific	215081	69	181	1e-56	174.108
SCX		A0A287IJR3	94.5	5	4	3	7	0.0141988	9.65094e-05	37.743	1.02e-76	247	A0A287IJR3	Peptidylprolyl isomerase (EC 5.2.1.8)	Hordeum vulgare subsp. vulgare (Domesticated barley)	493	54,113				peptidyl-prolyl cis-trans isomerase activity [GO:0003755]	Q93ZG9	Peptidyl-prolyl cis-trans isomerase FKBP53 (PPIase FKBP53) (EC 5.2.1.8) (FK506-binding protein 53) (AtFKBP53) (Immunophilin FKBP53) (Rotamase)	reviewed	477	52,223	cytosol [GO:0005829];nucleolus [GO:0005730];nucleus [GO:0005634]	SUBCELLULAR LOCATION: Nucleus {ECO:0000269|PubMed:20142844}.	nucleosome assembly [GO:0006334]	histone binding [GO:0042393];peptidyl-prolyl cis-trans isomerase activity [GO:0003755]	Q93ZG9	FK506 BINDING PROTEIN 53(FKBP53)	GO:0000412~histone peptidyl-prolyl isomerization,GO:0006334~nucleosome assembly,GO:0006457~protein folding,GO:0018208~peptidyl-proline modification,GO:0061077~chaperone-mediated protein folding,	GO:0005634~nucleus,GO:0005730~nucleolus,GO:0005789~endoplasmic reticulum membrane,GO:0005829~cytosol,GO:0016020~membrane,	GO:0003755~peptidyl-prolyl cis-trans isomerase activity,GO:0005528~FK506 binding,GO:0016853~isomerase activity,GO:0042393~histone binding,	IPR001179:Peptidyl-prolyl cis-trans isomerase, FKBP-type, domain,IPR023566:Peptidyl-prolyl cis-trans isomerase, FKBP-type,				Alternative splicing,Chaperone,Complete proteome,Isomerase,Nucleus,Reference proteome,Rotamase,		Arabidopsis thaliana	A0A287IJR3;A0A287IJR3	superfamily;specific	223619;375342	361;6	492;101	1.49E-37;1.21E-18	136.776;80.3335
[truncated: 622 more rows]
[truncated: 23 more columns]

## Sheet: SCH Unique Proteins Compilation
Supplementary table S5. A database of all unique proteins identified in sorted chromosome samples.
The description of table columns is self-explanatory otherwise additional information is provided below. Table data start at line 50.
HORVU		this attribute belongs to proteins from barley (Hordeum vulgare)
ARATH		this attribute belongs to proteins from Arabidopsis thaliana
Gel slice number		refers to the position of the respective protein band on gel; see the figure in the second sheet of this Excel file.
Protein group number		automatically PEAKS X software added number of group of indistinguishable, proteins identified with the same peptides and by overlapped parts of their sequence represent a single group
Accession number		accession number in the SwissProt/TrEMBL database
-10lgP		score value from the PEAKS X search
SAF		spectral abundance factor; number of matched peptide spectra for each protein divided by the protein length
NSAF		normalized spectral abundance factor; the corresponding SAF number is divided by all summed SAF numbers
Gene ontology terms were obtained for each accession number directly from the Uniprot database or using the online tool DAVID:
GO - CC		gene ontology - cellular component
GO - MF		gene ontology - molecular function
GO - BP		gene ontology - biological process
[truncated: 5,468 more rows]
[truncated: 23 more columns]

## Sheet: SCH Unique Prot Compil GRAPH
	GRAPH CATEGORY		Proteins																										GRAPH CATEGORY	Proteins	Proteins (n) %
[truncated: 10 more rows]
